# Supplementary material for: Evolution of Gene Expression across Species and Specialized Zooids in Siphonophora
Source: Mol Biol Evol. 2022 Feb 3;39(2):msac027. doi: 10.1093/molbev/msac027 (PMC8844502; doi:10.1093/molbev/msac027)
Supplement: msac027_Supplementary_Data [file msac027_supplementary_data.zip]

Archive with 18 entries (18 files):
- Github_repo_Siphonophore_Expression-paper_v1.zip
- Supplementary_figures_tables.pdf
- Supplementaryfile1.csv
- Supplementaryfile2.csv
- Supplementaryfile3.csv
- Supplementaryfile4.csv
- Supplementaryfile5.txt
- Supplementaryfile6.txt
- Supplementaryfile7.csv
- Supplementaryfile8.csv
- Supplementaryfile9.csv
- Supplementaryfile10.csv
- Supplementaryfile11.csv
- Supplementaryfile12.csv
- Supplementaryfile13.csv
- Supplementaryfile14.csv
- Supplementaryfile15.csv
- Gene_trees.zip
