# Supplementary material for: Evolution of Gene Expression across Species and Specialized Zooids in Siphonophora
Source: Mol Biol Evol. 2022 Feb 3;39(2):msac027. doi: 10.1093/molbev/msac027 (PMC8844502; doi:10.1093/molbev/msac027)
Supplement: msac027_Supplementary_Data [file msac027_supplementary_data.zip › Supplementaryfile1.csv]

sequence_ids	species	zooid	blast_hit	GO_term	gene_tree
596698	Agalma elegans	Pneumatophore	P52758|UK114_HUMAN Ribonuclease UK114	GO:0016787;GO:0070314;GO:0005777;GO:0036041;GO:1902074;GO:0061157;GO:0005759;GO:0005829;GO:0050680;GO:0030324;GO:0042802;GO:0005634;GO:0001822;GO:0003729;GO:0007420;GO:0140098;GO:0046914;GO:0033993;GO:1901565;GO:0006402;GO:0090502	NA
648390	Agalma elegans	Pneumatophore	P48728|GCST_HUMAN Aminomethyltransferase, mitochondrial {ECO:0000305}	GO:0004047;GO:0006546;GO:0005739;GO:0008483;GO:0016642;GO:0005786;GO:0030942;GO:0005654;GO:0008312;GO:0016021;GO:0032259;GO:0006730;GO:0055114;GO:0006614	c093a6f302f4b00003f15bb3059f3455
631142	Agalma elegans	Pneumatophore	P07463|CALM_PARTE Calmodulin	GO:0019722;GO:0005509	NA
543342	Agalma elegans	Pneumatophore		NA	NA
613487	Agalma elegans	Pneumatophore	Q9H4G4|GAPR1_HUMAN Golgi-associated plant pathogenesis-related protein 1	NA	NA
643482	Agalma elegans	Pneumatophore		NA	NA
522365	Agalma elegans	Pneumatophore	Q44297|ODH_ARTSC Opine dehydrogenase	NA	29446e73a6a7dd76673453abcae8a546
626618	Agalma elegans	Pneumatophore	Q9Z110|P5CS_MOUSE Delta-1-pyrroline-5-carboxylate synthase	GO:0004349;GO:0006561;GO:0005739;GO:0004350;GO:0017144;GO:0009506;GO:0005524;GO:0031967;GO:0016310;GO:0031090;GO:0019240;GO:0006592;GO:0005829;GO:0009507;GO:0042802;GO:0055114;GO:0050661;GO:0003723;GO:0006536;GO:0009555;GO:0009793;GO:0009266	NA
621492	Agalma elegans	Pneumatophore		NA	NA
519294	Agalma elegans	Pneumatophore	Q5R8C0|PPA6_PONAB Lysophosphatidic acid phosphatase type 6	NA	c432a4e2ec4e2def3e89890ffc75229b
557491	Agalma elegans	Pneumatophore	P00636|F16P1_PIG Fructose-1,6-bisphosphatase 1	GO:0042132;GO:0016311;GO:0005975	df754681628e214627c4adfa88f326dc
621729	Agalma elegans	Pneumatophore	Q9D4D4|TKTL2_MOUSE Transketolase-like protein 2	GO:0005093;GO:0016192;GO:0005737;GO:0050790;GO:0017137;GO:0043231;GO:0046901;GO:0006869;GO:0004326;GO:0005319;GO:0042626;GO:0055085	NA
588590	Agalma elegans	Pneumatophore		NA	NA
582206	Agalma elegans	Pneumatophore	Q9XY07|KARG_STIJA Arginine kinase	GO:0004111;GO:0046314;GO:0005524;GO:0016310	287ce0e2618367ce2a02c6cf0742d5c8
586089	Agalma elegans	Pneumatophore	Q8BMF3|MAON_MOUSE NADP-dependent malic enzyme, mitochondrial	GO:0004471;GO:0055114;GO:0005811;GO:0005739;GO:0006108;GO:0051287;GO:0006090;GO:0045271;GO:0055088;GO:0008948;GO:0046872;GO:0005829;GO:0006119;GO:0019866;GO:0004473;GO:0052689;GO:0016021	NA
535090	Agalma elegans	Pneumatophore	P31907|HOXX_BRADU Hydrogenase maturation factor HoxX	GO:0016742;GO:0009058;GO:0055114;GO:0003677;GO:0004488	eae676da20a46a6a26f88600301058f7
626866	Agalma elegans	Pneumatophore	Q8C129|LCAP_MOUSE Leucyl-cystinyl aminopeptidase	NA	9638c6ed12c5d505fa9084991bd1d87f
515701	Agalma elegans	Pneumatophore	O54898|CAC1G_RAT Voltage-dependent T-type calcium channel subunit alpha-1G	NA	d8b98b9b30a09679dfd49195fae992c0
589593	Agalma elegans	Pneumatophore	Q9XT56|JAM1_BOVIN Junctional adhesion molecule A	NA	NA
626278	Agalma elegans	Pneumatophore		NA	NA
632818	Agalma elegans	Pneumatophore	Q9EQS0|TALDO_RAT Transaldolase	GO:0004801;GO:0006098;GO:0005737;GO:0005634;GO:0005975;GO:0016021	NA
613979	Agalma elegans	Pneumatophore	Q8HXX6|SAP3_MACFA Ganglioside GM2 activator	NA	NA
570498	Agalma elegans	Pneumatophore	O02228|SC5A7_CAEEL High-affinity choline transporter 1	GO:0022857;GO:0008292;GO:0031594;GO:0030054;GO:0016021;GO:0055085;GO:0043204;GO:0015871;GO:0030425;GO:0033265;GO:0030424;GO:0005886;GO:0007271;GO:0007274;GO:0001701	NA
524276	Agalma elegans	Pneumatophore		NA	NA
619953	Agalma elegans	Pneumatophore	Q44297|ODH_ARTSC Opine dehydrogenase	NA	29446e73a6a7dd76673453abcae8a546
626389	Agalma elegans	Pneumatophore	P82968|MCPI_MELCP Four-domain proteases inhibitor	NA	NA
600460	Agalma elegans	Pneumatophore	Q7QGL0|KLHDB_ANOGA Kelch-like protein diablo {ECO:0000250|UniProtKB:Q9VUU5}	GO:0035914;GO:0003677;GO:0016021;GO:0048741;GO:0045214	NA
569873	Agalma elegans	Pneumatophore	O95980|RECK_HUMAN Reversion-inducing cysteine-rich protein with Kazal motifs	GO:1904684;GO:0008191;GO:0016021	a464225c8d418f701010a7e73ae15d7a
572247	Agalma elegans	Pneumatophore	O08746|MATN2_MOUSE Matrilin-2	NA	NA
531437	Agalma elegans	Pneumatophore	P40313|CTRL_HUMAN Chymotrypsin-like protease CTRL-1	GO:0004252;GO:0005615;GO:0006508	NA
528335	Agalma elegans	Pneumatophore	Q9BT88|SYT11_HUMAN Synaptotagmin-11	GO:0007340;GO:0016021	47d8469ab0c8c6380fcab3058b53c41d
575767	Agalma elegans	Pneumatophore	P14519|GLYM_RABIT Serine hydroxymethyltransferase, mitochondrial	GO:0004372;GO:0019264;GO:0005739;GO:0030170;GO:0035999;GO:0070552;GO:0070013;GO:0008168;GO:0070905;GO:0019866;GO:0050897;GO:0009570;GO:0008270;GO:0009295;GO:0042802;GO:0015630;GO:0003682;GO:0005452;GO:0005829;GO:0005886;GO:0016021;GO:0032259;GO:1904481;GO:0006565;GO:0071229;GO:0071417;GO:0071407;GO:0046655;GO:0002082;GO:1901701;GO:0051289;GO:1903715;GO:0034340;GO:0070129;GO:0070536;GO:0044419;GO:…	NA
613442	Agalma elegans	Pneumatophore		NA	NA
535734	Agalma elegans	Pneumatophore	Q8WPW2|PDX1_SUBDO Pyridoxal 5'-phosphate synthase subunit SNZERR	GO:0042823;GO:0003824;GO:0008615;GO:0006535	NA
588141	Agalma elegans	Pneumatophore	Q55BW0|RAPC_DICDI Ras-related protein rapC	NA	0ba36d4f1fa2c0678618fa97614690ad
595460	Agalma elegans	Pneumatophore	P23229|ITA6_HUMAN Integrin alpha-6	GO:0008305;GO:0007229;GO:0004621;GO:0007155	f04fa79518ef6e9668a4395c955a3f2a
651285	Agalma elegans	Pneumatophore		NA	NA
521685	Agalma elegans	Pneumatophore	Q9VAN0|SERC_DROME Probable phosphoserine aminotransferase	GO:0004648;GO:0006564;GO:0005737;GO:0030170;GO:0008615	NA
616938	Agalma elegans	Pneumatophore		NA	NA
645546	Agalma elegans	Pneumatophore	P02607|MYL6_CHICK Myosin light polypeptide 6	GO:0005509	NA
601824	Agalma elegans	Pneumatophore		NA	NA
535365	Agalma elegans	Pneumatophore	P00548|KPYM_CHICK Pyruvate kinase PKM	GO:0004743;GO:0006096;GO:0055120;GO:0030955;GO:0030017;GO:0000287;GO:0016301;GO:0005783;GO:0008158;GO:0042626;GO:0016887;GO:0016021;GO:0005524;GO:0061718;GO:0006735;GO:0042866;GO:0001889;GO:0055085	7973d22126acd4895c72ee91ef7a84d7
612505	Agalma elegans	Pneumatophore	P17244|G3P_CRIGR Glyceraldehyde-3-phosphate dehydrogenase	GO:0006006;GO:0016620;GO:0005829;GO:0050661;GO:0009536;GO:0006096;GO:0051287;GO:0016021;GO:0004807;GO:0005507;GO:0008270;GO:0055114;GO:0080022;GO:0080144;GO:0048658;GO:0009555	NA
591431	Agalma elegans	Pneumatophore	P20070|NB5R3_RAT NADH-cytochrome b5 reductase 3	GO:0004128;GO:0055114;GO:0005811;GO:0005783;GO:0043312;GO:0016021;GO:0071949;GO:0006695;GO:0019852;GO:0035578;GO:0016208;GO:0008015;GO:0043531;GO:0051287;GO:0005515;GO:0005833;GO:0006805;GO:0005741;GO:0005789;GO:0005576	NA
572002	Agalma elegans	Pneumatophore		NA	NA
539889	Agalma elegans	Pneumatophore	P49337|WNT4_CHICK Protein Wnt-4	NA	NA
597818	Agalma elegans	Pneumatophore	P0C872|JMJD7_MOUSE JmjC domain-containing protein 7	GO:0016706;GO:0055114	021535f93316350f67d6283f7008b5fa
624196	Agalma elegans	Pneumatophore	Q8JG30|ST1B1_CHICK Sulfotransferase family cytosolic 1B member 1	GO:0008146	NA
592181	Agalma elegans	Pneumatophore	O13065|MMP18_XENLA Matrix metalloproteinase-18	NA	c0690e0d3ed224c5cfeed8aabe34c395
622224	Agalma elegans	Pneumatophore		NA	NA
580950	Agalma elegans	Pneumatophore		NA	NA
596727	Agalma elegans	Pneumatophore		NA	NA
533722	Agalma elegans	Pneumatophore	P41112|ACT1_PODCA Actin-1/2	GO:0005856;GO:0071689;GO:0005524;GO:0014866;GO:0030018;GO:0036379;GO:0000281	NA
650841	Agalma elegans	Pneumatophore	P0C872|JMJD7_MOUSE JmjC domain-containing protein 7	NA	021535f93316350f67d6283f7008b5fa
512769	Agalma elegans	Pneumatophore		NA	NA
579359	Agalma elegans	Pneumatophore	P31580|HCE1_ORYLA High choriolytic enzyme 1	GO:0004222;GO:0006508;GO:0016020;GO:0008270;GO:0018996;GO:0006897;GO:0005509;GO:0005044;GO:0055114;GO:0016491	NA
508817	Agalma elegans	Pneumatophore		NA	NA
560316	Agalma elegans	Pneumatophore	Q9BXW7|CECR5_HUMAN Cat eye syndrome critical region protein 5	GO:0046474;GO:0005739	NA
617224	Agalma elegans	Pneumatophore		NA	NA
549856	Agalma elegans	Pneumatophore	P20742|PZP_HUMAN Pregnancy zone protein	NA	1e602ff3170c17c085fc3b196f72ddd7
611652	Agalma elegans	Pneumatophore	O95084|PRS23_HUMAN Serine protease 23	GO:0004252;GO:0006508;GO:0005576;GO:0003160;GO:0005634;GO:0003171;GO:0008593;GO:0005739;GO:0016021;GO:0022857;GO:0005515;GO:1902475	NA
632272	Agalma elegans	Pneumatophore	Q9Z0T0|TPMT_RAT Thiopurine S-methyltransferase	GO:0008119;GO:0032259;GO:0005737;GO:0017144;GO:0010038;GO:1904047;GO:0006139	NA
557495	Agalma elegans	Pneumatophore	P00636|F16P1_PIG Fructose-1,6-bisphosphatase 1	GO:0042132;GO:0016311;GO:0005975	df754681628e214627c4adfa88f326dc
624061	Agalma elegans	Pneumatophore	P17126|ACT_HYDVU Actin, non-muscle 6.2	GO:0005856;GO:0005524;GO:0005737	NA
626724	Agalma elegans	Pneumatophore		NA	NA
628836	Agalma elegans	Pneumatophore	Q9U943|APLP_LOCMI Apolipophorins	NA	6e01edad27b65f148685a3eb8133f3c3
610538	Agalma elegans	Pneumatophore	B0BM40|TPIS_XENTR Triosephosphate isomerase	GO:0004807;GO:0006096;GO:0005829;GO:0046166;GO:0019563;GO:0006094	30a47e72001a336f0d686c6383d87459
609605	Agalma elegans	Pneumatophore	Q96RW7|HMCN1_HUMAN Hemicentin-1	NA	NA
542384	Agalma elegans	Pneumatophore		NA	NA
622195	Agalma elegans	Pneumatophore		NA	NA
594182	Agalma elegans	Pneumatophore	Q5F477|LDAH_CHICK Lipid droplet-associated hydrolase {ECO:0000250|UniProtKB:Q8BVA5}	NA	NA
606970	Agalma elegans	Pneumatophore		NA	NA
543944	Agalma elegans	Pneumatophore	P55008|AIF1_HUMAN Allograft inflammatory factor 1	GO:0005509;GO:0005884;GO:0097178;GO:0051015;GO:0032587;GO:0071673;GO:0051017;GO:0016601;GO:0090026;GO:2000406;GO:0001891;GO:0030027;GO:1900087;GO:0005925;GO:0048661;GO:0006911;GO:0005829;GO:0071346;GO:0042102;GO:0005634;GO:0016021;GO:0030041;GO:0006954;GO:0044419;GO:0000902	NA
617221	Agalma elegans	Pneumatophore		NA	NA
614538	Agalma elegans	Pneumatophore	P39922|MYS3_HYDVU Myosin heavy chain, clone 203	GO:0016459;GO:0003779;GO:0055114;GO:0003774;GO:0044877;GO:0032982;GO:0005524;GO:0030016;GO:0032440;GO:0005516	NA
553384	Agalma elegans	Pneumatophore	O14841|OPLA_HUMAN 5-oxoprolinase	GO:0016787;GO:0005750;GO:0006749;GO:0006122;GO:0005829	NA
637483	Agalma elegans	Pneumatophore	Q8K093|TRHDE_MOUSE Thyrotropin-releasing hormone-degrading ectoenzyme	NA	9638c6ed12c5d505fa9084991bd1d87f
508841	Agalma elegans	Pneumatophore	P70490|MFGM_RAT Lactadherin	NA	NA
545102	Agalma elegans	Pneumatophore	O97341|CALM_SUBDO Calmodulin	GO:0019722;GO:0005509;GO:0043209;GO:0005876;GO:0030017;GO:0030234;GO:0034704;GO:0000922;GO:0031997;GO:0008076;GO:0008179;GO:0005813;GO:0031432;GO:0051343;GO:0019901;GO:0000226;GO:0097718;GO:0062159;GO:0044325;GO:0051282;GO:0005513;GO:0032516;GO:0017024;GO:0031013;GO:0005623;GO:1901021;GO:0050850;GO:0050839;GO:0010524;GO:1902494;GO:0043388;GO:0031012;GO:0005773;GO:0000086;GO:2001259;GO:0005615;GO:…	NA
596667	Agalma elegans	Pneumatophore		NA	NA
576347	Agalma elegans	Pneumatophore	P91427|PGK_CAEEL Probable phosphoglycerate kinase	GO:0004618;GO:0006096;GO:0005737;GO:0005524;GO:0030054;GO:0045202;GO:0099512;GO:0005623;GO:0016021;GO:0043229;GO:0043228;GO:0043531;GO:0004514;GO:0004356;GO:0043227;GO:1903862;GO:0001666;GO:0006094;GO:0046716;GO:0007268;GO:0006542;GO:0009435	NA
627613	Agalma elegans	Pneumatophore		NA	NA
632400	Agalma elegans	Pneumatophore		NA	NA
606351	Agalma elegans	Pneumatophore		NA	NA
651479	Agalma elegans	Pneumatophore	P48180|ACH1_CAEEL Acetylcholine receptor subunit alpha-type acr-16	NA	d74e9db1f23877c11e6ff7ea7e81ff4e
550499	Agalma elegans	Pneumatophore	P55112|NAS4_CAEEL Zinc metalloproteinase nas-4	GO:0004222;GO:0006508;GO:0016020;GO:0008270;GO:0005576;GO:0005737;GO:0051604;GO:0018996;GO:0035188;GO:0008236;GO:0006518;GO:0005509;GO:0003723;GO:0044267;GO:0005044;GO:0007165;GO:0008061;GO:0006897	45e5e74205a7f937b95a22eb2d1da4b2
626539	Agalma elegans	Pneumatophore	Q8C261|NCKX5_MOUSE Sodium/potassium/calcium exchanger 5	GO:0005432;GO:0055085;GO:0016021;GO:0005623;GO:0006816;GO:0031226;GO:0006814;GO:0006874;GO:0022821;GO:0005261;GO:0006813;GO:0007154;GO:0006820	NA
548069	Agalma elegans	Pneumatophore	Q9H1K1|ISCU_HUMAN Iron-sulfur cluster assembly enzyme ISCU, mitochondrial	GO:0016226;GO:0005506;GO:0051536	NA
527209	Agalma elegans	Pneumatophore		NA	NA
518032	Agalma elegans	Pneumatophore	Q9WTN6|S22AL_MOUSE Solute carrier family 22 member 21	NA	f82508554cf4f74526acddd545e978d4
548726	Agalma elegans	Pneumatophore	A2VDT4|OVOL1_BOVIN Putative transcription factor Ovo-like 1	NA	NA
648834	Agalma elegans	Pneumatophore	Q5ICW4|GRB14_BOVIN Growth factor receptor-bound protein 14	NA	NA
569354	Agalma elegans	Pneumatophore	Q98930|SORL_CHICK Sortilin-related receptor	NA	NA
606757	Agalma elegans	Pneumatophore	Q71MB6|SO4C1_RAT Solute carrier organic anion transporter family member 4C1	GO:0006811;GO:0005886;GO:0022857;GO:0055085;GO:0016021;GO:0071702;GO:0070327;GO:0008270	NA
569352	Agalma elegans	Pneumatophore	Q2PC93|SSPO_CHICK SCO-spondin	NA	NA
516982	Agalma elegans	Pneumatophore		NA	NA
627475	Agalma elegans	Pneumatophore	Q13308|PTK7_HUMAN Inactive tyrosine-protein kinase 7	NA	d9255039cab5b2e892d27c748a2620ab
614536	Agalma elegans	Pneumatophore	Q05000|MYS_PODCA Myosin heavy chain	NA	24bc601e184b95f232f210552e6965db
572942	Agalma elegans	Pneumatophore	Q8CG71|P3H2_MOUSE Prolyl 3-hydroxylase 2 {ECO:0000312|MGI:MGI:2146663}	GO:0032963;GO:0019797;GO:0005604;GO:0019511;GO:0005783;GO:0031418;GO:0005794;GO:0005654;GO:0055114;GO:0005506;GO:0008285;GO:0016528;GO:0016021	NA
576029	Agalma elegans	Pneumatophore	Q03376|BAR3_CHITE Balbiani ring protein 3	NA	d140f167e95817a1d37c889ceafdf170
602646	Agalma elegans	Pneumatophore	Q28GD4|ELAV2_XENTR ELAV-like protein 2	GO:1990904;GO:0003723;GO:0036093;GO:0060856;GO:0048477;GO:0005634	27fe1a0e13f49bfd1d55dfe75b7ee7ec
511082	Agalma elegans	Pneumatophore	P17817|P5CR_SOYBN Pyrroline-5-carboxylate reductase	GO:0004735;GO:0006561;GO:0005737;GO:0017144;GO:0055114	NA
539455	Agalma elegans	Pneumatophore	O08746|MATN2_MOUSE Matrilin-2	NA	NA
524349	Agalma elegans	Pneumatophore	Q852U6|RHY1A_ARATH Probable E3 ubiquitin-protein ligase RHY1A {ECO:0000305}	NA	31c29c49b5859e8f557d8f871de4f491
607532	Agalma elegans	Pneumatophore	Q2M3R5|S35G1_HUMAN Solute carrier family 35 member G1	NA	1a58b3e9683e6708ea5faac6963bca51
635257	Agalma elegans	Pneumatophore	Q28685|DAG1_RABIT Dystroglycan	NA	1033d174d07984d1d356af27a4501619
538726	Agalma elegans	Pneumatophore	Q61555|FBN2_MOUSE Fibrillin-2	NA	NA
620698	Agalma elegans	Pneumatophore		NA	NA
562184	Agalma elegans	Pneumatophore	Q0EEE2|PTHD3_MOUSE Patched domain-containing protein 3	NA	NA
596836	Agalma elegans	Pneumatophore	Q9W332|CUBN_DROME Cubilin homolog {ECO:0000312|FlyBase:FBgn0052702}	NA	NA
592267	Agalma elegans	Pneumatophore	Q9Y5W5|WIF1_HUMAN Wnt inhibitory factor 1	NA	5291e4796d91dfb7e373721de07a60b4
564032	Agalma elegans	Pneumatophore	O08876|KLF10_RAT Krueppel-like factor 10	GO:0000083;GO:0005925;GO:0044212;GO:0016604;GO:0000981;GO:0008285;GO:0043065;GO:0005829;GO:0000122;GO:0046872;GO:0005515;GO:0000790;GO:1901653;GO:0030097;GO:0006915;GO:0006366	NA
591989	Agalma elegans	Pneumatophore	Q28DL4|TRAF6_XENTR TNF receptor-associated factor 6	NA	NA
543033	Agalma elegans	Pneumatophore	Q4L235|ACSF4_HUMAN Acyl-CoA synthetase family member 4	NA	NA
520723	Agalma elegans	Pneumatophore	Q6DF34|APCD1_XENTR Protein APCDD1	GO:0017147;GO:0030178;GO:0005886	11eb6144aa6654e3ddb898480d2ea99e
611097	Agalma elegans	Pneumatophore		NA	NA
520777	Agalma elegans	Pneumatophore	Q5QD09|TAA7E_MOUSE Trace amine-associated receptor 7e	NA	NA
596491	Agalma elegans	Pneumatophore	P82968|MCPI_MELCP Four-domain proteases inhibitor	NA	NA
614540	Agalma elegans	Pneumatophore	Q05000|MYS_PODCA Myosin heavy chain	NA	NA
520757	Agalma elegans	Pneumatophore	Q9JI85|NUCB2_RAT Nucleobindin-2	GO:0005509	00b49efef456da590c2a4ba60be4ad57
562185	Agalma elegans	Pneumatophore		NA	NA
568100	Agalma elegans	Pneumatophore	Q96UF1|G3P3_MUCCL Glyceraldehyde-3-phosphate dehydrogenase 3	GO:0016620;GO:0006006;GO:0050661;GO:0055114;GO:0051287;GO:0006096	NA
591729	Agalma elegans	Pneumatophore	Q58A42|DD3_DICDI Protein DD3-3	NA	NA
538721	Agalma elegans	Pneumatophore	P14543|NID1_HUMAN Nidogen-1	NA	NA
640456	Agalma elegans	Pneumatophore	Q6L5F4|CML14_ORYSJ Probable calcium-binding protein CML14	GO:0005509	NA
510641	Agalma elegans	Pneumatophore	Q9NWM3|CUED1_HUMAN CUE domain-containing protein 1	GO:0042981	NA
597815	Agalma elegans	Pneumatophore	Q55DF5|JMJCD_DICDI JmjC domain-containing protein D	GO:0016706;GO:0055114	021535f93316350f67d6283f7008b5fa
611529	Agalma elegans	Pneumatophore	Q3TY86|AIFM3_MOUSE Apoptosis-inducing factor 3	GO:0051537;GO:0055114;GO:0005783;GO:0050660;GO:0097194;GO:0005829;GO:0005743;GO:0016491;GO:0046872;GO:0005634	633f170e1c3bf66514bc89b57e20a966
651699	Agalma elegans	Pneumatophore		NA	NA
600137	Agalma elegans	Pneumatophore	Q6AZV7|DDX55_XENLA ATP-dependent RNA helicase DDX55	GO:0003724;GO:0005730;GO:0006355;GO:0005654;GO:0005829;GO:0003723;GO:0005524;GO:0016020;GO:0008270;GO:0005515;GO:0003700;GO:0003677	c394b398fbef27830d8154058d406fc4
630869	Agalma elegans	Pneumatophore	O17732|PYC1_CAEEL Pyruvate carboxylase 1	GO:0009374;GO:0006094;GO:0005737;GO:0004736;GO:0043231;GO:0006090;GO:0016021;GO:0005524;GO:0046872;GO:0046686;GO:0044791;GO:0046959;GO:0019074;GO:0042802;GO:0016829;GO:0016740;GO:0010629	ddccc7a04505eda9628b3aba33cbbc39
573009	Agalma elegans	Pneumatophore	Q96LD1|SGCZ_HUMAN Zeta-sarcoglycan	GO:0016012;GO:0060047;GO:0005515;GO:0048739;GO:0008270;GO:0060977;GO:0003676;GO:0042383;GO:0070252;GO:0016529;GO:0016021;GO:0006941;GO:0005856;GO:0034629;GO:0031226;GO:0019722;GO:0055074;GO:0007517;GO:0061024	b17951e5e0e86cf3ec9a683f73b972bd
524336	Agalma elegans	Pneumatophore		NA	NA
651184	Agalma elegans	Pneumatophore		NA	NA
631660	Agalma elegans	Pneumatophore		NA	NA
510234	Agalma elegans	Pneumatophore		NA	NA
539277	Agalma elegans	Pneumatophore	O16025|AOSL_PLEHO Allene oxide synthase-lipoxygenase protein	GO:0031408;GO:0016702;GO:0009507;GO:0046872;GO:0016166;GO:0055114;GO:0030258;GO:0051121;GO:0019372;GO:0042759;GO:0019369;GO:0006636;GO:0009611;GO:0051707;GO:0044419	NA
631121	Agalma elegans	Pneumatophore	P42325|NCAH_DROME Neurocalcin homolog	GO:0005509	NA
628145	Agalma elegans	Pneumatophore	Q9WY55|GCSH_THEMA Glycine cleavage system H protein {ECO:0000255|HAMAP-Rule:MF_00272}	GO:0005960;GO:0019464;GO:0008444;GO:0005524;GO:0005739;GO:0032049;GO:0016480	NA
515203	Agalma elegans	Pneumatophore		NA	NA
589478	Agalma elegans	Pneumatophore		NA	NA
563449	Agalma elegans	Pneumatophore	P82968|MCPI_MELCP Four-domain proteases inhibitor	NA	NA
575750	Agalma elegans	Pneumatophore	Q3T145|MDHC_BOVIN Malate dehydrogenase, cytoplasmic	GO:0030060;GO:0006108;GO:0005829;GO:0006099;GO:0016021;GO:0005975;GO:0006734;GO:0006107	NA
641924	Agalma elegans	Pneumatophore	Q00174|LAMA_DROME Laminin subunit alpha	NA	NA
591990	Agalma elegans	Pneumatophore	Q60803|TRAF3_MOUSE TNF receptor-associated factor 3	GO:0005164;GO:0042981;GO:0035631;GO:0005737;GO:0009898;GO:0008063;GO:0033209;GO:0051090;GO:0008270;GO:0031996;GO:0050688;GO:0031625;GO:0042802;GO:0045087;GO:0019903;GO:0001817;GO:0019901;GO:0004842;GO:0005813;GO:0097708;GO:0003779;GO:0004721;GO:0012505;GO:0044092;GO:0048519;GO:0044419;GO:0009966;GO:0044093;GO:0048518;GO:0051246;GO:0070534;GO:0080135;GO:0042325;GO:0006915;GO:0030833;GO:0030036;GO:…	NA
629097	Agalma elegans	Pneumatophore		NA	NA
618292	Agalma elegans	Pneumatophore	Q8BVU5|NUDT9_MOUSE ADP-ribose pyrophosphatase, mitochondrial	GO:0047631;GO:0005739;GO:0043262;GO:0016021	NA
551220	Agalma elegans	Pneumatophore		NA	NA
641925	Agalma elegans	Pneumatophore	Q00174|LAMA_DROME Laminin subunit alpha	NA	NA
589693	Agalma elegans	Pneumatophore	G5EFZ1|GPMI_CAEEL 2,3-bisphosphoglycerate-independent phosphoglycerate mutase {ECO:0000305|PubMed:15234973}	GO:0006007;GO:0004619;GO:0005737;GO:0030145;GO:0004496;GO:0008299;GO:0005524;GO:0016310;GO:0046031;GO:0006090;GO:0003676;GO:0044262;GO:0046034;GO:0006091;GO:0031047	NA
543371	Agalma elegans	Pneumatophore		NA	NA
560523	Agalma elegans	Pneumatophore		NA	NA
513458	Agalma elegans	Pneumatophore	Q6UVY6|MOXD1_HUMAN DBH-like monooxygenase protein 1	NA	NA
512838	Agalma elegans	Pneumatophore		NA	NA
614537	Agalma elegans	Pneumatophore	Q05000|MYS_PODCA Myosin heavy chain	NA	24bc601e184b95f232f210552e6965db
527174	Agalma elegans	Pneumatophore		NA	NA
639246	Agalma elegans	Pneumatophore		NA	NA
564626	Agalma elegans	Pneumatophore	O97341|CALM_SUBDO Calmodulin	NA	NA
516901	Agalma elegans	Pneumatophore	Q3U4H6|HEXDC_MOUSE Hexosaminidase D	GO:0015929;GO:0005975;GO:0005856;GO:0031032;GO:0019901;GO:0005737	786a153cf3e92cfc953c86277a5d20ff
614655	Agalma elegans	Pneumatophore		NA	NA
596242	Agalma elegans	Pneumatophore		NA	NA
631148	Agalma elegans	Pneumatophore	Q91428|GATA3_DANRE Transcription factor GATA-3	GO:0045582;GO:0043565;GO:0005634;GO:0044212;GO:0008270;GO:0003700;GO:0003690;GO:0000785;GO:0070013;GO:0003713;GO:0071837;GO:0005134;GO:0008134;GO:0006355;GO:0042802;GO:2000683;GO:2000611;GO:2000667;GO:2000664;GO:0060231;GO:2000679;GO:2000352;GO:0072676;GO:0045599;GO:0051897;GO:0010595;GO:2000702;GO:2000733;GO:2000607;GO:0050728;GO:1905277;GO:1903508;GO:0061290;GO:0010628;GO:2000146;GO:0033600;GO:…	NA
583490	Agalma elegans	Pneumatophore	P0C8L6|PHS_HYPDU Probable pterin-4-alpha-carbinolamine dehydratase	NA	NA
570565	Agalma elegans	Pneumatophore		NA	NA
570948	Agalma elegans	Pneumatophore	O96952|THIO_GEOCY Thioredoxin	NA	NA
534717	Agalma elegans	Pneumatophore		NA	NA
572205	Agalma elegans	Pneumatophore	Q6DGN0|RERGL_DANRE Ras-related and estrogen-regulated growth inhibitor-like protein	NA	NA
570084	Agalma elegans	Pneumatophore		NA	NA
520121	Agalma elegans	Pneumatophore		NA	NA
514218	Agalma elegans	Pneumatophore	Q8JZP9|GA2L1_MOUSE GAS2-like protein 1	NA	NA
573312	Agalma elegans	Pneumatophore	Q5QD25|TAAR2_RAT Trace amine-associated receptor 2	NA	NA
538722	Agalma elegans	Pneumatophore	P35555|FBN1_HUMAN Fibrillin-1	NA	NA
521290	Agalma elegans	Pneumatophore	Q61830|MRC1_MOUSE Macrophage mannose receptor 1	NA	NA
602110	Agalma elegans	Pneumatophore	Q90ZK6|ACVR1_CHICK Activin receptor type-1	GO:0004675;GO:0007178;GO:0009986;GO:0005887;GO:0006468;GO:0043235;GO:0060836;GO:0098797;GO:0045602;GO:0035313;GO:0043025;GO:0048185;GO:0071560;GO:0030425;GO:0050431;GO:0005524;GO:0035912;GO:0071773;GO:0046332;GO:0150118;GO:0045177;GO:1902554;GO:0045603;GO:0061154;GO:0005938;GO:1901889;GO:0003203;GO:0061298;GO:0060841;GO:0019901;GO:0001974;GO:0001953;GO:0043537;GO:0010862;GO:0046872;GO:0001946;GO:…	NA
571327	Agalma elegans	Pneumatophore	Q95117|SFRP3_BOVIN Secreted frizzled-related protein 3	GO:0042813;GO:0016055;GO:0016021;GO:0007275	NA
594549	Agalma elegans	Pneumatophore	Q00969|ATF2_RAT Cyclic AMP-dependent transcription factor ATF-2	NA	NA
540511	Agalma elegans	Pneumatophore	Q4GZT3|PKD2_BOVIN Polycystin-2	GO:0005509;GO:0097704;GO:0016323;GO:0005929;GO:0072019;GO:0051284;GO:0005783;GO:0010882;GO:0033040;GO:0072114;GO:0005262;GO:0003146;GO:0051371;GO:0032965;GO:0016021;GO:0015269;GO:0001946;GO:0003171;GO:0070121;GO:0005272;GO:0043235;GO:0009986;GO:0042802;GO:0001947;GO:0031253;GO:1990351;GO:0031226;GO:0098796;GO:0031410;GO:0009953;GO:0098588;GO:0009612;GO:0007610;GO:0001581;GO:0009582;GO:0009581;GO:…	NA
631972	Agalma elegans	Pneumatophore	Q92481|AP2B_HUMAN Transcription factor AP-2-beta	NA	NA
559974	Agalma elegans	Pneumatophore	Q9Y272|RASD1_HUMAN Dexamethasone-induced Ras-related protein 1	NA	955397b6a22bd5895bd18a1f1fbe6c06
543048	Agalma elegans	Pneumatophore	P60954|NOL4_MOUSE Nucleolar protein 4	NA	NA
608968	Agalma elegans	Pneumatophore		NA	NA
560144	Agalma elegans	Pneumatophore		NA	NA
575824	Agalma elegans	Pneumatophore	Q9JHB3|TIMP4_MOUSE Metalloproteinase inhibitor 4	NA	9fdd56014cdb264f09d4d879eafb3db7
572321	Agalma elegans	Pneumatophore	P31580|HCE1_ORYLA High choriolytic enzyme 1	GO:0004222;GO:0006508;GO:0016021;GO:0008270;GO:0005615;GO:0005886;GO:0016477;GO:0051604;GO:0004970;GO:0035235;GO:0030246;GO:0034220;GO:0016788	NA
571117	Agalma elegans	Pneumatophore	P43006|EAA2_MOUSE Excitatory amino acid transporter 2	GO:0015293;GO:0055085;GO:0055038;GO:0031901;GO:0016324;GO:0140010;GO:0016021;GO:0005313;GO:0070777;GO:0033229;GO:0051938;GO:0015183;GO:0001504;GO:0010460;GO:0031226;GO:0042995;GO:0042883;GO:0015108;GO:0031902;GO:0015081;GO:0030054;GO:0045202;GO:0042802;GO:0022853;GO:0006821;GO:0046872;GO:0150104;GO:0070633	NA
643086	Agalma elegans	Pneumatophore		NA	NA
635386	Agalma elegans	Pneumatophore		NA	NA
538720	Agalma elegans	Pneumatophore	P10493|NID1_MOUSE Nidogen-1	NA	NA
624220	Agalma elegans	Pneumatophore	P50995|ANX11_HUMAN Annexin A11	GO:0005544;GO:0050819;GO:0048471;GO:0031902;GO:0005765;GO:0005509;GO:0051560;GO:0006937;GO:0048306;GO:0097190;GO:0015485;GO:0015276;GO:0042802;GO:0006816;GO:0005739;GO:0005525;GO:0005925;GO:0031965;GO:0035374;GO:0012506;GO:0009986;GO:0001786;GO:0004859;GO:0005829;GO:0051059;GO:0034220;GO:0005886;GO:0032879;GO:0016021;GO:0005262;GO:0009888;GO:0001778;GO:0051015;GO:0003416;GO:0060350;GO:0030154;GO:…	NA
594467	Agalma elegans	Pneumatophore		NA	NA
645835	Agalma elegans	Pneumatophore		NA	NA
515702	Agalma elegans	Pneumatophore	Q9P0X4|CAC1I_HUMAN Voltage-dependent T-type calcium channel subunit alpha-1I	NA	NA
626242	Agalma elegans	Pneumatophore		NA	NA
543049	Agalma elegans	Pneumatophore		NA	NA
630173	Agalma elegans	Pneumatophore	Q80VW5|WHRN_MOUSE Whirlin	NA	NA
590044	Agalma elegans	Pneumatophore	Q9D110|MTHFS_MOUSE 5-formyltetrahydrofolate cyclo-ligase	GO:0030272;GO:0035999;GO:0005739;GO:0005524;GO:0009396;GO:0005829;GO:0070013;GO:0046657;GO:0016021;GO:0046872;GO:0005542;GO:0004930;GO:0006536;GO:0043066;GO:0015942;GO:0007166;GO:0007186;GO:0015031	NA
588347	Agalma elegans	Pneumatophore		NA	NA
571976	Agalma elegans	Pneumatophore		NA	NA
568124	Agalma elegans	Pneumatophore	Q5XGC9|SRFB1_XENTR Serum response factor-binding protein 1	NA	NA
575710	Agalma elegans	Pneumatophore	Q8TE59|ATS19_HUMAN A disintegrin and metalloproteinase with thrombospondin motifs 19	NA	NA
583961	Agalma elegans	Pneumatophore		NA	NA
620315	Agalma elegans	Pneumatophore	O08746|MATN2_MOUSE Matrilin-2	NA	4be9ce5311ca8ccd9264c17c5db5e366
514708	Agalma elegans	Pneumatophore		NA	NA
569964	Agalma elegans	Pneumatophore	Q8CHU3|EPN2_MOUSE Epsin-2	GO:0030136;GO:1990175;GO:0006897;GO:0008289;GO:0030666;GO:0030118;GO:0030120;GO:0005905;GO:0048471;GO:0019897;GO:0098590;GO:0005654;GO:0005938;GO:0070062;GO:0005794;GO:0005739	NA
574182	Agalma elegans	Pneumatophore	Q795M8|YUGO_BACSU Putative potassium channel protein YugO	NA	6c7f773e02fffcb237e7a294320b1394
631118	Agalma elegans	Pneumatophore	Q09470|KCNA1_HUMAN Potassium voltage-gated channel subfamily A member 1	GO:0051260;GO:0008076;GO:0005249;GO:0034765;GO:0071805;GO:0007637;GO:0048047;GO:0060025;GO:0045938;GO:0045838;GO:0008345;GO:0030431;GO:0048675;GO:0001508;GO:1903351;GO:0009584	NA
564152	Agalma elegans	Pneumatophore	P16884|NFH_RAT Neurofilament heavy polypeptide	NA	NA
598268	Agalma elegans	Pneumatophore		NA	NA
560615	Agalma elegans	Pneumatophore	Q17320|WHITE_CERCA Protein white	NA	2cbdc2d7920d77165f5d1324b2c174ab
530651	Agalma elegans	Pneumatophore	Q60803|TRAF3_MOUSE TNF receptor-associated factor 3	GO:0005164;GO:0042981;GO:0005737;GO:0033209;GO:0005813;GO:0008270;GO:0008063;GO:0009898;GO:0031996;GO:0051090;GO:0048583;GO:0031625;GO:0042802;GO:0004842;GO:0016324;GO:0002697;GO:0008511;GO:0005634;GO:0005623;GO:0045087;GO:0001817;GO:0012505;GO:0016021;GO:0023056;GO:0010647;GO:0050694;GO:0003677;GO:0044092;GO:0001878;GO:0048519;GO:0044419;GO:0044093;GO:0070534;GO:0001934;GO:0055064;GO:0055078;GO:…	NA
523335	Agalma elegans	Pneumatophore	Q01813|PFKAP_HUMAN ATP-dependent 6-phosphofructokinase, platelet type {ECO:0000255|HAMAP-Rule:MF_03184}	GO:0003872;GO:0006002;GO:0005737;GO:0061615;GO:0061695;GO:0005524;GO:0016020;GO:0043169;GO:0070095;GO:0048029;GO:0042802;GO:0061718;GO:0006735;GO:0051289;GO:0030388	e6a70d27915c27f5bcbbf301d7cc058f
609483	Agalma elegans	Pneumatophore	Q8K3F2|MMP21_MOUSE Matrix metalloproteinase-21	NA	34ce1fee9502e72e261867cb5cb4d1ea
528508	Agalma elegans	Pneumatophore		NA	NA
572374	Agalma elegans	Pneumatophore		NA	NA
564740	Agalma elegans	Pneumatophore	P41894|DEI_DROME Helix-loop-helix protein delilah	NA	NA
648622	Agalma elegans	Pneumatophore		NA	NA
523485	Agalma elegans	Pneumatophore		NA	NA
591504	Agalma elegans	Pneumatophore	P52176|MMP9_BOVIN Matrix metalloproteinase-9	NA	NA
528509	Agalma elegans	Pneumatophore		NA	NA
623071	Agalma elegans	Pneumatophore	Q6Q4G4|ACE_THETS Angiotensin-converting enzyme	GO:0008241;GO:0006508;GO:0016020;GO:0004180;GO:0005615;GO:0008237;GO:0001669;GO:0046872;GO:0009609;GO:0007291;GO:0071944;GO:0007289;GO:0008239;GO:0007552;GO:0003676;GO:0044419;GO:0003084;GO:0003081;GO:0009190;GO:0035556	NA
521007	Agalma elegans	Pneumatophore		NA	NA
625671	Agalma elegans	Pneumatophore	Q8ITI5|FOXG1_MNELE Forkhead box protein G1 {ECO:0000250|UniProtKB:P55316}	GO:0043565;GO:0005634;GO:0006355;GO:0003700;GO:0016021;GO:0009653;GO:0030154;GO:0001568	NA
537462	Agalma elegans	Pneumatophore	Q3UVD5|LGR6_MOUSE Leucine-rich repeat-containing G-protein coupled receptor 6	NA	NA
651171	Agalma elegans	Pneumatophore	D4GYH5|AGLM_HALVD UDP-glucose 6-dehydrogenase AglM	GO:0003979;GO:0000271;GO:0016021;GO:0051287;GO:0055114	e21c44558eaa83da37c09165e6c1de52
563584	Agalma elegans	Pneumatophore		NA	NA
524378	Agalma elegans	Pneumatophore		NA	NA
582458	Agalma elegans	Pneumatophore		NA	NA
615045	Agalma elegans	Pneumatophore		NA	NA
560907	Agalma elegans	Pneumatophore	Q6L4D4|CML15_ORYSJ Probable calcium-binding protein CML15	GO:0005509	c6fc20993f08501b35ad7fa911c30e8d
574193	Agalma elegans	Pneumatophore	Q61315|APC_MOUSE Adenomatous polyposis coli protein	NA	4dfbce334d21bcff1279ee335e199728
598694	Agalma elegans	Pneumatophore		NA	NA
559485	Agalma elegans	Pneumatophore	Q9Y5R2|MMP24_HUMAN Matrix metalloproteinase-24	NA	NA
651041	Agalma elegans	Pneumatophore	Q9H013|ADA19_HUMAN Disintegrin and metalloproteinase domain-containing protein 19	GO:0007229;GO:0004222;GO:0005794;GO:0006509;GO:0016021;GO:0017124;GO:0005576;GO:0090729;GO:0007338	NA
594185	Agalma elegans	Pneumatophore	P98133|FBN1_BOVIN Fibrillin-1	NA	NA
555426	Agalma elegans	Pneumatophore		NA	NA
621064	Agalma elegans	Pneumatophore		NA	NA
579646	Agalma elegans	Pneumatophore		NA	NA
509909	Agalma elegans	Pneumatophore	P05140|ISP2_HEMAM Type-2 ice-structuring protein	NA	NA
525177	Agalma elegans	Pneumatophore	Q8IVN8|SBSPO_HUMAN Somatomedin-B and thrombospondin type-1 domain-containing protein	NA	d9b4a4eecf77bc6ae999530dc75ec773
594552	Agalma elegans	Pneumatophore	D3YXG0|HMCN1_MOUSE Hemicentin-1 {ECO:0000312|MGI:MGI:2685047}	NA	NA
521265	Agalma elegans	Pneumatophore	P47032|PRY1_YEAST Protein PRY1 {ECO:0000305}	NA	NA
565949	Agalma elegans	Pneumatophore	Q9HBL0|TENS1_HUMAN Tensin-1	NA	51d7150a786dde109cd0c6a66cffad03
600677	Agalma elegans	Pneumatophore	Q96RW7|HMCN1_HUMAN Hemicentin-1	NA	NA
620672	Agalma elegans	Pneumatophore	Q9VZW5|FMAR_DROME FMRFamide receptor	GO:0007218;GO:0004930;GO:0016021	339a3630f26bbed16028a3e245c9c9b2
579913	Agalma elegans	Pneumatophore		NA	NA
593091	Agalma elegans	Pneumatophore		NA	NA
511687	Agalma elegans	Pneumatophore	Q2EG98|PK1L3_MOUSE Polycystic kidney disease protein 1-like 3	NA	NA
623168	Agalma elegans	Pneumatophore	E1C1R4|UBP47_CHICK Ubiquitin carboxyl-terminal hydrolase 47	GO:0036459;GO:0016579;GO:0019005;GO:0006511;GO:0005737;GO:0071987;GO:0004197;GO:0043154;GO:0010972;GO:0030307;GO:0090263;GO:1902230;GO:0034644;GO:0006284;GO:0042493;GO:0045892	NA
533924	Agalma elegans	Pneumatophore		NA	NA
600323	Agalma elegans	Pneumatophore	Q9SZJ2|GRDP2_ARATH Glycine-rich domain-containing protein 2 {ECO:0000303|PubMed:25653657}	NA	1e6d88f07213b0cbbf208ffec25221df
513107	Agalma elegans	Pneumatophore		NA	NA
582156	Agalma elegans	Pneumatophore	O15013|ARHGA_HUMAN Rho guanine nucleotide exchange factor 10	NA	NA
532617	Agalma elegans	Pneumatophore		NA	NA
581568	Agalma elegans	Pneumatophore	Q9NT99|LRC4B_HUMAN Leucine-rich repeat-containing protein 4B	NA	0314316b5070a15c1658d3295f0d095f
594184	Agalma elegans	Pneumatophore	Q61554|FBN1_MOUSE Fibrillin-1	GO:0005509;GO:0005576;GO:0007155;GO:0006897;GO:0016020;GO:0005044;GO:0030198;GO:0048471;GO:0008061;GO:0032991;GO:0005539;GO:0071944;GO:0016504;GO:0010952;GO:0005634;GO:0031406;GO:0004175;GO:0006508;GO:0008237;GO:1901681;GO:0030246;GO:0008236;GO:0045197;GO:0004888;GO:0004672;GO:0005178;GO:0017056;GO:0016810;GO:0060346;GO:0005524;GO:0043931;GO:0003417;GO:0005201;GO:0006468;GO:0010811;GO:0007186;GO:…	NA
522647	Agalma elegans	Pneumatophore	P26261|SDC3_CHICK Syndecan-3	NA	NA
606971	Agalma elegans	Pneumatophore	P10493|NID1_MOUSE Nidogen-1	NA	NA
633240	Agalma elegans	Pneumatophore	Q5ZLY5|PKHF2_CHICK Pleckstrin homology domain-containing family F member 2	GO:0046872;GO:0030133;GO:0008333;GO:0007032;GO:0035091;GO:0006897;GO:0005515;GO:0005769;GO:0015031;GO:0010008;GO:0016324;GO:0005770;GO:0005938;GO:0005783	d9025e571bf441001e51055ad58eb60f
638261	Agalma elegans	Pneumatophore	Q24799|MYPH_ECHGR Myophilin	NA	NA
559263	Agalma elegans	Pneumatophore	Q9H841|NPAL2_HUMAN NIPA-like protein 2	GO:0015095;GO:1903830;GO:0016021	NA
526107	Agalma elegans	Pneumatophore		NA	NA
560133	Agalma elegans	Pneumatophore	Q9YGP5|RBPS2_XENLA RNA-binding protein with multiple splicing 2	NA	NA
576670	Agalma elegans	Pneumatophore	Q6P9K8|CSKI1_MOUSE Caskin-1	NA	NA
550713	Agalma elegans	Pneumatophore	Q5JVL4|EFHC1_HUMAN EF-hand domain-containing protein 1	GO:0005509;GO:0007052;GO:0072686;GO:0043014;GO:0021795;GO:0000281;GO:0000922;GO:0005813;GO:0005930;GO:0008022;GO:0030246;GO:0046983;GO:0003677;GO:0051302;GO:0043025;GO:0005623;GO:0016021;GO:0060285;GO:0006874;GO:0043065	NA
641922	Agalma elegans	Pneumatophore	Q16787|LAMA3_HUMAN Laminin subunit alpha-3	NA	cb941c20bd13b9c82403bc7dee7a105a
612390	Agalma elegans	Pneumatophore		NA	NA
615687	Agalma elegans	Pneumatophore	A8TX70|CO6A5_HUMAN Collagen alpha-5(VI) chain	NA	c6248ad58b87f91dd6f62415bd8c393d
615223	Agalma elegans	Pneumatophore		NA	NA
574089	Agalma elegans	Pneumatophore	Q6PBT8|FGF1_DANRE Putative fibroblast growth factor 1	GO:0008083;GO:0007165	9bb2f17987d5303275ee365eda82696a
625672	Agalma elegans	Pneumatophore		NA	NA
620492	Agalma elegans	Pneumatophore	B3EWZ5|MLRP1_ACRMI MAM and LDL-receptor class A domain-containing protein 1	NA	b9ce2dfd3d28b26cdece7674e19d06d5
642869	Agalma elegans	Pneumatophore		NA	NA
527567	Agalma elegans	Pneumatophore	Q21565|AMT3_CAEEL Putative ammonium transporter 3	GO:0008519;GO:0072488;GO:0016021;GO:0015077;GO:0015672;GO:0098662;GO:0031226;GO:0000155;GO:0030234;GO:1903718;GO:0050911;GO:0005524;GO:0004721;GO:0006808;GO:0023014;GO:0050790;GO:0000160;GO:0046872;GO:0006470	NA
521094	Agalma elegans	Pneumatophore	Q91496|FOS_TETFL Proto-oncogene c-Fos	NA	c4dca6e17c671801cbccf5b8b07bfc3b
560471	Agalma elegans	Pneumatophore		NA	NA
598791	Agalma elegans	Pneumatophore		NA	NA
553616	Agalma elegans	Pneumatophore	P11532|DMD_HUMAN Dystrophin	NA	NA
648209	Agalma elegans	Pneumatophore	P22770|ACHA7_CHICK Neuronal acetylcholine receptor subunit alpha-7	GO:0022848;GO:0060079;GO:0045211;GO:0030054;GO:0005892;GO:0098691;GO:0099056;GO:0035094;GO:0004888;GO:0007271;GO:0034220;GO:0009897;GO:0060080;GO:0035640;GO:0014059;GO:0051899;GO:0042166;GO:0007585;GO:0019233;GO:0001508;GO:0043005;GO:2000300;GO:0095500;GO:0030534;GO:0031594;GO:0099572;GO:0005623;GO:0001666;GO:0050890;GO:0007626;GO:0042113;GO:0006816;GO:0006979;GO:0006281;GO:0007274;GO:0048630;GO:…	NA
592208	Agalma elegans	Pneumatophore	D4A6D7|TTC19_RAT Tetratricopeptide repeat protein 19, mitochondrial	GO:0017062;GO:0005739;GO:0033108	74ab86590888b0b13c451670d48f7d79
560601	Agalma elegans	Pneumatophore	Q640L2|SPX3_XENLA Sugar phosphate exchanger 3	GO:0030176;GO:0022857;GO:0055085	NA
526818	Agalma elegans	Pneumatophore		NA	NA
509403	Agalma elegans	Pneumatophore		NA	NA
541866	Agalma elegans	Pneumatophore	P22897|MRC1_HUMAN Macrophage mannose receptor 1	NA	NA
551679	Agalma elegans	Pneumatophore	P83088|FUCTC_DROME Alpha-(1,3)-fucosyltransferase C	NA	a17fdcfad00c394fedd21c8ac97e23cb
651790	Agalma elegans	Pneumatophore		NA	NA
645163	Agalma elegans	Pneumatophore		NA	NA
563836	Agalma elegans	Pneumatophore	O95813|CER1_HUMAN Cerberus	NA	NA
539444	Agalma elegans	Pneumatophore	O00339|MATN2_HUMAN Matrilin-2	NA	NA
557934	Agalma elegans	Pneumatophore	Q7YRZ9|MCL1_FELCA Induced myeloid leukemia cell differentiation protein Mcl-1 homolog	NA	NA
529467	Agalma elegans	Pneumatophore	A9JTH1|NCLDA_DANRE Neurocalcin-delta A	GO:0005509;GO:0007165;GO:0005246	NA
562114	Agalma elegans	Pneumatophore		NA	NA
631951	Agalma elegans	Pneumatophore	P16092|FGFR1_MOUSE Fibroblast growth factor receptor 1	GO:0004713;GO:0018108;GO:0043235;GO:0005887;GO:0019199;GO:0005524;GO:0009925;GO:0007169;GO:0043197;GO:0033674;GO:0030054;GO:0005856;GO:0004674;GO:0007275;GO:0038085;GO:0003747;GO:0005096;GO:0016787;GO:0030154;GO:0002376;GO:0009653;GO:0035924;GO:0045766;GO:1902531;GO:0007155;GO:0009967;GO:0006928;GO:0040011;GO:0120036;GO:0006415;GO:0051674;GO:0006629;GO:0043547;GO:0046777;GO:0000165;GO:0071900;GO:…	NA
616729	Agalma elegans	Pneumatophore	Q32LQ0|AMPE_BOVIN Glutamyl aminopeptidase	GO:0004177;GO:0006508;GO:0048471;GO:0005887;GO:0008237;GO:0008270;GO:0030659;GO:0120163;GO:0060395;GO:0002474;GO:0005783;GO:0002483;GO:0042277;GO:0043171;GO:0005515;GO:0031905;GO:0005765;GO:0030163;GO:0005829;GO:0005576;GO:0002478;GO:0007565;GO:0000209;GO:0007267	NA
596192	Agalma elegans	Pneumatophore	Q5QD29|TAAR1_PANTR Trace amine-associated receptor 1	NA	NA
531445	Agalma elegans	Pneumatophore	Q54TR1|CFAD_DICDI Counting factor associated protein D	GO:0008234;GO:0006508;GO:0042025;GO:0003707;GO:0043401;GO:0005634;GO:0043565;GO:0008270;GO:0003700;GO:0006355	65be36cb797b3d9a73c8795d3485a607
610789	Agalma elegans	Pneumatophore	P05976|MYL1_HUMAN Myosin light chain 1/3, skeletal muscle isoform	GO:0005509	NA
644572	Agalma elegans	Pneumatophore	P13929|ENOB_HUMAN Beta-enolase	GO:0004634;GO:0000015;GO:0006096;GO:0000287	NA
613264	Agalma elegans	Pneumatophore	Q14246|AGRE1_HUMAN Adhesion G protein-coupled receptor E1 {ECO:0000303|PubMed:25713288}	NA	NA
600678	Agalma elegans	Pneumatophore		NA	NA
542865	Agalma elegans	Pneumatophore	P58390|KCNN2_MOUSE Small conductance calcium-activated potassium channel protein 2	NA	37a6dbbbe3960168064965f095ce82ce
621637	Agalma elegans	Pneumatophore	Q24040|BGB_DROME Protein big brother	GO:0003713;GO:1903508;GO:0005634;GO:0043565;GO:0008134;GO:0005667;GO:0016021;GO:0006357;GO:0035206	NA
549508	Agalma elegans	Pneumatophore		NA	NA
631344	Agalma elegans	Pneumatophore		NA	NA
577827	Agalma elegans	Pneumatophore	P16157|ANK1_HUMAN Ankyrin-1	NA	NA
634254	Agalma elegans	Pneumatophore	Q9CXI3|MOXD1_MOUSE DBH-like monooxygenase protein 1	NA	NA
617769	Agalma elegans	Pneumatophore		NA	NA
574862	Agalma elegans	Pneumatophore		NA	NA
624780	Agalma elegans	Pneumatophore	P62944|AP2B1_RAT AP-2 complex subunit beta	GO:0030276;GO:0030131;GO:0016192;GO:0006886;GO:0004725;GO:0016021;GO:0050974;GO:0048884;GO:2000649;GO:0035315;GO:1903076;GO:0048839;GO:0035335	e072a7be71ca1f800ce691bffa7a2228
547481	Agalma elegans	Pneumatophore		NA	NA
636051	Agalma elegans	Pneumatophore		NA	NA
576047	Agalma elegans	Pneumatophore	Q9JKF8|RASD1_RAT Dexamethasone-induced Ras-related protein 1	NA	955397b6a22bd5895bd18a1f1fbe6c06
601099	Agalma elegans	Pneumatophore		NA	NA
576668	Agalma elegans	Pneumatophore		NA	NA
528802	Agalma elegans	Pneumatophore	Q8MJY8|PGDH_MACFA 15-hydroxyprostaglandin dehydrogenase [NAD(+)]	GO:0016491;GO:0055114	NA
572580	Agalma elegans	Pneumatophore	Q9WU63|HEBP2_MOUSE Heme-binding protein 2	NA	588ef63a1dbd86c6f7d39f9821997419
620496	Agalma elegans	Pneumatophore	P55115|NAS15_CAEEL Zinc metalloproteinase nas-15	NA	NA
606759	Agalma elegans	Pneumatophore	Q8K078|SO4A1_MOUSE Solute carrier organic anion transporter family member 4A1	NA	NA
558598	Agalma elegans	Pneumatophore		NA	NA
527271	Agalma elegans	Pneumatophore	O60235|TM11D_HUMAN Transmembrane protease serine 11D	NA	NA
641156	Agalma elegans	Pneumatophore	Q8K078|SO4A1_MOUSE Solute carrier organic anion transporter family member 4A1	GO:0006811;GO:0005886;GO:0022857;GO:0055085;GO:0016021;GO:0070327;GO:0071702	NA
651624	Agalma elegans	Pneumatophore		NA	NA
588036	Agalma elegans	Pneumatophore	Q6GQD7|ARI3A_XENLA AT-rich interactive domain-containing protein 3A	NA	NA
568005	Agalma elegans	Pneumatophore	P22105|TENX_HUMAN Tenascin-X	NA	NA
592203	Agalma elegans	Pneumatophore	Q8CC21|TTC19_MOUSE Tetratricopeptide repeat protein 19, mitochondrial	GO:0017062;GO:0005739;GO:0033108	74ab86590888b0b13c451670d48f7d79
641670	Agalma elegans	Pneumatophore	P24733|MYS_ARGIR Myosin heavy chain, striated muscle	GO:0016459;GO:0003779;GO:0030049;GO:0003774;GO:0003009;GO:0044877;GO:0030016;GO:0005524;GO:0009267;GO:0032982;GO:0014704;GO:0036464;GO:0046034;GO:0005516;GO:0016887	NA
605982	Agalma elegans	Pneumatophore		NA	NA
645106	Agalma elegans	Pneumatophore	P0C870|JMJD7_HUMAN JmjC domain-containing protein 7	NA	021535f93316350f67d6283f7008b5fa
603680	Agalma elegans	Pneumatophore	Q8HZ70|FMO2_PANTR Dimethylaniline monooxygenase [N-oxide-forming] 2	GO:0004499;GO:0055114;GO:0005789;GO:0050661;GO:0005783;GO:0006486;GO:0050660;GO:0016021;GO:0008270;GO:0042737	8c7ad8384bcce1ccbc86b07b15b116bf
648278	Agalma elegans	Pneumatophore	Q1LZE9|PRS23_BOVIN Serine protease 23	GO:0004252;GO:0006508	NA
565770	Agalma elegans	Pneumatophore	Q3TD49|SPP2B_MOUSE Signal peptide peptidase-like 2B {ECO:0000250|UniProtKB:Q8TCT7}	GO:0031293;GO:0042500;GO:0016021;GO:0050776	4859edea248a7e918c3750d89bdec8cf
592253	Agalma elegans	Pneumatophore	Q17N71|CLU_AEDAE Clustered mitochondria protein homolog {ECO:0000255|HAMAP-Rule:MF_03013}	GO:0048312;GO:0003723;GO:0005737;GO:0005634;GO:0090079;GO:0016021;GO:0008270;GO:0006413	0c065d84b06dabd8670fcfb336eddacd
572245	Agalma elegans	Pneumatophore	Q8IWY4|SCUB1_HUMAN Signal peptide, CUB and EGF-like domain-containing protein 1	NA	NA
558065	Agalma elegans	Pneumatophore		NA	NA
604815	Agalma elegans	Pneumatophore	Q9UBG0|MRC2_HUMAN C-type mannose receptor 2	NA	NA
522499	Agalma elegans	Pneumatophore	Q92673|SORL_HUMAN Sortilin-related receptor	NA	NA
554917	Agalma elegans	Pneumatophore	Q1L8P7|TSP3B_DANRE Thrombospondin-3b	GO:0007155;GO:0005509;GO:0005576;GO:0008201;GO:0016525;GO:0032991;GO:0016021;GO:0050840;GO:0006954;GO:0005520;GO:0033953;GO:0043395;GO:0036122;GO:0002020;GO:0005178;GO:0010260;GO:0035989;GO:0005518;GO:1902732;GO:0097084;GO:0014829;GO:0035988;GO:0003417;GO:0020037;GO:0009055;GO:0050881;GO:0002063;GO:1900047;GO:0030199;GO:0030282;GO:0048844;GO:0010259;GO:0035264;GO:0030500;GO:0030509;GO:0030168;GO:…	NA
650443	Agalma elegans	Pneumatophore		NA	NA
594183	Agalma elegans	Pneumatophore		NA	NA
643534	Agalma elegans	Pneumatophore	Q9NZC4|EHF_HUMAN ETS homologous factor	NA	a27bc9af9f79ee5e16aeb38f5a48e5eb
525061	Agalma elegans	Pneumatophore		NA	NA
632013	Agalma elegans	Pneumatophore		NA	NA
571980	Agalma elegans	Pneumatophore	Q7ZX53|S22FL_XENLA Solute carrier family 22 member 15-like	NA	NA
510759	Agalma elegans	Pneumatophore	Q9WU63|HEBP2_MOUSE Heme-binding protein 2	NA	588ef63a1dbd86c6f7d39f9821997419
556362	Agalma elegans	Pneumatophore	Q9BSY4|CHCH5_HUMAN Coiled-coil-helix-coiled-coil-helix domain-containing protein 5	NA	NA
596421	Agalma elegans	Pneumatophore	Q5UPG5|YL093_MIMIV Putative ankyrin repeat protein L93	NA	1bff9e0f84308c83d4dbed770d82da8a
605673	Agalma elegans	Pneumatophore	Q504M8|RAB26_MOUSE Ras-related protein Rab-26	GO:0032482;GO:0005811;GO:0019901;GO:0012505;GO:0006886;GO:0003924;GO:0005886;GO:0005525	9381c41ce76d581b8aaf7803e9b2dc87
518578	Agalma elegans	Pneumatophore	B7ZCC9|AGRG4_MOUSE Adhesion G-protein coupled receptor G4	NA	NA
578522	Agalma elegans	Pneumatophore	B1VTI5|GRIF_STRGG Grixazone synthase {ECO:0000303|PubMed:16282322}	NA	d1fca5604e8b78221b88fbdede900b30
570931	Agalma elegans	Pneumatophore		NA	NA
539447	Agalma elegans	Pneumatophore	O08746|MATN2_MOUSE Matrilin-2	NA	NA
646129	Agalma elegans	Pneumatophore	P53474|ACTE_STRPU Actin, cytoskeletal 3A	GO:0005856;GO:0005524;GO:0005737	NA
642815	Agalma elegans	Pneumatophore	P81900|KAPR2_DROME cAMP-dependent protein kinase type II regulatory subunit	GO:0008603;GO:2000479;GO:0005952;GO:0030552;GO:0043198;GO:0097546;GO:0043197;GO:0098978;GO:0034236;GO:0030291;GO:0005813;GO:0031625;GO:0007612;GO:0030054;GO:0071901;GO:0005886;GO:0016301;GO:0005829;GO:0050804;GO:0043025;GO:0047555;GO:0045121;GO:0048471;GO:0070062;GO:0016310;GO:0019904;GO:0030553;GO:0006631;GO:0016021;GO:0004970;GO:0019934;GO:0016773;GO:0140096;GO:0097338;GO:0005524;GO:0034199;GO:…	NA
595636	Agalma elegans	Pneumatophore	P24898|JUNB_RAT Transcription factor jun-B	GO:0003700;GO:0006355;GO:0005634;GO:0003677;GO:0003713;GO:0005667;GO:0000785;GO:0070013;GO:0001067;GO:0001945;GO:0008134;GO:0031101;GO:0051726;GO:0060047;GO:0051591;GO:0009612;GO:0032496;GO:0045597;GO:0034097;GO:0042127;GO:0032870;GO:0009314;GO:0042493;GO:1903508;GO:1903507;GO:0010628;GO:2000113;GO:0010629;GO:0044419	80346e1e2fb85ba715b33b625e466549
520938	Agalma elegans	Pneumatophore		NA	NA
632250	Agalma elegans	Pneumatophore	Q8N9W6|BOLL_HUMAN Protein boule-like	NA	232cce55a34e83b23da7007cc2fcf9bb
631547	Agalma elegans	Pneumatophore		NA	NA
559341	Agalma elegans	Pneumatophore	Q8NDA2|HMCN2_HUMAN Hemicentin-2 {ECO:0000305}	NA	776e865779edb07a1b5cb1d7182355e5
613351	Agalma elegans	Pneumatophore		NA	NA
619847	Agalma elegans	Pneumatophore		NA	NA
620682	Agalma elegans	Pneumatophore		NA	NA
643390	Agalma elegans	Pneumatophore	Q6NRZ4|C43BP_XENLA Collagen type IV alpha-3-binding protein	GO:0008289;GO:0035621;GO:0005794;GO:0120017;GO:0048471;GO:0120012;GO:0005829;GO:0005654;GO:0070584;GO:0006936;GO:0055088;GO:0033218;GO:0007029;GO:0005739;GO:0003007;GO:0120014;GO:0006672;GO:0034976;GO:0008283;GO:0005783;GO:0016020;GO:1902389;GO:0016301;GO:0043168;GO:0000902;GO:0001701;GO:0007165;GO:0016310	420895e3703ae5b79c39565bc326ffad
645160	Agalma elegans	Pneumatophore		NA	NA
524250	Agalma elegans	Pneumatophore	Q9VUL9|FUCTA_DROME Glycoprotein 3-alpha-L-fucosyltransferase A	GO:0032580;GO:0008417;GO:0036065;GO:0006486;GO:0016021	NA
525556	Agalma elegans	Pneumatophore	P30599|CHS2_USTMA Chitin synthase 2	NA	NA
525619	Agalma elegans	Pneumatophore	Q11005|MMP11_XENLA Stromelysin-3	GO:0031012;GO:0004222;GO:0050728;GO:0005615;GO:0008270;GO:0016021;GO:0006508;GO:0030574;GO:0030198;GO:1904807;GO:1904109;GO:1904000;GO:1900036;GO:0042395;GO:0042308;GO:0010286;GO:1903427;GO:0002164;GO:0008340;GO:0050829;GO:0040017;GO:0010628;GO:0044419	NA
524307	Agalma elegans	Pneumatophore	P57078|RIPK4_HUMAN Receptor-interacting serine/threonine-protein kinase 4	NA	NA
578512	Agalma elegans	Pneumatophore	Q8NFF2|NCKX4_HUMAN Sodium/potassium/calcium exchanger 4	GO:0008273;GO:0035725;GO:0005887;GO:0071805;GO:0098656;GO:0005623;GO:0006874;GO:0070588;GO:0005262	1a0c96caf843da648f9b7f73a403ee0d
591498	Agalma elegans	Pneumatophore	Q90611|MMP2_CHICK 72 kDa type IV collagenase	NA	NA
552173	Agalma elegans	Pneumatophore		NA	NA
620487	Agalma elegans	Pneumatophore	Q6DHR3|RG1BA_DANRE Ras-GEF domain-containing family member 1B-A	GO:0007264;GO:0005085;GO:0017016	9ed3dda286e9692d2710d5957d6dcada
550992	Agalma elegans	Pneumatophore		NA	NA
570144	Agalma elegans	Pneumatophore		NA	NA
566704	Agalma elegans	Pneumatophore		NA	NA
544408	Agalma elegans	Pneumatophore	P82251|BAT1_HUMAN b(0,+)-type amino acid transporter 1	GO:0015179;GO:0015807;GO:0031526;GO:0000099;GO:0015804;GO:0016324;GO:0015175;GO:0072349;GO:0000101;GO:0072337;GO:0003333;GO:0016021;GO:0019534;GO:1901998;GO:0015101;GO:0015695	NA
528300	Agalma elegans	Pneumatophore	Q03161|YMY9_YEAST Glucose-6-phosphate 1-epimerase {ECO:0000305}	GO:0047938;GO:0005975;GO:0005759;GO:0030246;GO:0000002;GO:0050821;GO:0043335;GO:0003924;GO:0051787;GO:0034605;GO:0042026;GO:0005525;GO:0016021;GO:0016887;GO:0048037;GO:0005524	890cf087ed4ed4b46ec88aece359cde8
611122	Agalma elegans	Pneumatophore	Q9WU79|PROD_MOUSE Proline dehydrogenase 1, mitochondrial	GO:0004657;GO:0006562;GO:0005739;GO:0005509;GO:0071949;GO:0070013;GO:0003723;GO:0055114;GO:0006536;GO:0042331;GO:0002118;GO:0007626;GO:0043650;GO:0009084	NA
574912	Agalma elegans	Pneumatophore	D3YXG0|HMCN1_MOUSE Hemicentin-1 {ECO:0000312|MGI:MGI:2685047}	NA	NA
529465	Agalma elegans	Pneumatophore	Q805B4|TISDB_XENLA mRNA decay activator protein ZFP36L2-B {ECO:0000305}	GO:0046872;GO:1904582;GO:0000932;GO:1902172;GO:0045657;GO:0045647;GO:0071889;GO:1990904;GO:0035925;GO:0005634;GO:0061158;GO:0070371;GO:0045616;GO:0010837;GO:0071364;GO:0071320;GO:0071385;GO:0016021;GO:0014065;GO:0031440;GO:0071456;GO:0071356;GO:0032869;GO:0071560;GO:0009611;GO:0051028	NA
580037	Agalma elegans	Pneumatophore	Q5VT25|MRCKA_HUMAN Serine/threonine-protein kinase MRCK alpha	GO:0004674;GO:0006468;GO:0016021;GO:0035556;GO:0005524;GO:0016477;GO:0030036;GO:0046872	NA
578638	Agalma elegans	Pneumatophore		NA	NA
592779	Agalma elegans	Pneumatophore	Q8JG38|FGFR2_DANRE Fibroblast growth factor receptor 2	GO:0005007;GO:0008543;GO:0030133;GO:0005794;GO:0008284;GO:0005783;GO:0005887;GO:0018108;GO:0043235;GO:0005524;GO:0017134;GO:0048471;GO:0005764;GO:0009898;GO:0009986;GO:0042802;GO:0005634;GO:0005925;GO:0043552;GO:0008083;GO:0005576;GO:0010518;GO:0042531;GO:0004908;GO:0097191;GO:0070374;GO:0046777;GO:0007275;GO:0110148;GO:0000165;GO:0048640;GO:0050680;GO:0071863;GO:0071695;GO:0061430;GO:0001503;GO:…	NA
535618	Agalma elegans	Pneumatophore	A8TX70|CO6A5_HUMAN Collagen alpha-5(VI) chain	NA	NA
646547	Agalma elegans	Pneumatophore	P43090|HEM0_OPSTA 5-aminolevulinate synthase, erythroid-specific, mitochondrial	GO:0003870;GO:0033014;GO:0005759;GO:0006778;GO:0030170;GO:0005654;GO:0005829;GO:0005743;GO:0042802;GO:0046148;GO:0001666;GO:0051188	ac5db5cf04d906de0f4a3f2c4140be73
540826	Agalma elegans	Pneumatophore	A2ASS6|TITIN_MOUSE Titin	NA	NA
552174	Agalma elegans	Pneumatophore		NA	NA
596867	Agalma elegans	Pneumatophore	P04352|CALM_CHLRE Calmodulin	NA	NA
543034	Agalma elegans	Pneumatophore		NA	NA
555675	Agalma elegans	Pneumatophore		NA	NA
607259	Agalma elegans	Pneumatophore	Q32KW9|IIGP5_BOVIN Interferon-inducible GTPase 5	NA	26e4d1c054b09a6ffb326ee5dd23f24f
640334	Agalma elegans	Pneumatophore	Q09930|DIRA_CAEEL GTP-binding protein drn-1 {ECO:0000305}	NA	0ba36d4f1fa2c0678618fa97614690ad
598545	Agalma elegans	Pneumatophore	Q9NPA2|MMP25_HUMAN Matrix metalloproteinase-25	NA	NA
637431	Agalma elegans	Pneumatophore		NA	NA
537389	Agalma elegans	Pneumatophore	O15085|ARHGB_HUMAN Rho guanine nucleotide exchange factor 11	GO:0005089;GO:0035556;GO:0005737;GO:0005840;GO:0016021;GO:0006412;GO:0046872;GO:0003735	68b86e2336198559462315d99eebc9ff
560955	Agalma elegans	Pneumatophore		NA	NA
510418	Agalma elegans	Pneumatophore		NA	NA
623737	Agalma elegans	Pneumatophore		NA	NA
579622	Agalma elegans	Pneumatophore		NA	NA
566588	Agalma elegans	Pneumatophore		NA	NA
511105	Agalma elegans	Pneumatophore	P69478|CHSTB_RAT Carbohydrate sulfotransferase 11	GO:0008146;GO:0000139;GO:0016051;GO:0030206;GO:0036342;GO:0007585;GO:0002063;GO:0016021;GO:0042733;GO:0048703;GO:0030512;GO:0001701;GO:0048589;GO:0009791;GO:0033037;GO:0043066;GO:0042127;GO:0030208	NA
552360	Agalma elegans	Pneumatophore		NA	NA
645592	Agalma elegans	Pneumatophore	Q6DJ08|S2538_XENTR Solute carrier family 25 member 38 {ECO:0000255|HAMAP-Rule:MF_03064}	GO:1904983;GO:0015187;GO:0005743;GO:0030218;GO:0005347;GO:0016021;GO:0005623;GO:0016493;GO:0015867;GO:0042541;GO:0006783;GO:0070098;GO:0007204;GO:0006955;GO:0007186;GO:0006935	NA
594452	Agalma elegans	Pneumatophore	Q92563|TICN2_HUMAN Testican-2	GO:0005509	e39109ecff2c5438f35660c642eca80b
594673	Agalma elegans	Pneumatophore	Q7ZWG6|PCFT_DANRE Proton-coupled folate transporter	NA	ea77439727d74a84021cc39bac8783d8
555378	Agalma elegans	Pneumatophore		NA	NA
593899	Agalma elegans	Pneumatophore	Q5RC90|NCS1_PONAB Neuronal calcium sensor 1	GO:0005509;GO:0048752;GO:0043204;GO:0030426;GO:0016021;GO:0007399	NA
639814	Agalma elegans	Pneumatophore	Q8C0J6|SWAHC_MOUSE Ankyrin repeat domain-containing protein SOWAHC	NA	fdd8dd90875ddf083b33b524191b841d
648282	Agalma elegans	Pneumatophore	C8YR32|LOXH1_MOUSE Lipoxygenase homology domain-containing protein 1	NA	NA
608564	Agalma elegans	Pneumatophore	P23142|FBLN1_HUMAN Fibulin-1	NA	NA
535758	Agalma elegans	Pneumatophore	P27830|RMLB2_ECOLI dTDP-glucose 4,6-dehydratase 2	NA	NA
564667	Agalma elegans	Pneumatophore	B8WI85|USOM7_ACRMI Uncharacterized skeletal organic matrix protein 7 {ECO:0000303|PubMed:23765379}	NA	NA
555421	Agalma elegans	Pneumatophore	P11586|C1TC_HUMAN C-1-tetrahydrofolate synthase, cytoplasmic	GO:0004329;GO:0055114;GO:0005737;GO:0004488;GO:0009257;GO:0009113;GO:0005524;GO:0016787	fcacb94e6f320e88e89c6ada99ba590a
566688	Agalma elegans	Pneumatophore	Q868Z9|PPN_DROME Papilin	NA	NA
519615	Agalma elegans	Pneumatophore	Q9Y5W5|WIF1_HUMAN Wnt inhibitory factor 1	NA	NA
635992	Agalma elegans	Pneumatophore		NA	NA
594363	Agalma elegans	Pneumatophore	Q29RI9|MAT2B_BOVIN Methionine adenosyltransferase 2 subunit beta	GO:0006556;GO:0048270;GO:0048269;GO:0016740;GO:0006730;GO:0019899;GO:0005634;GO:0004930;GO:0005783;GO:0003743;GO:0005852;GO:0005887;GO:0050790;GO:0004523;GO:0006458;GO:0007186;GO:0006413;GO:0090502	869794c735b75567b2f161023db50815
598862	Agalma elegans	Pneumatophore		NA	NA
606928	Agalma elegans	Pneumatophore		NA	NA
513030	Agalma elegans	Pneumatophore	P43234|CATO_HUMAN Cathepsin O	GO:0008234;GO:0006508;GO:0005764;GO:0005615;GO:0004869;GO:0052548;GO:0097208;GO:0044257;GO:0004175;GO:0036464;GO:0010466;GO:0030108;GO:0008656;GO:0070324;GO:0005829;GO:0016021;GO:0004177;GO:0008236;GO:0010813;GO:0060448;GO:0010815;GO:0001913;GO:0043129;GO:0097067;GO:0070371;GO:0031648;GO:0032526;GO:0010634;GO:2001235;GO:0045766;GO:0010952;GO:0002764;GO:0008284;GO:0043066;GO:0006915;GO:0010628;GO:…	NA
587135	Agalma elegans	Pneumatophore	P70490|MFGM_RAT Lactadherin	NA	NA
569281	Agalma elegans	Pneumatophore	A1L1K1|PRR5L_RAT Proline-rich protein 5-like	NA	b0ae67eebc6816a35bf0e941a66a2225
638549	Agalma elegans	Pneumatophore	Q5RF67|SFRP3_PONAB Secreted frizzled-related protein 3	NA	NA
536577	Agalma elegans	Pneumatophore	Q60803|TRAF3_MOUSE TNF receptor-associated factor 3	GO:0005164;GO:0033209;GO:0005829;GO:0042981;GO:0009898;GO:0008270;GO:0005634;GO:0008063;GO:0004842;GO:0050688;GO:0032088;GO:0031625;GO:0005794;GO:0016021;GO:0031996;GO:0045087;GO:0042802;GO:0001817;GO:0003677;GO:0050694;GO:0007250;GO:0046328;GO:0051865;GO:0001878;GO:0044419;GO:0043122;GO:0070534;GO:0032874;GO:0051092;GO:0009247	NA
598544	Agalma elegans	Pneumatophore	P51511|MMP15_HUMAN Matrix metalloproteinase-15	NA	NA
608884	Agalma elegans	Pneumatophore		NA	NA
536029	Agalma elegans	Pneumatophore	Q9UVZ8|ACT_CANDC Actin	NA	NA
644265	Agalma elegans	Pneumatophore	Q9HBW1|LRRC4_HUMAN Leucine-rich repeat-containing protein 4	NA	NA
593693	Agalma elegans	Pneumatophore	Q9VJE5|CL190_DROME Restin homolog	NA	2769e6275956432837b486490e9aeafe
583969	Agalma elegans	Pneumatophore		NA	NA
570396	Agalma elegans	Pneumatophore	Q1JP63|SVOP_BOVIN Synaptic vesicle 2-related protein	NA	8bf590d186f9f152e8ad425233a92b7b
523799	Agalma elegans	Pneumatophore		NA	NA
533474	Agalma elegans	Pneumatophore	Q58A42|DD3_DICDI Protein DD3-3	NA	NA
621228	Agalma elegans	Pneumatophore	Q03357|MSXA_DANRE Homeobox protein MSH-A	NA	NA
560634	Agalma elegans	Pneumatophore	Q5R5T8|SVOP_PONAB Synaptic vesicle 2-related protein	NA	8bf590d186f9f152e8ad425233a92b7b
510233	Agalma elegans	Pneumatophore		NA	NA
618942	Agalma elegans	Pneumatophore	Q9WUK5|INHBC_RAT Inhibin beta C chain	GO:0008083;GO:0005576;GO:0007165	a784b31d5a50a1bbc2a842ba8b52d2ec
637563	Agalma elegans	Pneumatophore	Q9GZZ6|ACH10_HUMAN Neuronal acetylcholine receptor subunit alpha-10	NA	NA
525507	Agalma elegans	Pneumatophore		NA	NA
517797	Agalma elegans	Pneumatophore	Q07954|LRP1_HUMAN Prolow-density lipoprotein receptor-related protein 1	NA	4767135c405f2cfd6f8a5e93a8b2fdfc
560935	Agalma elegans	Pneumatophore		NA	NA
591580	Agalma elegans	Pneumatophore		NA	NA
572361	Agalma elegans	Pneumatophore		NA	NA
631206	Agalma elegans	Pneumatophore		NA	NA
522594	Agalma elegans	Pneumatophore	O70273|EHF_MOUSE ETS homologous factor	NA	NA
509498	Agalma elegans	Pneumatophore		NA	NA
628835	Agalma elegans	Pneumatophore		NA	NA
511301	Agalma elegans	Pneumatophore		NA	NA
651246	Agalma elegans	Pneumatophore		NA	NA
614732	Agalma elegans	Pneumatophore	P52209|6PGD_HUMAN 6-phosphogluconate dehydrogenase, decarboxylating	GO:0004616;GO:0019521;GO:0005829;GO:0050661;GO:0071821;GO:0006098;GO:0008114;GO:0046982;GO:0016021;GO:0003743;GO:0019322;GO:0046176;GO:0050829;GO:0006413;GO:0010629;GO:0044419	NA
520782	Agalma elegans	Pneumatophore		NA	NA
513722	Agalma elegans	Pneumatophore		NA	NA
646130	Agalma elegans	Pneumatophore	P17126|ACT_HYDVU Actin, non-muscle 6.2	GO:0005856;GO:0005524;GO:0071689;GO:0014866;GO:0005737;GO:0000281;GO:0099512	NA
546525	Agalma elegans	Pneumatophore	Q9JLB4|CUBN_MOUSE Cubilin	NA	NA
621903	Agalma elegans	Pneumatophore	Q54J48|PDX2_DICDI Probable pyridoxal 5'-phosphate synthase subunit pdx2	GO:0042823;GO:0004359;GO:1903600;GO:0005829;GO:0036381;GO:0046982;GO:0008614;GO:0006541	baf58220c0eb1b1031a177a08656bfe4
630390	Agalma elegans	Pneumatophore	P29146|NECA_HYDVU PC3-like endoprotease variant A	GO:0004252;GO:0006508;GO:0005615;GO:0030133;GO:0043005;GO:0042445;GO:0051604;GO:0042802;GO:0016020;GO:0006518;GO:0043604;GO:1901566;GO:0048840;GO:0001654;GO:0007420;GO:0043009	NA
632148	Agalma elegans	Pneumatophore		NA	NA
646127	Agalma elegans	Pneumatophore	P12716|ACTC_PISOC Actin, cytoplasmic	GO:0005856;GO:0005524;GO:0005737;GO:0043231	NA
576556	Agalma elegans	Pneumatophore		NA	NA
578715	Agalma elegans	Pneumatophore		NA	NA
552484	Agalma elegans	Pneumatophore	P55115|NAS15_CAEEL Zinc metalloproteinase nas-15	GO:0004222;GO:0006508;GO:0016020;GO:0008270;GO:0005615;GO:0018996;GO:0048251;GO:0019825;GO:0030246;GO:0020037;GO:0005509	NA
576663	Agalma elegans	Pneumatophore		NA	NA
618758	Agalma elegans	Pneumatophore	D3YXS5|KIF28_MOUSE Kinesin-like protein KIF28P	GO:0003777;GO:0007018;GO:0005871;GO:0008017;GO:0005874;GO:0048917;GO:0048918;GO:1990535;GO:0005524;GO:0030225;GO:0008298;GO:0048675;GO:0030425;GO:0030424;GO:0031966;GO:0016021;GO:0016887;GO:0030705;GO:0051656;GO:0007005;GO:0016192	NA
649061	Agalma elegans	Pneumatophore		NA	NA
601028	Agalma elegans	Pneumatophore		NA	NA
513737	Agalma elegans	Pneumatophore	B2BS84|VKT_AUSLA Putative Kunitz-type serine protease inhibitor	NA	e112a60f1f63b057a9781adb64f902f8
600924	Agalma elegans	Pneumatophore		NA	NA
596265	Agalma elegans	Pneumatophore		NA	NA
550081	Agalma elegans	Pneumatophore		NA	NA
539467	Agalma elegans	Pneumatophore	P79385|MFGM_PIG Lactadherin	NA	NA
598543	Agalma elegans	Pneumatophore	Q9WTR0|MMP16_MOUSE Matrix metalloproteinase-16	NA	NA
594451	Agalma elegans	Pneumatophore	Q92563|TICN2_HUMAN Testican-2	GO:0005509	e39109ecff2c5438f35660c642eca80b
630586	Agalma elegans	Pneumatophore	Q91Z46|DUS7_MOUSE Dual specificity protein phosphatase 7	GO:0008138;GO:0000188;GO:0005654;GO:0005829;GO:0033549;GO:0006470;GO:0004725	99bdea8be9717ee4c9351c198d0993ad
544778	Agalma elegans	Pneumatophore	Q63638|SPEG_RAT Striated muscle-specific serine/threonine-protein kinase	NA	NA
636726	Agalma elegans	Pneumatophore		NA	NA
642405	Agalma elegans	Pneumatophore		NA	NA
524328	Agalma elegans	Pneumatophore	B3EWY9|MLP_ACRMI Mucin-like protein {ECO:0000303|PubMed:23765379}	NA	7f47e85e3f18df71ea4f1b743907472e
621430	Agalma elegans	Pneumatophore		NA	NA
604977	Agalma elegans	Pneumatophore		NA	NA
613448	Agalma elegans	Pneumatophore	A7X3V4|VKT1_TELDH Kunitz-type serine protease inhibitor kunitoxin-Tel1	NA	63223eefce02743f4d2948bbca0a2087
638222	Agalma elegans	Pneumatophore	Q05360|WHITE_LUCCU Protein white	NA	NA
539335	Agalma elegans	Pneumatophore		NA	NA
594747	Agalma elegans	Pneumatophore	Q24799|MYPH_ECHGR Myophilin	GO:0070594;GO:0035626;GO:0005865;GO:0006939;GO:0005515;GO:0046872	NA
530726	Agalma elegans	Pneumatophore		NA	NA
571367	Agalma elegans	Pneumatophore	P02578|ACT1_ACACA Actin-1	GO:0005856;GO:0005524;GO:0008589;GO:0045892;GO:0005737;GO:0005634;GO:0005929;GO:0003682;GO:0016021	NA
509025	Agalma elegans	Pneumatophore		NA	NA
632335	Agalma elegans	Pneumatophore	Q6JZS3|CP1A1_ORYLA Cytochrome P450 1A1	NA	ba5d9694cb1737465f56d78fded01d77
601100	Agalma elegans	Pneumatophore		NA	NA
584196	Agalma elegans	Pneumatophore	Q99N01|SO4A1_RAT Solute carrier organic anion transporter family member 4A1	GO:0055085;GO:0016021	NA
651538	Agalma elegans	Pneumatophore	O22943|STL1_ARATH Probable glycosyltransferase STELLO1 {ECO:0000303|PubMed:27277162}	GO:0016740;GO:0016021	NA
619006	Agalma elegans	Pneumatophore	A9JTH1|NCLDA_DANRE Neurocalcin-delta A	NA	NA
510917	Agalma elegans	Pneumatophore	Q2TE74|PCS2_LOTJA Glutathione gamma-glutamylcysteinyltransferase 2	GO:0016756;GO:0046938;GO:0005739;GO:0010038;GO:0046872;GO:0016021;GO:0042302;GO:0061687;GO:0071241;GO:1990748;GO:0006950	NA
632334	Agalma elegans	Pneumatophore	Q5KQT7|CP1A1_FELCA Cytochrome P450 1A1	NA	ba5d9694cb1737465f56d78fded01d77
532135	Agalma elegans	Pneumatophore		NA	NA
527632	Agalma elegans	Pneumatophore	P21333|FLNA_HUMAN Filamin-A	NA	bbad7961ddcf8a4363b3c76e76a53978
560315	Agalma elegans	Pneumatophore	Q91WM2|CECR5_MOUSE Cat eye syndrome critical region protein 5 homolog	NA	NA
631548	Agalma elegans	Pneumatophore		NA	NA
594406	Agalma elegans	Pneumatophore	Q5ZIE8|MCAF1_CHICK Activating transcription factor 7-interacting protein 1	NA	NA
534622	Agalma elegans	Pneumatophore		NA	NA
577541	Agalma elegans	Pneumatophore	O94739|CALM_PLEOS Calmodulin	GO:0019722;GO:0005509	NA
601928	Agalma elegans	Pneumatophore	P13797|PLST_HUMAN Plastin-3	GO:0051017;GO:0051015;GO:1990357;GO:0005903;GO:0005509;GO:1902896;GO:0001951;GO:0032532;GO:0040018;GO:0032432;GO:1903078;GO:0005884;GO:0051639	bcf1b9516ed8dee618284017db9c81cc
524260	Agalma elegans	Pneumatophore	Q17R14|MYO1D_BOVIN Unconventional myosin-Id	GO:0016459;GO:0003779;GO:0048803;GO:0003774;GO:0005524;GO:0071907;GO:0005938;GO:0005902;GO:0031982;GO:0043204;GO:0001891;GO:0030175;GO:0031256;GO:0030027;GO:0030898;GO:0030425;GO:0005546;GO:0005623;GO:0007498;GO:0012505;GO:0005576;GO:0005516;GO:0044877;GO:0043325;GO:0016021;GO:0005547;GO:0030050;GO:0120117;GO:0071976;GO:0061966;GO:0007015;GO:0038096;GO:0060287;GO:0071910;GO:0035469;GO:0003146;GO:…	NA
577284	Agalma elegans	Pneumatophore		NA	NA
615353	Agalma elegans	Pneumatophore		NA	NA
613265	Agalma elegans	Pneumatophore	Q795M8|YUGO_BACSU Putative potassium channel protein YugO	NA	NA
542629	Agalma elegans	Pneumatophore	Q8MPM1|GELS2_LUMTE Gelsolin-like protein 2	GO:0051015;GO:0051693;GO:0005856;GO:0099512;GO:0005509;GO:0005829;GO:0005576;GO:0051014;GO:0007015;GO:0030838;GO:0022607	NA
624142	Agalma elegans	Pneumatophore	B3EWZ6|MLRP2_ACRMI MAM and LDL-receptor class A domain-containing protein 2	GO:0046872;GO:0016021	967251befb04d2200517c8f7112dfd8c
554512	Agalma elegans	Pneumatophore		NA	NA
570162	Agalma elegans	Pneumatophore	G4SLH0|TTN1_CAEEL Titin homolog {ECO:0000303|PubMed:12381307}	GO:0007411;GO:0005886;GO:0007155	6b472935b15b810eaf721b6f62a4cadc
565917	Agalma elegans	Pneumatophore	Q99XR4|GLFT_STRP1 Glutamate formimidoyltransferase	GO:0005542;GO:0016740	2c9481d605c8fdc42a61c90a050729c5
522335	Agalma elegans	Pneumatophore	A4IFM3|DR9C7_BOVIN Short-chain dehydrogenase/reductase family 9C member 7	GO:0035238;GO:0016491;GO:0016021;GO:0005788;GO:0005789;GO:0001754;GO:0060041;GO:0042803;GO:0016887;GO:0005524;GO:0055114;GO:0042574;GO:0035138;GO:0031017;GO:0042572;GO:0035050;GO:0060173;GO:0001501;GO:0048598;GO:0048546;GO:0031018;GO:0060047;GO:0014032;GO:0061371;GO:1904888;GO:0003007;GO:0060562;GO:0030855;GO:0043009;GO:0008202	NA
530840	Agalma elegans	Pneumatophore		NA	NA
529532	Agalma elegans	Pneumatophore		NA	NA
606519	Agalma elegans	Pneumatophore	Q91496|FOS_TETFL Proto-oncogene c-Fos	NA	c4dca6e17c671801cbccf5b8b07bfc3b
529819	Agalma elegans	Pneumatophore		NA	NA
605492	Agalma elegans	Pneumatophore	Q61846|MELK_MOUSE Maternal embryonic leucine zipper kinase	NA	b836931ab4d3a87ac08c0480e3d757fe
645329	Agalma elegans	Pneumatophore	P30038|AL4A1_HUMAN Delta-1-pyrroline-5-carboxylate dehydrogenase, mitochondrial	GO:0003842;GO:0010133;GO:0005759;GO:0016620;GO:0042802;GO:0016021;GO:0055114	NA
552730	Agalma elegans	Pneumatophore		NA	NA
524319	Agalma elegans	Pneumatophore		NA	NA
618070	Agalma elegans	Pneumatophore	P62749|HPCL1_RAT Hippocalcin-like protein 1	NA	NA
568436	Agalma elegans	Pneumatophore		NA	NA
609303	Agalma elegans	Pneumatophore	A8MQ27|NEU1B_HUMAN E3 ubiquitin-protein ligase NEURL1B	NA	NA
626301	Agalma elegans	Pneumatophore		NA	NA
572962	Agalma elegans	Pneumatophore		NA	NA
551521	Agalma elegans	Pneumatophore	P82968|MCPI_MELCP Four-domain proteases inhibitor	NA	NA
587947	Agalma elegans	Pneumatophore	P49003|BMP5_MOUSE Bone morphogenetic protein 5	GO:0008083;GO:0005576;GO:0007165;GO:0031045;GO:0030054;GO:0045202;GO:0070700;GO:0071773;GO:0005125;GO:0046982;GO:0008410;GO:1903530;GO:0002024;GO:0016021;GO:0007281;GO:0023056;GO:0010647;GO:0097009;GO:0060393;GO:0007504;GO:0002792;GO:0045464;GO:0006357;GO:0051224;GO:0036099;GO:0008586;GO:0045887;GO:0007474;GO:0035222;GO:0048557;GO:1901890;GO:0007274;GO:0001934;GO:0048636;GO:0007528;GO:0010817;GO:…	NA
600732	Agalma elegans	Pneumatophore		NA	NA
570642	Agalma elegans	Pneumatophore	P51512|MMP16_HUMAN Matrix metalloproteinase-16	NA	NA
571263	Agalma elegans	Pneumatophore	P09648|CATL1_CHICK Cathepsin L1	GO:0008234;GO:0006508;GO:0005764;GO:0005615;GO:0004175;GO:0044257;GO:0009897;GO:0030984;GO:0042393;GO:0043204;GO:0005902;GO:0004180;GO:0042277;GO:0097655;GO:0016324;GO:0001968;GO:0010839;GO:0043394;GO:0046697;GO:0030141;GO:0044877;GO:0031069;GO:0004177;GO:0035091;GO:0005730;GO:0043005;GO:0005771;GO:0048102;GO:0060008;GO:0034698;GO:0062023;GO:0060441;GO:0006590;GO:0016021;GO:0051384;GO:0010259;GO:…	NA
591238	Agalma elegans	Pneumatophore	Q5G265|NETR_SAGLB Neurotrypsin	NA	NA
634655	Agalma elegans	Pneumatophore	Q96RW7|HMCN1_HUMAN Hemicentin-1	NA	NA
579761	Agalma elegans	Pneumatophore		NA	NA
649531	Agalma elegans	Pneumatophore	Q9DBD2|MARH8_MOUSE E3 ubiquitin-protein ligase MARCH8	NA	NA
524196	Agalma elegans	Pneumatophore		NA	NA
566613	Agalma elegans	Pneumatophore		NA	NA
539276	Agalma elegans	Pneumatophore	O75342|LX12B_HUMAN Arachidonate 12-lipoxygenase, 12R-type	GO:0016702;GO:0051122;GO:0019372;GO:0019369;GO:0046872;GO:0055114;GO:0004096;GO:0030258;GO:0020037;GO:0098869	NA
643018	Agalma elegans	Pneumatophore	Q8R143|PTTG_MOUSE Pituitary tumor-transforming gene 1 protein-interacting protein	GO:0016021	NA
535597	Agalma elegans	Pneumatophore	Q62687|S6A18_RAT Sodium-dependent neutral amino acid transporter B(0)AT3	GO:0005328;GO:0006836;GO:0005887;GO:0055085;GO:0015820;GO:0015824;GO:0008021;GO:0030054;GO:0005298;GO:0032328;GO:0015807;GO:0015193;GO:0015893	NA
619077	Agalma elegans	Pneumatophore	P16273|PRPX_HORVU Pathogen-related protein	NA	35fb98772ffc3920b49b7577cf3a0d36
620734	Agalma elegans	Pneumatophore	Q9H6X2|ANTR1_HUMAN Anthrax toxin receptor 1	GO:0038023;GO:0016021	600436290aec69a82a9d4566f3109d31
588600	Agalma elegans	Pneumatophore		NA	NA
643798	Agalma elegans	Pneumatophore	B3LWS4|KIBRA_DROAN Protein kibra	NA	2bc20ae1169e71d422f020ba69a74da4
584784	Agalma elegans	Pneumatophore		NA	NA
514573	Agalma elegans	Pneumatophore		NA	NA
621199	Agalma elegans	Pneumatophore	Q80X90|FLNB_MOUSE Filamin-B	NA	NA
644010	Agalma elegans	Pneumatophore	P83299|CAH1_CHIHA Carbonic anhydrase 1	GO:0004089;GO:0006730;GO:0009986;GO:0036269;GO:0031225;GO:0005886;GO:0008270;GO:0005737;GO:0015670;GO:0032849;GO:0032230;GO:2001225;GO:0042539;GO:0005903;GO:0070062;GO:0015701;GO:0045177;GO:0012506;GO:0098552;GO:0120025;GO:0097708;GO:0098805;GO:0043231;GO:0098588;GO:0031984;GO:0005623;GO:0012505;GO:0016021	NA
611953	Agalma elegans	Pneumatophore		NA	NA
554408	Agalma elegans	Pneumatophore	Q0IHU9|PRUN2_XENTR Protein prune homolog 2	NA	NA
543024	Agalma elegans	Pneumatophore		NA	NA
529416	Agalma elegans	Pneumatophore	Q0IIV2|RHBG_XENTR Ammonium transporter Rh type B	GO:0008519;GO:0072488;GO:0016021;GO:0015077;GO:0015672;GO:0098662	NA
571769	Agalma elegans	Pneumatophore		NA	NA
610341	Agalma elegans	Pneumatophore		NA	NA
548813	Agalma elegans	Pneumatophore		NA	NA
535882	Agalma elegans	Pneumatophore		NA	NA
528066	Agalma elegans	Pneumatophore		NA	NA
556196	Agalma elegans	Pneumatophore		NA	NA
584831	Agalma elegans	Pneumatophore	P55112|NAS4_CAEEL Zinc metalloproteinase nas-4	GO:0004222;GO:0006508;GO:0016020;GO:0008270;GO:0018996;GO:0051604;GO:0008236;GO:0006518;GO:0005509;GO:0044267;GO:0003723;GO:0043050;GO:0060465;GO:0007165	45e5e74205a7f937b95a22eb2d1da4b2
597572	Agalma elegans	Pneumatophore		NA	NA
560633	Agalma elegans	Pneumatophore	Q9Z2I7|SVOP_RAT Synaptic vesicle 2-related protein	NA	8bf590d186f9f152e8ad425233a92b7b
513456	Agalma elegans	Pneumatophore	Q08CS6|MOXD2_DANRE DBH-like monooxygenase protein 2 homolog	NA	NA
635752	Agalma elegans	Pneumatophore	Q8K078|SO4A1_MOUSE Solute carrier organic anion transporter family member 4A1	NA	NA
557228	Agalma elegans	Pneumatophore		NA	NA
631247	Agalma elegans	Pneumatophore	P51156|RAB26_RAT Ras-related protein Rab-26	GO:0003924;GO:0006481;GO:0005789;GO:0005525;GO:0005783;GO:0044088;GO:0016021;GO:0004671	NA
630064	Agalma elegans	Pneumatophore	Q61555|FBN2_MOUSE Fibrillin-2	GO:0005509;GO:0007160;GO:0005576;GO:0016021;GO:0007186;GO:0005044;GO:0030198;GO:0008061;GO:0005635;GO:0007166;GO:0004930;GO:0006897;GO:0005829;GO:0010952;GO:0016504;GO:0004222;GO:0030246;GO:0050431;GO:0030197;GO:0005176;GO:0008536;GO:0005006;GO:0006508;GO:0005319;GO:0010469;GO:0006606;GO:0005524;GO:0003429;GO:0006869;GO:0006468	NA
524986	Agalma elegans	Pneumatophore	Q58A42|DD3_DICDI Protein DD3-3	NA	NA
611839	Agalma elegans	Pneumatophore		NA	NA
648287	Agalma elegans	Pneumatophore		NA	NA
549443	Agalma elegans	Pneumatophore		NA	NA
549168	Agalma elegans	Pneumatophore	Q9EQV6|TPP1_RAT Tripeptidyl-peptidase 1	GO:0004252;GO:0006508;GO:0055037;GO:0045121;GO:0070198;GO:0005764;GO:0045453;GO:0120146;GO:0008240;GO:0035727;GO:0050885;GO:0005794;GO:0007040;GO:0046872;GO:0030855;GO:0043171;GO:0007399	NA
578928	Agalma elegans	Pneumatophore		NA	NA
541924	Agalma elegans	Pneumatophore		NA	NA
597343	Agalma elegans	Pneumatophore	P85857|GDF6A_DANRE Growth/differentiation factor 6-A	GO:0008083;GO:0005576;GO:0007165;GO:0030018;GO:0090100;GO:0005125;GO:0009986;GO:0060393;GO:0031433;GO:0033612;GO:0005179;GO:0016021;GO:0071773;GO:0046622;GO:0001934;GO:2000027;GO:0006357;GO:0032877;GO:0045595;GO:0045138;GO:1905902;GO:0045793;GO:1903846;GO:0045893;GO:0002119;GO:1903242;GO:0055009;GO:0040018;GO:0007512;GO:0060347;GO:0055015;GO:0010614;GO:0050830;GO:0010613;GO:0050829;GO:0060038;GO:…	0f1a667c65b16a63a6dbb0630b8060c7
508843	Agalma elegans	Pneumatophore		NA	NA
556839	Agalma elegans	Pneumatophore	Q99973|TEP1_HUMAN Telomerase protein component 1	GO:0003723	NA
510554	Agalma elegans	Pneumatophore		NA	NA
564871	Agalma elegans	Pneumatophore	A6NMZ7|CO6A6_HUMAN Collagen alpha-6(VI) chain	NA	93e3162d4dd3bbc12102a112d611e521
604973	Agalma elegans	Pneumatophore	O35817|AKA14_RAT A-kinase anchor protein 14	GO:0016301;GO:0016310;GO:0005952;GO:0005930;GO:0034237	e7e9b4b6058c6490187046b8871b5802
600086	Agalma elegans	Pneumatophore	Q99758|ABCA3_HUMAN ATP-binding cassette sub-family A member 3	GO:0042626;GO:0055085;GO:0097208;GO:0016887;GO:0016021;GO:0006869;GO:0009058;GO:0005524;GO:0097232;GO:0005886;GO:0043231;GO:0005319;GO:0030170	NA
572258	Agalma elegans	Pneumatophore	O08746|MATN2_MOUSE Matrilin-2	NA	NA
515950	Agalma elegans	Pneumatophore		NA	NA
530909	Agalma elegans	Pneumatophore		NA	NA
529595	Agalma elegans	Pneumatophore		NA	NA
581503	Agalma elegans	Pneumatophore	Q03364|FGFR2_XENLA Fibroblast growth factor receptor 2	NA	NA
638926	Agalma elegans	Pneumatophore		NA	NA
522077	Agalma elegans	Pneumatophore		NA	NA
538727	Agalma elegans	Pneumatophore		NA	NA
545995	Agalma elegans	Pneumatophore	Q9GLY5|ITIH3_RABIT Inter-alpha-trypsin inhibitor heavy chain H3	NA	NA
606810	Agalma elegans	Pneumatophore	Q5F4B2|SWP70_CHICK Switch-associated protein 70	NA	a93e86f4487119ecc15e6f20a9fb6cd8
516767	Agalma elegans	Pneumatophore	Q9BRS8|LARP6_HUMAN La-related protein 6	GO:1990904;GO:0006396;GO:0003723;GO:0005634;GO:0016021	7f496c7484e3aae41d64d1511ab758c6
525562	Agalma elegans	Pneumatophore		NA	NA
546129	Agalma elegans	Pneumatophore	Q8QGW7|LITAF_CHICK Lipopolysaccharide-induced tumor necrosis factor-alpha factor homolog	NA	NA
577052	Agalma elegans	Pneumatophore		NA	NA
598730	Agalma elegans	Pneumatophore		NA	NA
585639	Agalma elegans	Pneumatophore		NA	NA
571546	Agalma elegans	Pneumatophore		NA	NA
616747	Agalma elegans	Pneumatophore		NA	NA
543107	Agalma elegans	Pneumatophore	Q8CG64|FKRP_MOUSE Fukutin-related protein	NA	57bdfa3677a4a240c394c243bbcf6cbd
610004	Agalma elegans	Pneumatophore		NA	NA
605792	Agalma elegans	Pneumatophore	A2ARV4|LRP2_MOUSE Low-density lipoprotein receptor-related protein 2	NA	81da92328abecc06b43ae08f6dac301f
598540	Agalma elegans	Pneumatophore	P16273|PRPX_HORVU Pathogen-related protein	GO:0030638	35fb98772ffc3920b49b7577cf3a0d36
524025	Agalma elegans	Pneumatophore	P40480|HOS4_YEAST Protein HOS4	NA	NA
586041	Agalma elegans	Pneumatophore		NA	NA
530571	Agalma elegans	Pneumatophore	Q8R508|FAT3_RAT Protocadherin Fat 3	NA	NA
552118	Agalma elegans	Pneumatophore	Q2KJ63|KLKB1_BOVIN Plasma kallikrein	NA	NA
637486	Agalma elegans	Pneumatophore	O73755|GREM1_CHICK Gremlin-1	NA	NA
630176	Agalma elegans	Pneumatophore	P79110|TXTP_BOVIN Tricarboxylate transport protein, mitochondrial	GO:0005347;GO:0015867;GO:0016021;GO:0005739;GO:0071913;GO:0015746;GO:0055085;GO:0006839;GO:0007528;GO:0010821;GO:0034330	NA
602090	Agalma elegans	Pneumatophore		NA	NA
604426	Agalma elegans	Pneumatophore	Q9W6X3|CH10_ORYLA 10 kDa heat shock protein, mitochondrial	NA	NA
631467	Agalma elegans	Pneumatophore	Q99594|TEAD3_HUMAN Transcriptional enhancer factor TEF-5	GO:0035329;GO:0003700;GO:0005634;GO:0003677;GO:0006355;GO:0005667;GO:0001085;GO:0001067;GO:0048568;GO:1903508;GO:0010628	NA
651286	Agalma elegans	Pneumatophore	Q8N448|LNX2_HUMAN Ligand of Numb protein X 2	NA	bd9e255e0293cc1c0632b7f68d432110
541388	Agalma elegans	Pneumatophore	Q10836|TRHDE_RAT Thyrotropin-releasing hormone-degrading ectoenzyme	NA	9638c6ed12c5d505fa9084991bd1d87f
609603	Agalma elegans	Pneumatophore		NA	NA
625554	Agalma elegans	Pneumatophore		NA	NA
571768	Agalma elegans	Pneumatophore		NA	NA
510386	Agalma elegans	Pneumatophore	P21333|FLNA_HUMAN Filamin-A	NA	NA
632510	Agalma elegans	Pneumatophore		NA	NA
599961	Agalma elegans	Pneumatophore	Q5I0S8|ILEU_XENTR Leukocyte elastase inhibitor	GO:0005615	NA
603917	Agalma elegans	Pneumatophore		NA	NA
521004	Agalma elegans	Pneumatophore	P42289|DRD1_XENLA D(1A) dopamine receptor	NA	NA
564225	Agalma elegans	Pneumatophore		NA	NA
533480	Agalma elegans	Pneumatophore	Q58A42|DD3_DICDI Protein DD3-3	NA	NA
533468	Agalma elegans	Pneumatophore	P82968|MCPI_MELCP Four-domain proteases inhibitor	NA	NA
552463	Agalma elegans	Pneumatophore		NA	NA
620684	Agalma elegans	Pneumatophore		NA	NA
621367	Agalma elegans	Pneumatophore	B4MBU8|CISD2_DROVI CDGSH iron-sulfur domain-containing protein 2 homolog	NA	NA
576291	Agalma elegans	Pneumatophore	O08688|CAN5_MOUSE Calpain-5	GO:0004198;GO:0006508	NA
575499	Agalma elegans	Pneumatophore	P09626|ATP4A_RAT Potassium-transporting ATPase alpha chain 1	NA	9cb09d677014cf4ddbe816d0305f3558
523841	Agalma elegans	Pneumatophore		NA	NA
604077	Agalma elegans	Pneumatophore	P98198|AT8B2_HUMAN Phospholipid-transporting ATPase ID	GO:0140326;GO:0015914;GO:0016021;GO:0000287;GO:0005794;GO:0005524;GO:0005886;GO:0007030;GO:0001669;GO:0034204;GO:0071683;GO:0055085;GO:0050911;GO:0005929;GO:0008525;GO:0015267;GO:0032880;GO:0016787	NA
625983	Agalma elegans	Pneumatophore		NA	NA
538323	Agalma elegans	Pneumatophore		NA	NA
562880	Agalma elegans	Pneumatophore	Q9UBX3|DIC_HUMAN Mitochondrial dicarboxylate carrier	GO:0006839;GO:0005347;GO:0031966;GO:0015867;GO:0016021;GO:0015291;GO:0005654;GO:0015131;GO:0015141;GO:0015140;GO:0015117;GO:0055085;GO:0015114;GO:0015116;GO:0019866;GO:0015729;GO:0005840;GO:0015744;GO:0015743;GO:0015709;GO:0003735;GO:0008272;GO:0006817;GO:0006412	NA
550383	Agalma elegans	Pneumatophore	F6ZQ54|TRI13_XENTR Tripartite motif containing 13	NA	NA
508950	Agalma elegans	Pneumatophore	Q5EAJ7|MVP_STRPU Major vault protein {ECO:0000312|EMBL:DAA05661.1}	GO:0031953;GO:0019903;GO:0048471;GO:0061099;GO:0005856;GO:0019901;GO:0005829;GO:0005634;GO:0038127;GO:0042802;GO:0101002;GO:0034774;GO:0023057;GO:0070062;GO:0045335;GO:0031967;GO:0032991;GO:0016020;GO:0072376;GO:0008283;GO:0043312;GO:0051028;GO:0009617;GO:0015031;GO:0044419	647ac955e3ee55ab3816f529893c91ea
510114	Agalma elegans	Pneumatophore		NA	NA
583260	Agalma elegans	Pneumatophore	P35556|FBN2_HUMAN Fibrillin-2	NA	NA
609302	Agalma elegans	Pneumatophore		NA	NA
623808	Agalma elegans	Pneumatophore	P09117|ALDOC_RAT Fructose-bisphosphate aldolase C	GO:0004332;GO:0006096;GO:0005829;GO:0005720;GO:0005515;GO:0005739;GO:0030388;GO:0016480;GO:0030855	NA
536022	Agalma elegans	Pneumatophore	P07942|LAMB1_HUMAN Laminin subunit beta-1	GO:0043256;GO:0070831;GO:0005178;GO:0005201;GO:0034446;GO:0003944;GO:0004714;GO:0009888;GO:0043083;GO:0036459;GO:0048513;GO:0031594;GO:0048471;GO:0005615;GO:0016477;GO:0030054;GO:0031175;GO:0007417;GO:0016021;GO:0046872;GO:0031099;GO:0042063;GO:0060322;GO:0048598;GO:0048589;GO:0150063;GO:0048667;GO:0009611;GO:0120039;GO:0007601;GO:0048646;GO:0007634;GO:0050962;GO:1902017;GO:0006935;GO:0007368;GO:…	f6bd0936d602b9e1c1376d82f0fc59e1
622225	Agalma elegans	Pneumatophore		NA	NA
573928	Agalma elegans	Pneumatophore	Q24324|DSOR1_DROME Dual specificity mitogen-activated protein kinase kinase dSOR1	GO:0004672;GO:0006468;GO:0051286;GO:0032153;GO:0005871;GO:0005524;GO:0005940;GO:0005935;GO:0032147;GO:0016021;GO:0042169;GO:0031625;GO:0070403;GO:0043406;GO:0003777;GO:0031098;GO:0004126;GO:0140299;GO:0016775;GO:0060284;GO:0008270;GO:0019953;GO:0043940;GO:0048699;GO:0048468;GO:0000750;GO:1990169;GO:0040009;GO:0140253;GO:0043506;GO:0008340;GO:1903036;GO:0046686;GO:0061387;GO:0030307;GO:0046330;GO:…	NA
621067	Agalma elegans	Pneumatophore		NA	NA
614395	Agalma elegans	Pneumatophore		NA	NA
526789	Agalma elegans	Pneumatophore		NA	NA
638218	Agalma elegans	Pneumatophore	Q11180|WHT1_CAEEL ABC transporter ATP-binding protein/permease wht-1	NA	NA
575783	Agalma elegans	Pneumatophore		NA	NA
590153	Agalma elegans	Pneumatophore		NA	NA
593858	Agalma elegans	Pneumatophore	A8BQB4|GDE_HORSE Glycogen debranching enzyme {ECO:0000250|UniProtKB:P35573}	GO:0004135;GO:0005980;GO:0016234;GO:0005634;GO:0004134;GO:0005737;GO:0005978;GO:0031593;GO:0016021;GO:0030247;GO:0012505;GO:0102500;GO:0051384;GO:0007584	1f48e4d98fc8bee5bb5ee04cb1073920
595841	Agalma elegans	Pneumatophore	Q8VCL5|S17A9_MOUSE Solute carrier family 17 member 9	GO:0022857;GO:0055085;GO:0016021;GO:0006820	NA
544159	Agalma elegans	Pneumatophore		NA	NA
606850	Agalma elegans	Pneumatophore		NA	NA
551713	Agalma elegans	Pneumatophore		NA	NA
613189	Agalma elegans	Pneumatophore		NA	NA
520718	Agalma elegans	Pneumatophore	Q91ZY8|TRIM9_RAT E3 ubiquitin-protein ligase TRIM9	GO:0008270;GO:0030425;GO:0043161;GO:0019904;GO:0016567;GO:0005737;GO:0061630;GO:0042803	NA
557134	Agalma elegans	Pneumatophore	Q6ZWX0|ASTER_MOUSE Protein Asterix	GO:0016021	NA
625035	Agalma elegans	Pneumatophore	P51512|MMP16_HUMAN Matrix metalloproteinase-16	NA	NA
528195	Agalma elegans	Pneumatophore		NA	NA
551689	Agalma elegans	Pneumatophore		NA	NA
651148	Agalma elegans	Pneumatophore		NA	NA
528796	Agalma elegans	Pneumatophore		NA	NA
520668	Agalma elegans	Pneumatophore	Q01768|NDKB_MOUSE Nucleoside diphosphate kinase B	GO:0004550;GO:0006228;GO:0005758;GO:0006183;GO:0005829;GO:0006241;GO:0005524;GO:0062040;GO:0016021;GO:0006165;GO:0046872;GO:0047134;GO:0008061;GO:0004519;GO:0006974;GO:0090305;GO:0005975;GO:0055114	NA
530897	Agalma elegans	Pneumatophore	Q9D733|GP2_MOUSE Pancreatic secretory granule membrane major glycoprotein GP2	NA	NA
635089	Agalma elegans	Pneumatophore	B3DLH6|MYOF_XENTR Myoferlin	GO:0007520;GO:0005901;GO:0005543;GO:0005515;GO:0031410;GO:0016021;GO:0033292;GO:0001778;GO:0043231;GO:0030947;GO:0048747;GO:0070062;GO:0034605;GO:0006071;GO:0012506;GO:0012505;GO:0031967;GO:0061025;GO:0006936;GO:0008015	643866497a0554dbf9d57028c53af567
579779	Agalma elegans	Pneumatophore		NA	NA
582208	Agalma elegans	Pneumatophore	O15992|KARG_ANTJA Arginine kinase	GO:0004111;GO:0046314;GO:0031514;GO:0005524;GO:0016310	287ce0e2618367ce2a02c6cf0742d5c8
532077	Agalma elegans	Pneumatophore	P12890|AMDB_XENLA Peptidyl-glycine alpha-amidating monooxygenase B	GO:0016715;GO:0006518;GO:0016020;GO:0005507;GO:0055114;GO:0097711;GO:0030033;GO:0030133;GO:0004598;GO:0008270;GO:0010043	NA
523813	Agalma elegans	Pneumatophore	Q16769|QPCT_HUMAN Glutaminyl-peptide cyclotransferase	GO:0016603;GO:0016021;GO:0017186;GO:0008270	36e8146ef6fb30765856efce98e28eda
535089	Agalma elegans	Pneumatophore		NA	NA
535084	Agalma elegans	Pneumatophore		NA	NA
616275	Agalma elegans	Pneumatophore	Q24799|MYPH_ECHGR Myophilin	GO:0005515;GO:0006468;GO:0004672;GO:0005524	NA
586488	Agalma elegans	Pneumatophore	Q25060|LWA_HYDEC LWamide neuropeptides	NA	NA
549667	Agalma elegans	Pneumatophore	A0ZSK4|STXB_SYNVE Neoverrucotoxin subunit beta	NA	60d5cc7ecdc474658c69e3f92894931a
604428	Agalma elegans	Pneumatophore		NA	NA
523812	Agalma elegans	Pneumatophore	P18061|CALM_TRYCR Calmodulin	NA	61c0e9c0d1270914519605b578925e1f
520395	Agalma elegans	Pneumatophore	Q8N2E2|VWDE_HUMAN von Willebrand factor D and EGF domain-containing protein	NA	NA
530910	Agalma elegans	Pneumatophore	Q8CE08|PPAP_MOUSE Prostatic acid phosphatase	NA	NA
564663	Agalma elegans	Pneumatophore	B8WI85|USOM7_ACRMI Uncharacterized skeletal organic matrix protein 7 {ECO:0000303|PubMed:23765379}	NA	NA
583570	Agalma elegans	Pneumatophore	Q4V888|TM55A_RAT Type 2 phosphatidylinositol 4,5-bisphosphate 4-phosphatase	GO:0034597;GO:0031902;GO:0046856;GO:0005765;GO:0016021	NA
535601	Agalma elegans	Pneumatophore		NA	NA
610754	Agalma elegans	Pneumatophore	Q5R4U3|TAXB1_PONAB Tax1-binding protein 1 homolog	NA	288058437b92903d3bfbdf79bd312ec5
623807	Agalma elegans	Pneumatophore	P05065|ALDOA_RAT Fructose-bisphosphate aldolase A	GO:0004332;GO:0006096;GO:0005829;GO:0005720;GO:0008092;GO:0004407;GO:0000977;GO:0000118;GO:0003712;GO:0000981;GO:0005739;GO:0003723;GO:0030388;GO:0030855;GO:0001966;GO:0048513;GO:0001756;GO:0016480;GO:0043473;GO:0007409;GO:0016575;GO:0060322;GO:0007417;GO:0072359;GO:0006357;GO:0006094	NA
628991	Agalma elegans	Pneumatophore		NA	NA
616620	Agalma elegans	Pneumatophore	Q9UG63|ABCF2_HUMAN ATP-binding cassette sub-family F member 2	GO:0016887;GO:0016021;GO:0005524	NA
615472	Agalma elegans	Pneumatophore		NA	NA
623263	Agalma elegans	Pneumatophore	Q8K5B3|MCFD2_RAT Multiple coagulation factor deficiency protein 2 homolog	GO:0005509;GO:0016021	41e3d66d13ffeb5dc28a1bab504e760c
640752	Agalma elegans	Pneumatophore		NA	NA
565006	Agalma elegans	Pneumatophore	P54357|MLC2_DROME Myosin-2 essential light chain	GO:0005509	NA
643943	Agalma elegans	Pneumatophore		NA	NA
591316	Agalma elegans	Pneumatophore	A4GTP4|ELK1_RAT ETS domain-containing protein Elk-1 {ECO:0000305}	NA	NA
623079	Agalma elegans	Pneumatophore	O35115|FHL2_RAT Four and a half LIM domains protein 2	NA	NA
580537	Agalma elegans	Pneumatophore		NA	NA
632177	Agalma elegans	Pneumatophore		NA	NA
596918	Agalma elegans	Pneumatophore	Q9JI74|KLHL1_MOUSE Kelch-like protein 1	NA	NA
528111	Agalma elegans	Pneumatophore	P70274|SEPP1_MOUSE Selenoprotein P	NA	NA
649194	Agalma elegans	Pneumatophore		NA	NA
639085	Agalma elegans	Pneumatophore	A2AX52|CO6A4_MOUSE Collagen alpha-4(VI) chain	NA	NA
572672	Agalma elegans	Pneumatophore		NA	NA
551275	Agalma elegans	Pneumatophore		NA	NA
509841	Agalma elegans	Pneumatophore	O00116|ADAS_HUMAN Alkyldihydroxyacetonephosphate synthase, peroxisomal	GO:0008609;GO:0008611;GO:0042579;GO:0071949;GO:0016491;GO:0005730;GO:0055114;GO:0003735;GO:0005840;GO:0006412	NA
568081	Agalma elegans	Pneumatophore	Q00537|CDK17_HUMAN Cyclin-dependent kinase 17	GO:0004672;GO:0006468;GO:0016021;GO:0005524	a98d1526c7e8e2d23e6c169c3de4dbfa
603617	Agalma elegans	Pneumatophore		NA	NA
536016	Agalma elegans	Pneumatophore	O02695|PTPR2_MACNE Receptor-type tyrosine-protein phosphatase N2	GO:0035773;GO:0030141;GO:0004725;GO:0005623;GO:0019198;GO:0005515;GO:0043235;GO:0030672;GO:0035335;GO:0030054;GO:0043195;GO:0016021;GO:0005788;GO:0031300;GO:0031226;GO:0099643;GO:0007268;GO:0006836;GO:0001505;GO:0034260;GO:0006629;GO:0043312;GO:0061817;GO:0006869	NA
605081	Agalma elegans	Pneumatophore		NA	NA
630782	Agalma elegans	Pneumatophore	Q8WY64|MYLIP_HUMAN E3 ubiquitin-protein ligase MYLIP	GO:0005856;GO:0008092	NA
539281	Agalma elegans	Pneumatophore	P48999|LOX5_MOUSE Arachidonate 5-lipoxygenase	GO:0004096;GO:0098869;GO:0016021;GO:0016702;GO:0020037;GO:0055114;GO:0046872;GO:0006313;GO:0015074;GO:0003677	NA
549612	Agalma elegans	Pneumatophore		NA	NA
615440	Agalma elegans	Pneumatophore	P41114|TPM1_PODCA Tropomyosin-1	NA	NA
544910	Agalma elegans	Pneumatophore	Q0PGG7|HIF1A_BOSMU Hypoxia-inducible factor 1-alpha	GO:0046983;GO:0005634;GO:0006355;GO:0003700;GO:0005667;GO:0003713;GO:0003714;GO:0005829;GO:0003677;GO:0070013;GO:0005886;GO:0001666;GO:0005739;GO:0006366;GO:0000785;GO:0001525;GO:0006915;GO:0036294;GO:1903508;GO:1903507;GO:0010628;GO:0043687;GO:0033554;GO:0016567	NA
643178	Agalma elegans	Pneumatophore	Q6DFV8|VWDE_MOUSE von Willebrand factor D and EGF domain-containing protein	NA	NA
614194	Agalma elegans	Pneumatophore	Q44297|ODH_ARTSC Opine dehydrogenase	NA	29446e73a6a7dd76673453abcae8a546
586046	Agalma elegans	Pneumatophore		NA	NA
610211	Agalma elegans	Pneumatophore	Q9UI42|CBPA4_HUMAN Carboxypeptidase A4	GO:0004181;GO:0006508;GO:0005615;GO:0071466;GO:0008305;GO:0008270;GO:0007229;GO:0000062;GO:0007155	NA
588027	Agalma elegans	Pneumatophore	P21575|DYN1_RAT Dynamin-1	NA	43d4acc435433526ec1cfb15590ed7d9
516831	Agalma elegans	Pneumatophore	P70490|MFGM_RAT Lactadherin	NA	NA
572215	Agalma elegans	Pneumatophore	D3ZHV2|MACF1_RAT Microtubule-actin cross-linking factor 1	GO:0030056;GO:0045104;GO:0008017;GO:0031122;GO:0005882;GO:0042060;GO:0005509;GO:0005198;GO:0005737;GO:0016020	a93f573ea83de592e21c5e5a8b7ab33a
526184	Agalma elegans	Pneumatophore	Q63276|BAAT_RAT Bile acid-CoA:amino acid N-acyltransferase	NA	NA
635053	Agalma elegans	Pneumatophore	Q9BQ70|TCF25_HUMAN Transcription factor 25	GO:0000122;GO:0003700;GO:0005634;GO:0003779;GO:0003677;GO:0045010;GO:0016192	8521deecfb96dcd9dc9a7fdd42af747c
608708	Agalma elegans	Pneumatophore	Q5BJS9|MORN4_RAT MORN repeat-containing protein 4	GO:0032433;GO:0048678;GO:0005515;GO:0032426;GO:0016301;GO:0016310;GO:0005737	NA
631204	Agalma elegans	Pneumatophore		NA	NA
569403	Agalma elegans	Pneumatophore	Q9VQX4|PNCB_DROME Nicotinate phosphoribosyltransferase	GO:0004516;GO:0009435;GO:0005829;GO:0004514;GO:0005739;GO:0046872;GO:0019365;GO:0006979	d2311c0041268f750c5e5bc4c176c7a5
558859	Agalma elegans	Pneumatophore	Q9HAR2|AGRL3_HUMAN Adhesion G protein-coupled receptor L3 {ECO:0000312|HGNC:HGNC:20974}	NA	NA
520393	Agalma elegans	Pneumatophore	Q6DFV8|VWDE_MOUSE von Willebrand factor D and EGF domain-containing protein	NA	NA
630260	Agalma elegans	Pneumatophore	Q55FK2|RAB6_DICDI Ras-related protein Rab-6	NA	ac505d910cac0b830f2af3ec098bc0d7
544389	Agalma elegans	Pneumatophore	O22943|STL1_ARATH Probable glycosyltransferase STELLO1 {ECO:0000303|PubMed:27277162}	GO:2001009;GO:0016740;GO:0005802;GO:0042802;GO:0052324;GO:0005768;GO:0000139;GO:0016021	NA
560897	Agalma elegans	Pneumatophore		NA	NA
629531	Agalma elegans	Pneumatophore		NA	NA
577547	Agalma elegans	Pneumatophore		NA	NA
523935	Agalma elegans	Pneumatophore	Q86YW7|GPHB5_HUMAN Glycoprotein hormone beta-5	NA	NA
557924	Agalma elegans	Pneumatophore		NA	NA
640548	Agalma elegans	Pneumatophore		NA	NA
553528	Agalma elegans	Pneumatophore		NA	NA
651168	Agalma elegans	Pneumatophore		NA	NA
533799	Agalma elegans	Pneumatophore	Q7T3F7|CHRD1_DANRE Cysteine and histidine-rich domain-containing protein 1	GO:0051298;GO:0008270;GO:0016021;GO:0050773;GO:0008361;GO:0022904	01c89cf98c95aa59cd18aa6ba041f56e
620735	Agalma elegans	Pneumatophore	Q9H6X2|ANTR1_HUMAN Anthrax toxin receptor 1	NA	600436290aec69a82a9d4566f3109d31
513854	Agalma elegans	Pneumatophore	Q54DU5|Y2028_DICDI von Willebrand factor A domain-containing protein DDB_G0292028	NA	NA
514767	Agalma elegans	Pneumatophore		NA	NA
522204	Agalma elegans	Pneumatophore		NA	NA
560497	Agalma elegans	Pneumatophore	Q2KN96|CYTSA_XENTR Cytospin-A	NA	NA
514028	Agalma elegans	Pneumatophore	P16924|P4HA1_CHICK Prolyl 4-hydroxylase subunit alpha-1	GO:0004656;GO:0019511;GO:0005783;GO:0031418;GO:0016702;GO:0055114;GO:0016021;GO:0005506;GO:0005507	NA
572568	Agalma elegans	Pneumatophore		NA	NA
544556	Agalma elegans	Pneumatophore	Q8MPM1|GELS2_LUMTE Gelsolin-like protein 2	GO:0051015;GO:0051693;GO:0005856;GO:0005509;GO:0005737;GO:0051014;GO:0045010	NA
643905	Agalma elegans	Pneumatophore	J3RYX9|CYT1_CROAD Cystatin-1	NA	NA
594677	Agalma elegans	Pneumatophore		NA	NA
586701	Agalma elegans	Pneumatophore	O75112|LDB3_HUMAN LIM domain-binding protein 3	NA	NA
530898	Agalma elegans	Pneumatophore		NA	NA
595884	Agalma elegans	Pneumatophore	Q8IWU6|SULF1_HUMAN Extracellular sulfatase Sulf-1	GO:0008484	f6126d5e908c3a2f7fac8bc2d2c8397d
513631	Agalma elegans	Pneumatophore		NA	NA
578101	Agalma elegans	Pneumatophore	Q8K268|ABCF3_MOUSE ATP-binding cassette sub-family F member 3	GO:0016887;GO:0005524	f4db3663afbf6b379d927ca939534d9a
536229	Agalma elegans	Pneumatophore		NA	NA
560577	Agalma elegans	Pneumatophore	P04464|CALM_WHEAT Calmodulin	GO:0019722;GO:0005509;GO:0030234;GO:0000226;GO:0050790	NA
561676	Agalma elegans	Pneumatophore	Q8VEM8|MPCP_MOUSE Phosphate carrier protein, mitochondrial	GO:0031305;GO:0035435;GO:0005315;GO:0005347;GO:0015867;GO:0044877	NA
544783	Agalma elegans	Pneumatophore	Q5SUV5|MYLK4_MOUSE Myosin light chain kinase family member 4	NA	NA
628797	Agalma elegans	Pneumatophore	Q9H4G4|GAPR1_HUMAN Golgi-associated plant pathogenesis-related protein 1	GO:0005576;GO:0010718;GO:0042803;GO:0000139;GO:0010634;GO:0070374	NA
617316	Agalma elegans	Pneumatophore	Q75WE7|VWA5A_RAT von Willebrand factor A domain-containing protein 5A	NA	NA
523080	Agalma elegans	Pneumatophore	Q90YS3|RS2_ICTPU 40S ribosomal protein S2	GO:0015935;GO:0003735;GO:0006412;GO:0003723;GO:0003755;GO:0000228;GO:0003677;GO:0022626;GO:0005730;GO:0007275;GO:0048477;GO:0000413;GO:0006457	NA
651636	Agalma elegans	Pneumatophore	Q99M87|DNJA3_MOUSE DnaJ homolog subfamily A member 3, mitochondrial	GO:0031072;GO:0009408;GO:0031594;GO:0051082;GO:0042645;GO:0005884;GO:0006457;GO:0005524;GO:0005829;GO:0045211;GO:0006924;GO:0007005;GO:0060331;GO:0019897;GO:0042981;GO:0071340;GO:0046872;GO:0030054;GO:0060334;GO:0006264;GO:0009968;GO:0106137;GO:0005133;GO:0051059;GO:0030971;GO:0005113;GO:0005634;GO:0042102;GO:0034341;GO:0030695;GO:0016021;GO:2000117;GO:0032088;GO:0007569;GO:2001056;GO:0043122;GO:…	b7573ba7bae1356382dbf601a9345fae
642587	Agalma elegans	Pneumatophore	Q6NTY6|EGR1B_XENLA Early growth response protein 1-B	GO:0060059;GO:0005634;GO:0003677;GO:0048703;GO:0046872;GO:0005737;GO:0000981;GO:1990841;GO:0006357;GO:0032922;GO:0045893	NA
637149	Agalma elegans	Pneumatophore	Q17RD7|SYT16_HUMAN Synaptotagmin-16	NA	NA
552272	Agalma elegans	Pneumatophore	Q9I8S4|AZIN2_XENLA Antizyme inhibitor 2	GO:0006596;GO:0004586;GO:0005694;GO:0018024;GO:0005634;GO:0004721;GO:0031410;GO:0033116;GO:0034968;GO:0008270;GO:0043204;GO:0005801;GO:0030425;GO:0030424;GO:0042978;GO:0005802;GO:0009445;GO:0048471;GO:0006470;GO:0050695;GO:0005829;GO:0006591;GO:0005739;GO:0016021;GO:1902269;GO:0015940;GO:0043085;GO:0098629;GO:0042462;GO:0042177	212ea961bacebac06060d659a418aed0
631505	Agalma elegans	Pneumatophore	Q9Y5Z4|HEBP2_HUMAN Heme-binding protein 2	NA	NA
609297	Agalma elegans	Pneumatophore	P21259|PRFA_POLPE Pol-RFamide neuropeptides	NA	NA
621140	Agalma elegans	Pneumatophore		NA	NA
640608	Agalma elegans	Pneumatophore	Q6P4Z2|CO2A1_XENTR Collagen alpha-1(II) chain	NA	NA
646145	Agalma elegans	Pneumatophore		NA	NA
593859	Agalma elegans	Pneumatophore	Q2PQH8|GDE_CANLF Glycogen debranching enzyme	NA	1f48e4d98fc8bee5bb5ee04cb1073920
540027	Agalma elegans	Pneumatophore	O15973|OPSD1_MIZYE Rhodopsin, GQ-coupled	NA	e1800e616b1e57aea2fbde86fa4a744e
539697	Agalma elegans	Pneumatophore	A0MSJ1|CRA1B_DANRE Collagen alpha-1(XXVII) chain B	GO:0005201;GO:0005581;GO:0030198;GO:0098644;GO:0071230;GO:0046332;GO:1903225;GO:0048407;GO:0004867;GO:0030056;GO:0099081;GO:0031581;GO:0043588;GO:0016409;GO:0001654;GO:0042302;GO:0005604;GO:0002020;GO:0001501;GO:0005615;GO:0042802;GO:0005102;GO:0016021;GO:0043394;GO:0005509;GO:0008201;GO:0044877;GO:0005788;GO:0009653;GO:0042383;GO:0030546;GO:0005911;GO:0050839;GO:0005634;GO:0003700;GO:0004222;GO:…	NA
549379	Agalma elegans	Pneumatophore	P22897|MRC1_HUMAN Macrophage mannose receptor 1	NA	NA
580689	Agalma elegans	Pneumatophore		NA	NA
593857	Agalma elegans	Pneumatophore	P35574|GDE_RABIT Glycogen debranching enzyme	GO:0004135;GO:0005980;GO:0016234;GO:0005634;GO:0004134;GO:0005737;GO:0005978;GO:0031593;GO:0012505;GO:0016021;GO:0030247;GO:0031226;GO:0102500;GO:0004930;GO:0005509;GO:0003700;GO:0003677;GO:0051384;GO:0007584;GO:0007186;GO:0006355	1f48e4d98fc8bee5bb5ee04cb1073920
647354	Agalma elegans	Pneumatophore		NA	NA
631763	Agalma elegans	Pneumatophore		NA	NA
549250	Agalma elegans	Pneumatophore	Q8IVV2|LOXH1_HUMAN Lipoxygenase homology domain-containing protein 1	NA	NA
555625	Agalma elegans	Pneumatophore	Q6R5J2|DISP1_DANRE Protein dispatched homolog 1	NA	9033b0e6315e62a256f6d18e6eaef97f
579899	Agalma elegans	Pneumatophore		NA	NA
523766	Agalma elegans	Pneumatophore	Q9QYK9|KCC1B_MOUSE Calcium/calmodulin-dependent protein kinase type 1B	GO:0099159;GO:0004672;GO:0098978;GO:0030054;GO:0006468;GO:0030659;GO:0005524;GO:0098794;GO:0005886;GO:0005516	93cbfb8713a9fed57235d63df229c580
538849	Agalma elegans	Pneumatophore	Q9Z1Z0|USO1_MOUSE General vesicular transport factor p115	GO:0048280;GO:0000139;GO:0006886;GO:0012507;GO:0005795;GO:0048211;GO:0005783;GO:0045056;GO:0001650;GO:0048471;GO:0005829;GO:0006888;GO:0032252;GO:1900076;GO:0007030;GO:0007264;GO:0016021	NA
637972	Agalma elegans	Pneumatophore	P18461|FGFR2_CHICK Fibroblast growth factor receptor 2	GO:0004713;GO:0018108;GO:0043235;GO:0005887;GO:0019199;GO:0000799;GO:0007169;GO:0005856;GO:0000779;GO:0030097;GO:0005524;GO:0030154;GO:0042393;GO:0003682;GO:0030424;GO:1902911;GO:0033674;GO:0043560;GO:0016500;GO:0005044;GO:0004568;GO:0098797;GO:0010032;GO:0007076;GO:0051304;GO:0035556;GO:0014068;GO:0051897;GO:0032869;GO:0042593;GO:0043410;GO:0006032;GO:0006897;GO:0016998	NA
609790	Agalma elegans	Pneumatophore	D3YXG0|HMCN1_MOUSE Hemicentin-1 {ECO:0000312|MGI:MGI:2685047}	NA	b51b69ecf334136abc61902994278002
513772	Agalma elegans	Pneumatophore		NA	NA
575711	Agalma elegans	Pneumatophore	Q6ZMP0|THSD4_HUMAN Thrombospondin type-1 domain-containing protein 4	NA	NA
645556	Agalma elegans	Pneumatophore	Q96RW7|HMCN1_HUMAN Hemicentin-1	NA	NA
607067	Agalma elegans	Pneumatophore	G5EGK5|CAM1_CAEEL Tyrosine-protein kinase receptor cam-1 {ECO:0000305}	NA	NA
616975	Agalma elegans	Pneumatophore	Q99MR9|PPR3A_MOUSE Protein phosphatase 1 regulatory subunit 3A	NA	NA
649826	Agalma elegans	Pneumatophore	O75154|RFIP3_HUMAN Rab11 family-interacting protein 3	GO:0005509	d6bff752a37f0a3ed0f556f1bbcf2fae
530623	Agalma elegans	Pneumatophore		NA	NA
637610	Agalma elegans	Pneumatophore		NA	NA
651588	Agalma elegans	Pneumatophore	Q75V66|ANO5_HUMAN Anoctamin-5	GO:0046983;GO:0035774;GO:0016021;GO:0005886;GO:0061778;GO:0022839;GO:0045177;GO:0005654;GO:0015111;GO:1902476;GO:0016706;GO:0034605;GO:0005261;GO:0008168;GO:0017128;GO:0003924;GO:0005525;GO:0061588;GO:0015705;GO:0002407;GO:0030501;GO:0034765;GO:0034764;GO:0043270;GO:0007596;GO:2001226;GO:0032410;GO:0034763;GO:0098655;GO:0022898;GO:0055114	NA
589333	Agalma elegans	Pneumatophore	O00339|MATN2_HUMAN Matrilin-2	NA	NA
529037	Agalma elegans	Pneumatophore		NA	NA
533831	Agalma elegans	Pneumatophore	O92815|POL_WDSV Gag-Pol polyprotein	NA	NA
612427	Agalma elegans	Pneumatophore	Q17QK8|SPRE_BOVIN Sepiapterin reductase	NA	f162ad1ab8002b99044174b87fc635f9
584214	Agalma elegans	Pneumatophore	Q9R1S4|XBP1_RAT X-box-binding protein 1 {ECO:0000250|UniProtKB:P17861}	NA	NA
569654	Agalma elegans	Pneumatophore		NA	NA
560997	Agalma elegans	Pneumatophore		NA	NA
584194	Agalma elegans	Pneumatophore	Q9H2Y9|SO5A1_HUMAN Solute carrier organic anion transporter family member 5A1	NA	NA
551280	Agalma elegans	Pneumatophore	Q61282|PGCA_MOUSE Aggrecan core protein	NA	ce392c1f8610a599eedfb4fe96f82025
588857	Agalma elegans	Pneumatophore		NA	NA
602580	Agalma elegans	Pneumatophore		NA	NA
582917	Agalma elegans	Pneumatophore	Q9UBS3|DNJB9_HUMAN DnaJ homolog subfamily B member 9	GO:0051082;GO:0006457;GO:0005634;GO:0009408;GO:0031072;GO:0005524;GO:0016021;GO:0003677;GO:0046872	NA
516939	Agalma elegans	Pneumatophore	Q29458|LIPG_BOVIN Gastric triacylglycerol lipase	GO:0016042;GO:0004806;GO:0043231;GO:0005576;GO:0004771;GO:0016125;GO:0016615;GO:0005737;GO:0016021;GO:0006108;GO:0008289;GO:0001666;GO:0006641;GO:0055114	NA
530681	Agalma elegans	Pneumatophore	C9WPN6|IF2H_RAT Eukaryotic translation initiation factor 2 subunit 3, Y-linked	GO:0003743;GO:0006413;GO:0005850;GO:0003924;GO:0005829;GO:0005525;GO:0043614;GO:0016282;GO:0005634;GO:0016021;GO:0045903;GO:0002181;GO:0003677;GO:0046872;GO:0022618;GO:0006355;GO:0055114	NA
520394	Agalma elegans	Pneumatophore	P38977|ANTA_HYDVU Antistasin	NA	NA
645950	Agalma elegans	Pneumatophore	Q16658|FSCN1_HUMAN Fascin	GO:0030674;GO:0007015;GO:0005856;GO:0051015;GO:0005737;GO:0016477	NA
636996	Agalma elegans	Pneumatophore	Q18775|DOPR4_CAEEL Dopamine receptor 4	NA	NA
576442	Agalma elegans	Pneumatophore		NA	NA
615171	Agalma elegans	Pneumatophore	Q99LS3|SERB_MOUSE Phosphoserine phosphatase	GO:0004647;GO:0006564;GO:0009507;GO:0016311;GO:0005854;GO:0000287;GO:0005509;GO:0042803;GO:0009555;GO:0009793;GO:0048364;GO:0000096	NA
556073	Agalma elegans	Pneumatophore	Q16822|PCKGM_HUMAN Phosphoenolpyruvate carboxykinase [GTP], mitochondrial	GO:0004613;GO:0006094;GO:0005829;GO:0005623;GO:0005739;GO:0005525;GO:0016310;GO:0009749;GO:0016301;GO:0048878;GO:0030145;GO:0046327;GO:0004612;GO:0071331;GO:0071549;GO:0070365;GO:0019543;GO:0042594;GO:0032869;GO:0019725;GO:0090664	NA
631156	Agalma elegans	Pneumatophore	Q9QZU7|BODG_RAT Gamma-butyrobetaine dioxygenase	GO:0051213;GO:0045329;GO:0055114;GO:0016705;GO:0005506	5d6d89e383dc9e068ec645d5f321b972
601376	Agalma elegans	Pneumatophore	P34975|OPRK_RAT Kappa-type opioid receptor	NA	NA
573035	Agalma elegans	Pneumatophore		NA	NA
625735	Agalma elegans	Pneumatophore		NA	NA
645434	Agalma elegans	Pneumatophore	Q5DRK1|ENTP8_RAT Ectonucleoside triphosphate diphosphohydrolase 8	GO:0005524;GO:0071405;GO:0016021;GO:0045471;GO:0005886;GO:0046688;GO:0016787;GO:0009133;GO:0009124;GO:0046872	8e59830f2c1d17d1f5e2430da318ee36
568238	Agalma elegans	Pneumatophore		NA	NA
537779	Agalma elegans	Pneumatophore		NA	NA
620895	Agalma elegans	Pneumatophore	Q2M3R5|S35G1_HUMAN Solute carrier family 35 member G1	NA	20dcccb6fe579b4a1de3bb1cc2cfc5f4
518907	Agalma elegans	Pneumatophore		NA	NA
514406	Agalma elegans	Pneumatophore		NA	NA
633627	Agalma elegans	Pneumatophore		NA	NA
640750	Agalma elegans	Pneumatophore		NA	NA
542951	Agalma elegans	Pneumatophore	P08487|PLCG1_BOVIN 1-phosphatidylinositol 4,5-bisphosphate phosphodiesterase gamma-1	NA	NA
523208	Agalma elegans	Pneumatophore		NA	NA
514802	Agalma elegans	Pneumatophore		NA	NA
525755	Agalma elegans	Pneumatophore		NA	NA
632579	Agalma elegans	Pneumatophore	P80147|GABT_PIG 4-aminobutyrate aminotransferase, mitochondrial	GO:0003867;GO:0009448;GO:0032144;GO:0005739;GO:0030170;GO:0043005;GO:0070013;GO:0048148;GO:0042802;GO:0032145;GO:0047298;GO:0042135;GO:0072329;GO:0051536;GO:1904448;GO:0046872;GO:1902722;GO:0014053;GO:0009063;GO:0033602;GO:0070474;GO:0097151;GO:0045915;GO:0031652;GO:0090331;GO:0007620;GO:0051957;GO:0042053;GO:0035640;GO:0045776;GO:0035094;GO:0045471;GO:0032024;GO:0010039;GO:0021549;GO:0001666;GO:…	174c0fcbd222defa841aeab00d12fe92
533577	Agalma elegans	Pneumatophore	Q9P2N4|ATS9_HUMAN A disintegrin and metalloproteinase with thrombospondin motifs 9	NA	1125cfaadf31f743f951230258edad50
536176	Agalma elegans	Pneumatophore	A0MSJ1|CRA1B_DANRE Collagen alpha-1(XXVII) chain B	GO:0005201;GO:0005581;GO:0030198;GO:0098644;GO:0048407;GO:0048513;GO:0002020;GO:0005178;GO:0007167;GO:0046332;GO:0005604;GO:0072359;GO:0099081;GO:0072001;GO:0030414;GO:0071230;GO:0005615;GO:0060322;GO:0007160;GO:0031594;GO:0042302;GO:0030054;GO:0008201;GO:2001223;GO:0035239;GO:0030674;GO:0005783;GO:0042802;GO:0038065;GO:0018149;GO:0007417;GO:0008168;GO:0071560;GO:0016021;GO:0009888;GO:0035025;GO:…	NA
549352	Agalma elegans	Pneumatophore	Q804X9|OPN4A_GADMO Melanopsin-A	NA	NA
594692	Agalma elegans	Pneumatophore		NA	NA
587277	Agalma elegans	Pneumatophore	Q9Y5Z4|HEBP2_HUMAN Heme-binding protein 2	NA	NA
585253	Agalma elegans	Pneumatophore		NA	NA
636007	Agalma elegans	Pneumatophore		NA	NA
553892	Agalma elegans	Pneumatophore	Q501R9|NBR1_RAT Next to BRCA1 gene 1 protein	NA	4a09f19d2b8919fde563f27b338186fd
579738	Agalma elegans	Pneumatophore		NA	NA
604572	Agalma elegans	Pneumatophore	A6NMZ7|CO6A6_HUMAN Collagen alpha-6(VI) chain	NA	NA
591513	Agalma elegans	Pneumatophore		NA	NA
585229	Agalma elegans	Pneumatophore	Q9R0Y1|ASIC5_MOUSE Acid-sensing ion channel 5	NA	NA
602559	Agalma elegans	Pneumatophore	P54357|MLC2_DROME Myosin-2 essential light chain	GO:0005509;GO:0016021	NA
555227	Agalma elegans	Pneumatophore		NA	NA
558653	Agalma elegans	Pneumatophore	P97924|KALRN_RAT Kalirin {ECO:0000303|PubMed:9139723}	NA	NA
596902	Agalma elegans	Pneumatophore	Q8AW42|S39AD_DANRE Zinc transporter ZIP13	GO:0046873;GO:0030001;GO:0016021;GO:0055085;GO:0000139;GO:0008146;GO:0006882;GO:0005623;GO:0072509;GO:0072511	NA
534793	Agalma elegans	Pneumatophore	Q28668|CO1A2_RABIT Collagen alpha-2(I) chain	GO:0005201;GO:0005581;GO:0010466;GO:0031012;GO:0004867;GO:0052548;GO:0030198;GO:0005615;GO:0008201;GO:0099081;GO:0042302;GO:0046332;GO:0048407;GO:0030054;GO:0002020;GO:0031594;GO:0005178;GO:0005788;GO:0038063;GO:0043394;GO:0007160;GO:0005518;GO:0005938;GO:0042802;GO:0005694;GO:0008144;GO:0036094;GO:0016831;GO:0007275;GO:0016021;GO:0043235;GO:0009653;GO:0035639;GO:0071495;GO:0005164;GO:0071310;GO:…	NA
572338	Agalma elegans	Pneumatophore		NA	NA
539543	Agalma elegans	Pneumatophore	B2GV50|RFX2_RAT DNA-binding protein RFX2	GO:0003700;GO:0006355;GO:0005634;GO:0003677;GO:0001067;GO:0048813;GO:0007605	NA
549246	Agalma elegans	Pneumatophore	C8YR32|LOXH1_MOUSE Lipoxygenase homology domain-containing protein 1	NA	bf478d4e28d5e84a2a39d72edf47b6d0
606937	Agalma elegans	Pneumatophore		NA	NA
540048	Agalma elegans	Pneumatophore	P15989|CO6A3_CHICK Collagen alpha-3(VI) chain	NA	ebe30d5c78a5aeabaee14be2e9143a34
514801	Agalma elegans	Pneumatophore		NA	NA
647864	Agalma elegans	Pneumatophore		NA	NA
649081	Agalma elegans	Pneumatophore		NA	NA
622603	Agalma elegans	Pneumatophore	P25324|THTR_CHICK Thiosulfate sulfurtransferase	GO:0004792;GO:0019346;GO:0005739;GO:0043005;GO:0016784;GO:0008276;GO:0003690;GO:0009507;GO:0005829;GO:0070814;GO:0016021;GO:0009793;GO:0008213;GO:0043414;GO:0006355	NA
561380	Agalma elegans	Pneumatophore		NA	NA
632136	Agalma elegans	Pneumatophore	D9IQ16|GXN_ACRMI Galaxin {ECO:0000312|EMBL:ADI50283.1}	NA	NA
560834	Agalma elegans	Pneumatophore		NA	NA
600769	Agalma elegans	Pneumatophore		NA	NA
543233	Agalma elegans	Pneumatophore		NA	NA
542853	Agalma elegans	Pneumatophore	Q9DBP0|NPT2B_MOUSE Sodium-dependent phosphate transport protein 2B	GO:0005436;GO:0044341;GO:0016324;GO:0035725;GO:0005903;GO:0005623;GO:0031982;GO:0016021;GO:0043627;GO:0005315;GO:0072502;GO:0031226;GO:0072501;GO:0030320;GO:0031402;GO:0042301;GO:0055062;GO:0015114;GO:0001701;GO:0035435	NA
649304	Agalma elegans	Pneumatophore	Q9EQW7|KI13A_MOUSE Kinesin-like protein KIF13A	GO:0072383;GO:0003777;GO:0005623;GO:0008017;GO:0005874;GO:0005871;GO:0005524;GO:0005818;GO:0005769;GO:0051294;GO:0050803;GO:0016887;GO:0042803	NA
615695	Agalma elegans	Pneumatophore		NA	NA
584195	Agalma elegans	Pneumatophore	Q9JHI3|SO2B1_RAT Solute carrier organic anion transporter family member 2B1	NA	NA
572655	Agalma elegans	Pneumatophore		NA	NA
601401	Agalma elegans	Pneumatophore		NA	NA
530259	Agalma elegans	Pneumatophore	P48148|RHO1_DROME Ras-like GTP-binding protein Rho1	GO:0007264;GO:0003924;GO:0005938;GO:0005525;GO:0031410;GO:0005856;GO:0042995;GO:0005886;GO:1903078;GO:0043231;GO:0090630;GO:1900027;GO:0070062;GO:0005925;GO:0060326;GO:0019901;GO:0012506;GO:0005789;GO:0098805;GO:0098588;GO:0005829;GO:0030036;GO:0045893;GO:0043652;GO:1902622;GO:0008045;GO:0030865;GO:0007163;GO:0032956;GO:0097435;GO:0030031;GO:0008360;GO:0043312;GO:0051897;GO:0008284;GO:0051056	NA
572674	Agalma elegans	Pneumatophore		NA	NA
593176	Agalma elegans	Pneumatophore	P72745|Y1101_SYNY3 Universal stress protein Slr1101	NA	NA
518697	Agalma elegans	Pneumatophore	P11118|CALM_EUGGR Calmodulin	NA	NA
608906	Agalma elegans	Pneumatophore		NA	NA
629528	Agalma elegans	Pneumatophore		NA	NA
632137	Agalma elegans	Pneumatophore	D9IQ16|GXN_ACRMI Galaxin {ECO:0000312|EMBL:ADI50283.1}	GO:0016021	NA
511683	Agalma elegans	Pneumatophore		NA	NA
651459	Agalma elegans	Pneumatophore	B4QC63|PTK7_DROSI Tyrosine-protein kinase-like otk {ECO:0000250|UniProtKB:Q6AWJ9}	NA	NA
579898	Agalma elegans	Pneumatophore	Q9WVL2|STAT2_MOUSE Signal transducer and activator of transcription 2	NA	NA
513634	Agalma elegans	Pneumatophore	Q52828|GSTA_RHILE Protein GstA	NA	NA
626689	Agalma elegans	Pneumatophore	P28760|SODM_BACCA Superoxide dismutase [Mn]	NA	NA
593518	Agalma elegans	Pneumatophore	Q6AYK2|JMJD6_RAT Bifunctional arginine demethylase and lysyl-hydroxylase JMJD6	GO:0016021	894a58e9301e5bd192afdc5c72fabbc0
580624	Agalma elegans	Pneumatophore		NA	NA
643731	Agalma elegans	Pneumatophore		NA	NA
625776	Agalma elegans	Pneumatophore		NA	NA
607068	Agalma elegans	Pneumatophore		NA	NA
626360	Agalma elegans	Pneumatophore	Q8WXS8|ATS14_HUMAN A disintegrin and metalloproteinase with thrombospondin motifs 14	NA	NA
512294	Agalma elegans	Pneumatophore	P10394|POL4_DROME Retrovirus-related Pol polyprotein from transposon 412	GO:0015074;GO:0008270;GO:0005634;GO:0003676;GO:0004190;GO:0006508;GO:0004523;GO:0090305;GO:0016070;GO:0006278;GO:0003964	NA
510417	Agalma elegans	Pneumatophore		NA	NA
529298	Agalma elegans	Pneumatophore		NA	NA
584193	Agalma elegans	Pneumatophore	Q8BGD4|SO4C1_MOUSE Solute carrier organic anion transporter family member 4C1	NA	NA
509752	Agalma elegans	Pneumatophore		NA	NA
524049	Agalma elegans	Pneumatophore		NA	NA
628222	Agalma elegans	Pneumatophore	P00639|DNAS1_BOVIN Deoxyribonuclease-1	GO:0006308;GO:0004536;GO:0005634;GO:0004519;GO:0016021;GO:0004527;GO:0003677;GO:0090305	4f447e739c43f88c454024f28a54f0ce
609881	Agalma elegans	Pneumatophore	Q9VE01|C12A5_DROME Probable cytochrome P450 12a5, mitochondrial	NA	NA
572575	Agalma elegans	Pneumatophore		NA	NA
551707	Agalma elegans	Pneumatophore		NA	NA
629665	Agalma elegans	Pneumatophore		NA	NA
593656	Agalma elegans	Pneumatophore		NA	NA
591303	Agalma elegans	Pneumatophore	Q1LZA7|LIMD2_BOVIN LIM domain-containing protein 2 {ECO:0000305}	NA	NA
523914	Agalma elegans	Pneumatophore		NA	NA
577814	Agalma elegans	Pneumatophore	Q8XD24|COPA_ECO57 Copper-exporting P-type ATPase A	NA	e393e00a3d28e3da377263c05010022e
551911	Agalma elegans	Pneumatophore	P17126|ACT_HYDVU Actin, non-muscle 6.2	GO:0030240;GO:0005856;GO:0005524;GO:0048741;GO:0036379;GO:0030017;GO:0090131;GO:0030175;GO:0030027;GO:0017022;GO:0044297;GO:0031013;GO:0031432;GO:0048306;GO:0005523;GO:0003785;GO:0005200;GO:0019904;GO:0043531;GO:0098723;GO:0072562;GO:0042802;GO:0005509;GO:0070062;GO:0000287;GO:0005829;GO:0032991;GO:0010628;GO:0043503;GO:0010226;GO:0009612;GO:0071417;GO:0048545;GO:0009991;GO:1904623;GO:0030049;GO:…	NA
600702	Agalma elegans	Pneumatophore	P58158|B3GA3_MOUSE Galactosylgalactosylxylosylprotein 3-beta-glucuronosyltransferase 3	GO:0015018;GO:0006486;GO:0000139;GO:0046872;GO:0050650;GO:0072542;GO:0016021;GO:0015012;GO:0005801;GO:0004061;GO:0008138;GO:0051216;GO:0004725;GO:0030198;GO:0005975;GO:0050651;GO:0090316;GO:0043666;GO:0019441;GO:0043085;GO:0006732;GO:0051188;GO:0006024;GO:0090407;GO:0072525;GO:0035335;GO:0051189;GO:0009117;GO:0034654	7766b2c8a3a0658e0ff8f4d86f71cabc
557497	Agalma elegans	Pneumatophore		NA	NA
540209	Agalma elegans	Pneumatophore	Q708S4|ASI4A_DANRE Acid-sensing ion channel 4	NA	NA
528865	Agalma elegans	Pneumatophore		NA	NA
588814	Agalma elegans	Pneumatophore	Q7QJT4|PRIC1_ANOGA Protein prickle	NA	NA
577633	Agalma elegans	Pneumatophore		NA	NA
580658	Agalma elegans	Pneumatophore	Q9U518|ASPG_DIRIM L-asparaginase	GO:0004067;GO:0006520	NA
649377	Agalma elegans	Pneumatophore	Q9JHB3|TIMP4_MOUSE Metalloproteinase inhibitor 4	GO:0008191;GO:0010951;GO:0005576;GO:0016787	ff06799ecb318cb3984ef9309ddc4eab
586594	Agalma elegans	Pneumatophore		NA	NA
570842	Agalma elegans	Pneumatophore		NA	NA
591127	Agalma elegans	Pneumatophore	Q9VW71|FAT2_DROME Fat-like cadherin-related tumor suppressor homolog	NA	NA
618886	Agalma elegans	Pneumatophore	B0CMB0|SPB10_CALJA Serpin B10	GO:0005615;GO:0008233;GO:0006508;GO:0016021	NA
638161	Agalma elegans	Pneumatophore	B3EWZ5|MLRP1_ACRMI MAM and LDL-receptor class A domain-containing protein 1	NA	967251befb04d2200517c8f7112dfd8c
515963	Agalma elegans	Pneumatophore	Q9NVV5|AIG1_HUMAN Androgen-induced gene 1 protein	NA	aa240669a1a7d9c05e47824c5593389f
517749	Agalma elegans	Pneumatophore		NA	NA
563223	Agalma elegans	Pneumatophore	P80601|UK114_CAPHI Ribonuclease UK114	GO:0016787	NA
557915	Agalma elegans	Pneumatophore		NA	NA
531159	Agalma elegans	Pneumatophore	Q9U3S9|NAS6_CAEEL Zinc metalloproteinase nas-6	GO:0004222;GO:0006508;GO:0008270	NA
551277	Agalma elegans	Pneumatophore		NA	NA
602407	Agalma elegans	Pneumatophore	P08510|KCNAS_DROME Potassium voltage-gated channel protein Shaker	NA	NA
606381	Agalma elegans	Pneumatophore		NA	NA
557905	Agalma elegans	Pneumatophore	Q62848|ARFG1_RAT ADP-ribosylation factor GTPase-activating protein 1	GO:0005096;GO:0043547;GO:0014069;GO:0030054;GO:0046872;GO:0000139;GO:0030100;GO:0032012	NA
621558	Agalma elegans	Pneumatophore	A0JM12|MEG10_XENTR Multiple epidermal growth factor-like domains protein 10	NA	026503b713c373be92ebd5844e8125b1
609962	Agalma elegans	Pneumatophore	Q1L8P7|TSP3B_DANRE Thrombospondin-3b	GO:0007155;GO:0005509;GO:0062023;GO:0000272;GO:0016020;GO:0004553;GO:0008233;GO:0006508	NA
630666	Agalma elegans	Pneumatophore		NA	NA
530911	Agalma elegans	Pneumatophore	P15309|PPAP_HUMAN Prostatic acid phosphatase	NA	NA
554211	Agalma elegans	Pneumatophore		NA	NA
641662	Agalma elegans	Pneumatophore	P24733|MYS_ARGIR Myosin heavy chain, striated muscle	GO:0016459;GO:0003779;GO:0030049;GO:0003774;GO:0003009;GO:0044877;GO:0030016;GO:0005524;GO:0009267;GO:0032982;GO:0014704;GO:0036464;GO:0046034;GO:0005516;GO:0016887	NA
576135	Agalma elegans	Pneumatophore	P42289|DRD1_XENLA D(1A) dopamine receptor	NA	57613131043f50eaff705f522ba04ec4
515936	Agalma elegans	Pneumatophore	Q86W26|NAL10_HUMAN NACHT, LRR and PYD domains-containing protein 10	NA	NA
526644	Agalma elegans	Pneumatophore	Q6ZSS7|MFSD6_HUMAN Major facilitator superfamily domain-containing protein 6	NA	NA
628140	Agalma elegans	Pneumatophore		NA	NA
641667	Agalma elegans	Pneumatophore	P11055|MYH3_HUMAN Myosin-3	GO:0016459;GO:0003779;GO:0016192;GO:0003774;GO:0006886;GO:0044877;GO:0030131;GO:0005524;GO:0032982;GO:0030016;GO:0005516	NA
581106	Agalma elegans	Pneumatophore	Q6P179|ERAP2_HUMAN Endoplasmic reticulum aminopeptidase 2	GO:0004177;GO:0019885;GO:0005789;GO:0008237;GO:0008270;GO:0008217;GO:0005576;GO:0005737;GO:0006508;GO:0016021;GO:0031982;GO:0005138;GO:0042277;GO:0031226;GO:0045766;GO:0005164;GO:0043171;GO:0004930;GO:0043229;GO:0009897;GO:0042626;GO:0043233;GO:0120163;GO:0060395;GO:0032991;GO:0030163;GO:0002250;GO:0042632;GO:0007186;GO:0006974;GO:0055085	NA
549305	Agalma elegans	Pneumatophore		NA	NA
630310	Agalma elegans	Pneumatophore	Q8AVY1|ODF3A_XENLA Outer dense fiber protein 3	GO:0001520;GO:0007283;GO:0005515;GO:0030154;GO:0048856;GO:0005737;GO:0022412	NA
643947	Agalma elegans	Pneumatophore		NA	NA
552528	Agalma elegans	Pneumatophore	P16066|ANPRA_HUMAN Atrial natriuretic peptide receptor 1	NA	NA
551042	Agalma elegans	Pneumatophore		NA	NA
596519	Agalma elegans	Pneumatophore	P42297|YXIE_BACSU Universal stress protein YxiE	GO:0016021	NA
541488	Agalma elegans	Pneumatophore	A2AJ76|HMCN2_MOUSE Hemicentin-2	NA	cd7135fa637143d35684f0995a0ec3fb
543238	Agalma elegans	Pneumatophore		NA	NA
641636	Agalma elegans	Pneumatophore	Q25197|HTK7_HYDVU Putative insulin-like peptide receptor	GO:0043560;GO:0007169;GO:0005887;GO:0043548;GO:0018108;GO:0004714;GO:0043235;GO:0046777;GO:0071469;GO:1902911;GO:0030424;GO:0005524;GO:0098797;GO:0005901;GO:0030238;GO:0005635;GO:0031981;GO:0016500;GO:0051425;GO:0043559;GO:0031995;GO:0031532;GO:0031994;GO:0005159;GO:0048589;GO:0001540;GO:0043009;GO:0044877;GO:0005525;GO:0032869;GO:0033674;GO:0051897;GO:0060267;GO:0042593;GO:0045821;GO:0045725;GO:…	NA
543129	Agalma elegans	Pneumatophore		NA	NA
604205	Agalma elegans	Pneumatophore	Q20191|NAS13_CAEEL Zinc metalloproteinase nas-13	NA	NA
593705	Agalma elegans	Pneumatophore	O46385|SVIL_BOVIN Supervillin {ECO:0000303|PubMed:9382871}	NA	NA
604573	Agalma elegans	Pneumatophore	A6H584|CO6A5_MOUSE Collagen alpha-5(VI) chain	NA	NA
547463	Agalma elegans	Pneumatophore		NA	NA
601946	Agalma elegans	Pneumatophore		NA	NA
591130	Agalma elegans	Pneumatophore	Q9VW71|FAT2_DROME Fat-like cadherin-related tumor suppressor homolog	NA	NA
615487	Agalma elegans	Pneumatophore		NA	NA
523818	Agalma elegans	Pneumatophore		NA	NA
586728	Agalma elegans	Pneumatophore		NA	NA
540009	Agalma elegans	Pneumatophore	P00921|CAH2_BOVIN Carbonic anhydrase 2	GO:0004089;GO:0008270	NA
537479	Agalma elegans	Pneumatophore		NA	NA
546139	Agalma elegans	Pneumatophore		NA	NA
586212	Agalma elegans	Pneumatophore		NA	NA
598344	Agalma elegans	Pneumatophore	Q92831|KAT2B_HUMAN Histone acetyltransferase KAT2B	NA	NA
642092	Agalma elegans	Pneumatophore	Q8N2E2|VWDE_HUMAN von Willebrand factor D and EGF domain-containing protein	NA	NA
604349	Agalma elegans	Pneumatophore	P12845|MYO2_CAEEL Myosin-2	NA	NA
585682	Agalma elegans	Pneumatophore		NA	NA
591751	Agalma elegans	Pneumatophore		NA	NA
549614	Agalma elegans	Pneumatophore		NA	NA
627729	Agalma elegans	Pneumatophore		NA	NA
607940	Agalma elegans	Pneumatophore		NA	NA
539451	Agalma elegans	Pneumatophore		NA	NA
619009	Agalma elegans	Pneumatophore		NA	NA
622684	Agalma elegans	Pneumatophore		NA	NA
583956	Agalma elegans	Pneumatophore	Q6PHS9|CA2D2_MOUSE Voltage-dependent calcium channel subunit alpha-2/delta-2	GO:1990454;GO:0086057;GO:0086048;GO:1902514;GO:0070588;GO:0016529;GO:0060307;GO:1904646;GO:0086002;GO:0086091;GO:0005515;GO:0008237;GO:0008270;GO:0006508	NA
510346	Agalma elegans	Pneumatophore	P70031|CCKAR_XENLA Cholecystokinin receptor	NA	NA
625147	Agalma elegans	Pneumatophore		NA	NA
580188	Agalma elegans	Pneumatophore	P17126|ACT_HYDVU Actin, non-muscle 6.2	GO:0005856;GO:0005524;GO:0005737	NA
517067	Agalma elegans	Pneumatophore		NA	NA
539973	Agalma elegans	Pneumatophore	Q9JK45|KCNQ5_MOUSE Potassium voltage-gated channel subfamily KQT member 5	NA	NA
644775	Agalma elegans	Pneumatophore	Q9Y365|PCTL_HUMAN PCTP-like protein	GO:0008289	bbee56da904f296b51d0d4bd6aaae649
546578	Agalma elegans	Pneumatophore	P55016|S12A1_RAT Solute carrier family 12 member 1	GO:0006811;GO:0022857;GO:0016020;GO:0055085	NA
543056	Agalma elegans	Pneumatophore	Q7Z020|TRPA1_DROME Transient receptor potential cation channel subfamily A member 1	NA	NA
613266	Agalma elegans	Pneumatophore		NA	NA
648807	Agalma elegans	Pneumatophore		NA	NA
634227	Agalma elegans	Pneumatophore	Q5RD27|SRPK1_PONAB SRSF protein kinase 1	GO:0004672;GO:0006468;GO:0005634;GO:0032153;GO:0005524;GO:0005737;GO:0005887;GO:0050684;GO:0000245;GO:0050265;GO:0004930;GO:0022857;GO:0007165;GO:0051457;GO:0046827;GO:0033120;GO:1903313;GO:0018209;GO:0055085	3bf52ad1ae42d928f397b743e163d40a
567142	Agalma elegans	Pneumatophore		NA	NA
559848	Agalma elegans	Pneumatophore	Q8IX30|SCUB3_HUMAN Signal peptide, CUB and EGF-like domain-containing protein 3	NA	a816bea820f5a7b531ad50c69fbbd2c1
521683	Agalma elegans	Pneumatophore	P94598|DHE3_BACTN Glutamate dehydrogenase	GO:0016639;GO:0006520;GO:0005829;GO:0000166;GO:0055114;GO:0043650;GO:1901566	NA
539064	Agalma elegans	Pneumatophore	Q8C6K9|CO6A6_MOUSE Collagen alpha-6(VI) chain	NA	NA
588833	Agalma elegans	Pneumatophore		NA	NA
584545	Agalma elegans	Pneumatophore		NA	NA
566240	Agalma elegans	Pneumatophore		NA	NA
551697	Agalma elegans	Pneumatophore		NA	NA
521110	Agalma elegans	Pneumatophore	P82968|MCPI_MELCP Four-domain proteases inhibitor	GO:0004867;GO:0010951;GO:0005509;GO:0008233;GO:0030154;GO:0007275;GO:0006508	NA
575362	Agalma elegans	Pneumatophore		NA	NA
617987	Agalma elegans	Pneumatophore	Q9EPB1|DPP2_RAT Dipeptidyl peptidase 2	GO:0008236;GO:0006508;GO:0031982;GO:0005794;GO:0005764;GO:0008239;GO:0043312;GO:0005829;GO:0005576;GO:0005775;GO:0016021	c1af3c175fc0718fad767f88c9a77442
651794	Agalma elegans	Pneumatophore		NA	NA
534207	Agalma elegans	Pneumatophore	Q2K5E1|CNGK1_RHIEC Cyclic nucleotide-gated potassium channel RHE_CH03180	NA	NA
609244	Agalma elegans	Pneumatophore	O88446|S22A3_RAT Solute carrier family 22 member 3	NA	NA
545968	Agalma elegans	Pneumatophore	Q9QYI4|DJB12_MOUSE DnaJ homolog subfamily B member 12	GO:0031965;GO:0030544;GO:0051085;GO:0071218;GO:0005783;GO:0008168;GO:0030433;GO:0003676;GO:0005789;GO:0016021;GO:0032259	2a3984ce5f425f551bcda2f9cbd798fe
556807	Agalma elegans	Pneumatophore	A2AX52|CO6A4_MOUSE Collagen alpha-4(VI) chain	NA	NA
510635	Agalma elegans	Pneumatophore	Q7M4I5|PA2_APIDO Phospholipase A2	NA	NA
635080	Agalma elegans	Pneumatophore	Q96P48|ARAP1_HUMAN Arf-GAP with Rho-GAP domain, ANK repeat and PH domain-containing protein 1	GO:0007165	a57681ef4dd38e4cab703c5e2b7311f1
556798	Agalma elegans	Pneumatophore	O46392|CO1A2_CANLF Collagen alpha-2(I) chain	NA	NA
550125	Agalma elegans	Pneumatophore	Q7T3T2|CALM_EPIAK Calmodulin	GO:0005509;GO:0019722	NA
607398	Agalma elegans	Pneumatophore		NA	NA
613415	Agalma elegans	Pneumatophore	P55086|PAR2_MOUSE Proteinase-activated receptor 2	NA	NA
548322	Agalma elegans	Pneumatophore	Q1LZB3|S2533_BOVIN Solute carrier family 25 member 33	GO:0005347;GO:0015867;GO:0016021;GO:0005739;GO:0015218;GO:0055085;GO:0006864;GO:0051881;GO:0000002;GO:0070838;GO:0006839	a839302d20460df14dd8e144eb6a054c
591301	Agalma elegans	Pneumatophore	Q7SZE5|SC23A_DANRE Protein transport protein Sec23A	GO:0090114;GO:0030127;GO:0008270;GO:0005096;GO:0006886;GO:0000139;GO:0005789;GO:0005783;GO:0048702;GO:0048821;GO:0051216;GO:0005829;GO:0005795;GO:0048471;GO:0019898;GO:0016021;GO:0048081;GO:0035459;GO:0003331;GO:0035293;GO:0035149;GO:0051668;GO:0016203;GO:0050775;GO:0030011;GO:0034394;GO:0071711;GO:0043547;GO:0072659;GO:0007030;GO:0007029;GO:0022409;GO:0008360;GO:0090113;GO:0048209;GO:0043254;GO:…	NA
526404	Agalma elegans	Pneumatophore		NA	NA
576696	Agalma elegans	Pneumatophore		NA	NA
583168	Agalma elegans	Pneumatophore	P51554|EF1A_HYDVU Elongation factor 1-alpha	GO:0003746;GO:0006414;GO:0070062;GO:0003924;GO:0005525;GO:0005737;GO:0042981;GO:0042393	NA
543053	Agalma elegans	Pneumatophore		NA	NA
547145	Agalma elegans	Pneumatophore	Q8BIE6|FRM4A_MOUSE FERM domain-containing protein 4A	NA	3f2ad988fed0f818479851edb59ed044
604839	Agalma elegans	Pneumatophore		NA	NA
646409	Agalma elegans	Pneumatophore		NA	NA
560570	Agalma elegans	Pneumatophore	Q7T3I0|ZC4H2_DANRE Zinc finger C4H2 domain-containing protein	NA	NA
639927	Agalma elegans	Pneumatophore		NA	NA
514493	Agalma elegans	Pneumatophore		NA	NA
615286	Agalma elegans	Pneumatophore	Q10715|ACE_HAEIX Angiotensin-converting enzyme	GO:0008241;GO:0006508;GO:0070062;GO:0004180;GO:0071838;GO:2000170;GO:0008237;GO:0060177;GO:0009897;GO:1903597;GO:0005764;GO:0003084;GO:1900086;GO:0031711;GO:0031434;GO:0008240;GO:0005768;GO:1902033;GO:0051019;GO:0031404;GO:0003081;GO:0046872;GO:0050435;GO:0002446;GO:0016021;GO:0004175;GO:0061098;GO:0032092;GO:0032091;GO:0008541;GO:0060047;GO:0008239;GO:0008144;GO:0016805;GO:0003779;GO:0050482;GO:…	NA
544181	Agalma elegans	Pneumatophore		NA	NA
594169	Agalma elegans	Pneumatophore	P29321|EPHA8_RAT Ephrin type-A receptor 8	NA	b6e4767109e4d3f9939323a5fb14094c
649415	Agalma elegans	Pneumatophore		NA	NA
537596	Agalma elegans	Pneumatophore	O44252|ROST_DROME Protein rolling stone	NA	40d39b33ddc1c41b526807d911272402
634538	Agalma elegans	Pneumatophore		NA	NA
643808	Agalma elegans	Pneumatophore		NA	NA
580998	Agalma elegans	Pneumatophore	Q5W8W0|TAAR6_PANTR Trace amine-associated receptor 6	NA	NA
551485	Agalma elegans	Pneumatophore		NA	NA
610528	Agalma elegans	Pneumatophore	Q9D826|SOX_MOUSE Peroxisomal sarcosine oxidase	GO:0016647;GO:0033514;GO:0005777;GO:0046653;GO:0055114;GO:0016021	NA
557858	Agalma elegans	Pneumatophore	Q8C033|ARHGA_MOUSE Rho guanine nucleotide exchange factor 10	NA	24ad18ef5619e186ab11bcf5fbe30d73
629569	Agalma elegans	Pneumatophore		NA	NA
530794	Agalma elegans	Pneumatophore		NA	NA
548321	Agalma elegans	Pneumatophore	Q568K2|PP1RB_DANRE Protein phosphatase 1 regulatory subunit 11	NA	NA
582364	Agalma elegans	Pneumatophore	Q9NZM1|MYOF_HUMAN Myoferlin	NA	NA
626506	Agalma elegans	Pneumatophore	A6NCS4|NKX26_HUMAN Homeobox protein Nkx-2.6	NA	NA
548679	Agalma elegans	Pneumatophore		NA	NA
522177	Agalma elegans	Pneumatophore		NA	NA
588241	Agalma elegans	Pneumatophore	P25071|CML12_ARATH Calmodulin-like protein 12	GO:0006904;GO:0000145;GO:0005509	NA
641778	Agalma elegans	Pneumatophore	Q01082|SPTB2_HUMAN Spectrin beta chain, non-erythrocytic 1	GO:0008091;GO:0051693;GO:0005200;GO:0003779;GO:0005543;GO:0030506;GO:0045170;GO:0005516;GO:0045169;GO:0016327;GO:0008017;GO:0016328;GO:0005794;GO:0005509;GO:0031594;GO:0016787;GO:0030424;GO:0030054;GO:0007010;GO:0014731;GO:0016021;GO:0042062;GO:0072499;GO:0048790;GO:0034331;GO:0016199;GO:0007026;GO:0007274;GO:1901888;GO:0007009;GO:1903729	NA
639543	Agalma elegans	Pneumatophore	P14649|MYL6B_HUMAN Myosin light chain 6B	GO:0005509;GO:0016459;GO:0016021	59f58d9b019422b2c8c223df60b703e1
641656	Agalma elegans	Pneumatophore	Q05000|MYS_PODCA Myosin heavy chain	NA	NA
636262	Agalma elegans	Pneumatophore		NA	NA
517305	Agalma elegans	Pneumatophore		NA	NA
567154	Agalma elegans	Pneumatophore		NA	NA
602943	Agalma elegans	Pneumatophore	Q2HJ94|DNJA2_BOVIN DnaJ homolog subfamily A member 2	GO:0031072;GO:0009408;GO:0005829;GO:0051082;GO:0006457;GO:0001671;GO:0070062;GO:0032781;GO:0051087;GO:0005634;GO:0046872;GO:0005524;GO:0016020;GO:0018885;GO:0008284	7599cba5221abac25378eca3c2c6d519
533282	Agalma elegans	Pneumatophore	Q9QXZ0|MACF1_MOUSE Microtubule-actin cross-linking factor 1	NA	NA
594803	Agalma elegans	Pneumatophore	Q69ZZ6|TMCC1_MOUSE Transmembrane and coiled-coil domains protein 1	GO:0016021;GO:0042982;GO:0004861;GO:0045736;GO:0012505;GO:0007050;GO:0043231;GO:0005737	NA
568427	Agalma elegans	Pneumatophore		NA	NA
560926	Agalma elegans	Pneumatophore	P32305|5HT7R_RAT 5-hydroxytryptamine receptor 7	NA	NA
629107	Agalma elegans	Pneumatophore		NA	NA
589408	Agalma elegans	Pneumatophore		NA	NA
632016	Agalma elegans	Pneumatophore		NA	NA
648434	Agalma elegans	Pneumatophore	Q9Z0L1|S1PR4_MOUSE Sphingosine 1-phosphate receptor 4	NA	NA
565263	Agalma elegans	Pneumatophore		NA	NA
651244	Agalma elegans	Pneumatophore		NA	NA
519149	Agalma elegans	Pneumatophore		NA	NA
528119	Agalma elegans	Pneumatophore	P17972|KCNAW_DROME Potassium voltage-gated channel protein Shaw	NA	NA
626237	Agalma elegans	Pneumatophore	P35556|FBN2_HUMAN Fibrillin-2	NA	NA
588011	Agalma elegans	Pneumatophore	Q04998|INHBA_MOUSE Inhibin beta A chain	NA	NA
646552	Agalma elegans	Pneumatophore	P43090|HEM0_OPSTA 5-aminolevulinate synthase, erythroid-specific, mitochondrial	GO:0003870;GO:0005759;GO:0006782;GO:0030170;GO:0005743;GO:0005623;GO:0042541;GO:0016874;GO:0042802;GO:0005654;GO:0001666;GO:0005829;GO:0008483;GO:0016757;GO:0016021;GO:0030218;GO:0006879;GO:0035162;GO:0061515;GO:0040003;GO:0005975	ac5db5cf04d906de0f4a3f2c4140be73
615430	Agalma elegans	Pneumatophore	Q9IA11|HXD5_HETFR Homeobox protein Hox-D5	NA	NA
581522	Agalma elegans	Pneumatophore		NA	NA
514156	Agalma elegans	Pneumatophore		NA	NA
590157	Agalma elegans	Pneumatophore	B8VIW9|FP_ACRMI Fibronectin type III domain-containing protein	NA	5888a40382b8feb351440af021467923
651631	Agalma elegans	Pneumatophore		NA	NA
557059	Agalma elegans	Pneumatophore		NA	NA
560998	Agalma elegans	Pneumatophore	Q9JKA9|HCN2_RAT Potassium/sodium hyperpolarization-activated cyclic nucleotide-gated channel 2	NA	NA
619454	Agalma elegans	Pneumatophore	Q9EP71|RAI14_MOUSE Ankycorbin	NA	958cdc4fdde7c23a909c31bf8be4457a
601342	Agalma elegans	Pneumatophore	Q00277|GPX1_SCHMA Glutathione peroxidase	NA	NA
602404	Agalma elegans	Pneumatophore	P61415|Y307_RHOPA UPF0314 protein RPA0307 {ECO:0000255|HAMAP-Rule:MF_01514}	NA	NA
643689	Agalma elegans	Pneumatophore		NA	NA
624756	Agalma elegans	Pneumatophore	P02612|MLRM_CHICK Myosin regulatory light chain 2, smooth muscle major isoform	GO:0005509;GO:0016460;GO:0007110;GO:0097517;GO:0072659;GO:0042641;GO:0032036;GO:0000281;GO:0030018;GO:0010172;GO:0002119;GO:0035254;GO:0045159;GO:0008307;GO:0030010;GO:0005884;GO:0050793;GO:0099738;GO:0051128;GO:0110071;GO:0035183;GO:0005826;GO:0065008;GO:0051233;GO:0019749;GO:0005912;GO:0031036;GO:0030496;GO:0110069;GO:0016324;GO:0035191;GO:0060288;GO:0048471;GO:0032989;GO:0005829;GO:0035277;GO:…	NA
568532	Agalma elegans	Pneumatophore	Q8MPM1|GELS2_LUMTE Gelsolin-like protein 2	GO:0051015;GO:0007015;GO:0005856;GO:0051014;GO:0051693;GO:0005509;GO:0005737;GO:0030838;GO:0022607	NA
609961	Agalma elegans	Pneumatophore	P49746|TSP3_HUMAN Thrombospondin-3	NA	NA
607039	Agalma elegans	Pneumatophore		NA	NA
625995	Agalma elegans	Pneumatophore		NA	NA
534801	Agalma elegans	Pneumatophore	A0MSJ1|CRA1B_DANRE Collagen alpha-1(XXVII) chain B	GO:0005201;GO:0005581;GO:0001501;GO:0030903;GO:0031012;GO:0007411;GO:0005615;GO:0099512;GO:0016021;GO:0043009;GO:0030198;GO:0031101;GO:0009612	NA
573541	Agalma elegans	Pneumatophore		NA	NA
623228	Agalma elegans	Pneumatophore		NA	NA
598770	Agalma elegans	Pneumatophore	Q8BYI6|PCAT2_MOUSE Lysophosphatidylcholine acyltransferase 2	GO:0016746;GO:0016021;GO:0005509	NA
510059	Agalma elegans	Pneumatophore	Q9R0E1|PLOD3_MOUSE Procollagen-lysine,2-oxoglutarate 5-dioxygenase 3	GO:0008475;GO:0000904;GO:0062023;GO:0017185;GO:0005802;GO:0031418;GO:0009888;GO:0005783;GO:0005615;GO:0007399;GO:0048513;GO:0046947;GO:0005506;GO:0033823;GO:0048864;GO:0050211;GO:0016021;GO:0070831;GO:0001667;GO:0042311;GO:0055114;GO:0120039;GO:0030199;GO:0032963;GO:0120036;GO:0060541;GO:0001701;GO:0006493;GO:0006935;GO:0035295;GO:0008104	NA
642095	Agalma elegans	Pneumatophore	Q8N2E2|VWDE_HUMAN von Willebrand factor D and EGF domain-containing protein	NA	NA
549470	Agalma elegans	Pneumatophore		NA	NA
615398	Agalma elegans	Pneumatophore	Q58DT4|P5CR1_BOVIN Pyrroline-5-carboxylate reductase 1, mitochondrial	GO:0004735;GO:0006561;GO:0005737;GO:0005618;GO:0016705;GO:0005506;GO:0016021;GO:0020037;GO:0017144;GO:0000166;GO:0055114;GO:0009651;GO:0009408	NA
651646	Agalma elegans	Pneumatophore		NA	NA
647302	Agalma elegans	Pneumatophore	Q9Y6N5|SQRD_HUMAN Sulfide:quinone oxidoreductase, mitochondrial	GO:0016491;GO:0055114;GO:0005739;GO:0071949;GO:0006790;GO:0016021	440e1a31668a326024d7b6f5e09cf7e3
539454	Agalma elegans	Pneumatophore	Q8C088|EGFEM_MOUSE EGF-like and EMI domain-containing protein 1	NA	NA
596764	Agalma elegans	Pneumatophore	Q7ZXX2|KIF19_XENLA Kinesin-like protein KIF19	NA	NA
520815	Agalma elegans	Pneumatophore	Q9CQC9|SAR1B_MOUSE GTP-binding protein SAR1b	GO:0005783;GO:0030299;GO:0005525;GO:0005794;GO:0006886;GO:0016192;GO:0030127;GO:0048703;GO:0035265;GO:0003924;GO:0007417;GO:0051668;GO:0016050;GO:0061024;GO:0090113;GO:0048209;GO:0070863;GO:0043254;GO:0033043	NA
595032	Agalma elegans	Pneumatophore	Q5XIR9|UBAC1_RAT Ubiquitin-associated domain-containing protein 1	GO:0005794;GO:0016567;GO:0005829;GO:0005886	ed14af40aa5dacefa2b12b5dcb140048
636260	Agalma elegans	Pneumatophore		NA	NA
535495	Agalma elegans	Pneumatophore	P42893|ECE1_RAT Endothelin-converting enzyme 1	GO:0004222;GO:0006508;GO:0016021;GO:0005576	NA
537012	Agalma elegans	Pneumatophore	Q84MN0|CML4_ORYSJ Calmodulin-like protein 4	NA	NA
536175	Agalma elegans	Pneumatophore	A5PMY6|COL12_DANRE Collectin-12	NA	eb94aac669ee876c695beee071c3c82c
621427	Agalma elegans	Pneumatophore		NA	NA
620424	Agalma elegans	Pneumatophore	O88947|FA10_MOUSE Coagulation factor X	GO:0004252;GO:0006508;GO:0005615;GO:0042629;GO:0050878;GO:0008201;GO:0050817;GO:0042060;GO:0042802;GO:0022617;GO:0005509;GO:0050819;GO:0061045;GO:0006954	NA
556210	Agalma elegans	Pneumatophore	Q80T14|FRAS1_MOUSE Extracellular matrix protein FRAS1	NA	NA
510341	Agalma elegans	Pneumatophore		NA	NA
597182	Agalma elegans	Pneumatophore	P39922|MYS3_HYDVU Myosin heavy chain, clone 203	NA	NA
568910	Agalma elegans	Pneumatophore		NA	NA
628492	Agalma elegans	Pneumatophore		NA	NA
549303	Agalma elegans	Pneumatophore		NA	NA
562076	Agalma elegans	Pneumatophore	A3KFF6|WBP2L_BOVIN Postacrosomal sheath WW domain-binding protein	NA	10acebbf7be29c0c6762e7df9a4b568a
636289	Agalma elegans	Pneumatophore		NA	NA
595865	Agalma elegans	Pneumatophore	P35559|IDE_RAT Insulin-degrading enzyme	GO:0004222;GO:0006508;GO:0016323;GO:0009897;GO:1901143;GO:0042579;GO:0010815;GO:0046872;GO:0150094;GO:1903715;GO:0005615;GO:0043559;GO:0050435;GO:0031597;GO:0140036;GO:0010992;GO:0019885;GO:0031626;GO:0005623;GO:0008340;GO:0005739;GO:0001540;GO:1903561;GO:0032092;GO:0042803;GO:0005634;GO:0070013;GO:0044877;GO:0042447;GO:0016887;GO:0005524;GO:0019898;GO:0044257;GO:0016021;GO:0032461;GO:0045861;GO:…	NA
626507	Agalma elegans	Pneumatophore		NA	NA
553621	Agalma elegans	Pneumatophore	P11533|DMD_CHICK Dystrophin	GO:0008270;GO:0098869;GO:0003779;GO:0004096;GO:0055114;GO:0020037	NA
630938	Agalma elegans	Pneumatophore	P85084|CHIT_CARPA Endochitinase	GO:0004568;GO:0006032;GO:0008061;GO:0016998;GO:0005975;GO:0050832;GO:0044419	NA
512613	Agalma elegans	Pneumatophore		NA	NA
577842	Agalma elegans	Pneumatophore	O43182|RHG06_HUMAN Rho GTPase-activating protein 6	GO:0007165;GO:0004518;GO:0003677;GO:0046872;GO:0090305	59aa88c7c99737a3df158d1266fae8c3
561723	Agalma elegans	Pneumatophore	P31596|EAA2_RAT Excitatory amino acid transporter 2	GO:0015293;GO:0055085;GO:0016021;GO:0005576;GO:0050482;GO:0043025;GO:0004623;GO:0043005;GO:0009986;GO:0016595;GO:0005313;GO:0031226;GO:0007034;GO:0009449;GO:0070777;GO:0006644;GO:0015081;GO:0031223;GO:0051938;GO:0001504;GO:0022853;GO:0050885;GO:0021545;GO:0050806;GO:0007605;GO:0048667;GO:0009611;GO:0006821;GO:0009416;GO:0046677;GO:0006813	NA
509723	Agalma elegans	Pneumatophore		NA	NA
516676	Agalma elegans	Pneumatophore	P19601|SAX1_CHICK Homeobox protein SAX-1	NA	10b1a1725057086dd2c5c13193bd6968
553214	Agalma elegans	Pneumatophore	Q8TDM6|DLG5_HUMAN Disks large homolog 5	NA	NA
538133	Agalma elegans	Pneumatophore		NA	NA
568212	Agalma elegans	Pneumatophore	Q24799|MYPH_ECHGR Myophilin	NA	NA
605185	Agalma elegans	Pneumatophore		NA	NA
640749	Agalma elegans	Pneumatophore		NA	NA
556366	Agalma elegans	Pneumatophore	Q8TE60|ATS18_HUMAN A disintegrin and metalloproteinase with thrombospondin motifs 18	NA	NA
609490	Agalma elegans	Pneumatophore	P07439|LEC3_MEGRO Lectin BRA-3	NA	NA
613543	Agalma elegans	Pneumatophore	Q8CIZ5|DMBT1_RAT Deleted in malignant brain tumors 1 protein	NA	NA
601828	Agalma elegans	Pneumatophore		NA	NA
571721	Agalma elegans	Pneumatophore		NA	NA
514056	Agalma elegans	Pneumatophore		NA	NA
595758	Agalma elegans	Pneumatophore	Q9Y490|TLN1_HUMAN Talin-1	GO:0007016;GO:0001726;GO:0051015;GO:0005925;GO:0005200;GO:0007155;GO:0005856;GO:0030276;GO:0017166;GO:0005623;GO:0030274;GO:0005178;GO:0001786;GO:0035091;GO:0005912;GO:0031256;GO:0006897;GO:0031253;GO:0033622;GO:0009986;GO:0007044;GO:0005829;GO:0070062;GO:0030866;GO:0140312;GO:0045296;GO:0007229;GO:0060090;GO:0043231;GO:0002576;GO:0036498;GO:0097435;GO:0035160;GO:0048260;GO:0007475;GO:0007390;GO:…	NA
642831	Agalma elegans	Pneumatophore	Q9Y2E4|DIP2C_HUMAN Disco-interacting protein 2 homolog C	GO:0003824;GO:0016021	NA
597192	Agalma elegans	Pneumatophore	Q05000|MYS_PODCA Myosin heavy chain	GO:0016459;GO:0003774;GO:0055004;GO:0003779;GO:0097512;GO:0044877;GO:0003230;GO:0005524;GO:0060047;GO:0032982;GO:0003007;GO:0005516;GO:0042623;GO:0003009;GO:0046034	82764583e238ec5c1ec66e3e85e992b2
542600	Agalma elegans	Pneumatophore		NA	NA
572731	Agalma elegans	Pneumatophore		NA	NA
600379	Agalma elegans	Pneumatophore		NA	NA
541352	Agalma elegans	Pneumatophore	P18293|ANPRA_MOUSE Atrial natriuretic peptide receptor 1	GO:0004383;GO:0006182;GO:0016021;GO:0004672;GO:0005886;GO:0005524;GO:0006468;GO:0035556;GO:0001653;GO:0004930;GO:0017046;GO:0007168;GO:0007186	NA
570071	Agalma elegans	Pneumatophore		NA	NA
647945	Agalma elegans	Pneumatophore		NA	NA
632028	Agalma elegans	Pneumatophore	Q5R1P0|NMDZ1_CANLF Glutamate receptor ionotropic, NMDA 1	GO:0004970;GO:0035235;GO:0045211;GO:0034220;GO:0030054;GO:0017146;GO:0014069;GO:0008355;GO:0045471;GO:0042391;GO:0099094;GO:0055074;GO:0022843;GO:0007616;GO:0016595;GO:0016594;GO:0043005;GO:0072375;GO:0042331;GO:0005262;GO:0036477;GO:0005623;GO:0050975;GO:0007268;GO:1904315;GO:0005516;GO:0030534;GO:0099699;GO:0005102;GO:0005509;GO:0008021;GO:1905429;GO:0098978;GO:0009986;GO:0005783;GO:0060401;GO:…	NA
615581	Agalma elegans	Pneumatophore	O00423|EMAL1_HUMAN Echinoderm microtubule-associated protein-like 1	GO:0008017;GO:0006508;GO:0016021	NA
570401	Agalma elegans	Pneumatophore		NA	NA
617526	Agalma elegans	Pneumatophore	Q7T2X7|BMP3_XENLA Bone morphogenetic protein 3	NA	NA
620830	Agalma elegans	Pneumatophore	Q98SN7|WNT2B_CHICK Protein Wnt-2b	NA	8f3952f0c30927ef317397dc02bf2a14
586590	Agalma elegans	Pneumatophore		NA	NA
534791	Agalma elegans	Pneumatophore	Q5UQ50|COLL6_MIMIV Collagen-like protein 6	NA	NA
527473	Agalma elegans	Pneumatophore		NA	NA
611932	Agalma elegans	Pneumatophore		NA	NA
617419	Agalma elegans	Pneumatophore		NA	NA
553381	Agalma elegans	Pneumatophore	P97608|OPLA_RAT 5-oxoprolinase	GO:0016787	NA
545183	Agalma elegans	Pneumatophore		NA	NA
638230	Agalma elegans	Pneumatophore		NA	NA
538065	Agalma elegans	Pneumatophore	Q9CQ52|CEL3B_MOUSE Chymotrypsin-like elastase family member 3B	NA	NA
596689	Agalma elegans	Pneumatophore		NA	NA
568864	Agalma elegans	Pneumatophore	Q61107|GBP4_MOUSE Guanylate-binding protein 4	NA	70a31b3432e25f3a97957e649a423d37
584568	Agalma elegans	Pneumatophore		NA	NA
610310	Agalma elegans	Pneumatophore	Q6GM78|ASGL1_XENLA Isoaspartyl peptidase/L-asparaginase	GO:0004067;GO:0006508;GO:0005737;GO:0033345;GO:0008798;GO:0070003;GO:0004175;GO:0008236	5bf43c7ee4f724259789461ca89b1ea7
606334	Agalma elegans	Pneumatophore	B2LU20|SFXN1_SHEEP Sideroflexin-1	GO:0015075;GO:0034220;GO:0016021	NA
588613	Agalma elegans	Pneumatophore	P17126|ACT_HYDVU Actin, non-muscle 6.2	GO:0005856;GO:0005524;GO:0060047;GO:0005737;GO:0098978;GO:0030054	NA
510964	Agalma elegans	Pneumatophore	Q9HCM2|PLXA4_HUMAN Plexin-A4	NA	f26547d6eafb93dbb910f93a2c4ed0c5
634518	Agalma elegans	Pneumatophore		NA	NA
556801	Agalma elegans	Pneumatophore	Q5UQ13|COLL2_MIMIV Collagen-like protein 2	GO:0005201;GO:0005581;GO:1903225;GO:0098644;GO:0046332;GO:0071230;GO:0030199;GO:0008201;GO:0099081;GO:0048407;GO:0043588;GO:0048592;GO:0004867;GO:0005524;GO:0005604;GO:0005615;GO:0005911;GO:0001501;GO:0005694;GO:0005788;GO:0046872;GO:0016021;GO:0042302;GO:0005518;GO:0005618;GO:0038063;GO:0001763;GO:0001503;GO:0007160;GO:0009790;GO:0098609;GO:0048646;GO:0009888;GO:0072001;GO:0051276;GO:1903354;GO:…	NA
599010	Agalma elegans	Pneumatophore		NA	NA
602670	Agalma elegans	Pneumatophore	Q3EBC8|DCL2_ARATH Endoribonuclease Dicer homolog 2	NA	1f82ae0ade0576d1de9451953687665e
628907	Agalma elegans	Pneumatophore	Q5IGR8|EXT1A_DANRE Exostosin-1a	GO:0015012;GO:0015020;GO:0005783;GO:0006486;GO:0016021;GO:0006024	74af74fed0a0575d940d296ec2e9104c
595833	Agalma elegans	Pneumatophore	O17389|TYB_CAEEL Thymosin beta {ECO:0000305}	GO:0003785;GO:0007015;GO:0005856;GO:0005737;GO:0005623;GO:0106014;GO:0042989;GO:0030334;GO:0036302;GO:0003181;GO:0001947	NA
523819	Agalma elegans	Pneumatophore		NA	NA
644400	Agalma elegans	Pneumatophore		NA	NA
636331	Agalma elegans	Pneumatophore		NA	NA
610662	Agalma elegans	Pneumatophore		NA	NA
541677	Agalma elegans	Pneumatophore	P39745|MPK1_CAEEL Mitogen-activated protein kinase mpk-1	NA	NA
536776	Agalma elegans	Pneumatophore		NA	NA
514510	Agalma elegans	Pneumatophore	Q5RA63|EIF2D_PONAB Eukaryotic translation initiation factor 2D	GO:0001731;GO:0003743;GO:0022627;GO:0016604;GO:0038023;GO:0075522;GO:0032790;GO:0006886	NA
552530	Agalma elegans	Pneumatophore		NA	NA
588842	Agalma elegans	Pneumatophore		NA	NA
593478	Agalma elegans	Pneumatophore	P23468|PTPRD_HUMAN Receptor-type tyrosine-protein phosphatase delta	NA	NA
536167	Agalma elegans	Pneumatophore	P13941|CO3A1_RAT Collagen alpha-1(III) chain	NA	NA
609214	Agalma elegans	Pneumatophore	Q0V8A3|GATL3_BOVIN GATS-like protein 3 {ECO:0000305}	GO:1903432;GO:0061700;GO:0034618;GO:0005829;GO:0016021;GO:1903577;GO:0032007	9a2497690d36bd4d7c7897241a24392c
586226	Agalma elegans	Pneumatophore	Q5SPB6|CHAC1_DANRE Glutathione-specific gamma-glutamylcyclotransferase 1 {ECO:0000250|UniProtKB:Q9BUX1}	GO:0061928;GO:0006751;GO:0005737;GO:0003839;GO:0016740	dc3fe52bf7a64e8e91511038925220a4
537458	Agalma elegans	Pneumatophore	Q9VT28|FRY_DROME Protein furry	NA	NA
629003	Agalma elegans	Pneumatophore	P39922|MYS3_HYDVU Myosin heavy chain, clone 203	NA	82764583e238ec5c1ec66e3e85e992b2
591122	Agalma elegans	Pneumatophore	Q9VW71|FAT2_DROME Fat-like cadherin-related tumor suppressor homolog	NA	NA
526609	Agalma elegans	Pneumatophore	Q8BG58|P4HTM_MOUSE Transmembrane prolyl 4-hydroxylase	GO:0031418;GO:0032836;GO:0016021;GO:0039021;GO:0055114;GO:0005783;GO:0016705;GO:0005506;GO:0005509;GO:0018401;GO:0051213;GO:0045646;GO:0140096	NA
651379	Agalma elegans	Pneumatophore		NA	NA
554087	Agalma elegans	Pneumatophore	Q9VWB0|TECPR_DROME Tectonin beta-propeller repeat-containing protein	NA	NA
638348	Agalma elegans	Pneumatophore		NA	NA
583440	Agalma elegans	Pneumatophore	Q5R7M2|SERA_PONAB D-3-phosphoglycerate dehydrogenase	GO:0004617;GO:0006564;GO:0005777;GO:0051287;GO:0016021;GO:0004648;GO:0055114;GO:0008080;GO:0019265	NA
651528	Agalma elegans	Pneumatophore	Q8JFP1|IF4A2_CHICK Eukaryotic initiation factor 4A-II	GO:0003743;GO:0006413;GO:0036464;GO:0060293;GO:0004386;GO:0005829;GO:0016281;GO:0005524;GO:0005634;GO:0007279;GO:0048132;GO:0030718;GO:0046332;GO:0030514;GO:0032436;GO:0140098;GO:0016779;GO:0000381;GO:0002181;GO:0000278	NA
552731	Agalma elegans	Pneumatophore		NA	NA
558009	Agalma elegans	Pneumatophore		NA	NA
638060	Agalma elegans	Pneumatophore		NA	NA
599409	Agalma elegans	Pneumatophore	Q93572|RLA0_CAEEL 60S acidic ribosomal protein P0	GO:0042254;GO:0005840;GO:0052720;GO:0070180;GO:0003735;GO:0002181;GO:0005829;GO:0022618;GO:0014069;GO:0070925;GO:0005509;GO:0000287;GO:0036464;GO:0006284;GO:1990904;GO:0030054;GO:0016363;GO:0005783;GO:0005515;GO:0090305;GO:0140078;GO:0005654;GO:0070062;GO:0016020;GO:0035722;GO:0000184;GO:0043009;GO:0006614;GO:0019083;GO:0006413	NA
583915	Agalma elegans	Pneumatophore	O00339|MATN2_HUMAN Matrilin-2	NA	NA
634110	Agalma elegans	Pneumatophore		NA	NA
532789	Agalma elegans	Pneumatophore		NA	NA
527923	Agalma elegans	Pneumatophore		NA	NA
549310	Agalma elegans	Pneumatophore		NA	NA
523331	Agalma elegans	Pneumatophore	Q80U72|SCRIB_MOUSE Protein scribble homolog	NA	2a76d4491e6a23a789465a202030bb72
584273	Agalma elegans	Pneumatophore		NA	NA
620213	Agalma elegans	Pneumatophore	Q9UPW8|UN13A_HUMAN Protein unc-13 homolog A	GO:0019992;GO:0098916;GO:0030054;GO:0045202	f36c40c37446223c9fbefcb631bca4cf
587772	Agalma elegans	Pneumatophore		NA	NA
530822	Agalma elegans	Pneumatophore		NA	NA
625606	Agalma elegans	Pneumatophore		NA	NA
647841	Agalma elegans	Pneumatophore		NA	NA
559567	Agalma elegans	Pneumatophore		NA	NA
640074	Agalma elegans	Pneumatophore	A4II29|NRARP_XENTR Notch-regulated ankyrin repeat-containing protein	NA	NA
532237	Agalma elegans	Pneumatophore		NA	NA
598568	Agalma elegans	Pneumatophore	P55112|NAS4_CAEEL Zinc metalloproteinase nas-4	NA	NA
649915	Agalma elegans	Pneumatophore	Q9UUA2|PIF1_SCHPO ATP-dependent DNA helicase pfh1	NA	NA
555104	Agalma elegans	Pneumatophore	Q6GQ26|SRBP2_XENLA Sterol regulatory element-binding protein 2	GO:0046983;GO:0016021	NA
547863	Agalma elegans	Pneumatophore	Q7SZ59|RASLC_DANRE Ras-like protein family member 12	NA	NA
549249	Agalma elegans	Pneumatophore		NA	NA
524690	Agalma elegans	Pneumatophore		NA	NA
588878	Agalma elegans	Pneumatophore	A6QLU6|AGRD1_BOVIN Adhesion G-protein coupled receptor D1	NA	NA
602455	Agalma elegans	Pneumatophore		NA	NA
582602	Agalma elegans	Pneumatophore	E9Q4F7|ANR11_MOUSE Ankyrin repeat domain-containing protein 11 {ECO:0000312|MGI:MGI:1924337}	NA	NA
613552	Agalma elegans	Pneumatophore	Q9CR23|TMEM9_MOUSE Transmembrane protein 9	GO:0016021	b38d243ffa60afb25dcbfc19bafc7891
546885	Agalma elegans	Pneumatophore	A7RQM5|ASNA_NEMVE ATPase ASNA1 homolog {ECO:0000255|HAMAP-Rule:MF_03112}	GO:0045048;GO:0005783;GO:0016887;GO:0005524;GO:0031965;GO:0005829;GO:0005576;GO:0032991;GO:0046872;GO:0055088;GO:0016021;GO:0048767;GO:0043621;GO:0015446;GO:0004623;GO:0006620;GO:0071722;GO:0140097;GO:1903963;GO:0032309;GO:0003677;GO:0015700;GO:0032508;GO:0016042;GO:0006644;GO:0006139	824060084f44483aaf0b33370c94f707
602095	Agalma elegans	Pneumatophore	Q5BLE8|RETST_DANRE Putative all-trans-retinol 13,14-reductase	GO:0051786;GO:0042572;GO:0016021;GO:0016853;GO:0055114	171f8611e02e4f34e7d6d8bfcab3ef12
648625	Agalma elegans	Pneumatophore	Q4UMH6|Y381_RICFE Putative ankyrin repeat protein RF_0381	NA	NA
637615	Agalma elegans	Pneumatophore		NA	NA
565582	Agalma elegans	Pneumatophore	O70244|CUBN_RAT Cubilin	NA	NA
565450	Agalma elegans	Pneumatophore	Q86UF1|TSN33_HUMAN Tetraspanin-33	NA	NA
633095	Agalma elegans	Pneumatophore		NA	NA
651752	Agalma elegans	Pneumatophore	Q58EX2|SDK2_HUMAN Protein sidekick-2 {ECO:0000250|UniProtKB:Q6V4S5}	NA	NA
530074	Agalma elegans	Pneumatophore	Q7TN88|PK1L2_MOUSE Polycystic kidney disease protein 1-like 2	NA	NA
523647	Agalma elegans	Pneumatophore	Q9H2J7|S6A15_HUMAN Sodium-dependent neutral amino acid transporter B(0)AT2	NA	NA
607802	Agalma elegans	Pneumatophore	P21758|MSRE_BOVIN Macrophage scavenger receptor types I and II	NA	NA
543055	Agalma elegans	Pneumatophore		NA	NA
576107	Agalma elegans	Pneumatophore	O22719|LHTL3_ARATH Lysine histidine transporter-like 3	GO:0003333;GO:0015171;GO:0016021	NA
541355	Agalma elegans	Pneumatophore	P18293|ANPRA_MOUSE Atrial natriuretic peptide receptor 1	GO:0004383;GO:0006182;GO:0016021;GO:0004672;GO:0005886;GO:0005524;GO:0006468;GO:0035556;GO:0001653;GO:0017046;GO:0004930;GO:0007168;GO:0042127;GO:0009636;GO:0007186	NA
554080	Agalma elegans	Pneumatophore	O60494|CUBN_HUMAN Cubilin	NA	NA
550453	Agalma elegans	Pneumatophore	O35757|VEGFC_RAT Vascular endothelial growth factor C	GO:0035477;GO:0008201;GO:0016020;GO:0003262;GO:0008083;GO:0003319;GO:0022009;GO:0035479;GO:0002043;GO:0007202;GO:0035907;GO:0060841;GO:0030878;GO:0001569;GO:0043491;GO:0048010;GO:0008045;GO:0048844;GO:0048793;GO:0009749;GO:0045766;GO:0008016;GO:0030097	NA
533617	Agalma elegans	Pneumatophore		NA	NA
513000	Agalma elegans	Pneumatophore	Q6PCS4|RHG29_DANRE Rho GTPase-activating protein 29	NA	NA
528041	Agalma elegans	Pneumatophore		NA	NA
596751	Agalma elegans	Pneumatophore	Q8N682|DRAM1_HUMAN DNA damage-regulated autophagy modulator protein 1	GO:0016021	NA
537018	Agalma elegans	Pneumatophore		NA	NA
570446	Agalma elegans	Pneumatophore	P72745|Y1101_SYNY3 Universal stress protein Slr1101	NA	NA
643174	Agalma elegans	Pneumatophore		NA	NA
632024	Agalma elegans	Pneumatophore	Q92113|CP17A_SQUAC Steroid 17-alpha-hydroxylase/17,20 lyase	NA	707a341858d6b660a07a7c2c1897c57f
623944	Agalma elegans	Pneumatophore		NA	NA
651704	Agalma elegans	Pneumatophore	Q21305|SOX2_CAEEL Transcription factor sox-2 {ECO:0000305}	GO:0014718;GO:0000978;GO:0005634;GO:0070318;GO:0005667;GO:0048627;GO:0003682;GO:2000288;GO:0060707;GO:0005737;GO:0000981;GO:0043403;GO:0045843;GO:0000122;GO:0045944;GO:0009653	NA
628996	Agalma elegans	Pneumatophore	P24733|MYS_ARGIR Myosin heavy chain, striated muscle	GO:0016459;GO:0003779;GO:0003774;GO:0044877;GO:0005524;GO:0016021;GO:0003723	NA
620440	Agalma elegans	Pneumatophore	O55043|ARHG7_RAT Rho guanine nucleotide exchange factor 7	GO:0005085;GO:0035556;GO:0005829;GO:0030027;GO:0000322;GO:0019005;GO:0017147;GO:0019901;GO:0071896;GO:0061630;GO:0005615;GO:0001935;GO:0055113;GO:0003677;GO:0005634;GO:0001525;GO:0005886;GO:0016021;GO:0060124;GO:0030032;GO:0032092;GO:0000086;GO:0002244;GO:0031146;GO:0060070;GO:0090090;GO:0006334;GO:0043547;GO:0051726;GO:0016567	5c7c3641e561d061f0d3f57416f31b81
604903	Agalma elegans	Pneumatophore	P22006|SVS2_RAT Seminal vesicle secretory protein 2	NA	NA
567102	Agalma elegans	Pneumatophore	P21588|5NTD_RAT 5'-nucleotidase	NA	NA
586245	Agalma elegans	Pneumatophore	O35276|NRP2_RAT Neuropilin-2	GO:0005021;GO:0038084;GO:0016021;GO:0017154;GO:0071526;GO:0007411;GO:0001525;GO:0046872;GO:0007413;GO:0030947;GO:0001755;GO:0001570	NA
631777	Agalma elegans	Pneumatophore	Q2V2M9|FHOD3_HUMAN FH1/FH2 domain-containing protein 3	NA	640922f726fadbe37fc874540ac330f1
599208	Agalma elegans	Pneumatophore		NA	NA
648891	Agalma elegans	Pneumatophore	P83852|CBPD_LOPSP Carboxypeptidase D	GO:0004181;GO:0006508;GO:0016021;GO:0004185;GO:0048471;GO:0005615;GO:0012505;GO:0007616;GO:0007476;GO:0008270;GO:0042302;GO:0030838;GO:0001933;GO:0051604;GO:0006518	NA
537156	Agalma elegans	Pneumatophore	Q9GRJ1|CALM_LUMRU Calmodulin	GO:0019722;GO:0005509;GO:0000922;GO:0043209;GO:0005876;GO:0031997;GO:0010856;GO:0034703;GO:0008179;GO:0030017;GO:0031432;GO:0097718;GO:0072542;GO:0005813;GO:0060316;GO:0051343;GO:0044325;GO:0005513;GO:0010880;GO:0019901;GO:0032516;GO:0030235;GO:0050998;GO:0030672;GO:0019855;GO:0031800;GO:0030426;GO:0005623;GO:0055117;GO:0002027;GO:0043548;GO:0005887;GO:0048306;GO:0043539;GO:0098797;GO:1902494;GO:…	NA
541527	Agalma elegans	Pneumatophore	Q9Y3Q0|NALD2_HUMAN N-acetylated-alpha-linked acidic dipeptidase 2	NA	NA
641891	Agalma elegans	Pneumatophore	Q9LPC6|KINUB_ARATH Kinesin-like protein KIN-UB {ECO:0000305}	NA	NA
631858	Agalma elegans	Pneumatophore		NA	NA
626541	Agalma elegans	Pneumatophore		NA	NA
536632	Agalma elegans	Pneumatophore	P11276|FINC_MOUSE Fibronectin	NA	1125cfaadf31f743f951230258edad50
529127	Agalma elegans	Pneumatophore		NA	NA
621564	Agalma elegans	Pneumatophore	Q8N2E2|VWDE_HUMAN von Willebrand factor D and EGF domain-containing protein	NA	NA
636121	Agalma elegans	Pneumatophore		NA	NA
527080	Agalma elegans	Pneumatophore		NA	NA
607826	Agalma elegans	Pneumatophore	Q8IRC7|AWH_DROME LIM/homeobox protein Awh	GO:0005634;GO:0003677;GO:0048749;GO:0046872;GO:0007444;GO:0030182;GO:0045944;GO:0001067;GO:0000981	NA
582410	Agalma elegans	Pneumatophore	Q8TDN1|KCNG4_HUMAN Potassium voltage-gated channel subfamily G member 4	NA	NA
517534	Agalma elegans	Pneumatophore	Q61382|TRAF4_MOUSE TNF receptor-associated factor 4	GO:0007250;GO:0005164;GO:0005737;GO:0005634;GO:0008270;GO:0046330;GO:0031996;GO:0050699;GO:0042981;GO:0031625;GO:0097708;GO:0012505;GO:0042802;GO:0005886;GO:0019901;GO:0042043;GO:0007585;GO:0030323;GO:0033209;GO:0070534;GO:0043122;GO:0006887	5bc697be558ee9326997b862d1fe415c
577039	Agalma elegans	Pneumatophore		NA	NA
642156	Agalma elegans	Pneumatophore		NA	NA
532518	Agalma elegans	Pneumatophore		NA	NA
600805	Agalma elegans	Pneumatophore		NA	NA
607843	Agalma elegans	Pneumatophore	Q9Y6W6|DUS10_HUMAN Dual specificity protein phosphatase 10	GO:0017017;GO:0000188;GO:0016607;GO:0005794;GO:0004725;GO:0005829;GO:0008330;GO:0048273;GO:0035335;GO:0008432;GO:0043508;GO:1905042;GO:1903753;GO:0045591;GO:0035970;GO:0060266;GO:0044387;GO:0090335;GO:0010633;GO:0070373;GO:0048709;GO:0050680;GO:0032496;GO:0002819;GO:0044419;GO:0001714;GO:0048715	NA
577674	Agalma elegans	Pneumatophore		NA	NA
607537	Agalma elegans	Pneumatophore	P82968|MCPI_MELCP Four-domain proteases inhibitor	NA	NA
571078	Agalma elegans	Pneumatophore	B3EWZ5|MLRP1_ACRMI MAM and LDL-receptor class A domain-containing protein 1	NA	b9ce2dfd3d28b26cdece7674e19d06d5
634228	Agalma elegans	Pneumatophore	Q96SB4|SRPK1_HUMAN SRSF protein kinase 1	GO:0004672;GO:0006468;GO:0005524	3bf52ad1ae42d928f397b743e163d40a
624401	Agalma elegans	Pneumatophore		NA	NA
634477	Agalma elegans	Pneumatophore	Q6PF45|VIAAT_XENLA Vesicular inhibitory amino acid transporter	NA	NA
587241	Agalma elegans	Pneumatophore	Q61097|KSR1_MOUSE Kinase suppressor of Ras 1	NA	NA
554477	Agalma elegans	Pneumatophore	P72745|Y1101_SYNY3 Universal stress protein Slr1101	NA	NA
636604	Agalma elegans	Pneumatophore		NA	NA
558850	Agalma elegans	Pneumatophore	P08487|PLCG1_BOVIN 1-phosphatidylinositol 4,5-bisphosphate phosphodiesterase gamma-1	NA	NA
619480	Agalma elegans	Pneumatophore	Q76LL6|FHOD3_MOUSE FH1/FH2 domain-containing protein 3	NA	bc597fb9bcc643c69a2d2d376c185222
649257	Agalma elegans	Pneumatophore		NA	NA
602000	Agalma elegans	Pneumatophore	Q16982|NECX_APLCA Neurocalcin	GO:0005509;GO:0097192;GO:0005741;GO:1901385;GO:0008630;GO:0042802;GO:2001243;GO:0071277;GO:0046982;GO:0003779;GO:0016021;GO:0048839	NA
628164	Agalma elegans	Pneumatophore		NA	NA
522497	Agalma elegans	Pneumatophore		NA	NA
554439	Agalma elegans	Pneumatophore		NA	NA
558969	Agalma elegans	Pneumatophore		NA	NA
635090	Agalma elegans	Pneumatophore	O75923|DYSF_HUMAN Dysferlin	NA	643866497a0554dbf9d57028c53af567
569721	Agalma elegans	Pneumatophore	P39060|COIA1_HUMAN Collagen alpha-1(XVIII) chain	NA	NA
510517	Agalma elegans	Pneumatophore	Q76LL6|FHOD3_MOUSE FH1/FH2 domain-containing protein 3	GO:0051492;GO:0003779;GO:0016043	bc597fb9bcc643c69a2d2d376c185222
620212	Agalma elegans	Pneumatophore	Q9Z1N9|UN13B_MOUSE Protein unc-13 homolog B	GO:0019992;GO:0098916;GO:0030054;GO:0005543;GO:0045202;GO:0005509;GO:0035556	NA
539278	Agalma elegans	Pneumatophore	O16025|AOSL_PLEHO Allene oxide synthase-lipoxygenase protein	NA	NA
578045	Agalma elegans	Pneumatophore	P38977|ANTA_HYDVU Antistasin	NA	NA
602756	Agalma elegans	Pneumatophore	Q26636|CATL_SARPE Cathepsin L	GO:0008234;GO:0006508;GO:0005764;GO:0005615;GO:0004175;GO:0006955;GO:0044257;GO:0016021;GO:0030154;GO:0007275	NA
562987	Agalma elegans	Pneumatophore		NA	NA
622331	Agalma elegans	Pneumatophore	Q9ASR4|BCAL2_ARATH Branched-chain-amino-acid aminotransferase-like protein 2	GO:0008483;GO:0009082;GO:0005829	d0a69563dca5a9d7a49f7e306dca4e4d
599034	Agalma elegans	Pneumatophore		NA	NA
545595	Agalma elegans	Pneumatophore		NA	NA
557616	Agalma elegans	Pneumatophore	Q99L45|IF2B_MOUSE Eukaryotic translation initiation factor 2 subunit 2	GO:0003743;GO:0006413;GO:0005850;GO:0005634;GO:0002176;GO:0031369;GO:0003729;GO:0046872;GO:0008584;GO:0001701;GO:0002181;GO:0022618	NA
597887	Agalma elegans	Pneumatophore	Q8VH49|HIG1A_RAT HIG1 domain family member 1A, mitochondrial	NA	NA
625302	Agalma elegans	Pneumatophore		NA	NA
558446	Agalma elegans	Pneumatophore	Q795M8|YUGO_BACSU Putative potassium channel protein YugO	NA	NA
526939	Agalma elegans	Pneumatophore		NA	NA
649156	Agalma elegans	Pneumatophore	O15027|SC16A_HUMAN Protein transport protein Sec16A	NA	e3de3534b8412fb8c7c6ebce837f0e73
628468	Agalma elegans	Pneumatophore	Q6P828|LITAF_XENTR Lipopolysaccharide-induced tumor necrosis factor-alpha factor homolog	NA	NA
568012	Agalma elegans	Pneumatophore		NA	NA
562226	Agalma elegans	Pneumatophore		NA	NA
625301	Agalma elegans	Pneumatophore	Q502K3|ANR52_DANRE Serine/threonine-protein phosphatase 6 regulatory ankyrin repeat subunit C	NA	NA
589585	Agalma elegans	Pneumatophore		NA	NA
573818	Agalma elegans	Pneumatophore	O43315|AQP9_HUMAN Aquaporin-9	GO:0015267;GO:0055085;GO:0016021;GO:0042807;GO:0006833;GO:0009705;GO:0005372;GO:0003014;GO:0005886	7eee76f108e4b1449d77dabd84762ca3
557348	Agalma elegans	Pneumatophore		NA	NA
537460	Agalma elegans	Pneumatophore	O94915|FRYL_HUMAN Protein furry homolog-like	GO:0000902;GO:0030427;GO:0005524;GO:0005938;GO:0016021;GO:0007507;GO:0031175	NA
556175	Agalma elegans	Pneumatophore		NA	NA
530761	Agalma elegans	Pneumatophore		NA	NA
566803	Agalma elegans	Pneumatophore	G5EFI8|PLCE1_CAEEL 1-phosphatidylinositol 4,5-bisphosphate phosphodiesterase epsilon-1 {ECO:0000250|UniProtKB:Q9P212}	NA	db5a36f3e124006b14008481ff2474b5
596917	Agalma elegans	Pneumatophore	Q5R7B8|KLH20_PONAB Kelch-like protein 20	NA	1ff1b2211c216310478672808ff4a03e
519150	Agalma elegans	Pneumatophore		NA	NA
552527	Agalma elegans	Pneumatophore	P16065|GCY_STRPU Speract receptor	GO:0004383;GO:0006182;GO:0016021;GO:0005886;GO:0004672;GO:0035556;GO:0000166;GO:0035639;GO:0008144;GO:0097367;GO:0006468;GO:0001653;GO:0017046;GO:0016787;GO:0007168;GO:0018212	NA
624372	Agalma elegans	Pneumatophore		NA	NA
528676	Agalma elegans	Pneumatophore	Q8BWU8|AT2L1_MOUSE Ethanolamine-phosphate phospho-lyase	GO:0008483;GO:0030170;GO:0016829	NA
631828	Agalma elegans	Pneumatophore		NA	NA
535258	Agalma elegans	Pneumatophore		NA	NA
512992	Agalma elegans	Pneumatophore	Q86TI4|WDR86_HUMAN WD repeat-containing protein 86	NA	NA
634117	Agalma elegans	Pneumatophore		NA	NA
529604	Agalma elegans	Pneumatophore	Q9DB41|GHC2_MOUSE Mitochondrial glutamate carrier 2	GO:0005347;GO:0015867;GO:0016021;GO:0005743;GO:0042025;GO:0015183;GO:0005313;GO:0055085;GO:0003684;GO:0015800;GO:0015740;GO:0015807;GO:0006839;GO:0006836;GO:0022904;GO:0006289	NA
577813	Agalma elegans	Pneumatophore	O32219|CADA_BACSU Cadmium, zinc and cobalt-transporting ATPase	NA	NA
555379	Agalma elegans	Pneumatophore		NA	NA
643833	Agalma elegans	Pneumatophore	Q66JF3|MKNK1_XENTR MAP kinase-interacting serine/threonine-protein kinase 1	GO:0004674;GO:0006468;GO:0016604;GO:0071243;GO:0005524;GO:0038034;GO:0097191;GO:0030097;GO:0005737;GO:0010857;GO:0005516;GO:0035556;GO:0018209	NA
522278	Agalma elegans	Pneumatophore	Q08289|CACB2_HUMAN Voltage-dependent L-type calcium channel subunit beta-2	GO:0005245;GO:0005891;GO:0070588;GO:0030054;GO:0061199;GO:0045202;GO:0051924;GO:0032039;GO:0030544;GO:0043005;GO:0051879;GO:0007528;GO:0031982;GO:0051087;GO:0005829;GO:2001257;GO:0034330;GO:0040017;GO:0007268;GO:0034472;GO:0060548;GO:0072657	NA
580197	Agalma elegans	Pneumatophore	Q28C55|DLG1_XENTR Disks large homolog 1	GO:0099642;GO:0098919;GO:0044224;GO:0099641;GO:1904115;GO:0099562;GO:0019900;GO:0014069;GO:0035865;GO:0099645;GO:0098978;GO:0010923;GO:0045211;GO:1902414;GO:0034331;GO:0030054;GO:0019233;GO:0008328;GO:0031594;GO:0016323;GO:0007268;GO:0045197;GO:0043113;GO:0098609	NA
585087	Agalma elegans	Pneumatophore	Q91YS8|KCC1A_MOUSE Calcium/calmodulin-dependent protein kinase type 1	GO:0004672;GO:0006468;GO:0005524	93cbfb8713a9fed57235d63df229c580
599970	Agalma elegans	Pneumatophore	Q96E17|RAB3C_HUMAN Ras-related protein Rab-3C	GO:0003924;GO:0005525	9f4bd5627b6b22e5e5b621e37b9d88fd
629313	Agalma elegans	Pneumatophore	Q96AW1|VOPP1_HUMAN Vesicular, overexpressed in cancer, prosurvival protein 1	GO:0030659;GO:0016021	NA
568801	Agalma elegans	Pneumatophore		NA	NA
529875	Agalma elegans	Pneumatophore		NA	NA
515653	Agalma elegans	Pneumatophore		NA	NA
576032	Agalma elegans	Pneumatophore	Q8IZD6|S22AF_HUMAN Solute carrier family 22 member 15	GO:0022857;GO:0055085;GO:0016021	NA
645215	Agalma elegans	Pneumatophore	A5D7E9|NF2L1_BOVIN Nuclear factor erythroid 2-related factor 1	NA	0e0928f9a8b3a7ad25a01865b8e71c2c
567449	Agalma elegans	Pneumatophore	Q9XTL9|PYG_DROME Glycogen phosphorylase	GO:0102499;GO:0005975;GO:0005737;GO:0102250;GO:0016021;GO:0008184;GO:0030170;GO:0006112;GO:0009057;GO:0044248;GO:0044260	07f754cbc0c8beeb579a50a8d60f9b21
539822	Agalma elegans	Pneumatophore	A3E4D8|CALM_PROMN Calmodulin	NA	NA
584188	Agalma elegans	Pneumatophore		NA	NA
557410	Agalma elegans	Pneumatophore	Q24799|MYPH_ECHGR Myophilin	GO:0032300;GO:0030983;GO:0006298;GO:0005524;GO:0006468;GO:0004672;GO:0046872	NA
540038	Agalma elegans	Pneumatophore		NA	NA
558849	Agalma elegans	Pneumatophore	Q62077|PLCG1_MOUSE 1-phosphatidylinositol 4,5-bisphosphate phosphodiesterase gamma-1	GO:0004435;GO:0009395;GO:0005509;GO:0035556	NA
556367	Agalma elegans	Pneumatophore	Q9UP79|ATS8_HUMAN A disintegrin and metalloproteinase with thrombospondin motifs 8	NA	NA
554865	Agalma elegans	Pneumatophore		NA	NA
536310	Agalma elegans	Pneumatophore	P50130|DRD1_PIG D(1A) dopamine receptor	GO:0004930;GO:0007186;GO:0005769;GO:0005886;GO:0016021;GO:0005088;GO:0019933;GO:0045823;GO:0043547;GO:0007267	NA
545108	Agalma elegans	Pneumatophore	Q9LMG7|PPA2_ARATH Probable inactive purple acid phosphatase 2	GO:0003993;GO:0016311;GO:0046872	NA
624371	Agalma elegans	Pneumatophore		NA	NA
556935	Agalma elegans	Pneumatophore	D3ZTX0|TMED7_RAT Transmembrane emp24 domain-containing protein 7	GO:0016021	09360e59a88ae6de2e78941f3df87aed
633557	Agalma elegans	Pneumatophore		NA	NA
516802	Agalma elegans	Pneumatophore		NA	NA
607340	Agalma elegans	Pneumatophore	P36898|BMR1B_MOUSE Bone morphogenetic protein receptor type-1B	GO:0004675;GO:0007178;GO:0043235;GO:0006468;GO:1902554;GO:0005887;GO:0098797;GO:0045177;GO:0005524;GO:0071363;GO:0071559;GO:0035230;GO:0005771;GO:0005769;GO:0071772;GO:0046332;GO:0030054;GO:0045202;GO:0071495;GO:0007389;GO:0048185;GO:0019955;GO:0035239;GO:0019838;GO:0009986;GO:0005829;GO:1990782;GO:0045296;GO:0048731;GO:0046872;GO:0005901;GO:0042803;GO:0016477;GO:0098552;GO:0007281;GO:0038100;GO:…	a07e69d4343d8a98dcafcec33ce47226
623942	Agalma elegans	Pneumatophore		NA	NA
560157	Agalma elegans	Pneumatophore		NA	NA
591298	Agalma elegans	Pneumatophore		NA	NA
513340	Agalma elegans	Pneumatophore		NA	NA
547605	Agalma elegans	Pneumatophore	C8YR32|LOXH1_MOUSE Lipoxygenase homology domain-containing protein 1	NA	NA
510040	Agalma elegans	Pneumatophore	Q9R0E1|PLOD3_MOUSE Procollagen-lysine,2-oxoglutarate 5-dioxygenase 3	GO:0031418;GO:0055114;GO:0062023;GO:0000904;GO:0005802;GO:0051213;GO:0017185;GO:0005783;GO:0009888;GO:0005615;GO:0016705;GO:0005506;GO:0007399;GO:0046947;GO:0048513;GO:0005581;GO:0032963;GO:0016021;GO:0048864;GO:0140096;GO:0070831;GO:0035250;GO:0046527;GO:0001667;GO:0042311;GO:0003676;GO:0003963;GO:0030199;GO:0120039;GO:0060541;GO:0120036;GO:0006486;GO:0043009;GO:0035295;GO:0006935;GO:0008104;GO:…	NA
646859	Agalma elegans	Pneumatophore	Q258K2|MYH9_CANLF Myosin-9	NA	3ca907da8e3554486b92e0a1ed891b21
621015	Agalma elegans	Pneumatophore		NA	NA
514751	Agalma elegans	Pneumatophore		NA	NA
638447	Agalma elegans	Pneumatophore		NA	NA
598861	Agalma elegans	Pneumatophore		NA	NA
604796	Agalma elegans	Pneumatophore	O18866|KCMA1_PIG Calcium-activated potassium channel subunit alpha-1	GO:0060072;GO:0006813;GO:0016021;GO:0005901;GO:0098662;GO:0016324;GO:0034465;GO:0060083;GO:0098945;GO:0045794;GO:0099507;GO:0043195;GO:0005249;GO:0045211;GO:0030007;GO:0003779;GO:0051592;GO:1904348;GO:0060082;GO:0042802;GO:0001666;GO:0044877;GO:0046872;GO:0030054;GO:0098978;GO:0043025;GO:0009897;GO:0006970;GO:0030425;GO:0042391;GO:0043065;GO:0048471;GO:1990351;GO:0005623;GO:0060087;GO:0032344;GO:…	NA
544689	Agalma elegans	Pneumatophore		NA	NA
546142	Agalma elegans	Pneumatophore		NA	NA
591733	Agalma elegans	Pneumatophore	Q58A42|DD3_DICDI Protein DD3-3	NA	NA
557931	Agalma elegans	Pneumatophore	Q16950|5HTB1_APLCA 5-hydroxytryptamine receptor 1	NA	a58d25e12f09908eb7a9835425167613
632018	Agalma elegans	Pneumatophore		NA	NA
550573	Agalma elegans	Pneumatophore	Q61382|TRAF4_MOUSE TNF receptor-associated factor 4	NA	NA
559340	Agalma elegans	Pneumatophore	D3YXG0|HMCN1_MOUSE Hemicentin-1 {ECO:0000312|MGI:MGI:2685047}	NA	776e865779edb07a1b5cb1d7182355e5
578451	Agalma elegans	Pneumatophore	Q8IUC8|GLT13_HUMAN Polypeptide N-acetylgalactosaminyltransferase 13	NA	977bc2d64b3091ecb063aebff63fef4b
620111	Agalma elegans	Pneumatophore		NA	NA
645782	Agalma elegans	Pneumatophore		NA	NA
606836	Agalma elegans	Pneumatophore		NA	NA
615579	Agalma elegans	Pneumatophore		NA	NA
651779	Agalma elegans	Pneumatophore	Q12324|YVC1_YEAST Calcium channel YVC1	NA	NA
587282	Agalma elegans	Pneumatophore	Q9WU63|HEBP2_MOUSE Heme-binding protein 2	NA	NA
606189	Agalma elegans	Pneumatophore		NA	NA
571858	Agalma elegans	Pneumatophore		NA	NA
635276	Agalma elegans	Pneumatophore	Q8TAC1|RFESD_HUMAN Rieske domain-containing protein	GO:0051537;GO:0005634;GO:0006355;GO:0003700;GO:0003677;GO:0016491;GO:0055114	c76e83ffae4f0e9e84644defcb9b337a
630058	Agalma elegans	Pneumatophore	P33450|FAT_DROME Cadherin-related tumor suppressor	NA	NA
590302	Agalma elegans	Pneumatophore		NA	NA
556647	Agalma elegans	Pneumatophore		NA	NA
520798	Agalma elegans	Pneumatophore		NA	NA
640176	Agalma elegans	Pneumatophore	Q68DU8|KCD16_HUMAN BTB/POZ domain-containing protein KCTD16	GO:0051260;GO:0004114;GO:0042802;GO:0021986;GO:0048814	NA
529906	Agalma elegans	Pneumatophore	Q20176|NAS39_CAEEL Zinc metalloproteinase nas-39	NA	NA
563030	Agalma elegans	Pneumatophore	D3YXG0|HMCN1_MOUSE Hemicentin-1 {ECO:0000312|MGI:MGI:2685047}	NA	NA
574811	Agalma elegans	Pneumatophore		NA	NA
613555	Agalma elegans	Pneumatophore	O15973|OPSD1_MIZYE Rhodopsin, GQ-coupled	GO:0004930;GO:0007186;GO:0016021	NA
567164	Agalma elegans	Pneumatophore		NA	NA
611043	Agalma elegans	Pneumatophore	Q86UL8|MAGI2_HUMAN Membrane-associated guanylate kinase, WW and PDZ domain-containing protein 2	NA	3fe9aaf5e7de73369e686733bf2f46d5
531160	Agalma elegans	Pneumatophore	Q20191|NAS13_CAEEL Zinc metalloproteinase nas-13	NA	NA
510384	Agalma elegans	Pneumatophore	Q80X90|FLNB_MOUSE Filamin-B	NA	NA
564323	Agalma elegans	Pneumatophore	Q9Z351|KCNQ2_MOUSE Potassium voltage-gated channel subfamily KQT member 2	NA	NA
589528	Agalma elegans	Pneumatophore		NA	NA
509754	Agalma elegans	Pneumatophore	P35763|PERF_RAT Perforin-1	NA	2a979db869e6e8a80f9dfa23bf435615
598883	Agalma elegans	Pneumatophore		NA	NA
545585	Agalma elegans	Pneumatophore		NA	NA
606527	Agalma elegans	Pneumatophore	Q8MJC3|CASP3_RABIT Caspase-3	NA	NA
581903	Agalma elegans	Pneumatophore		NA	NA
566260	Agalma elegans	Pneumatophore		NA	NA
628431	Agalma elegans	Pneumatophore		NA	NA
579814	Agalma elegans	Pneumatophore	Q80Z96|VANG1_MOUSE Vang-like protein 1	GO:0007275;GO:0016021	232a56f4a9d1556a2d8e0c398a873e28
541775	Agalma elegans	Pneumatophore	Q5TID7|CC181_HUMAN Coiled-coil domain-containing protein 181	NA	6844be8e51ab69541c972bb4f83ef8c8
538150	Agalma elegans	Pneumatophore		NA	NA
510385	Agalma elegans	Pneumatophore		NA	NA
549836	Agalma elegans	Pneumatophore		NA	NA
510361	Agalma elegans	Pneumatophore		NA	NA
558368	Agalma elegans	Pneumatophore		NA	NA
542274	Agalma elegans	Pneumatophore	Q96DB5|RMD1_HUMAN Regulator of microtubule dynamics protein 1	NA	NA
558771	Agalma elegans	Pneumatophore	P29321|EPHA8_RAT Ephrin type-A receptor 8	NA	b6e4767109e4d3f9939323a5fb14094c
564610	Agalma elegans	Pneumatophore		NA	NA
610292	Agalma elegans	Pneumatophore		NA	NA
528332	Agalma elegans	Pneumatophore		NA	NA
538000	Agalma elegans	Pneumatophore		NA	NA
623271	Agalma elegans	Pneumatophore		NA	NA
561721	Agalma elegans	Pneumatophore	A7SFP1|SHOC2_NEMVE Leucine-rich repeat protein soc-2 homolog	GO:0000164;GO:0046579;GO:0008157;GO:0005654;GO:0005829;GO:0004672;GO:0005524;GO:0006468;GO:0016021	NA
538272	Agalma elegans	Pneumatophore	D4B1Z7|A2478_ARTBC Uncharacterized FAD-linked oxidoreductase ARB_02478 {ECO:0000305}	NA	NA
633652	Agalma elegans	Pneumatophore	O88664|TAOK1_RAT Serine/threonine-protein kinase TAO1	GO:0004672;GO:0006468;GO:0016021;GO:0005524;GO:0016575;GO:0099116;GO:0008193;GO:0004407;GO:0006400;GO:0035091;GO:0000287	66745bf8a69938aec62d99c4f400429f
510387	Agalma elegans	Pneumatophore	Q9VEN1|FLNA_DROME Filamin-A	NA	NA
545082	Agalma elegans	Pneumatophore		NA	NA
631859	Agalma elegans	Pneumatophore		NA	NA
560862	Agalma elegans	Pneumatophore	P70426|RIT1_MOUSE GTP-binding protein Rit1	NA	NA
621736	Agalma elegans	Pneumatophore	Q6B855|TKT_BOVIN Transketolase	GO:0003723;GO:0005737;GO:0003824	NA
622586	Agalma elegans	Pneumatophore	Q9U3S9|NAS6_CAEEL Zinc metalloproteinase nas-6	GO:0004222;GO:0006508;GO:0016020;GO:0008270;GO:0018996;GO:0043050;GO:0060465;GO:0004867;GO:0010951;GO:0005509;GO:0030246	NA
539876	Agalma elegans	Pneumatophore		NA	NA
588122	Agalma elegans	Pneumatophore	Q9UDY8|MALT1_HUMAN Mucosa-associated lymphoid tissue lymphoma translocation protein 1	NA	NA
631517	Agalma elegans	Pneumatophore	Q2M3R5|S35G1_HUMAN Solute carrier family 35 member G1	GO:0016021	1a58b3e9683e6708ea5faac6963bca51
612644	Agalma elegans	Pneumatophore		NA	NA
633814	Agalma elegans	Pneumatophore	Q9LLB0|AOS2_SOLLC Allene oxide synthase 2, chloroplastic {ECO:0000303|PubMed:12351632}	NA	d397371f49d21070228f0d524204027d
610514	Agalma elegans	Pneumatophore	O54697|NALDL_RAT N-acetylated-alpha-linked acidic dipeptidase-like protein	NA	NA
629584	Agalma elegans	Pneumatophore		NA	NA
598211	Agalma elegans	Pneumatophore		NA	NA
578333	Agalma elegans	Pneumatophore		NA	NA
590355	Agalma elegans	Pneumatophore	Q9R1T3|CATZ_RAT Cathepsin Z	GO:0008234;GO:0006508;GO:0005764;GO:0099738;GO:0035239;GO:0010757;GO:0005615;GO:0004180;GO:0048731;GO:0031410;GO:0004175;GO:0005783;GO:0016021;GO:0032091;GO:0061138;GO:1901214;GO:0048646;GO:0044257	NA
632281	Agalma elegans	Pneumatophore		NA	NA
533281	Agalma elegans	Pneumatophore		NA	NA
601539	Agalma elegans	Pneumatophore	Q6GQD7|ARI3A_XENLA AT-rich interactive domain-containing protein 3A	NA	17b4333b832d72a325f83ac5897a1eb8
563708	Agalma elegans	Pneumatophore	P16885|PLCG2_HUMAN 1-phosphatidylinositol 4,5-bisphosphate phosphodiesterase gamma-2	GO:0004725;GO:0035335;GO:0005840;GO:0005737;GO:0003735;GO:0006412	NA
647131	Agalma elegans	Pneumatophore		NA	NA
620710	Agalma elegans	Pneumatophore	D4B1Z7|A2478_ARTBC Uncharacterized FAD-linked oxidoreductase ARB_02478 {ECO:0000305}	NA	5294ba25b60750d2c8885684c024d99e
567228	Agalma elegans	Pneumatophore		NA	NA
627107	Agalma elegans	Pneumatophore		NA	NA
551728	Agalma elegans	Pneumatophore	Q3MIE0|ECHD3_RAT Enoyl-CoA hydratase domain-containing protein 3, mitochondrial	GO:0004300;GO:0005576;GO:0005975;GO:0016853;GO:0016977	NA
625639	Agalma elegans	Pneumatophore		NA	NA
564320	Agalma elegans	Pneumatophore	P56696|KCNQ4_HUMAN Potassium voltage-gated channel subfamily KQT member 4	NA	NA
588861	Agalma elegans	Pneumatophore	Q9WTZ2|MBTP1_MOUSE Membrane-bound transcription factor site-1 protease	GO:0004252;GO:0006508;GO:0005795;GO:0001889;GO:0051216;GO:0016021;GO:0007040;GO:0006629;GO:0000139;GO:0005789;GO:0005783;GO:0006606;GO:0060627;GO:0070013;GO:1902652;GO:1901360	NA
577844	Agalma elegans	Pneumatophore	O43182|RHG06_HUMAN Rho GTPase-activating protein 6	NA	NA
583954	Agalma elegans	Pneumatophore	Q8C3L1|SSUH2_MOUSE Protein SSUH2 homolog	NA	e2f30b183e1d8db8ca0ed0f90e7a9697
644465	Agalma elegans	Pneumatophore		NA	NA
566702	Agalma elegans	Pneumatophore		NA	NA
623227	Agalma elegans	Pneumatophore		NA	NA
587251	Agalma elegans	Pneumatophore	Q8BG58|P4HTM_MOUSE Transmembrane prolyl 4-hydroxylase	GO:0031418;GO:0032836;GO:0016021;GO:0039021;GO:0005783;GO:0016705;GO:0005506;GO:0055114;GO:0005509;GO:0018401;GO:0051213;GO:0045646;GO:0140096	NA
619022	Agalma elegans	Pneumatophore		NA	NA
532919	Agalma elegans	Pneumatophore		NA	NA
529038	Agalma elegans	Pneumatophore		NA	NA
651460	Agalma elegans	Pneumatophore		NA	NA
649051	Agalma elegans	Pneumatophore		NA	NA
629615	Agalma elegans	Pneumatophore	Q7KW14|CCDCX_DROME Coiled-coil domain-containing protein CG32809	NA	NA
637449	Agalma elegans	Pneumatophore	Q96RW7|HMCN1_HUMAN Hemicentin-1	NA	e212dab69b535f2810da373ad30ccda6
591529	Agalma elegans	Pneumatophore	O88609|LMX1B_MOUSE LIM homeobox transcription factor 1-beta	GO:0043565;GO:0005634;GO:0006355;GO:0046872;GO:0001012;GO:0000981;GO:0003690;GO:0030182;GO:1903508;GO:0010628;GO:0060756;GO:0030421;GO:0061038;GO:0039019;GO:0120039;GO:0000904;GO:0072013;GO:0120036;GO:0035295;GO:0060429;GO:0021592;GO:0072102;GO:0060900;GO:0010629;GO:0060041;GO:0009952;GO:0043009;GO:0048729;GO:0009449	6b4b8690c02816cd51f9af8379e0d8ee
570364	Agalma elegans	Pneumatophore		NA	NA
552475	Agalma elegans	Pneumatophore		NA	NA
633068	Agalma elegans	Pneumatophore	P41114|TPM1_PODCA Tropomyosin-1	GO:0005884;GO:0006936;GO:0051015;GO:0007015;GO:0004842;GO:0016567;GO:0016021	NA
588006	Agalma elegans	Pneumatophore	P27093|INHBB_CHICK Inhibin beta B chain	NA	a784b31d5a50a1bbc2a842ba8b52d2ec
604002	Agalma elegans	Pneumatophore	P61210|ARF1_LOCMI ADP-ribosylation factor 1	GO:0005525;GO:0016192;GO:0005794;GO:0015031;GO:0020020;GO:0034613;GO:0000935;GO:0005829;GO:0046907;GO:0051285;GO:0016236;GO:0005886;GO:0003924;GO:0051519;GO:0061389;GO:0061171;GO:0005515;GO:0004672;GO:0006471;GO:0016021;GO:0005524;GO:0016491;GO:0006468;GO:0055114	NA
588128	Agalma elegans	Pneumatophore	D3YXG0|HMCN1_MOUSE Hemicentin-1 {ECO:0000312|MGI:MGI:2685047}	NA	NA
542976	Agalma elegans	Pneumatophore	Q95KD9|DIRA2_MACFA GTP-binding protein Di-Ras2	NA	NA
539333	Agalma elegans	Pneumatophore	P56101|DNJC5_TETCF DnaJ homolog subfamily C member 5 {ECO:0000250|UniProtKB:Q9H3Z4}	GO:0061177;GO:1900073;GO:0061176;GO:0070050;GO:0098693;GO:1903035;GO:0016079;GO:0008021;GO:0030054;GO:0005623;GO:0005886;GO:0016021;GO:0006457	NA
632324	Agalma elegans	Pneumatophore	Q9VAS7|INX3_DROME Innexin inx3	GO:0005921;GO:0006811;GO:0005886;GO:0016021	NA
601276	Agalma elegans	Pneumatophore	B2RQA1|KCA10_MOUSE Potassium voltage-gated channel subfamily A member 10 {ECO:0000305}	NA	05326315d355868fbfad3d0a5fa28d66
563451	Agalma elegans	Pneumatophore	P82968|MCPI_MELCP Four-domain proteases inhibitor	NA	NA
511431	Agalma elegans	Pneumatophore		NA	NA
638061	Agalma elegans	Pneumatophore	Q12802|AKP13_HUMAN A-kinase anchor protein 13	NA	NA
565661	Agalma elegans	Pneumatophore		NA	NA
639400	Agalma elegans	Pneumatophore	O35566|CD151_MOUSE CD151 antigen	NA	NA
630535	Agalma elegans	Pneumatophore		NA	NA
619059	Agalma elegans	Pneumatophore	Q21281|MUP4_CAEEL Transmembrane matrix receptor MUP-4 {ECO:0000312|EMBL:AAK69172.1}	NA	NA
520739	Agalma elegans	Pneumatophore	O75366|AVIL_HUMAN Advillin	GO:0051015;GO:0007010;GO:0051014;GO:0005546;GO:0051693;GO:0005509;GO:0030838;GO:0097435	NA
565983	Agalma elegans	Pneumatophore	Q03364|FGFR2_XENLA Fibroblast growth factor receptor 2	NA	NA
618854	Agalma elegans	Pneumatophore		NA	NA
609659	Agalma elegans	Pneumatophore		NA	NA
641534	Agalma elegans	Pneumatophore		NA	NA
593531	Agalma elegans	Pneumatophore	P50058|SODM1_LEPBY Superoxide dismutase [Mn] 1	NA	a4f5df5979b46e1403b54efa3b55aa29
608693	Agalma elegans	Pneumatophore	Q4R1I4|OPN4_BRABE Melanopsin	NA	NA
587235	Agalma elegans	Pneumatophore		NA	NA
566589	Agalma elegans	Pneumatophore	Q90W79|CNTN5_CHICK Contactin-5	NA	5888a40382b8feb351440af021467923
594826	Agalma elegans	Pneumatophore		NA	NA
518687	Agalma elegans	Pneumatophore		NA	NA
521347	Agalma elegans	Pneumatophore	P98158|LRP2_RAT Low-density lipoprotein receptor-related protein 2	NA	81da92328abecc06b43ae08f6dac301f
597691	Agalma elegans	Pneumatophore	Q9D1D1|TSN11_MOUSE Tetraspanin-11	GO:0016021;GO:0007283;GO:0005178;GO:0009986;GO:0031226;GO:0004867;GO:0070062;GO:0003924;GO:0005525;GO:0060255;GO:0031904;GO:0097487;GO:0098552;GO:0030195;GO:0032585;GO:0005765;GO:0014905;GO:0034111;GO:0030913;GO:0071404;GO:0090330;GO:0032991;GO:0016477;GO:1905521;GO:0007342;GO:0031623;GO:0035036;GO:0050866;GO:0007155;GO:0042063;GO:0051271;GO:0008285;GO:0035646;GO:2001046;GO:0048916;GO:1900746;GO:…	e4eb2f5bbf90575e4575c576b6a45691
634039	Agalma elegans	Pneumatophore	A8TX70|CO6A5_HUMAN Collagen alpha-5(VI) chain	GO:0030246;GO:0005581;GO:0060355;GO:0042151;GO:0030169;GO:0038187;GO:0071360;GO:0034138;GO:0031012;GO:0006910;GO:0016021;GO:0005044;GO:0030666;GO:0046872;GO:0042742;GO:0042302;GO:0036094;GO:0006955;GO:0005615;GO:0005886;GO:0044419;GO:0009756;GO:0006898	NA
517634	Agalma elegans	Pneumatophore		NA	NA
643565	Agalma elegans	Pneumatophore	P0CJ14|VP302_LYCMC Venom protein 302	GO:0005520;GO:0001558;GO:0005576	NA
571903	Agalma elegans	Pneumatophore	P39047|MYTR_EARCE Mitrocomin	NA	NA
586980	Agalma elegans	Pneumatophore	P42577|FRIS_LYMST Soma ferritin	GO:0004322;GO:0006879;GO:0005623;GO:0005737;GO:0008199;GO:0006826;GO:0008198;GO:0055114;GO:0051238;GO:0051651	33d892319c297766f98e219e2f320a06
579374	Agalma elegans	Pneumatophore		NA	NA
609940	Agalma elegans	Pneumatophore	Q91987|NTRK2_CHICK BDNF/NT-3 growth factors receptor	NA	NA
578789	Agalma elegans	Pneumatophore	P17126|ACT_HYDVU Actin, non-muscle 6.2	GO:0005856;GO:0005524;GO:0090131;GO:0005737;GO:0030175;GO:0030027;GO:0044297;GO:0010628	NA
526287	Agalma elegans	Pneumatophore	Q5ZJG8|HSDL1_CHICK Hydroxysteroid dehydrogenase-like protein 1	GO:0045111;GO:0016491;GO:0055114;GO:0061370;GO:0030539;GO:0005739;GO:0005783;GO:0016021;GO:0006702	NA
632698	Agalma elegans	Pneumatophore	Q26974|DECA_TRICA Protein decapentaplegic	NA	NA
633204	Agalma elegans	Pneumatophore	P51614|CHIT3_VITVI Acidic endochitinase	NA	NA
514092	Agalma elegans	Pneumatophore	P26256|ANX12_HYDVU Annexin-B12	GO:0005544;GO:0051241;GO:0009986;GO:0048471;GO:0031965;GO:0005509;GO:0050818;GO:0012506;GO:2000482;GO:0048306;GO:0051059;GO:0050709;GO:0032088;GO:0005886;GO:0042802;GO:0072563;GO:0004859;GO:0035374;GO:0015485;GO:0005829;GO:0098552;GO:0030855;GO:0001786;GO:0007219;GO:0015276;GO:0045177;GO:0005925;GO:0005262;GO:0031410;GO:0051015;GO:0023057;GO:0010648;GO:0098805;GO:0005525;GO:0005739;GO:0098588;GO:…	NA
545513	Agalma elegans	Pneumatophore	P48509|CD151_HUMAN CD151 antigen	GO:0016021;GO:0007283;GO:0005178;GO:0009986;GO:0004867;GO:0031226;GO:0005615;GO:1903561;GO:0060255;GO:0003924;GO:0005525;GO:0098552;GO:1900746;GO:0032991;GO:0030195;GO:0009888;GO:0048915;GO:0034111;GO:0030913;GO:0071404;GO:0090330;GO:1905521;GO:0007342;GO:0008347;GO:0051346;GO:0007520;GO:0031623;GO:0035036;GO:0050866;GO:0031099;GO:0051271;GO:0042060;GO:0051172;GO:0048589;GO:0008285;GO:0031324;GO:…	NA
624058	Agalma elegans	Pneumatophore	P17126|ACT_HYDVU Actin, non-muscle 6.2	GO:0005856;GO:0005524;GO:0098974;GO:0140238;GO:0005737;GO:0036465;GO:0005925;GO:0034330;GO:0005886;GO:0098793;GO:0098973;GO:0099512;GO:0016021	NA
596982	Agalma elegans	Pneumatophore		NA	NA
618385	Agalma elegans	Pneumatophore	Q13231|CHIT1_HUMAN Chitotriosidase-1	GO:0008061;GO:0005576;GO:0005975;GO:0004553;GO:0005737;GO:0006032;GO:0005890;GO:0030532;GO:0003723;GO:0012505;GO:0045766;GO:0072606;GO:0070741;GO:0010800;GO:0007250;GO:0051897;GO:0070555;GO:0071356;GO:0030324;GO:0070374;GO:0009612;GO:0023061;GO:0006954;GO:0006904;GO:0006814;GO:0006813;GO:0008380	NA
541415	Agalma elegans	Pneumatophore		NA	NA
645242	Agalma elegans	Pneumatophore	Q64591|DECR_RAT 2,4-dienoyl-CoA reductase, mitochondrial	GO:0008670;GO:0120162;GO:0005654;GO:0070402;GO:0005829;GO:0006635;GO:0042802;GO:1902494;GO:0005739;GO:0000062;GO:0102132;GO:0102131;GO:0004316	NA
612017	Agalma elegans	Pneumatophore	Q9VCA2|ORCT_DROME Organic cation transporter protein	NA	NA
605362	Agalma elegans	Pneumatophore		NA	NA
545426	Agalma elegans	Pneumatophore		NA	NA
624998	Agalma elegans	Pneumatophore	Q8IZJ3|CPMD8_HUMAN C3 and PZP-like alpha-2-macroglobulin domain-containing protein 8	NA	1e602ff3170c17c085fc3b196f72ddd7
610529	Agalma elegans	Pneumatophore		NA	NA
560215	Agalma elegans	Pneumatophore	Q24799|MYPH_ECHGR Myophilin	GO:0046872	NA
613529	Agalma elegans	Pneumatophore	Q8RWN2|ZIF1_ARATH Protein ZINC INDUCED FACILITATOR 1	NA	NA
612019	Agalma elegans	Pneumatophore	Q9LHQ6|OCT4_ARATH Organic cation/carnitine transporter 4	NA	NA
618856	Agalma elegans	Pneumatophore	Q8TKL5|Y3388_METAC Uncharacterized serpin-like protein MA_3388	NA	NA
520027	Agalma elegans	Pneumatophore	Q5RCS8|VATD_PONAB V-type proton ATPase subunit D	GO:0042626;GO:0061512;GO:0033176;GO:0055085;GO:0005813;GO:0005929;GO:0060271;GO:0009678;GO:0005765;GO:0005515;GO:0016887;GO:0035579;GO:0015672;GO:0070062;GO:0090383;GO:0043312;GO:0033572;GO:0005829;GO:0008286;GO:0005623;GO:0005886;GO:0016241	NA
626730	Agalma elegans	Pneumatophore	O22943|STL1_ARATH Probable glycosyltransferase STELLO1 {ECO:0000303|PubMed:27277162}	NA	ea36bde3baf217d56983983449c67e2a
615456	Agalma elegans	Pneumatophore	Q9R0W5|ASIC5_RAT Acid-sensing ion channel 5	NA	NA
549570	Agalma elegans	Pneumatophore		NA	NA
549569	Agalma elegans	Pneumatophore		NA	NA
615642	Agalma elegans	Pneumatophore		NA	NA
550535	Agalma elegans	Pneumatophore	Q96F81|DISP1_HUMAN Protein dispatched homolog 1	NA	9033b0e6315e62a256f6d18e6eaef97f
516991	Agalma elegans	Pneumatophore	Q6PFM1|S20AB_DANRE Sodium-dependent phosphate transporter 1-B	GO:0005315;GO:0006817;GO:0005886;GO:0016021;GO:0031214;GO:0055085;GO:0005436;GO:0006814;GO:0038023;GO:0043123;GO:0016032;GO:0006796	09d0370be7a41241c2daea363dad81bc
544872	Agalma elegans	Pneumatophore		NA	NA
550539	Agalma elegans	Pneumatophore	Q6R5J2|DISP1_DANRE Protein dispatched homolog 1	NA	9033b0e6315e62a256f6d18e6eaef97f
546159	Agalma elegans	Pneumatophore	Q9JK45|KCNQ5_MOUSE Potassium voltage-gated channel subfamily KQT member 5	GO:0008076;GO:0005249;GO:0071805;GO:0042472;GO:0007605;GO:0033268;GO:0043194;GO:0009925;GO:0005516;GO:0030506;GO:0047485;GO:0009986;GO:0034765;GO:0019226;GO:0097205;GO:0086001;GO:0001822	e5367757c9f91f94f8a51128b378eee4
626829	Agalma elegans	Pneumatophore		NA	NA
539965	Agalma elegans	Pneumatophore	P34960|MMP12_MOUSE Macrophage metalloelastase	GO:0031012;GO:0004222;GO:0006508;GO:0030574;GO:0005615;GO:0008270;GO:0030198;GO:0016021;GO:0031226	NA
554022	Agalma elegans	Pneumatophore		NA	NA
596582	Agalma elegans	Pneumatophore	P49116|NR2C2_HUMAN Nuclear receptor subfamily 2 group C member 2	NA	NA
634205	Agalma elegans	Pneumatophore		NA	NA
549662	Agalma elegans	Pneumatophore	P12394|CP17A_CHICK Steroid 17-alpha-hydroxylase/17,20 lyase	GO:0016705;GO:0055114;GO:0001726;GO:0005506;GO:0007016;GO:0005925;GO:0004497;GO:0020037;GO:0007155;GO:0016829;GO:0005856;GO:0005623;GO:0016021;GO:0051015;GO:0005200	NA
632214	Agalma elegans	Pneumatophore	P01266|THYG_HUMAN Thyroglobulin	NA	NA
631069	Agalma elegans	Pneumatophore	O14639|ABLM1_HUMAN Actin-binding LIM protein 1	NA	NA
617024	Agalma elegans	Pneumatophore	Q8NCC3|PAG15_HUMAN Group XV phospholipase A2	GO:0008374;GO:0046338;GO:0005764;GO:0006651;GO:0047499;GO:0034638;GO:0005615;GO:0008970;GO:0005654;GO:0006672;GO:0052740;GO:0052739;GO:0102568;GO:0102567;GO:0004622;GO:0005739;GO:0016020;GO:0003924;GO:0005525;GO:0006631	1038c0cd485ed4644606c2bfe6d149dc
571167	Agalma elegans	Pneumatophore	Q3UMF9|FAXC_MOUSE Failed axon connections homolog	NA	NA
641252	Agalma elegans	Pneumatophore		NA	NA
648284	Agalma elegans	Pneumatophore		NA	NA
647556	Agalma elegans	Pneumatophore	Q6DIV6|VIAAT_XENTR Vesicular inhibitory amino acid transporter	GO:0016021	NA
639377	Agalma elegans	Pneumatophore	Q3YAU5|PA2_HETFU Phospholipase A2 large subunit	NA	74a23307e167a9eedac954a0f78f87f6
562269	Agalma elegans	Pneumatophore	Q91287|FGFR3_PLEWA Fibroblast growth factor receptor 3	NA	NA
629984	Agalma elegans	Pneumatophore	A6QPN6|GILT_BOVIN Gamma-interferon-inducible lysosomal thiol reductase	NA	NA
541413	Agalma elegans	Pneumatophore		NA	NA
545107	Agalma elegans	Pneumatophore		NA	NA
609547	Agalma elegans	Pneumatophore	Q09225|NRF6_CAEEL Nose resistant to fluoxetine protein 6	NA	NA
609562	Agalma elegans	Pneumatophore	P48509|CD151_HUMAN CD151 antigen	GO:0016021;GO:0007283;GO:0005178;GO:0009986;GO:0004867;GO:0031226;GO:0070062;GO:0003924;GO:0060255;GO:0005525;GO:0098552;GO:0048916;GO:0032991;GO:0030195;GO:0014905;GO:0034111;GO:0030913;GO:0071404;GO:0090330;GO:1905521;GO:0007342;GO:0008347;GO:0031623;GO:0035036;GO:0050866;GO:0051271;GO:0008285;GO:0051346;GO:0007155;GO:0051172;GO:0031324;GO:0080090	NA
627489	Agalma elegans	Pneumatophore	Q25188|OAR_HELVI Octopamine receptor	NA	NA
632323	Agalma elegans	Pneumatophore	Q9ULH0|KDIS_HUMAN Kinase D-interacting substrate of 220 kDa	NA	ad67d8fb9e5f25b3999f8e086f80bd57
623167	Agalma elegans	Pneumatophore	Q5U252|UBP47_XENLA Ubiquitin carboxyl-terminal hydrolase 47	GO:0036459;GO:0016579;GO:0019005;GO:0006511;GO:0005737;GO:0005634;GO:0071987;GO:0004197;GO:0016021;GO:0090263;GO:1902230;GO:0043154;GO:0034644;GO:0010972;GO:0030307;GO:0006284;GO:0045874;GO:0042675;GO:0042493;GO:0045892;GO:0046628;GO:0045742;GO:0032435;GO:0031935;GO:0070374;GO:0050821	NA
526288	Agalma elegans	Pneumatophore	Q28IU1|DHB12_XENTR Very-long-chain 3-oxoacyl-CoA reductase {ECO:0000305}	GO:0016229;GO:0045111;GO:0061370;GO:0030539;GO:0005783;GO:0016616;GO:0055114;GO:0005739;GO:0001968;GO:0005518;GO:0008201;GO:0016021;GO:0031012;GO:0033555;GO:0006702;GO:0010811;GO:0030198	NA
512535	Agalma elegans	Pneumatophore	Q58A42|DD3_DICDI Protein DD3-3	NA	NA
528421	Agalma elegans	Pneumatophore		NA	NA
579445	Agalma elegans	Pneumatophore		NA	NA
596978	Agalma elegans	Pneumatophore		NA	NA
535503	Agalma elegans	Pneumatophore	P25228|RAB3_DROME Ras-related protein Rab-3	NA	6273245f2bfc28719ac90f700c29bafa
566629	Agalma elegans	Pneumatophore	Q687X5|STEA4_HUMAN Metalloreductase STEAP4	GO:0008823;GO:0015677;GO:0005768;GO:0052851;GO:0070207;GO:0071949;GO:0045444;GO:0030173;GO:0030140;GO:0020037;GO:0006893;GO:0009055;GO:0045055;GO:0005654;GO:0009725;GO:0046872;GO:0006897;GO:0005886;GO:0005829;GO:0022900;GO:0098805;GO:0098706;GO:0055072	215f4eec9a0d01b5c334021a0e4c79af
611946	Agalma elegans	Pneumatophore		NA	NA
518671	Agalma elegans	Pneumatophore	Q9LMG7|PPA2_ARATH Probable inactive purple acid phosphatase 2	GO:0016787;GO:0016021	NA
595635	Agalma elegans	Pneumatophore		NA	NA
513018	Agalma elegans	Pneumatophore		NA	NA
566838	Agalma elegans	Pneumatophore		NA	NA
648489	Agalma elegans	Pneumatophore		NA	NA
651743	Agalma elegans	Pneumatophore		NA	NA
544549	Agalma elegans	Pneumatophore		NA	NA
623812	Agalma elegans	Pneumatophore		NA	NA
596370	Agalma elegans	Pneumatophore	P70274|SEPP1_MOUSE Selenoprotein P	NA	NA
599337	Agalma elegans	Pneumatophore	P79702|FOS_CYPCA Proto-oncogene c-Fos	NA	NA
546581	Agalma elegans	Pneumatophore	P55013|S12A2_SQUAC Solute carrier family 12 member 2	GO:0015377;GO:1902476;GO:0016021;GO:1990816;GO:0031310;GO:0034486;GO:0055075;GO:0015079;GO:0071805;GO:0005524	NA
582284	Agalma elegans	Pneumatophore		NA	NA
593765	Agalma elegans	Pneumatophore	Q6C0Y0|COFI_YARLI Cofilin	NA	1189285ec76b98b9f3a7738d9320e629
597733	Agalma elegans	Pneumatophore	Q0VCR6|TMM68_BOVIN Transmembrane protein 68	GO:0016746;GO:0016021	NA
638294	Agalma elegans	Pneumatophore	Q91827|AR1_XENLA Apoptosis regulator R1	GO:0042981;GO:0016021	NA
540051	Agalma elegans	Pneumatophore	Q6NRS6|DRAM1_XENLA DNA damage-regulated autophagy modulator protein 1	NA	4ce2aa9b1a74e6a07e89db42ceba2de3
513020	Agalma elegans	Pneumatophore	Q17QB3|ASAH1_BOVIN Acid ceramidase	GO:0005764;GO:0017040;GO:0097264;GO:0048668;GO:0102121;GO:0006629;GO:0046982;GO:0005615;GO:0005634;GO:0016021;GO:0050810;GO:0030216;GO:0034312;GO:0062098;GO:0071356;GO:1901565;GO:0044248;GO:0043604;GO:1901566	NA
596535	Agalma elegans	Pneumatophore		NA	NA
576476	Agalma elegans	Pneumatophore	Q5R9H4|A1CF_PONAB APOBEC1 complementation factor	GO:0030895;GO:0016556;GO:0003727;GO:0003729;GO:0003725;GO:0005654;GO:0010609;GO:0007566;GO:0005737;GO:0016554;GO:0012505;GO:0050821;GO:0006397	NA
639995	Agalma elegans	Pneumatophore	Q5RC60|TIMP1_PONAB Metalloproteinase inhibitor 1	NA	NA
515737	Agalma elegans	Pneumatophore	P82968|MCPI_MELCP Four-domain proteases inhibitor	NA	NA
614999	Agalma elegans	Pneumatophore		NA	NA
579336	Agalma elegans	Pneumatophore	O17185|SUP9_CAEEL Two pore potassium channel protein sup-9	NA	NA
552290	Agalma elegans	Pneumatophore	P98139|FA7_RABIT Coagulation factor VII	NA	812342e6aebd02c5b3d890ace549a540
588554	Agalma elegans	Pneumatophore	Q9VZW5|FMAR_DROME FMRFamide receptor	GO:0007218;GO:0004930;GO:0016021	339a3630f26bbed16028a3e245c9c9b2
520891	Agalma elegans	Pneumatophore	Q8N0N3|BGBP_PENMO Beta-1,3-glucan-binding protein {ECO:0000312|EMBL:AAM21213.1}	GO:0004553;GO:0005975;GO:0016021	761533f6a0f21f5141a7999fdc18a5fd
508801	Agalma elegans	Pneumatophore		NA	NA
609707	Agalma elegans	Pneumatophore	P48416|CP10_LYMST Cytochrome P450 10	NA	48284999fee4f8a8f61e34f612a92f0d
551504	Agalma elegans	Pneumatophore		NA	NA
554520	Agalma elegans	Pneumatophore	Q95M17|CHIA_BOVIN Acidic mammalian chitinase	NA	NA
610627	Agalma elegans	Pneumatophore		NA	NA
640123	Agalma elegans	Pneumatophore		NA	NA
628016	Agalma elegans	Pneumatophore	Q9EPR5|SORC2_MOUSE VPS10 domain-containing receptor SorCS2	GO:0005794;GO:0015031;GO:0016787;GO:0016021	NA
549616	Agalma elegans	Pneumatophore		NA	NA
567136	Agalma elegans	Pneumatophore	P45517|YDHY_CITFR Uncharacterized 15.0 kDa protein in dhaT-dhaS intergenic region	NA	NA
592437	Agalma elegans	Pneumatophore		NA	NA
535832	Agalma elegans	Pneumatophore	Q9JHD1|KAT2B_MOUSE Histone acetyltransferase KAT2B	NA	NA
636300	Agalma elegans	Pneumatophore		NA	NA
554440	Agalma elegans	Pneumatophore		NA	NA
634501	Agalma elegans	Pneumatophore	Q9U489|LIN41_CAEEL Protein lin-41	NA	NA
616154	Agalma elegans	Pneumatophore	Q5XGC9|SRFB1_XENTR Serum response factor-binding protein 1	NA	NA
530461	Agalma elegans	Pneumatophore		NA	NA
548975	Agalma elegans	Pneumatophore		NA	NA
604560	Agalma elegans	Pneumatophore	A6NMZ7|CO6A6_HUMAN Collagen alpha-6(VI) chain	NA	NA
605629	Agalma elegans	Pneumatophore		NA	NA
554459	Agalma elegans	Pneumatophore	Q94BZ1|ZIFL1_ARATH Protein ZINC INDUCED FACILITATOR-LIKE 1	NA	NA
588881	Agalma elegans	Pneumatophore	Q2IBC1|CAV1_RHIFE Caveolin-1	NA	NA
548972	Agalma elegans	Pneumatophore		NA	NA
636189	Agalma elegans	Pneumatophore		NA	NA
607538	Agalma elegans	Pneumatophore	P84875|PCPI_SABMA Carboxypeptidase inhibitor SmCI	NA	NA
522009	Agalma elegans	Pneumatophore		NA	NA
606333	Agalma elegans	Pneumatophore	P82968|MCPI_MELCP Four-domain proteases inhibitor	NA	NA
648376	Agalma elegans	Pneumatophore	Q9D3W5|LRC71_MOUSE Leucine-rich repeat-containing protein 71	NA	8843af38b4fd974270576b7403abef05
519467	Agalma elegans	Pneumatophore	Q5RFU0|SIAE_PONAB Sialate O-acetylesterase	GO:0001681;GO:0005764;GO:0002682;GO:0005975;GO:0047933;GO:0006910;GO:0034987;GO:0006911;GO:0042571;GO:0003823;GO:0002455;GO:0009897;GO:0016021;GO:0045087;GO:0042742;GO:0050867;GO:0048584;GO:0007166;GO:0044419;GO:0016310	NA
606182	Agalma elegans	Pneumatophore	Q6DIV6|VIAAT_XENTR Vesicular inhibitory amino acid transporter	GO:0016021	NA
640316	Agalma elegans	Pneumatophore		NA	NA
575993	Agalma elegans	Pneumatophore		NA	NA
609985	Agalma elegans	Pneumatophore	O94812|BAIP3_HUMAN BAI1-associated protein 3	NA	NA
628014	Agalma elegans	Pneumatophore		NA	NA
593034	Agalma elegans	Pneumatophore	P42212|GFP_AEQVI Green fluorescent protein	GO:0008218;GO:0006091	d29c3038c8f38d83fbf5bc84f8a63217
613645	Agalma elegans	Pneumatophore		NA	NA
548300	Agalma elegans	Pneumatophore		NA	NA
623069	Agalma elegans	Pneumatophore	Q10751|ACE_CHICK Angiotensin-converting enzyme	GO:0008241;GO:0006508;GO:0005615;GO:0004180;GO:0016020;GO:0008237;GO:1903561;GO:0007283;GO:0046872;GO:0005764;GO:0009986;GO:0009609;GO:0031711;GO:0005768;GO:0031434;GO:0008240;GO:0051019;GO:0031404;GO:0071944;GO:0007349;GO:0008239;GO:0071838;GO:2000170;GO:1903596;GO:0060177;GO:1900086;GO:0007552;GO:0005903;GO:0004175;GO:0003084;GO:0003081;GO:0008144;GO:0120025;GO:1902033;GO:0001618;GO:0003676;GO:…	NA
617363	Agalma elegans	Pneumatophore		NA	NA
605369	Agalma elegans	Pneumatophore	Q96RW7|HMCN1_HUMAN Hemicentin-1	NA	NA
590354	Agalma elegans	Pneumatophore	Q9R1T3|CATZ_RAT Cathepsin Z	GO:0008234;GO:0006508;GO:0099738;GO:0035239;GO:0005764;GO:0010757;GO:0005615;GO:0004180;GO:0031410;GO:0048731;GO:0004175;GO:0005783;GO:0032091;GO:0042718;GO:0060102;GO:0061138;GO:0030426;GO:1901214;GO:0009986;GO:0016021;GO:0048646;GO:0044257;GO:0042395;GO:0040032;GO:0002119;GO:0045137;GO:0009792;GO:2000179;GO:0031345;GO:0051961;GO:0010721;GO:0120035;GO:0043065;GO:0030154	NA
631994	Agalma elegans	Pneumatophore	P11985|TC1D3_MOUSE Tctex1 domain-containing protein 3	NA	NA
584002	Agalma elegans	Pneumatophore		NA	NA
549010	Agalma elegans	Pneumatophore	P97677|DLL1_RAT Delta-like protein 1	NA	NA
555919	Agalma elegans	Pneumatophore	P09237|MMP7_HUMAN Matrilysin	GO:0031012;GO:0004222;GO:0006508;GO:0005615;GO:0008270;GO:0016021;GO:0005886;GO:0030574;GO:0030198;GO:0097374;GO:0060022;GO:0042060	NA
582357	Agalma elegans	Pneumatophore	Q99MQ3|PINK1_MOUSE Serine/threonine-protein kinase PINK1, mitochondrial	GO:0004672;GO:0006468;GO:0005739;GO:0005829;GO:0000422;GO:0005524;GO:0016021;GO:0016813;GO:0004126;GO:0046872;GO:0090141;GO:0004523;GO:0048823;GO:1900746;GO:0060872;GO:0071542;GO:0051402;GO:0004449;GO:2000377;GO:0003677;GO:0051287;GO:0042981;GO:0009972;GO:0090502;GO:0031098;GO:0032147;GO:0006099;GO:0007346	4215b1438dcd4384009540f4a21aa9d0
608932	Agalma elegans	Pneumatophore	P08519|APOA_HUMAN Apolipoprotein(a)	NA	NA
573524	Agalma elegans	Pneumatophore	P50449|PAI1_NEOVI Plasminogen activator inhibitor 1	NA	NA
546146	Agalma elegans	Pneumatophore		NA	NA
519008	Agalma elegans	Pneumatophore		NA	NA
583262	Agalma elegans	Pneumatophore	P35555|FBN1_HUMAN Fibrillin-1	GO:0005509	NA
594873	Agalma elegans	Pneumatophore		NA	NA
610482	Agalma elegans	Pneumatophore	Q6GN42|CTL4_XENLA Choline transporter-like protein 4	GO:0016021;GO:0022857;GO:0055085	9e6d0a1d3f6d7be498b35d3dfed1c9e1
623119	Agalma elegans	Pneumatophore	Q0V8T0|CNTP5_CANLF Contactin-associated protein-like 5	GO:0005919;GO:0021682;GO:0008897;GO:0072553;GO:0060857;GO:0048786;GO:0000287;GO:0061343;GO:0097105;GO:0008039;GO:0035151;GO:0019991;GO:0016021;GO:0007391;GO:0005886;GO:0003015;GO:0008366;GO:0016080;GO:0016081;GO:0007163;GO:0008104	NA
635484	Agalma elegans	Pneumatophore	A6QPN6|GILT_BOVIN Gamma-interferon-inducible lysosomal thiol reductase	GO:0005764;GO:0016667;GO:0055114;GO:0030054;GO:0005829;GO:0016021	NA
580907	Agalma elegans	Pneumatophore	Q3EBF7|SLD2_ARATH Delta(8)-fatty-acid desaturase 2	GO:0006629;GO:0016491;GO:0016021;GO:0055114	NA
548591	Agalma elegans	Pneumatophore		NA	NA
581416	Agalma elegans	Pneumatophore		NA	NA
544291	Agalma elegans	Pneumatophore		NA	NA
519009	Agalma elegans	Pneumatophore		NA	NA
640124	Agalma elegans	Pneumatophore	P53766|UNG_DICDI Uracil-DNA glycosylase {ECO:0000255|HAMAP-Rule:MF_03166}	NA	NA
585926	Agalma elegans	Pneumatophore		NA	NA
520826	Agalma elegans	Pneumatophore		NA	NA
646396	Agalma elegans	Pneumatophore	Q80T32|AGRD1_MOUSE Adhesion G-protein coupled receptor D1	NA	NA
555129	Agalma elegans	Pneumatophore	Q9U5M4|TPM2_PODCA Tropomyosin-2	NA	NA
535371	Agalma elegans	Pneumatophore	P25927|BIGA_SALTY Putative surface-exposed virulence protein BigA	NA	NA
641479	Agalma elegans	Pneumatophore		NA	NA
648302	Agalma elegans	Pneumatophore	Q6GPQ3|MFSD8_XENLA Major facilitator superfamily domain-containing protein 8	NA	NA
571641	Agalma elegans	Pneumatophore	P30974|TLR1_DROME Tachykinin-like peptides receptor 86C	NA	NA
591632	Agalma elegans	Pneumatophore		NA	NA
638462	Agalma elegans	Pneumatophore		NA	NA
520715	Agalma elegans	Pneumatophore	O43315|AQP9_HUMAN Aquaporin-9	GO:0015267;GO:0055085;GO:0016021;GO:0015168;GO:0015793;GO:0015204;GO:0005372;GO:0015840;GO:0006833;GO:0015105;GO:0015700	7eee76f108e4b1449d77dabd84762ca3
551432	Agalma elegans	Pneumatophore		NA	NA
601958	Agalma elegans	Pneumatophore	Q86WI1|PKHL1_HUMAN Fibrocystin-L	NA	2b9e844efda3994bdc0d1cfc3bceef9e
523919	Agalma elegans	Pneumatophore	Q80YA9|CNKR2_MOUSE Connector enhancer of kinase suppressor of ras 2	NA	4a3702234ba122ba4010d00f63816cfa
631790	Agalma elegans	Pneumatophore	P70490|MFGM_RAT Lactadherin	NA	NA
592065	Agalma elegans	Pneumatophore	P55115|NAS15_CAEEL Zinc metalloproteinase nas-15	GO:0004222;GO:0006508;GO:0008270	NA
606141	Agalma elegans	Pneumatophore	Q9BUZ4|TRAF4_HUMAN TNF receptor-associated factor 4	NA	NA
591398	Agalma elegans	Pneumatophore	A4IFM3|DR9C7_BOVIN Short-chain dehydrogenase/reductase family 9C member 7	GO:0004745;GO:0042574;GO:0030176;GO:0035138;GO:0031017;GO:0047035;GO:0047023;GO:0042572;GO:0047044;GO:0048546;GO:0048703;GO:0004022;GO:0060047;GO:0001947;GO:0014032;GO:0060173;GO:0055114;GO:0042904;GO:0042448;GO:0008209	NA
535135	Agalma elegans	Pneumatophore		NA	NA
580187	Agalma elegans	Pneumatophore		NA	NA
640914	Agalma elegans	Pneumatophore	O46560|PDXK_PIG Pyridoxal kinase	GO:0008478;GO:0009443;GO:0005654;GO:0031403;GO:0031402;GO:0030955;GO:0005829;GO:0042803;GO:0030170;GO:0035580;GO:0000287;GO:0008270;GO:0070062;GO:0005524;GO:0016310;GO:0016021;GO:0070280;GO:0017085;GO:0043312;GO:0032094;GO:0032570;GO:0014075;GO:0010165;GO:0008283;GO:0043066	57ef0e1130897d9d7067af51ec51a275
533800	Agalma elegans	Pneumatophore	Q96S53|TESK2_HUMAN Dual specificity testis-specific protein kinase 2	NA	NA
627398	Agalma elegans	Pneumatophore	Q8CBH5|MFSD6_MOUSE Major facilitator superfamily domain-containing protein 6	NA	NA
560940	Agalma elegans	Pneumatophore	Q6PEH9|S39AA_DANRE Zinc transporter ZIP10	NA	NA
638047	Agalma elegans	Pneumatophore		NA	NA
521306	Agalma elegans	Pneumatophore	Q58A42|DD3_DICDI Protein DD3-3	NA	NA
547433	Agalma elegans	Pneumatophore	Q58DC0|CPPED_BOVIN Serine/threonine-protein phosphatase CPPED1	GO:0016787;GO:0016021	NA
612556	Agalma elegans	Pneumatophore	Q6B9X6|VWKA_DICDI Alpha-protein kinase vwkA	NA	NA
547342	Agalma elegans	Pneumatophore	P22607|FGFR3_HUMAN Fibroblast growth factor receptor 3	NA	NA
620105	Agalma elegans	Pneumatophore	P59034|LRRC3_MOUSE Leucine-rich repeat-containing protein 3	NA	381ad4f0bbd483167ff9c3338d146960
550576	Agalma elegans	Pneumatophore	Q61382|TRAF4_MOUSE TNF receptor-associated factor 4	NA	NA
566691	Agalma elegans	Pneumatophore	Q9D2G9|HIPL2_MOUSE HHIP-like protein 2	NA	269d7eb830da2e5b099d8dc05f6aed10
648402	Agalma elegans	Pneumatophore	Q13443|ADAM9_HUMAN Disintegrin and metalloproteinase domain-containing protein 9	NA	NA
549147	Agalma elegans	Pneumatophore	Q9BYB0|SHAN3_HUMAN SH3 and multiple ankyrin repeat domains protein 3	NA	NA
619658	Agalma elegans	Pneumatophore	O00468|AGRIN_HUMAN Agrin	NA	NA
538442	Agalma elegans	Pneumatophore	D3YXG0|HMCN1_MOUSE Hemicentin-1 {ECO:0000312|MGI:MGI:2685047}	NA	4159449625a38e3fc9298df9bc8b306e
543270	Agalma elegans	Pneumatophore	Q00651|ITA4_MOUSE Integrin alpha-4	NA	NA
549615	Agalma elegans	Pneumatophore		NA	NA
632404	Agalma elegans	Pneumatophore		NA	NA
636802	Agalma elegans	Pneumatophore		NA	NA
594771	Agalma elegans	Pneumatophore	Q6P2T7|CD033_DANRE UPF0462 protein C4orf33 homolog	GO:0005540;GO:0005886;GO:0004888	NA
601115	Agalma elegans	Pneumatophore		NA	NA
541893	Agalma elegans	Pneumatophore	Q8C0J6|SWAHC_MOUSE Ankyrin repeat domain-containing protein SOWAHC	NA	fdd8dd90875ddf083b33b524191b841d
614793	Agalma elegans	Pneumatophore	Q28824|MYLK_BOVIN Myosin light chain kinase, smooth muscle	GO:0004672;GO:0006468;GO:0032154;GO:0030027;GO:0005524;GO:0005856;GO:0007596;GO:0005737;GO:2000145;GO:0016021;GO:0005516;GO:0003779;GO:0046872	NA
643481	Agalma elegans	Pneumatophore		NA	NA
634196	Agalma elegans	Pneumatophore		NA	NA
576409	Agalma elegans	Pneumatophore		NA	NA
639755	Agalma elegans	Pneumatophore		NA	NA
624037	Agalma elegans	Pneumatophore		NA	NA
648471	Agalma elegans	Pneumatophore		NA	NA
617375	Agalma elegans	Pneumatophore		NA	NA
587014	Agalma elegans	Pneumatophore	Q1JQA2|SMAD1_BOVIN Mothers against decapentaplegic homolog 1	GO:0007179;GO:0005667;GO:0003700;GO:0005634;GO:0003677;GO:0005737;GO:0031962;GO:0030618;GO:0071141;GO:0017151;GO:0070878;GO:0043235;GO:0070410;GO:0035259;GO:0001223;GO:0006355;GO:0043425;GO:0070412;GO:0000785;GO:0005160;GO:0001102;GO:0012505;GO:0004672;GO:0005623;GO:0070013;GO:0005518;GO:0019866;GO:0019902;GO:0043130;GO:0005886;GO:0007498;GO:0031625;GO:0060215;GO:0019901;GO:0003682;GO:0001067;GO:…	NA
570147	Agalma elegans	Pneumatophore	Q86WI1|PKHL1_HUMAN Fibrocystin-L	NA	2b9e844efda3994bdc0d1cfc3bceef9e
636101	Agalma elegans	Pneumatophore	Q63467|TFF1_RAT Trefoil factor 1	NA	NA
563559	Agalma elegans	Pneumatophore	Q9SAR5|AKR2A_ARATH Ankyrin repeat domain-containing protein 2A {ECO:0000303|PubMed:18193034}	NA	26993be43319ce6fe479a582526f80fd
619734	Agalma elegans	Pneumatophore		NA	NA
560661	Agalma elegans	Pneumatophore	Q9CZR2|NALD2_MOUSE N-acetylated-alpha-linked acidic dipeptidase 2	NA	NA
559678	Agalma elegans	Pneumatophore	E7FDB3|NANO1_DANRE Nanos homolog 1	GO:0006417;GO:0008270;GO:0003723	98257f02f06b864334482903c6c7f1bf
510340	Agalma elegans	Pneumatophore		NA	NA
585397	Agalma elegans	Pneumatophore		NA	NA
550836	Agalma elegans	Pneumatophore	P17713|STK_HYDVU Tyrosine-protein kinase STK	GO:0004715;GO:0018108;GO:0001726;GO:0016604;GO:0005829;GO:0005524;GO:0060575;GO:0061099;GO:0071300;GO:0007259;GO:0031234;GO:0010976;GO:0042802;GO:0045926;GO:0046777;GO:0005102;GO:0016021;GO:0003746;GO:0005216;GO:0003924;GO:0005525;GO:0016477;GO:0007169;GO:0042127;GO:0045742;GO:0042531;GO:0045787;GO:0009968;GO:0006414;GO:0034220	NA
511245	Agalma elegans	Pneumatophore		NA	NA
580530	Agalma elegans	Pneumatophore	Q99538|LGMN_HUMAN Legumain	GO:0008233;GO:0006508;GO:0048471;GO:0031103;GO:0005773;GO:0045177;GO:0042246;GO:0005770;GO:0005509;GO:0005576;GO:0016021;GO:2001028;GO:0035729;GO:0090026;GO:1904646;GO:1901185;GO:1900273;GO:0071277;GO:0040015;GO:0010447;GO:0043524;GO:2001056;GO:0097061;GO:0003014;GO:0045931;GO:0008306;GO:0007613;GO:0032801;GO:0008284;GO:0034330;GO:0044257;GO:0051604;GO:0010629	NA
648216	Agalma elegans	Pneumatophore		NA	NA
611935	Agalma elegans	Pneumatophore	Q6GQQ9|OTU7B_HUMAN OTU domain-containing protein 7B	NA	NA
620733	Agalma elegans	Pneumatophore	P58335|ANTR2_HUMAN Anthrax toxin receptor 2	NA	NA
574126	Agalma elegans	Pneumatophore	Q8N6F8|WBS27_HUMAN Williams-Beuren syndrome chromosomal region 27 protein	NA	NA
579871	Agalma elegans	Pneumatophore		NA	NA
651381	Agalma elegans	Pneumatophore		NA	NA
622629	Agalma elegans	Pneumatophore	Q8IX30|SCUB3_HUMAN Signal peptide, CUB and EGF-like domain-containing protein 3	NA	c55e85b9062bb7104fc0cee9427e1e98
600627	Agalma elegans	Pneumatophore		NA	NA
632155	Agalma elegans	Pneumatophore	Q20191|NAS13_CAEEL Zinc metalloproteinase nas-13	GO:0004222;GO:0006508;GO:0016020;GO:0005615;GO:0008270;GO:0018996;GO:0048251;GO:0019825;GO:0006629;GO:0020037;GO:0005509;GO:0030246	NA
649412	Agalma elegans	Pneumatophore		NA	NA
533484	Agalma elegans	Pneumatophore	Q58A42|DD3_DICDI Protein DD3-3	NA	NA
639815	Agalma elegans	Pneumatophore		NA	NA
529206	Agalma elegans	Pneumatophore		NA	NA
553423	Agalma elegans	Pneumatophore	P20742|PZP_HUMAN Pregnancy zone protein	NA	1e602ff3170c17c085fc3b196f72ddd7
525193	Agalma elegans	Pneumatophore	P23506|PIMT_MOUSE Protein-L-isoaspartate(D-aspartate) O-methyltransferase	GO:0004719;GO:0008213;GO:0016021;GO:0043414	NA
521305	Agalma elegans	Pneumatophore		NA	NA
535375	Agalma elegans	Pneumatophore		NA	NA
592375	Agalma elegans	Pneumatophore		NA	NA
533565	Agalma elegans	Pneumatophore	Q05707|COEA1_HUMAN Collagen alpha-1(XIV) chain	NA	NA
588896	Agalma elegans	Pneumatophore		NA	NA
578468	Agalma elegans	Pneumatophore	O35920|CAN9_RAT Calpain-9	GO:0004198;GO:0006508;GO:0045214;GO:0005509;GO:0031625;GO:0043632;GO:0044257	9a100c2b265bb95e0dddb7c15dc2a21b
640182	Agalma elegans	Pneumatophore		NA	NA
557479	Agalma elegans	Pneumatophore		NA	NA
615383	Agalma elegans	Pneumatophore		NA	NA
642154	Agalma elegans	Pneumatophore	Q9XZC0|LCTA_LATTR Alpha-latrocrustotoxin-Lt1a	NA	NA
532193	Agalma elegans	Pneumatophore		NA	NA
596874	Agalma elegans	Pneumatophore	Q9UGT4|SUSD2_HUMAN Sushi domain-containing protein 2	NA	963ece69eb506321d792066bed20f0a5
604567	Agalma elegans	Pneumatophore	Q70UZ7|VWA2_MOUSE von Willebrand factor A domain-containing protein 2	NA	NA
640429	Agalma elegans	Pneumatophore	Q61212|NPY6R_MOUSE Neuropeptide Y receptor type 6	NA	d3947f9f98dfce9c9e4d570d67ade94d
632719	Agalma elegans	Pneumatophore		NA	NA
612603	Agalma elegans	Pneumatophore	O75443|TECTA_HUMAN Alpha-tectorin	NA	NA
602113	Agalma elegans	Pneumatophore	Q8BMF3|MAON_MOUSE NADP-dependent malic enzyme, mitochondrial	GO:0004471;GO:1902031;GO:0005739;GO:0055114;GO:0006108;GO:0051287;GO:0005829;GO:0009507;GO:0046872;GO:0016021;GO:0004473;GO:0006090;GO:0009725;GO:0030431;GO:0008948;GO:0008340;GO:0009743;GO:0050661;GO:0051262;GO:0019216;GO:0043531;GO:0005515;GO:0009055;GO:0010941;GO:0009165;GO:0005975;GO:0006091	NA
603241	Agalma elegans	Pneumatophore		NA	NA
603598	Agalma elegans	Pneumatophore		NA	NA
631540	Agalma elegans	Pneumatophore	Q5R8J8|DNJB4_PONAB DnaJ homolog subfamily B member 4	GO:0051082;GO:0006457;GO:0005829;GO:0005654;GO:0031072;GO:0051087;GO:0090084;GO:0097201;GO:0044183;GO:0061827;GO:0051117;GO:0043197;GO:0001671;GO:0003714;GO:0070062;GO:0032781;GO:0014069;GO:0098978;GO:0045296;GO:0043025;GO:0005524;GO:0030054;GO:0046872;GO:0009408;GO:0005730;GO:0008134;GO:0048513;GO:1900034;GO:0006986;GO:0150063;GO:0060322;GO:0007417;GO:0042691;GO:0006260;GO:0050821	NA
584877	Agalma elegans	Pneumatophore	A4IGY6|S39AE_XENTR Zinc transporter ZIP14	NA	NA
613459	Agalma elegans	Pneumatophore		NA	NA
609934	Agalma elegans	Pneumatophore		NA	NA
609447	Agalma elegans	Pneumatophore	Q8K248|HPDL_MOUSE 4-hydroxyphenylpyruvate dioxygenase-like protein	GO:0003868;GO:0009072;GO:0046872;GO:0055114;GO:0004462	NA
641483	Agalma elegans	Pneumatophore	Q02338|BDH_HUMAN D-beta-hydroxybutyrate dehydrogenase, mitochondrial {ECO:0000305}	GO:1904263;GO:0016491;GO:0016021;GO:0005198;GO:0055114;GO:0015031	NA
591442	Agalma elegans	Pneumatophore	A9C3R8|RP65C_DANRE Retinal Mueller cells isomerohydrolase	NA	0a0aa783ef35500067a2fa8d19bfc84d
616933	Agalma elegans	Pneumatophore		NA	NA
524308	Agalma elegans	Pneumatophore	O15973|OPSD1_MIZYE Rhodopsin, GQ-coupled	NA	NA
521307	Agalma elegans	Pneumatophore	Q9ES07|S15A2_MOUSE Solute carrier family 15 member 2	NA	NA
572270	Agalma elegans	Pneumatophore	P07098|LIPG_HUMAN Gastric triacylglycerol lipase	GO:0016042;GO:0016788;GO:0043231;GO:0005576;GO:0016125;GO:0016021;GO:0001666;GO:0070013;GO:0043232	NA
546584	Agalma elegans	Pneumatophore	Q6B9X6|VWKA_DICDI Alpha-protein kinase vwkA	NA	NA
528856	Agalma elegans	Pneumatophore		NA	NA
639692	Agalma elegans	Pneumatophore	Q3SJU1|MSRB_THIDA Peptide methionine sulfoxide reductase MsrB {ECO:0000255|HAMAP-Rule:MF_01400}	GO:0033743;GO:0030091;GO:0016021;GO:0006979;GO:0008270;GO:0055114;GO:0008113;GO:0006464	NA
625152	Agalma elegans	Pneumatophore		NA	NA
549131	Agalma elegans	Pneumatophore	Q8QGW7|LITAF_CHICK Lipopolysaccharide-induced tumor necrosis factor-alpha factor homolog	NA	c9adc1d9e559cdd090655b3b4b9eb40b
635444	Agalma elegans	Pneumatophore		NA	NA
631582	Agalma elegans	Pneumatophore	Q9WVM1|RGAP1_MOUSE Rac GTPase-activating protein 1	GO:0000281;GO:0097149;GO:0005547;GO:0043014;GO:0032154;GO:0035556;GO:0051233;GO:0048487;GO:0051256;GO:0030496;GO:0043015;GO:0031234;GO:0019901;GO:0005096;GO:0008017;GO:0051988;GO:0000915;GO:0046872;GO:0005654;GO:0032467;GO:0007405;GO:0001669;GO:0045995;GO:0007283;GO:0070062;GO:0005874;GO:0005829;GO:0043547;GO:0008272;GO:0019886;GO:0006890;GO:0030334;GO:0051056;GO:0007018	59b017e5a7dc6f93b5de3f6757e8526c
526405	Agalma elegans	Pneumatophore		NA	NA
598789	Agalma elegans	Pneumatophore	Q01973|ROR1_HUMAN Inactive tyrosine-protein kinase transmembrane receptor ROR1 {ECO:0000305}	NA	NA
516993	Agalma elegans	Pneumatophore		NA	NA
632415	Agalma elegans	Pneumatophore		NA	NA
520717	Agalma elegans	Pneumatophore	Q29RQ5|TRIM9_BOVIN E3 ubiquitin-protein ligase TRIM9	NA	NA
613549	Agalma elegans	Pneumatophore		NA	NA
636287	Agalma elegans	Pneumatophore	Q9XS59|S6A15_BOVIN Sodium-dependent neutral amino acid transporter B(0)AT2	GO:0005328;GO:0006836;GO:0005887;GO:0055085;GO:0015820;GO:0015824;GO:0008021;GO:0030054;GO:0005283;GO:0043025;GO:0015807;GO:0032328;GO:0043005;GO:0015893;GO:0015179;GO:0015175;GO:0140161;GO:0015185;GO:0060012;GO:0043090;GO:0016274;GO:0035246;GO:0005509;GO:0015718;GO:0001505;GO:0098657	NA
570080	Agalma elegans	Pneumatophore	P56719|OX2R_RAT Orexin receptor type 2	NA	NA
545003	Agalma elegans	Pneumatophore		NA	NA
617664	Agalma elegans	Pneumatophore	Q07342|FOXA2_DANRE Forkhead box protein A2	GO:0019904;GO:0005634;GO:0006355;GO:0008134;GO:0043565;GO:0003700;GO:0030054;GO:0070013;GO:0044212;GO:0003690;GO:0048319;GO:0046872;GO:0007275;GO:0030154;GO:0060429;GO:0048646;GO:1903508;GO:0010628;GO:0010719;GO:0007492;GO:0030193;GO:0060322;GO:0032989;GO:1903507;GO:2000113;GO:0044092;GO:0010629;GO:0022607;GO:0035556	NA
571581	Agalma elegans	Pneumatophore		NA	NA
516314	Agalma elegans	Pneumatophore		NA	NA
622579	Agalma elegans	Pneumatophore		NA	NA
537521	Agalma elegans	Pneumatophore	Q6P1U2|TTYH2_XENTR Protein tweety homolog 2	GO:0034707;GO:0005254;GO:1902476	NA
626277	Agalma elegans	Pneumatophore	O73853|CP17A_ICTPU Steroid 17-alpha-hydroxylase/17,20 lyase	GO:0008395;GO:0042448;GO:0043025;GO:0047442;GO:0006694;GO:0030424;GO:0016705;GO:0007548;GO:0005506;GO:0020037;GO:0043231;GO:0047006;GO:0042446;GO:0005737;GO:0016020;GO:0055114;GO:0019373;GO:0042181;GO:0042738;GO:0034875;GO:0006805;GO:0008211;GO:0008144;GO:0016131;GO:0009647;GO:0010268;GO:1901617;GO:0016125	NA
598787	Agalma elegans	Pneumatophore		NA	NA
631364	Agalma elegans	Pneumatophore		NA	NA
520033	Agalma elegans	Pneumatophore		NA	NA
649927	Agalma elegans	Pneumatophore	Q96KG7|MEG10_HUMAN Multiple epidermal growth factor-like domains protein 10	NA	026503b713c373be92ebd5844e8125b1
543237	Agalma elegans	Pneumatophore		NA	NA
531085	Agalma elegans	Pneumatophore		NA	NA
570253	Agalma elegans	Pneumatophore		NA	NA
521299	Agalma elegans	Pneumatophore	P41366|VMO1_CHICK Vitelline membrane outer layer protein 1	NA	NA
544124	Agalma elegans	Pneumatophore	Q8BG58|P4HTM_MOUSE Transmembrane prolyl 4-hydroxylase	GO:0031418;GO:0032836;GO:0016021;GO:0039021;GO:0005783;GO:0016705;GO:0005506;GO:0055114;GO:0005509;GO:0018401;GO:0051213;GO:0045646;GO:0140096	NA
539964	Agalma elegans	Pneumatophore	Q99542|MMP19_HUMAN Matrix metalloproteinase-19	NA	NA
578477	Agalma elegans	Pneumatophore	P23468|PTPRD_HUMAN Receptor-type tyrosine-protein phosphatase delta	GO:0004725;GO:0035335;GO:0032421;GO:0016021;GO:0060116;GO:0034451;GO:0050910;GO:0005874;GO:0050885;GO:0005634;GO:0002244;GO:0005737;GO:0007411	NA
557149	Agalma elegans	Pneumatophore		NA	NA
549685	Agalma elegans	Pneumatophore		NA	NA
545296	Agalma elegans	Pneumatophore	Q9W6K1|MRE11_XENLA Double-strand break repair protein MRE11	GO:0030870;GO:0051321;GO:0030145;GO:0006302;GO:0008408;GO:0004519;GO:0035861;GO:0000784;GO:0090305;GO:0008022;GO:0016605;GO:0031573;GO:0008409;GO:0004536;GO:0042802;GO:0000726;GO:0003678;GO:0005657;GO:1990421;GO:0000723;GO:0016796;GO:0005737;GO:0000794;GO:0110025;GO:0000790;GO:0000725;GO:0003677;GO:0016021;GO:0004983;GO:0007095;GO:0031954;GO:0032206;GO:0000280;GO:0022616;GO:0033674;GO:0043066;GO:…	10299e7da7c82a0a9c4cbcdff11d74af
634552	Agalma elegans	Pneumatophore		NA	NA
513462	Agalma elegans	Pneumatophore		NA	NA
643753	Agalma elegans	Pneumatophore		NA	NA
649193	Agalma elegans	Pneumatophore		NA	NA
637652	Agalma elegans	Pneumatophore	P55112|NAS4_CAEEL Zinc metalloproteinase nas-4	GO:0018996;GO:0004222;GO:0005576;GO:0016021;GO:0008270;GO:0006508;GO:0040002	NA
533561	Agalma elegans	Pneumatophore	A6NMZ7|CO6A6_HUMAN Collagen alpha-6(VI) chain	NA	NA
626285	Agalma elegans	Pneumatophore	P17326|AT1A_ARTSF Sodium/potassium-transporting ATPase subunit alpha-A	NA	9cb09d677014cf4ddbe816d0305f3558
536162	Agalma elegans	Pneumatophore	P22031|LEG_HELCR D-galactoside-specific lectin	NA	NA
549589	Agalma elegans	Pneumatophore		NA	NA
542968	Agalma elegans	Pneumatophore	P57769|SNX16_RAT Sorting nexin-16	NA	NA
524348	Agalma elegans	Pneumatophore		NA	NA
644917	Agalma elegans	Pneumatophore	Q8K5C0|GRHL2_MOUSE Grainyhead-like protein 2 homolog	GO:0006357;GO:0003700;GO:0005654;GO:0031490;GO:0000978;GO:0005829;GO:0005515;GO:0061436;GO:0008544;GO:2000026;GO:0061029;GO:0002934;GO:0045893;GO:0007398;GO:0090103;GO:0035567;GO:0045682;GO:0001736;GO:0001843;GO:1905330;GO:0042060;GO:0007389;GO:0007417;GO:0032956;GO:0045595;GO:0043547	24e6678c135c2b32eb2df53a04ccfdd9
523985	Agalma elegans	Pneumatophore	C9D7C2|CAC1A_APIME Voltage-dependent calcium channel type A subunit alpha-1	NA	NA
631771	Agalma elegans	Pneumatophore	Q11136|PEPD_MOUSE Xaa-Pro dipeptidase	GO:0030145;GO:0006508;GO:0004177;GO:0006468;GO:0004672	NA
561806	Agalma elegans	Pneumatophore	P41731|CD63_MOUSE CD63 antigen	GO:0035188;GO:0016021;GO:0003713;GO:0005178;GO:0031226;GO:1900746;GO:0009986;GO:0035639;GO:0031904;GO:0032555;GO:0007283;GO:0097487;GO:0032585;GO:0070062;GO:0030554;GO:0005765;GO:0008144;GO:0004672;GO:0060255;GO:0035646;GO:2001046;GO:0003924;GO:0005634;GO:0032550;GO:0019001;GO:0048471;GO:0031325;GO:0048260;GO:0030054;GO:0030687;GO:1901379;GO:0007160;GO:0030195;GO:0043232;GO:0016477;GO:0009891;GO:…	ad5f41b4c5f37dd966993a129dad6b21
536390	Agalma elegans	Pneumatophore	Q58CN9|NAPEP_BOVIN N-acyl-phosphatidylethanolamine-hydrolyzing phospholipase D	GO:0070290;GO:0070292;GO:0005794;GO:0048874;GO:0005829;GO:0070291;GO:0090336;GO:0008270;GO:0001659;GO:0031901;GO:0042802;GO:0050729;GO:0005635;GO:0031625;GO:0102200;GO:0005654;GO:0003676;GO:0042622;GO:0070062;GO:0016021;GO:0006511;GO:0035900;GO:1903999;GO:0009395;GO:0007568;GO:0001523	NA
622845	Agalma elegans	Pneumatophore	Q9DAN9|CQ105_MOUSE Uncharacterized protein C17orf105 homolog	NA	d1fe697ea5b726b8d26368027fe1ccef
637161	Agalma elegans	Pneumatophore	P55214|CASP7_MESAU Caspase-7	NA	NA
624236	Agalma elegans	Pneumatophore	Q0IHV1|INF2_XENTR Inverted formin-2	NA	NA
592500	Agalma elegans	Pneumatophore		NA	NA
640902	Agalma elegans	Pneumatophore	P97494|GSH1_MOUSE Glutamate--cysteine ligase catalytic subunit	GO:0004357;GO:0006750;GO:0016021;GO:0005737;GO:0098849;GO:0046938;GO:0042542	NA
521865	Agalma elegans	Pneumatophore	Q7Z3S7|CA2D4_HUMAN Voltage-dependent calcium channel subunit alpha-2/delta-4	GO:0050908;GO:0005245;GO:0005891;GO:0070588;GO:0046872;GO:0061337;GO:0034765	NA
606163	Agalma elegans	Pneumatophore	P12890|AMDB_XENLA Peptidyl-glycine alpha-amidating monooxygenase B	GO:0016715;GO:0006518;GO:0016020;GO:0005507;GO:0055114;GO:0005576;GO:0030133;GO:0004598;GO:0097711;GO:0030033;GO:0010043;GO:0008270;GO:0004867;GO:0046983;GO:0044719;GO:0007613;GO:0010951;GO:0009620;GO:0032504;GO:0044419	NA
636026	Agalma elegans	Pneumatophore		NA	NA
620608	Agalma elegans	Pneumatophore	Q99683|M3K5_HUMAN Mitogen-activated protein kinase kinase kinase 5	GO:0004672;GO:0006468;GO:1904115;GO:0014069;GO:0016428;GO:0043025;GO:0005524;GO:0030488;GO:0030054;GO:0005623;GO:0016021;GO:0003723;GO:0000186;GO:0031434;GO:0000287;GO:1902097;GO:1901046;GO:0035545;GO:0018991;GO:0008340;GO:0050830;GO:0000187;GO:0050832;GO:0031098;GO:0045165;GO:0045087;GO:0042594;GO:0006935;GO:0044419	dfe2d113b97f09203481b7d2a260ebfa
517696	Agalma elegans	Pneumatophore		NA	NA
601307	Agalma elegans	Pneumatophore	C9D7C2|CAC1A_APIME Voltage-dependent calcium channel type A subunit alpha-1	GO:0005245;GO:0005891;GO:0070588;GO:0034765;GO:0005509;GO:0030054;GO:0045202;GO:0016323;GO:0016324;GO:0070509;GO:0007268;GO:0005623;GO:0007601;GO:0016057;GO:0045433;GO:0043029;GO:0042045;GO:0045887;GO:0050856;GO:0007626;GO:0016322;GO:0050962;GO:1901890;GO:0070050;GO:0010524;GO:0097352;GO:0007632;GO:0002027;GO:0046928;GO:0030534;GO:0099643;GO:0009584;GO:0019722;GO:0007602;GO:0006887;GO:0006836;GO:…	NA
560155	Agalma elegans	Pneumatophore		NA	NA
622293	Agalma elegans	Pneumatophore		NA	NA
631470	Agalma elegans	Pneumatophore	Q1JP63|SVOP_BOVIN Synaptic vesicle 2-related protein	NA	8bf590d186f9f152e8ad425233a92b7b
627555	Agalma elegans	Pneumatophore	Q7ZX53|S22FL_XENLA Solute carrier family 22 member 15-like	NA	NA
620337	Agalma elegans	Pneumatophore	Q7SYS9|HNMTB_XENLA Histamine N-methyltransferase B	NA	NA
585994	Agalma elegans	Pneumatophore		NA	NA
550516	Agalma elegans	Pneumatophore	A6QPN6|GILT_BOVIN Gamma-interferon-inducible lysosomal thiol reductase	GO:0047134;GO:0005764;GO:0055114;GO:0002376;GO:0030054;GO:0005829;GO:0048147;GO:0015035;GO:0005576;GO:0016021;GO:0050821	NA
537567	Agalma elegans	Pneumatophore	B2RC85|R10B2_HUMAN Radial spoke head 10 homolog B2	NA	5a9d49409c3b8df9108f2c67ee9903e1
559144	Agalma elegans	Pneumatophore	Q07076|ANXA7_MOUSE Annexin A7	GO:0005544;GO:0001778;GO:0048471;GO:0051241;GO:0031965;GO:0031982;GO:0005509;GO:2000482;GO:0009986;GO:0048306;GO:0019898;GO:0051059;GO:0032088;GO:0005886;GO:0001786;GO:0050709;GO:1901611;GO:0042802;GO:0005654;GO:0004859;GO:0035374;GO:0015485;GO:0050818;GO:0005829;GO:0030855;GO:0098805;GO:0008092;GO:0007219;GO:0015276;GO:0005262;GO:0043230;GO:0044877;GO:0098588;GO:0045177;GO:0005925;GO:0005525;GO:…	NA
606738	Agalma elegans	Pneumatophore	B4J045|KLHDB_DROGR Kelch-like protein diablo {ECO:0000250|UniProtKB:Q9VUU5}	NA	4a9e00d36767a7efc9be791a23cc2ec6
642104	Agalma elegans	Pneumatophore	Q96L93|KI16B_HUMAN Kinesin-like protein KIF16B	NA	NA
621162	Agalma elegans	Pneumatophore	Q9WTN6|S22AL_MOUSE Solute carrier family 22 member 21	NA	NA
524244	Agalma elegans	Pneumatophore	O94806|KPCD3_HUMAN Serine/threonine-protein kinase D3	GO:0004697;GO:0006468;GO:0035556;GO:0005524;GO:0046872	d32fa588b09def0eab7dc150b2c00e21
526578	Agalma elegans	Pneumatophore		NA	NA
641015	Agalma elegans	Pneumatophore	Q28IM6|HPCL1_XENTR Hippocalcin-like protein 1	GO:0005509	NA
555621	Agalma elegans	Pneumatophore	Q6DN90|IQEC1_HUMAN IQ motif and SEC7 domain-containing protein 1	NA	NA
567402	Agalma elegans	Pneumatophore	O57328|FZD1_CHICK Frizzled-1	GO:0007166;GO:0004888;GO:0016021;GO:0198738;GO:0005886;GO:0017147;GO:0030165;GO:0005737;GO:0007275;GO:0070654;GO:0060026;GO:0060271;GO:0016477;GO:0045745;GO:0051091;GO:0045893	NA
530513	Agalma elegans	Pneumatophore		NA	NA
524261	Agalma elegans	Pneumatophore	Q17R14|MYO1D_BOVIN Unconventional myosin-Id	GO:0016459;GO:0003779;GO:0030050;GO:0003774;GO:0005524;GO:0005902;GO:0120117;GO:0071976;GO:0031982;GO:0038096;GO:0043025;GO:0007015;GO:0061966;GO:0001891;GO:0043005;GO:0043209;GO:0005903;GO:0060287;GO:0030175;GO:0030898;GO:0071910;GO:0031256;GO:0035469;GO:0030027;GO:0003146;GO:0005516;GO:0002456;GO:0005623;GO:0043325;GO:0044877;GO:0005547;GO:0005938;GO:0005546;GO:0005576;GO:0019904;GO:0012505;GO:…	NA
530180	Agalma elegans	Pneumatophore		NA	NA
576306	Agalma elegans	Pneumatophore	Q9H841|NPAL2_HUMAN NIPA-like protein 2	GO:0015095;GO:1903830;GO:0016021	NA
533150	Agalma elegans	Pneumatophore	Q13576|IQGA2_HUMAN Ras GTPase-activating-like protein IQGAP2	NA	c8fab9fcb9ba76e6ca327d250a008b3c
581840	Agalma elegans	Pneumatophore		NA	NA
616841	Agalma elegans	Pneumatophore	P70191|TRAF5_MOUSE TNF receptor-associated factor 5	NA	NA
629775	Agalma elegans	Pneumatophore	Q86SS6|SYT9_HUMAN Synaptotagmin-9	NA	2447c1a2fa529ebf62a4db81984de89e
523947	Agalma elegans	Pneumatophore		NA	NA
536411	Agalma elegans	Pneumatophore		NA	NA
529818	Agalma elegans	Pneumatophore		NA	NA
578714	Agalma elegans	Pneumatophore	Q6NXG1|ESRP1_HUMAN Epithelial splicing regulatory protein 1	NA	NA
602967	Agalma elegans	Pneumatophore	Q9R0W9|ACHA6_MOUSE Neuronal acetylcholine receptor subunit alpha-6	NA	NA
643925	Agalma elegans	Pneumatophore	Q8SPU8|DHRS4_BOVIN Dehydrogenase/reductase SDR family member 4	GO:0016491;GO:0055114;GO:0016021	NA
544342	Agalma elegans	Pneumatophore		NA	NA
542179	Agalma elegans	Pneumatophore		NA	NA
530510	Agalma elegans	Pneumatophore	Q90385|SHH_CYNPY Sonic hedgehog protein	GO:0016540;GO:0016539;GO:0007267;GO:0007275	NA
640344	Agalma elegans	Pneumatophore	Q0GNC1|INF2_MOUSE Inverted formin-2	GO:0003779;GO:0030036;GO:0048471;GO:0017048;GO:0035147;GO:0090140	84f95df042fc7aab3330360b82b79b10
517713	Agalma elegans	Pneumatophore	P70281|SYCP3_MOUSE Synaptonemal complex protein 3	NA	NA
512799	Agalma elegans	Pneumatophore	P54357|MLC2_DROME Myosin-2 essential light chain	GO:0019722;GO:0005509	NA
648667	Agalma elegans	Pneumatophore	Q8IZP9|AGRG2_HUMAN Adhesion G-protein coupled receptor G2 {ECO:0000303|PubMed:25713288}	NA	NA
643492	Agalma elegans	Pneumatophore		NA	NA
643792	Agalma elegans	Pneumatophore		NA	NA
515934	Agalma elegans	Pneumatophore		NA	NA
521733	Agalma elegans	Pneumatophore	Q8TDX7|NEK7_HUMAN Serine/threonine-protein kinase Nek7	GO:0004674;GO:0006468;GO:0034451;GO:0005654;GO:0001222;GO:0005829;GO:0005524;GO:0018209;GO:0030071;GO:0000922;GO:0019894;GO:0033613;GO:0032991;GO:0031625;GO:0005874;GO:0019901;GO:0007059;GO:0000287;GO:0006915;GO:0031098;GO:0032147;GO:0007077;GO:0051301;GO:2000772;GO:0043123;GO:0051225	NA
630030	Agalma elegans	Pneumatophore	Q5VXM1|CDCP2_HUMAN CUB domain-containing protein 2	NA	NA
562937	Agalma elegans	Pneumatophore	O35405|PLD3_MOUSE Phospholipase D3	GO:0003824;GO:0016021;GO:0051056;GO:0005096;GO:0043547	NA
623233	Agalma elegans	Pneumatophore	Q9Y5X4|NR2E3_HUMAN Photoreceptor-specific nuclear receptor	GO:0003707;GO:0043401;GO:0042025;GO:0043565;GO:0008270;GO:0003700;GO:0005634;GO:0005667;GO:0001012;GO:0070013;GO:0006355;GO:0003690;GO:0035326;GO:0042826;GO:1903508;GO:0010628;GO:0007468;GO:1903507;GO:0060041;GO:2000113;GO:0042462;GO:0008285;GO:0010629;GO:0030900;GO:0035270;GO:0060164;GO:0048732;GO:0002118;GO:0048712;GO:0001662;GO:0008347;GO:0021952;GO:0035176;GO:2000648;GO:0035019;GO:0090049;GO:…	NA
533149	Agalma elegans	Pneumatophore	Q3UQ44|IQGA2_MOUSE Ras GTPase-activating-like protein IQGAP2	GO:0043087;GO:0044548;GO:0001726;GO:0005547;GO:0030496;GO:0005078;GO:0005874;GO:0043539;GO:0007165;GO:0019903;GO:0031234;GO:0036464;GO:0005516;GO:0071364;GO:0019901;GO:0019904;GO:0071277;GO:1990138;GO:0031267;GO:0036057;GO:0016328;GO:0030426;GO:0071902;GO:0005925;GO:0005509;GO:0043410;GO:0045121;GO:0005200;GO:0044877;GO:0015629;GO:0003924;GO:0005525;GO:0005634;GO:0016477;GO:0007346;GO:1990904;GO:…	c8fab9fcb9ba76e6ca327d250a008b3c
637207	Agalma elegans	Pneumatophore	Q9MYY0|HPSE_BOVIN Heparanase	GO:0016798;GO:0030200;GO:0045121;GO:0045545;GO:0061042;GO:0005764;GO:0051798;GO:0033690;GO:0031012;GO:0005654;GO:0010575;GO:0030194;GO:0051897;GO:0016021;GO:0007160	248b813df93cef2cfd117fe4272688ac
609300	Agalma elegans	Pneumatophore		NA	NA
520108	Agalma elegans	Pneumatophore	Q5R4M8|P5CS_PONAB Delta-1-pyrroline-5-carboxylate synthase	GO:0004350;GO:0006561;GO:0005739;GO:0004349;GO:0017144;GO:0005524;GO:0019866;GO:0016310;GO:0016021;GO:0055114;GO:0017084;GO:0050661	NA
606950	Agalma elegans	Pneumatophore		NA	NA
591388	Agalma elegans	Pneumatophore	Q7SY29|G6PT3_DANRE Glucose-6-phosphate exchanger SLC37A2 {ECO:0000305}	GO:0022857;GO:0055085;GO:0030176;GO:0015712;GO:0005783;GO:0034363;GO:0006817;GO:2001287;GO:1900186;GO:0070326;GO:0051233;GO:1900221;GO:0045171;GO:0043085;GO:0050750;GO:0000922;GO:0001540;GO:0005813;GO:0050999;GO:0008643;GO:0006707;GO:0008289;GO:0015711;GO:0042159;GO:0009893;GO:0061097;GO:0043524;GO:0000281;GO:0007601;GO:0042953;GO:0007399;GO:0048522	NA
549575	Agalma elegans	Pneumatophore		NA	NA
641193	Agalma elegans	Pneumatophore		NA	NA
555122	Agalma elegans	Pneumatophore	P39921|TPM1_HYDVU Tropomyosin-1	NA	NA
621146	Agalma elegans	Pneumatophore	Q27312|NADA_APLKU ADP-ribosyl cyclase/cyclic ADP-ribose hydrolase	GO:0003953	NA
512448	Agalma elegans	Pneumatophore	Q61024|ASNS_MOUSE Asparagine synthetase [glutamine-hydrolyzing]	GO:0004066;GO:0006529;GO:0005829;GO:0005763;GO:0005524;GO:0006541;GO:0070982;GO:0042149;GO:0045931;GO:0042802;GO:0048037;GO:0043066;GO:0016740;GO:0031427;GO:0032354;GO:0043200;GO:0009612;GO:0001889;GO:0009416;GO:0032870;GO:0009636;GO:0036499	829c3ee2adf9e26d6921f6e4d44432dd
624617	Agalma elegans	Pneumatophore	Q08CI4|CCYL1_DANRE Cyclin-Y-like protein 1	GO:0000079;GO:0019901;GO:0030425;GO:0030424;GO:0016538;GO:0005886;GO:0005737;GO:1904799;GO:2000331;GO:0051964;GO:1901889;GO:1904031;GO:0071902;GO:0045787	NA
608806	Agalma elegans	Pneumatophore	Q9CXT6|KDM8_MOUSE Lysine-specific demethylase 8	GO:0008168;GO:0032259;GO:0005509	NA
541497	Agalma elegans	Pneumatophore	P92208|JNK_DROME Stress-activated protein kinase JNK	GO:0004707;GO:0000165;GO:0043025;GO:0030424;GO:0005634;GO:0005524;GO:0005623;GO:0005737;GO:0003743;GO:0031098;GO:0008134;GO:1905803;GO:0030050;GO:0003677;GO:0048681;GO:1901216;GO:0008340;GO:0006413;GO:0006972;GO:0048263;GO:0009408;GO:0010468;GO:0048511	NA
511792	Agalma elegans	Pneumatophore	Q11127|FUT4_MOUSE Alpha-(1,3)-fucosyltransferase 4	NA	NA
527791	Agalma elegans	Pneumatophore		NA	NA
508952	Agalma elegans	Pneumatophore		NA	NA
579109	Agalma elegans	Pneumatophore		NA	NA
605770	Agalma elegans	Pneumatophore	Q58CN9|NAPEP_BOVIN N-acyl-phosphatidylethanolamine-hydrolyzing phospholipase D	GO:0070290;GO:0006511;GO:0016021;GO:0043227;GO:0008270;GO:0005737;GO:0031625;GO:0070292;GO:0070291;GO:0003676	NA
529597	Agalma elegans	Pneumatophore		NA	NA
630036	Agalma elegans	Pneumatophore	O70244|CUBN_RAT Cubilin	NA	NA
525172	Agalma elegans	Pneumatophore	Q3UHK3|GREB1_MOUSE Protein GREB1	NA	NA
524037	Agalma elegans	Pneumatophore	Q708W1|FXJ1B_XENLA Forkhead box protein J1-B	NA	NA
648342	Agalma elegans	Pneumatophore		NA	NA
633621	Agalma elegans	Pneumatophore	P29294|MYLK_RABIT Myosin light chain kinase, smooth muscle	GO:0004672;GO:0006468;GO:0005524	NA
579829	Agalma elegans	Pneumatophore	P70684|PGDH_CAVPO 15-hydroxyprostaglandin dehydrogenase [NAD(+)]	GO:0016491;GO:0055114;GO:0016021	NA
591876	Agalma elegans	Pneumatophore	O01735|YC91_CAEEL Uncharacterized MFS-type transporter C09D4.1	NA	02252a00d919fd4d3a1674f4a9c52a81
599633	Agalma elegans	Pneumatophore		NA	NA
610388	Agalma elegans	Pneumatophore	Q9CY18|SNX7_MOUSE Sorting nexin-7	NA	a7dbb7086a72880ef3f7883c13d8e26e
633325	Agalma elegans	Pneumatophore	Q9BXW4|MLP3C_HUMAN Microtubule-associated proteins 1A/1B light chain 3C	GO:0006914;GO:0005776;GO:0031625;GO:0036464;GO:0008017;GO:0032527;GO:0005774;GO:0009267;GO:0032984;GO:0005829;GO:0005874;GO:0031410;GO:0043562;GO:0012505;GO:0016021;GO:0061726;GO:0007033;GO:0070925	NA
515551	Agalma elegans	Pneumatophore	P0DN91|T254C_MOUSE Transmembrane protein 254c	GO:0016021	ed5d05c16d5161e212d4b2c8fce756ea
574342	Agalma elegans	Pneumatophore		NA	NA
629994	Agalma elegans	Pneumatophore	Q8WZ42|TITIN_HUMAN Titin	NA	NA
515856	Agalma elegans	Pneumatophore	Q9Y3Q0|NALD2_HUMAN N-acetylated-alpha-linked acidic dipeptidase 2	GO:0043171;GO:0042803;GO:0016021;GO:0004177;GO:0005509;GO:0006508;GO:0008270;GO:0004180	NA
590159	Agalma elegans	Pneumatophore	Q9UMX3|BOK_HUMAN Bcl-2-related ovarian killer protein {ECO:0000303|PubMed:11034351}	NA	NA
519717	Agalma elegans	Pneumatophore	O35920|CAN9_RAT Calpain-9	GO:0004198;GO:0006508;GO:0045214;GO:0005509	9a100c2b265bb95e0dddb7c15dc2a21b
596856	Agalma elegans	Pneumatophore	P49283|MVL_DROME Protein Malvolio	GO:0046873;GO:0030001;GO:0070821;GO:0030670;GO:0016021;GO:0002449;GO:0045342;GO:0032632;GO:0002460;GO:0005770;GO:0006909;GO:0015491;GO:0005764;GO:0042803;GO:0010008;GO:0015299;GO:0002309;GO:0002606;GO:0022842;GO:0034987;GO:0060586;GO:0032623;GO:0003823;GO:0006876;GO:0042571;GO:0005886;GO:0045087;GO:0050778;GO:1902023;GO:0042832;GO:0005623;GO:0009986;GO:0002825;GO:0098552;GO:0005261;GO:0002367;GO:…	cd89eb3c0ca98079ff20d681dd6fc965
607133	Agalma elegans	Pneumatophore		NA	NA
562590	Agalma elegans	Pneumatophore		NA	NA
563283	Agalma elegans	Pneumatophore	O14672|ADA10_HUMAN Disintegrin and metalloproteinase domain-containing protein 10	GO:0007229;GO:0004222;GO:0016021;GO:0006509;GO:0097197;GO:0007219;GO:0097038;GO:0043197;GO:0005912;GO:0014069;GO:0042169;GO:0017124;GO:0019901;GO:0008021;GO:0098978;GO:0043025;GO:0042803;GO:0046872;GO:0062023;GO:0030424;GO:0005802;GO:0003676;GO:0042117;GO:0098696;GO:0045211;GO:0034205;GO:0030136;GO:0010820;GO:0007220;GO:0005798;GO:0090102;GO:0061001;GO:0009986;GO:0046931;GO:0034332;GO:0000139;GO:…	4e9b556e19ffbe24755815fcaf0c0836
579825	Agalma elegans	Pneumatophore	P50059|SODM2_LEPBY Superoxide dismutase [Mn] 2	NA	a4f5df5979b46e1403b54efa3b55aa29
629380	Agalma elegans	Pneumatophore	A0JPH3|G251A_XENLA Procollagen galactosyltransferase 1-A	GO:0016740;GO:0005788;GO:0006468;GO:0140096;GO:0005524	b7b50c45a3ec0ad92c80a3686e09701a
520709	Agalma elegans	Pneumatophore		NA	NA
563028	Agalma elegans	Pneumatophore		NA	NA
591175	Agalma elegans	Pneumatophore	B0S5Y3|S5A3A_DANRE Solute carrier family 52, riboflavin transporter, member 3-A	GO:0032217;GO:0032218;GO:0005887;GO:0062124;GO:0005634;GO:0016324;GO:0007605;GO:0001618;GO:0005515;GO:0034605;GO:0005737;GO:0012505;GO:0031967;GO:0031090;GO:0006771;GO:0046718	NA
586866	Agalma elegans	Pneumatophore		NA	NA
631441	Agalma elegans	Pneumatophore	O75581|LRP6_HUMAN Low-density lipoprotein receptor-related protein 6	NA	NA
556303	Agalma elegans	Pneumatophore	P33277|GAP1_SCHPO GTPase-activating protein	GO:0043087;GO:0031254;GO:0048365;GO:0032154;GO:0005938;GO:0007165;GO:0030175;GO:0031255;GO:0042802;GO:0030027;GO:0005096;GO:0043327;GO:1905345;GO:0045178;GO:0043520;GO:0000281;GO:0005829;GO:0099568;GO:0050982;GO:0006972;GO:0016021;GO:0036360;GO:0051225;GO:0030837;GO:0031149;GO:1903665;GO:0019953;GO:0003382;GO:0006979;GO:0043406;GO:0051495;GO:0030435;GO:0051345;GO:0030036;GO:0048870	df5955e8f5ca712e54d3979702148c78
616259	Agalma elegans	Pneumatophore	Q9Y3Q0|NALD2_HUMAN N-acetylated-alpha-linked acidic dipeptidase 2	GO:0043171;GO:0042803;GO:0016021;GO:0008238;GO:0006508;GO:0005509;GO:0008270;GO:0042135;GO:0050129	NA
520697	Agalma elegans	Pneumatophore		NA	NA
523352	Agalma elegans	Pneumatophore	O75923|DYSF_HUMAN Dysferlin	GO:0007520;GO:0016021;GO:0004649;GO:0004591;GO:0005901;GO:0030976;GO:0031410;GO:0005543;GO:0043231;GO:0005975;GO:0007009;GO:0006099;GO:0030947;GO:0048747;GO:0042060;GO:0034605;GO:0061025;GO:0019751	643866497a0554dbf9d57028c53af567
630085	Agalma elegans	Pneumatophore		NA	NA
565258	Agalma elegans	Pneumatophore		NA	NA
606266	Agalma elegans	Pneumatophore	Q9Y226|S22AD_HUMAN Solute carrier family 22 member 13	NA	NA
646657	Agalma elegans	Pneumatophore	Q90935|NEUS_CHICK Neuroserpin	NA	NA
592692	Agalma elegans	Pneumatophore		NA	NA
572191	Agalma elegans	Pneumatophore		NA	NA
634043	Agalma elegans	Pneumatophore	Q62661|HBP1_RAT HMG box-containing protein 1	NA	fdff72b831ae6f50fd607ec270ae2eb9
627124	Agalma elegans	Pneumatophore		NA	NA
619656	Agalma elegans	Pneumatophore	P81439|EQST_ACTEQ Equistatin	NA	NA
567867	Agalma elegans	Pneumatophore	B3EWZ5|MLRP1_ACRMI MAM and LDL-receptor class A domain-containing protein 1	NA	NA
586867	Agalma elegans	Pneumatophore		NA	NA
625829	Agalma elegans	Pneumatophore	A0JNE3|NR2C1_BOVIN Nuclear receptor subfamily 2 group C member 1	GO:0003707;GO:0043401;GO:0042025;GO:0043565;GO:0008270;GO:0003700;GO:0005634;GO:0042826;GO:0001012;GO:0006355;GO:0070013;GO:0045111;GO:0035326;GO:0000785;GO:0003690;GO:0005667;GO:0016021;GO:0060164;GO:0030374;GO:0021764;GO:0008144;GO:0021960;GO:0008134;GO:0002118;GO:0048712;GO:0021819;GO:0021542;GO:2000178;GO:0021895;GO:0001662;GO:0021772;GO:0035176;GO:2000648;GO:0035019;GO:0090049;GO:0060291;GO:…	NA
582697	Agalma elegans	Pneumatophore	Q708S4|ASI4A_DANRE Acid-sensing ion channel 4	NA	NA
648760	Agalma elegans	Pneumatophore	P84875|PCPI_SABMA Carboxypeptidase inhibitor SmCI	NA	29f359149cbad348b9022cd26e67c297
627953	Agalma elegans	Pneumatophore	Q26422|LFC_CARRO Limulus clotting factor C	NA	a5c420a58ced440d044588a09b8627ef
609259	Agalma elegans	Pneumatophore		NA	NA
582430	Agalma elegans	Pneumatophore		NA	NA
591081	Agalma elegans	Pneumatophore	O75027|ABCB7_HUMAN ATP-binding cassette sub-family B member 7, mitochondrial	GO:0042626;GO:0055085;GO:0016021;GO:0016887;GO:0005623;GO:0006879;GO:0005743;GO:0005524;GO:0007186;GO:0015886;GO:0031683;GO:0001664;GO:0003924;GO:0005525;GO:0015232	72257304240dc9ee5565c8155987d0c8
510552	Agalma elegans	Pneumatophore		NA	NA
538823	Agalma elegans	Pneumatophore	P26256|ANX12_HYDVU Annexin-B12	GO:0005544;GO:0050819;GO:0072563;GO:0005737;GO:0005509;GO:0009897;GO:0043086;GO:0004859;GO:0008092;GO:2000145;GO:0005634;GO:0010033;GO:0001786;GO:0001778;GO:0035374;GO:0048306;GO:1901611;GO:0097708;GO:0005178;GO:0008201;GO:0098805;GO:0007599;GO:0098588;GO:0019898;GO:0009992;GO:0004930;GO:0051283;GO:0006874;GO:0012506;GO:0070013;GO:0046983;GO:0015485;GO:0012505;GO:0015276;GO:0006909;GO:0009651;GO:…	NA
613050	Agalma elegans	Pneumatophore	P42212|GFP_AEQVI Green fluorescent protein	NA	NA
623599	Agalma elegans	Pneumatophore	Q9PTL2|SPY2_CHICK Protein sprouty homolog 2	NA	NA
620491	Agalma elegans	Pneumatophore	B3EWZ5|MLRP1_ACRMI MAM and LDL-receptor class A domain-containing protein 1	GO:0010017;GO:0005773;GO:0020037;GO:0005794;GO:0005886	b9ce2dfd3d28b26cdece7674e19d06d5
543094	Agalma elegans	Pneumatophore	Q99PW6|MMP24_RAT Matrix metalloproteinase-24	NA	4b0dbf4e42059899883fef0187c23dc1
573919	Agalma elegans	Pneumatophore	O43610|SPY3_HUMAN Protein sprouty homolog 3	NA	NA
643857	Agalma elegans	Pneumatophore		NA	NA
563032	Agalma elegans	Pneumatophore		NA	NA
626691	Agalma elegans	Pneumatophore	Q6P1M0|S27A4_HUMAN Long-chain fatty acid transport protein 4	GO:0031957;GO:0015908;GO:0030176;GO:0004467;GO:0001676;GO:0006699;GO:0015245;GO:0005783;GO:0005324;GO:0006642;GO:0140354;GO:0046951;GO:0000038;GO:0098739;GO:1905039	NA
580467	Agalma elegans	Pneumatophore		NA	NA
549557	Agalma elegans	Pneumatophore		NA	NA
635928	Agalma elegans	Pneumatophore	Q2XWK0|SVOP_XENLA Synaptic vesicle 2-related protein	NA	8bf590d186f9f152e8ad425233a92b7b
557483	Agalma elegans	Pneumatophore	B2BS84|VKT_AUSLA Putative Kunitz-type serine protease inhibitor	NA	29f359149cbad348b9022cd26e67c297
626263	Agalma elegans	Pneumatophore	Q5BKI6|ANKR1_XENTR Ankyrin repeat domain-containing protein 1	NA	c7e0ab91f98364aa51290a3c421aa984
601126	Agalma elegans	Pneumatophore		NA	NA
594334	Agalma elegans	Pneumatophore		NA	NA
650885	Agalma elegans	Pneumatophore		NA	NA
548121	Agalma elegans	Pneumatophore	B1ATG9|TIKI2_MOUSE Metalloprotease TIKI2	NA	1d9f311291c18f8bf60267e0bb61bef9
541657	Agalma elegans	Pneumatophore	Q2XWK0|SVOP_XENLA Synaptic vesicle 2-related protein	NA	8bf590d186f9f152e8ad425233a92b7b
594653	Agalma elegans	Pneumatophore	Q19673|TYR3_CAEEL Putative tyrosinase-like protein tyr-3	NA	NA
605388	Agalma elegans	Pneumatophore	Q8BM96|AGRG7_MOUSE Adhesion G-protein coupled receptor G7	NA	NA
645459	Agalma elegans	Pneumatophore	A1L3M3|YLAT2_XENLA Y+L amino acid transporter 2	NA	NA
535919	Agalma elegans	Pneumatophore	O15072|ATS3_HUMAN A disintegrin and metalloproteinase with thrombospondin motifs 3	NA	a6add26e580bffeac31b0418671ecf80
626266	Agalma elegans	Pneumatophore		NA	NA
616264	Agalma elegans	Pneumatophore	O77564|FOLH1_PIG Glutamate carboxypeptidase 2	NA	NA
633643	Agalma elegans	Pneumatophore	Q6J201|SPI_CYACP Serine protease inhibitor {ECO:0000312|EMBL:AAT35220.1}	NA	b3777fe38b46f59fa45b191971027263
577803	Agalma elegans	Pneumatophore		NA	NA
629138	Agalma elegans	Pneumatophore	O60931|CTNS_HUMAN Cystinosin	GO:0070293;GO:0015184;GO:0005774;GO:0003094;GO:0010506;GO:0005764;GO:0016021;GO:0015811;GO:0005770;GO:0045111;GO:0007625;GO:0007628;GO:0007616;GO:0008542;GO:0002088;GO:0007420;GO:0006749;GO:0046034	NA
560905	Agalma elegans	Pneumatophore	Q8RZB5|CML10_ORYSJ Probable calcium-binding protein CML10	GO:0005509	c6fc20993f08501b35ad7fa911c30e8d
529327	Agalma elegans	Pneumatophore		NA	NA
509246	Agalma elegans	Pneumatophore		NA	NA
568260	Agalma elegans	Pneumatophore	O70489|PPT2_RAT Lysosomal thioesterase PPT2	GO:0008474;GO:0098734;GO:0005764;GO:0016021	NA
620497	Agalma elegans	Pneumatophore	B3EWZ6|MLRP2_ACRMI MAM and LDL-receptor class A domain-containing protein 2	NA	NA
560925	Agalma elegans	Pneumatophore	Q03347|RUNX1_MOUSE Runt-related transcription factor 1	GO:0045893;GO:0003700;GO:0005634;GO:0003677;GO:0005524;GO:0070013;GO:0005667;GO:0005829;GO:0000785;GO:0140297;GO:0000428;GO:0002062;GO:0003682;GO:0016021;GO:0019904;GO:0070848;GO:0001503;GO:0001067;GO:0045595;GO:0030097;GO:0009719;GO:0051427;GO:0042487;GO:0061036;GO:0045778;GO:0035115;GO:0006357;GO:0045879;GO:0048568;GO:0040036;GO:0060350;GO:1904888;GO:0042475;GO:0048706;GO:0048469;GO:0048863;GO:…	NA
610654	Agalma elegans	Pneumatophore	Q2KNE5|OPN4A_DANRE Melanopsin-A	NA	95ddab58b1a8e4cf6c097a69bd6b617c
528909	Agalma elegans	Pneumatophore		NA	NA
587133	Agalma elegans	Pneumatophore	Q20191|NAS13_CAEEL Zinc metalloproteinase nas-13	NA	NA
587138	Agalma elegans	Pneumatophore	P55115|NAS15_CAEEL Zinc metalloproteinase nas-15	NA	NA
522073	Agalma elegans	Pneumatophore		NA	NA
531754	Agalma elegans	Pneumatophore		NA	NA
580538	Agalma elegans	Pneumatophore		NA	NA
611469	Agalma elegans	Pneumatophore	Q5U901|CBPA6_MOUSE Carboxypeptidase A6	GO:0004181;GO:0006508;GO:0005615;GO:0016021;GO:0008270	NA
574180	Agalma elegans	Pneumatophore		NA	NA
638215	Agalma elegans	Pneumatophore	Q9H2E6|SEM6A_HUMAN Semaphorin-6A	NA	2ba227db8949686fcefb0875d06e7865
630859	Agalma elegans	Pneumatophore		NA	NA
535379	Agalma elegans	Pneumatophore	Q9JK41|COPT1_RAT High affinity copper uptake protein 1	GO:0005375;GO:0035434;GO:0016021;GO:0005623;GO:0005886;GO:0006878	NA
533090	Agalma elegans	Pneumatophore	Q8K0C9|GMDS_MOUSE GDP-mannose 4,6 dehydratase	GO:0008446;GO:0019673	4cb2d6b148dc26c526d4b63ad7f7997d
649058	Agalma elegans	Pneumatophore		NA	NA
568488	Agalma elegans	Pneumatophore		NA	NA
571270	Agalma elegans	Pneumatophore		NA	NA
591418	Agalma elegans	Pneumatophore	A2TLM1|RPIA_PIG Ribose-5-phosphate isomerase	GO:0009052;GO:0004751;GO:0043231;GO:0006014	NA
568742	Agalma elegans	Pneumatophore		NA	NA
627894	Agalma elegans	Pneumatophore	Q58A42|DD3_DICDI Protein DD3-3	NA	NA
628893	Agalma elegans	Pneumatophore		NA	NA
635764	Agalma elegans	Pneumatophore	Q687X5|STEA4_HUMAN Metalloreductase STEAP4	GO:0052851;GO:0070207;GO:0005768;GO:0008823;GO:0015677;GO:0045444;GO:0071949;GO:0005654;GO:0020037;GO:0009055;GO:0005886;GO:0016021;GO:0022900;GO:0005509;GO:0009306;GO:0000139;GO:0098805;GO:0070062;GO:0098706;GO:0055072	215f4eec9a0d01b5c334021a0e4c79af
529326	Agalma elegans	Pneumatophore	B3EWZ5|MLRP1_ACRMI MAM and LDL-receptor class A domain-containing protein 1	NA	NA
544540	Agalma elegans	Pneumatophore	Q3UP87|ELNE_MOUSE Neutrophil elastase	NA	NA
643513	Agalma elegans	Pneumatophore		NA	NA
620171	Agalma elegans	Pneumatophore		NA	NA
637577	Agalma elegans	Pneumatophore		NA	NA
611886	Agalma elegans	Pneumatophore		NA	NA
563655	Agalma elegans	Pneumatophore	Q64317|DLX1_MOUSE Homeobox protein DLX-1	GO:0043565;GO:0005634;GO:0060173;GO:0035107;GO:0006355;GO:0005840;GO:0035326;GO:0001012;GO:0048598;GO:0003690;GO:0003700;GO:0008097;GO:0033338;GO:0003735;GO:0060429;GO:0048646;GO:0033339;GO:0048731;GO:0043009;GO:0048729;GO:0035239;GO:0060021;GO:0050679;GO:0060322;GO:0030154;GO:1903508;GO:0010628;GO:1903507;GO:2000113;GO:1904888;GO:0061448;GO:0010629;GO:0006412	NA
586979	Agalma elegans	Pneumatophore	P42577|FRIS_LYMST Soma ferritin	GO:0004322;GO:0006879;GO:0005623;GO:0005737;GO:0008199;GO:0006826;GO:0008198;GO:0055114;GO:0051238;GO:0051651	33d892319c297766f98e219e2f320a06
560936	Agalma elegans	Pneumatophore		NA	NA
539469	Agalma elegans	Pneumatophore	Q8JIV8|SL_DEIAC Snaclec clone 2100755	NA	NA
524595	Agalma elegans	Pneumatophore	P55878|GLI1_CHICK Zinc finger protein GLI1	GO:0007224;GO:0003676;GO:0016021;GO:0009953;GO:0009952;GO:0003700;GO:0048568;GO:0006355	67ec8154a112e2ae1aebe5ec15ce9194
623578	Agalma elegans	Pneumatophore	P27401|POL_SFV3L Pro-Pol polyprotein	NA	NA
523342	Agalma elegans	Pneumatophore	Q13231|CHIT1_HUMAN Chitotriosidase-1	GO:0008061;GO:0005576;GO:0005975;GO:0004553;GO:0006032;GO:0005737;GO:0090197;GO:0002532;GO:0016021;GO:0019900;GO:0022857;GO:0023056;GO:0010647;GO:0052367;GO:0052336;GO:0044037;GO:0052360;GO:0052339;GO:0006037;GO:0001878;GO:0006915;GO:0002376;GO:0044245;GO:0055085	0caa07870a9c9b5ea94bf5a966b7756c
593356	Agalma elegans	Pneumatophore	Q9LFN5|GLR25_ARATH Glutamate receptor 2.5	GO:0004965;GO:0007186;GO:0016021	443d3f53297c9e23778ce5ea064141fc
620970	Agalma elegans	Pneumatophore		NA	NA
564152	Agalma elegans	Nectophore developing	P16884|NFH_RAT Neurofilament heavy polypeptide	NA	NA
516982	Agalma elegans	Nectophore developing		NA	NA
594406	Agalma elegans	Nectophore developing	Q5ZIE8|MCAF1_CHICK Activating transcription factor 7-interacting protein 1	NA	NA
525061	Agalma elegans	Nectophore developing		NA	NA
569873	Agalma elegans	Nectophore developing	O95980|RECK_HUMAN Reversion-inducing cysteine-rich protein with Kazal motifs	GO:1904684;GO:0008191;GO:0016021	a464225c8d418f701010a7e73ae15d7a
626278	Agalma elegans	Nectophore developing		NA	NA
599769	Agalma elegans	Nectophore developing	Q8AVC3|G6PT3_XENLA Glucose-6-phosphate exchanger SLC37A2 {ECO:0000305}	GO:0022857;GO:0055085;GO:0016021	ce090205d65f0a85c3e363455b364f1d
619847	Agalma elegans	Nectophore developing		NA	NA
532617	Agalma elegans	Nectophore developing		NA	NA
535758	Agalma elegans	Nectophore developing	P27830|RMLB2_ECOLI dTDP-glucose 4,6-dehydratase 2	NA	NA
626854	Agalma elegans	Nectophore developing	Q9D7Q1|CHIT1_MOUSE Chitotriosidase-1	GO:0008061;GO:0005975;GO:0030246;GO:0004553	0caa07870a9c9b5ea94bf5a966b7756c
595966	Agalma elegans	Nectophore developing		NA	NA
541924	Agalma elegans	Nectophore developing		NA	NA
[truncated: 77,744 more rows]
