# Supplementary material for: Evolution of Gene Expression across Species and Specialized Zooids in Siphonophora
Source: Mol Biol Evol. 2022 Feb 3;39(2):msac027. doi: 10.1093/molbev/msac027 (PMC8844502; doi:10.1093/molbev/msac027)
Supplement: msac027_Supplementary_Data [file msac027_supplementary_data.zip › Supplementaryfile2.csv]

sequence_ids	species	zooid	blast_hit	GO_term	gene_tree
596698	Agalma elegans	Pneumatophore	P52758|UK114_HUMAN Ribonuclease UK114	GO:0016787;GO:0070314;GO:0005777;GO:0036041;GO:1902074;GO:0061157;GO:0005759;GO:0005829;GO:0050680;GO:0030324;GO:0042802;GO:0005634;GO:0001822;GO:0003729;GO:0007420;GO:0140098;GO:0046914;GO:0033993;GO:1901565;GO:0006402;GO:0090502	NA
543342	Agalma elegans	Pneumatophore		NA	NA
613487	Agalma elegans	Pneumatophore	Q9H4G4|GAPR1_HUMAN Golgi-associated plant pathogenesis-related protein 1	NA	NA
643482	Agalma elegans	Pneumatophore		NA	NA
522365	Agalma elegans	Pneumatophore	Q44297|ODH_ARTSC Opine dehydrogenase	NA	29446e73a6a7dd76673453abcae8a546
626618	Agalma elegans	Pneumatophore	Q9Z110|P5CS_MOUSE Delta-1-pyrroline-5-carboxylate synthase	GO:0004349;GO:0006561;GO:0005739;GO:0004350;GO:0017144;GO:0009506;GO:0005524;GO:0031967;GO:0016310;GO:0031090;GO:0019240;GO:0006592;GO:0005829;GO:0009507;GO:0042802;GO:0055114;GO:0050661;GO:0003723;GO:0006536;GO:0009555;GO:0009793;GO:0009266	NA
621492	Agalma elegans	Pneumatophore		NA	NA
519294	Agalma elegans	Pneumatophore	Q5R8C0|PPA6_PONAB Lysophosphatidic acid phosphatase type 6	NA	c432a4e2ec4e2def3e89890ffc75229b
621729	Agalma elegans	Pneumatophore	Q9D4D4|TKTL2_MOUSE Transketolase-like protein 2	GO:0005093;GO:0016192;GO:0005737;GO:0050790;GO:0017137;GO:0043231;GO:0046901;GO:0006869;GO:0004326;GO:0005319;GO:0042626;GO:0055085	NA
588590	Agalma elegans	Pneumatophore		NA	NA
535090	Agalma elegans	Pneumatophore	P31907|HOXX_BRADU Hydrogenase maturation factor HoxX	GO:0016742;GO:0009058;GO:0055114;GO:0003677;GO:0004488	eae676da20a46a6a26f88600301058f7
632818	Agalma elegans	Pneumatophore	Q9EQS0|TALDO_RAT Transaldolase	GO:0004801;GO:0006098;GO:0005737;GO:0005634;GO:0005975;GO:0016021	NA
613979	Agalma elegans	Pneumatophore	Q8HXX6|SAP3_MACFA Ganglioside GM2 activator	NA	NA
524276	Agalma elegans	Pneumatophore		NA	NA
619953	Agalma elegans	Pneumatophore	Q44297|ODH_ARTSC Opine dehydrogenase	NA	29446e73a6a7dd76673453abcae8a546
600460	Agalma elegans	Pneumatophore	Q7QGL0|KLHDB_ANOGA Kelch-like protein diablo {ECO:0000250|UniProtKB:Q9VUU5}	GO:0035914;GO:0003677;GO:0016021;GO:0048741;GO:0045214	NA
531437	Agalma elegans	Pneumatophore	P40313|CTRL_HUMAN Chymotrypsin-like protease CTRL-1	GO:0004252;GO:0005615;GO:0006508	NA
575767	Agalma elegans	Pneumatophore	P14519|GLYM_RABIT Serine hydroxymethyltransferase, mitochondrial	GO:0004372;GO:0019264;GO:0005739;GO:0030170;GO:0035999;GO:0070552;GO:0070013;GO:0008168;GO:0070905;GO:0019866;GO:0050897;GO:0009570;GO:0008270;GO:0009295;GO:0042802;GO:0015630;GO:0003682;GO:0005452;GO:0005829;GO:0005886;GO:0016021;GO:0032259;GO:1904481;GO:0006565;GO:0071229;GO:0071417;GO:0071407;GO:0046655;GO:0002082;GO:1901701;GO:0051289;GO:1903715;GO:0034340;GO:0070129;GO:0070536;GO:0044419;GO:…	NA
613442	Agalma elegans	Pneumatophore		NA	NA
651285	Agalma elegans	Pneumatophore		NA	NA
616938	Agalma elegans	Pneumatophore		NA	NA
535365	Agalma elegans	Pneumatophore	P00548|KPYM_CHICK Pyruvate kinase PKM	GO:0004743;GO:0006096;GO:0055120;GO:0030955;GO:0030017;GO:0000287;GO:0016301;GO:0005783;GO:0008158;GO:0042626;GO:0016887;GO:0016021;GO:0005524;GO:0061718;GO:0006735;GO:0042866;GO:0001889;GO:0055085	7973d22126acd4895c72ee91ef7a84d7
612505	Agalma elegans	Pneumatophore	P17244|G3P_CRIGR Glyceraldehyde-3-phosphate dehydrogenase	GO:0006006;GO:0016620;GO:0005829;GO:0050661;GO:0009536;GO:0006096;GO:0051287;GO:0016021;GO:0004807;GO:0005507;GO:0008270;GO:0055114;GO:0080022;GO:0080144;GO:0048658;GO:0009555	NA
572002	Agalma elegans	Pneumatophore		NA	NA
592181	Agalma elegans	Pneumatophore	O13065|MMP18_XENLA Matrix metalloproteinase-18	NA	c0690e0d3ed224c5cfeed8aabe34c395
580950	Agalma elegans	Pneumatophore		NA	NA
596727	Agalma elegans	Pneumatophore		NA	NA
512769	Agalma elegans	Pneumatophore		NA	NA
579359	Agalma elegans	Pneumatophore	P31580|HCE1_ORYLA High choriolytic enzyme 1	GO:0004222;GO:0006508;GO:0016020;GO:0008270;GO:0018996;GO:0006897;GO:0005509;GO:0005044;GO:0055114;GO:0016491	NA
508817	Agalma elegans	Pneumatophore		NA	NA
560316	Agalma elegans	Pneumatophore	Q9BXW7|CECR5_HUMAN Cat eye syndrome critical region protein 5	GO:0046474;GO:0005739	NA
617224	Agalma elegans	Pneumatophore		NA	NA
549856	Agalma elegans	Pneumatophore	P20742|PZP_HUMAN Pregnancy zone protein	NA	1e602ff3170c17c085fc3b196f72ddd7
611652	Agalma elegans	Pneumatophore	O95084|PRS23_HUMAN Serine protease 23	GO:0004252;GO:0006508;GO:0005576;GO:0003160;GO:0005634;GO:0003171;GO:0008593;GO:0005739;GO:0016021;GO:0022857;GO:0005515;GO:1902475	NA
632272	Agalma elegans	Pneumatophore	Q9Z0T0|TPMT_RAT Thiopurine S-methyltransferase	GO:0008119;GO:0032259;GO:0005737;GO:0017144;GO:0010038;GO:1904047;GO:0006139	NA
557495	Agalma elegans	Pneumatophore	P00636|F16P1_PIG Fructose-1,6-bisphosphatase 1	GO:0042132;GO:0016311;GO:0005975	df754681628e214627c4adfa88f326dc
628836	Agalma elegans	Pneumatophore	Q9U943|APLP_LOCMI Apolipophorins	NA	6e01edad27b65f148685a3eb8133f3c3
610538	Agalma elegans	Pneumatophore	B0BM40|TPIS_XENTR Triosephosphate isomerase	GO:0004807;GO:0006096;GO:0005829;GO:0046166;GO:0019563;GO:0006094	30a47e72001a336f0d686c6383d87459
542384	Agalma elegans	Pneumatophore		NA	NA
594182	Agalma elegans	Pneumatophore	Q5F477|LDAH_CHICK Lipid droplet-associated hydrolase {ECO:0000250|UniProtKB:Q8BVA5}	NA	NA
606970	Agalma elegans	Pneumatophore		NA	NA
617221	Agalma elegans	Pneumatophore		NA	NA
576347	Agalma elegans	Pneumatophore	P91427|PGK_CAEEL Probable phosphoglycerate kinase	GO:0004618;GO:0006096;GO:0005737;GO:0005524;GO:0030054;GO:0045202;GO:0099512;GO:0005623;GO:0016021;GO:0043229;GO:0043228;GO:0043531;GO:0004514;GO:0004356;GO:0043227;GO:1903862;GO:0001666;GO:0006094;GO:0046716;GO:0007268;GO:0006542;GO:0009435	NA
651479	Agalma elegans	Pneumatophore	P48180|ACH1_CAEEL Acetylcholine receptor subunit alpha-type acr-16	NA	d74e9db1f23877c11e6ff7ea7e81ff4e
548069	Agalma elegans	Pneumatophore	Q9H1K1|ISCU_HUMAN Iron-sulfur cluster assembly enzyme ISCU, mitochondrial	GO:0016226;GO:0005506;GO:0051536	NA
518032	Agalma elegans	Pneumatophore	Q9WTN6|S22AL_MOUSE Solute carrier family 22 member 21	NA	f82508554cf4f74526acddd545e978d4
648834	Agalma elegans	Pneumatophore	Q5ICW4|GRB14_BOVIN Growth factor receptor-bound protein 14	NA	NA
569354	Agalma elegans	Pneumatophore	Q98930|SORL_CHICK Sortilin-related receptor	NA	NA
627475	Agalma elegans	Pneumatophore	Q13308|PTK7_HUMAN Inactive tyrosine-protein kinase 7	NA	d9255039cab5b2e892d27c748a2620ab
602646	Agalma elegans	Pneumatophore	Q28GD4|ELAV2_XENTR ELAV-like protein 2	GO:1990904;GO:0003723;GO:0036093;GO:0060856;GO:0048477;GO:0005634	27fe1a0e13f49bfd1d55dfe75b7ee7ec
511082	Agalma elegans	Pneumatophore	P17817|P5CR_SOYBN Pyrroline-5-carboxylate reductase	GO:0004735;GO:0006561;GO:0005737;GO:0017144;GO:0055114	NA
635257	Agalma elegans	Pneumatophore	Q28685|DAG1_RABIT Dystroglycan	NA	1033d174d07984d1d356af27a4501619
620698	Agalma elegans	Pneumatophore		NA	NA
562184	Agalma elegans	Pneumatophore	Q0EEE2|PTHD3_MOUSE Patched domain-containing protein 3	NA	NA
596836	Agalma elegans	Pneumatophore	Q9W332|CUBN_DROME Cubilin homolog {ECO:0000312|FlyBase:FBgn0052702}	NA	NA
591989	Agalma elegans	Pneumatophore	Q28DL4|TRAF6_XENTR TNF receptor-associated factor 6	NA	NA
543033	Agalma elegans	Pneumatophore	Q4L235|ACSF4_HUMAN Acyl-CoA synthetase family member 4	NA	NA
520777	Agalma elegans	Pneumatophore	Q5QD09|TAA7E_MOUSE Trace amine-associated receptor 7e	NA	NA
596491	Agalma elegans	Pneumatophore	P82968|MCPI_MELCP Four-domain proteases inhibitor	NA	NA
562185	Agalma elegans	Pneumatophore		NA	NA
568100	Agalma elegans	Pneumatophore	Q96UF1|G3P3_MUCCL Glyceraldehyde-3-phosphate dehydrogenase 3	GO:0016620;GO:0006006;GO:0050661;GO:0055114;GO:0051287;GO:0006096	NA
611529	Agalma elegans	Pneumatophore	Q3TY86|AIFM3_MOUSE Apoptosis-inducing factor 3	GO:0051537;GO:0055114;GO:0005783;GO:0050660;GO:0097194;GO:0005829;GO:0005743;GO:0016491;GO:0046872;GO:0005634	633f170e1c3bf66514bc89b57e20a966
651699	Agalma elegans	Pneumatophore		NA	NA
600137	Agalma elegans	Pneumatophore	Q6AZV7|DDX55_XENLA ATP-dependent RNA helicase DDX55	GO:0003724;GO:0005730;GO:0006355;GO:0005654;GO:0005829;GO:0003723;GO:0005524;GO:0016020;GO:0008270;GO:0005515;GO:0003700;GO:0003677	c394b398fbef27830d8154058d406fc4
630869	Agalma elegans	Pneumatophore	O17732|PYC1_CAEEL Pyruvate carboxylase 1	GO:0009374;GO:0006094;GO:0005737;GO:0004736;GO:0043231;GO:0006090;GO:0016021;GO:0005524;GO:0046872;GO:0046686;GO:0044791;GO:0046959;GO:0019074;GO:0042802;GO:0016829;GO:0016740;GO:0010629	ddccc7a04505eda9628b3aba33cbbc39
524336	Agalma elegans	Pneumatophore		NA	NA
631121	Agalma elegans	Pneumatophore	P42325|NCAH_DROME Neurocalcin homolog	GO:0005509	NA
628145	Agalma elegans	Pneumatophore	Q9WY55|GCSH_THEMA Glycine cleavage system H protein {ECO:0000255|HAMAP-Rule:MF_00272}	GO:0005960;GO:0019464;GO:0008444;GO:0005524;GO:0005739;GO:0032049;GO:0016480	NA
589478	Agalma elegans	Pneumatophore		NA	NA
563449	Agalma elegans	Pneumatophore	P82968|MCPI_MELCP Four-domain proteases inhibitor	NA	NA
641924	Agalma elegans	Pneumatophore	Q00174|LAMA_DROME Laminin subunit alpha	NA	NA
591990	Agalma elegans	Pneumatophore	Q60803|TRAF3_MOUSE TNF receptor-associated factor 3	GO:0005164;GO:0042981;GO:0035631;GO:0005737;GO:0009898;GO:0008063;GO:0033209;GO:0051090;GO:0008270;GO:0031996;GO:0050688;GO:0031625;GO:0042802;GO:0045087;GO:0019903;GO:0001817;GO:0019901;GO:0004842;GO:0005813;GO:0097708;GO:0003779;GO:0004721;GO:0012505;GO:0044092;GO:0048519;GO:0044419;GO:0009966;GO:0044093;GO:0048518;GO:0051246;GO:0070534;GO:0080135;GO:0042325;GO:0006915;GO:0030833;GO:0030036;GO:…	NA
641925	Agalma elegans	Pneumatophore	Q00174|LAMA_DROME Laminin subunit alpha	NA	NA
589693	Agalma elegans	Pneumatophore	G5EFZ1|GPMI_CAEEL 2,3-bisphosphoglycerate-independent phosphoglycerate mutase {ECO:0000305|PubMed:15234973}	GO:0006007;GO:0004619;GO:0005737;GO:0030145;GO:0004496;GO:0008299;GO:0005524;GO:0016310;GO:0046031;GO:0006090;GO:0003676;GO:0044262;GO:0046034;GO:0006091;GO:0031047	NA
560523	Agalma elegans	Pneumatophore		NA	NA
513458	Agalma elegans	Pneumatophore	Q6UVY6|MOXD1_HUMAN DBH-like monooxygenase protein 1	NA	NA
512838	Agalma elegans	Pneumatophore		NA	NA
614537	Agalma elegans	Pneumatophore	Q05000|MYS_PODCA Myosin heavy chain	NA	24bc601e184b95f232f210552e6965db
639246	Agalma elegans	Pneumatophore		NA	NA
564626	Agalma elegans	Pneumatophore	O97341|CALM_SUBDO Calmodulin	NA	NA
614655	Agalma elegans	Pneumatophore		NA	NA
596242	Agalma elegans	Pneumatophore		NA	NA
583490	Agalma elegans	Pneumatophore	P0C8L6|PHS_HYPDU Probable pterin-4-alpha-carbinolamine dehydratase	NA	NA
570565	Agalma elegans	Pneumatophore		NA	NA
520121	Agalma elegans	Pneumatophore		NA	NA
514218	Agalma elegans	Pneumatophore	Q8JZP9|GA2L1_MOUSE GAS2-like protein 1	NA	NA
573312	Agalma elegans	Pneumatophore	Q5QD25|TAAR2_RAT Trace amine-associated receptor 2	NA	NA
521290	Agalma elegans	Pneumatophore	Q61830|MRC1_MOUSE Macrophage mannose receptor 1	NA	NA
594549	Agalma elegans	Pneumatophore	Q00969|ATF2_RAT Cyclic AMP-dependent transcription factor ATF-2	NA	NA
540511	Agalma elegans	Pneumatophore	Q4GZT3|PKD2_BOVIN Polycystin-2	GO:0005509;GO:0097704;GO:0016323;GO:0005929;GO:0072019;GO:0051284;GO:0005783;GO:0010882;GO:0033040;GO:0072114;GO:0005262;GO:0003146;GO:0051371;GO:0032965;GO:0016021;GO:0015269;GO:0001946;GO:0003171;GO:0070121;GO:0005272;GO:0043235;GO:0009986;GO:0042802;GO:0001947;GO:0031253;GO:1990351;GO:0031226;GO:0098796;GO:0031410;GO:0009953;GO:0098588;GO:0009612;GO:0007610;GO:0001581;GO:0009582;GO:0009581;GO:…	NA
631972	Agalma elegans	Pneumatophore	Q92481|AP2B_HUMAN Transcription factor AP-2-beta	NA	NA
515702	Agalma elegans	Pneumatophore	Q9P0X4|CAC1I_HUMAN Voltage-dependent T-type calcium channel subunit alpha-1I	NA	NA
590044	Agalma elegans	Pneumatophore	Q9D110|MTHFS_MOUSE 5-formyltetrahydrofolate cyclo-ligase	GO:0030272;GO:0035999;GO:0005739;GO:0005524;GO:0009396;GO:0005829;GO:0070013;GO:0046657;GO:0016021;GO:0046872;GO:0005542;GO:0004930;GO:0006536;GO:0043066;GO:0015942;GO:0007166;GO:0007186;GO:0015031	NA
588347	Agalma elegans	Pneumatophore		NA	NA
575710	Agalma elegans	Pneumatophore	Q8TE59|ATS19_HUMAN A disintegrin and metalloproteinase with thrombospondin motifs 19	NA	NA
583961	Agalma elegans	Pneumatophore		NA	NA
574182	Agalma elegans	Pneumatophore	Q795M8|YUGO_BACSU Putative potassium channel protein YugO	NA	6c7f773e02fffcb237e7a294320b1394
631118	Agalma elegans	Pneumatophore	Q09470|KCNA1_HUMAN Potassium voltage-gated channel subfamily A member 1	GO:0051260;GO:0008076;GO:0005249;GO:0034765;GO:0071805;GO:0007637;GO:0048047;GO:0060025;GO:0045938;GO:0045838;GO:0008345;GO:0030431;GO:0048675;GO:0001508;GO:1903351;GO:0009584	NA
530651	Agalma elegans	Pneumatophore	Q60803|TRAF3_MOUSE TNF receptor-associated factor 3	GO:0005164;GO:0042981;GO:0005737;GO:0033209;GO:0005813;GO:0008270;GO:0008063;GO:0009898;GO:0031996;GO:0051090;GO:0048583;GO:0031625;GO:0042802;GO:0004842;GO:0016324;GO:0002697;GO:0008511;GO:0005634;GO:0005623;GO:0045087;GO:0001817;GO:0012505;GO:0016021;GO:0023056;GO:0010647;GO:0050694;GO:0003677;GO:0044092;GO:0001878;GO:0048519;GO:0044419;GO:0044093;GO:0070534;GO:0001934;GO:0055064;GO:0055078;GO:…	NA
523335	Agalma elegans	Pneumatophore	Q01813|PFKAP_HUMAN ATP-dependent 6-phosphofructokinase, platelet type {ECO:0000255|HAMAP-Rule:MF_03184}	GO:0003872;GO:0006002;GO:0005737;GO:0061615;GO:0061695;GO:0005524;GO:0016020;GO:0043169;GO:0070095;GO:0048029;GO:0042802;GO:0061718;GO:0006735;GO:0051289;GO:0030388	e6a70d27915c27f5bcbbf301d7cc058f
609483	Agalma elegans	Pneumatophore	Q8K3F2|MMP21_MOUSE Matrix metalloproteinase-21	NA	34ce1fee9502e72e261867cb5cb4d1ea
648622	Agalma elegans	Pneumatophore		NA	NA
523485	Agalma elegans	Pneumatophore		NA	NA
521007	Agalma elegans	Pneumatophore		NA	NA
582458	Agalma elegans	Pneumatophore		NA	NA
615045	Agalma elegans	Pneumatophore		NA	NA
560907	Agalma elegans	Pneumatophore	Q6L4D4|CML15_ORYSJ Probable calcium-binding protein CML15	GO:0005509	c6fc20993f08501b35ad7fa911c30e8d
598694	Agalma elegans	Pneumatophore		NA	NA
594185	Agalma elegans	Pneumatophore	P98133|FBN1_BOVIN Fibrillin-1	NA	NA
579646	Agalma elegans	Pneumatophore		NA	NA
509909	Agalma elegans	Pneumatophore	P05140|ISP2_HEMAM Type-2 ice-structuring protein	NA	NA
594552	Agalma elegans	Pneumatophore	D3YXG0|HMCN1_MOUSE Hemicentin-1 {ECO:0000312|MGI:MGI:2685047}	NA	NA
521265	Agalma elegans	Pneumatophore	P47032|PRY1_YEAST Protein PRY1 {ECO:0000305}	NA	NA
600677	Agalma elegans	Pneumatophore	Q96RW7|HMCN1_HUMAN Hemicentin-1	NA	NA
620672	Agalma elegans	Pneumatophore	Q9VZW5|FMAR_DROME FMRFamide receptor	GO:0007218;GO:0004930;GO:0016021	339a3630f26bbed16028a3e245c9c9b2
593091	Agalma elegans	Pneumatophore		NA	NA
623168	Agalma elegans	Pneumatophore	E1C1R4|UBP47_CHICK Ubiquitin carboxyl-terminal hydrolase 47	GO:0036459;GO:0016579;GO:0019005;GO:0006511;GO:0005737;GO:0071987;GO:0004197;GO:0043154;GO:0010972;GO:0030307;GO:0090263;GO:1902230;GO:0034644;GO:0006284;GO:0042493;GO:0045892	NA
513107	Agalma elegans	Pneumatophore		NA	NA
582156	Agalma elegans	Pneumatophore	O15013|ARHGA_HUMAN Rho guanine nucleotide exchange factor 10	NA	NA
581568	Agalma elegans	Pneumatophore	Q9NT99|LRC4B_HUMAN Leucine-rich repeat-containing protein 4B	NA	0314316b5070a15c1658d3295f0d095f
522647	Agalma elegans	Pneumatophore	P26261|SDC3_CHICK Syndecan-3	NA	NA
633240	Agalma elegans	Pneumatophore	Q5ZLY5|PKHF2_CHICK Pleckstrin homology domain-containing family F member 2	GO:0046872;GO:0030133;GO:0008333;GO:0007032;GO:0035091;GO:0006897;GO:0005515;GO:0005769;GO:0015031;GO:0010008;GO:0016324;GO:0005770;GO:0005938;GO:0005783	d9025e571bf441001e51055ad58eb60f
638261	Agalma elegans	Pneumatophore	Q24799|MYPH_ECHGR Myophilin	NA	NA
559263	Agalma elegans	Pneumatophore	Q9H841|NPAL2_HUMAN NIPA-like protein 2	GO:0015095;GO:1903830;GO:0016021	NA
526107	Agalma elegans	Pneumatophore		NA	NA
560133	Agalma elegans	Pneumatophore	Q9YGP5|RBPS2_XENLA RNA-binding protein with multiple splicing 2	NA	NA
576670	Agalma elegans	Pneumatophore	Q6P9K8|CSKI1_MOUSE Caskin-1	NA	NA
641922	Agalma elegans	Pneumatophore	Q16787|LAMA3_HUMAN Laminin subunit alpha-3	NA	cb941c20bd13b9c82403bc7dee7a105a
615687	Agalma elegans	Pneumatophore	A8TX70|CO6A5_HUMAN Collagen alpha-5(VI) chain	NA	c6248ad58b87f91dd6f62415bd8c393d
615223	Agalma elegans	Pneumatophore		NA	NA
521094	Agalma elegans	Pneumatophore	Q91496|FOS_TETFL Proto-oncogene c-Fos	NA	c4dca6e17c671801cbccf5b8b07bfc3b
553616	Agalma elegans	Pneumatophore	P11532|DMD_HUMAN Dystrophin	NA	NA
648209	Agalma elegans	Pneumatophore	P22770|ACHA7_CHICK Neuronal acetylcholine receptor subunit alpha-7	GO:0022848;GO:0060079;GO:0045211;GO:0030054;GO:0005892;GO:0098691;GO:0099056;GO:0035094;GO:0004888;GO:0007271;GO:0034220;GO:0009897;GO:0060080;GO:0035640;GO:0014059;GO:0051899;GO:0042166;GO:0007585;GO:0019233;GO:0001508;GO:0043005;GO:2000300;GO:0095500;GO:0030534;GO:0031594;GO:0099572;GO:0005623;GO:0001666;GO:0050890;GO:0007626;GO:0042113;GO:0006816;GO:0006979;GO:0006281;GO:0007274;GO:0048630;GO:…	NA
592208	Agalma elegans	Pneumatophore	D4A6D7|TTC19_RAT Tetratricopeptide repeat protein 19, mitochondrial	GO:0017062;GO:0005739;GO:0033108	74ab86590888b0b13c451670d48f7d79
509403	Agalma elegans	Pneumatophore		NA	NA
541866	Agalma elegans	Pneumatophore	P22897|MRC1_HUMAN Macrophage mannose receptor 1	NA	NA
651790	Agalma elegans	Pneumatophore		NA	NA
557934	Agalma elegans	Pneumatophore	Q7YRZ9|MCL1_FELCA Induced myeloid leukemia cell differentiation protein Mcl-1 homolog	NA	NA
529467	Agalma elegans	Pneumatophore	A9JTH1|NCLDA_DANRE Neurocalcin-delta A	GO:0005509;GO:0007165;GO:0005246	NA
631951	Agalma elegans	Pneumatophore	P16092|FGFR1_MOUSE Fibroblast growth factor receptor 1	GO:0004713;GO:0018108;GO:0043235;GO:0005887;GO:0019199;GO:0005524;GO:0009925;GO:0007169;GO:0043197;GO:0033674;GO:0030054;GO:0005856;GO:0004674;GO:0007275;GO:0038085;GO:0003747;GO:0005096;GO:0016787;GO:0030154;GO:0002376;GO:0009653;GO:0035924;GO:0045766;GO:1902531;GO:0007155;GO:0009967;GO:0006928;GO:0040011;GO:0120036;GO:0006415;GO:0051674;GO:0006629;GO:0043547;GO:0046777;GO:0000165;GO:0071900;GO:…	NA
596192	Agalma elegans	Pneumatophore	Q5QD29|TAAR1_PANTR Trace amine-associated receptor 1	NA	NA
644572	Agalma elegans	Pneumatophore	P13929|ENOB_HUMAN Beta-enolase	GO:0004634;GO:0000015;GO:0006096;GO:0000287	NA
613264	Agalma elegans	Pneumatophore	Q14246|AGRE1_HUMAN Adhesion G protein-coupled receptor E1 {ECO:0000303|PubMed:25713288}	NA	NA
600678	Agalma elegans	Pneumatophore		NA	NA
542865	Agalma elegans	Pneumatophore	P58390|KCNN2_MOUSE Small conductance calcium-activated potassium channel protein 2	NA	37a6dbbbe3960168064965f095ce82ce
549508	Agalma elegans	Pneumatophore		NA	NA
631344	Agalma elegans	Pneumatophore		NA	NA
577827	Agalma elegans	Pneumatophore	P16157|ANK1_HUMAN Ankyrin-1	NA	NA
634254	Agalma elegans	Pneumatophore	Q9CXI3|MOXD1_MOUSE DBH-like monooxygenase protein 1	NA	NA
636051	Agalma elegans	Pneumatophore		NA	NA
576047	Agalma elegans	Pneumatophore	Q9JKF8|RASD1_RAT Dexamethasone-induced Ras-related protein 1	NA	955397b6a22bd5895bd18a1f1fbe6c06
601099	Agalma elegans	Pneumatophore		NA	NA
576668	Agalma elegans	Pneumatophore		NA	NA
528802	Agalma elegans	Pneumatophore	Q8MJY8|PGDH_MACFA 15-hydroxyprostaglandin dehydrogenase [NAD(+)]	GO:0016491;GO:0055114	NA
572580	Agalma elegans	Pneumatophore	Q9WU63|HEBP2_MOUSE Heme-binding protein 2	NA	588ef63a1dbd86c6f7d39f9821997419
558598	Agalma elegans	Pneumatophore		NA	NA
527271	Agalma elegans	Pneumatophore	O60235|TM11D_HUMAN Transmembrane protease serine 11D	NA	NA
651624	Agalma elegans	Pneumatophore		NA	NA
592203	Agalma elegans	Pneumatophore	Q8CC21|TTC19_MOUSE Tetratricopeptide repeat protein 19, mitochondrial	GO:0017062;GO:0005739;GO:0033108	74ab86590888b0b13c451670d48f7d79
645106	Agalma elegans	Pneumatophore	P0C870|JMJD7_HUMAN JmjC domain-containing protein 7	NA	021535f93316350f67d6283f7008b5fa
604815	Agalma elegans	Pneumatophore	Q9UBG0|MRC2_HUMAN C-type mannose receptor 2	NA	NA
650443	Agalma elegans	Pneumatophore		NA	NA
643534	Agalma elegans	Pneumatophore	Q9NZC4|EHF_HUMAN ETS homologous factor	NA	a27bc9af9f79ee5e16aeb38f5a48e5eb
571980	Agalma elegans	Pneumatophore	Q7ZX53|S22FL_XENLA Solute carrier family 22 member 15-like	NA	NA
510759	Agalma elegans	Pneumatophore	Q9WU63|HEBP2_MOUSE Heme-binding protein 2	NA	588ef63a1dbd86c6f7d39f9821997419
556362	Agalma elegans	Pneumatophore	Q9BSY4|CHCH5_HUMAN Coiled-coil-helix-coiled-coil-helix domain-containing protein 5	NA	NA
570931	Agalma elegans	Pneumatophore		NA	NA
642815	Agalma elegans	Pneumatophore	P81900|KAPR2_DROME cAMP-dependent protein kinase type II regulatory subunit	GO:0008603;GO:2000479;GO:0005952;GO:0030552;GO:0043198;GO:0097546;GO:0043197;GO:0098978;GO:0034236;GO:0030291;GO:0005813;GO:0031625;GO:0007612;GO:0030054;GO:0071901;GO:0005886;GO:0016301;GO:0005829;GO:0050804;GO:0043025;GO:0047555;GO:0045121;GO:0048471;GO:0070062;GO:0016310;GO:0019904;GO:0030553;GO:0006631;GO:0016021;GO:0004970;GO:0019934;GO:0016773;GO:0140096;GO:0097338;GO:0005524;GO:0034199;GO:…	NA
595636	Agalma elegans	Pneumatophore	P24898|JUNB_RAT Transcription factor jun-B	GO:0003700;GO:0006355;GO:0005634;GO:0003677;GO:0003713;GO:0005667;GO:0000785;GO:0070013;GO:0001067;GO:0001945;GO:0008134;GO:0031101;GO:0051726;GO:0060047;GO:0051591;GO:0009612;GO:0032496;GO:0045597;GO:0034097;GO:0042127;GO:0032870;GO:0009314;GO:0042493;GO:1903508;GO:1903507;GO:0010628;GO:2000113;GO:0010629;GO:0044419	80346e1e2fb85ba715b33b625e466549
559341	Agalma elegans	Pneumatophore	Q8NDA2|HMCN2_HUMAN Hemicentin-2 {ECO:0000305}	NA	776e865779edb07a1b5cb1d7182355e5
613351	Agalma elegans	Pneumatophore		NA	NA
643390	Agalma elegans	Pneumatophore	Q6NRZ4|C43BP_XENLA Collagen type IV alpha-3-binding protein	GO:0008289;GO:0035621;GO:0005794;GO:0120017;GO:0048471;GO:0120012;GO:0005829;GO:0005654;GO:0070584;GO:0006936;GO:0055088;GO:0033218;GO:0007029;GO:0005739;GO:0003007;GO:0120014;GO:0006672;GO:0034976;GO:0008283;GO:0005783;GO:0016020;GO:1902389;GO:0016301;GO:0043168;GO:0000902;GO:0001701;GO:0007165;GO:0016310	420895e3703ae5b79c39565bc326ffad
525556	Agalma elegans	Pneumatophore	P30599|CHS2_USTMA Chitin synthase 2	NA	NA
525619	Agalma elegans	Pneumatophore	Q11005|MMP11_XENLA Stromelysin-3	GO:0031012;GO:0004222;GO:0050728;GO:0005615;GO:0008270;GO:0016021;GO:0006508;GO:0030574;GO:0030198;GO:1904807;GO:1904109;GO:1904000;GO:1900036;GO:0042395;GO:0042308;GO:0010286;GO:1903427;GO:0002164;GO:0008340;GO:0050829;GO:0040017;GO:0010628;GO:0044419	NA
578512	Agalma elegans	Pneumatophore	Q8NFF2|NCKX4_HUMAN Sodium/potassium/calcium exchanger 4	GO:0008273;GO:0035725;GO:0005887;GO:0071805;GO:0098656;GO:0005623;GO:0006874;GO:0070588;GO:0005262	1a0c96caf843da648f9b7f73a403ee0d
552173	Agalma elegans	Pneumatophore		NA	NA
620487	Agalma elegans	Pneumatophore	Q6DHR3|RG1BA_DANRE Ras-GEF domain-containing family member 1B-A	GO:0007264;GO:0005085;GO:0017016	9ed3dda286e9692d2710d5957d6dcada
550992	Agalma elegans	Pneumatophore		NA	NA
570144	Agalma elegans	Pneumatophore		NA	NA
566704	Agalma elegans	Pneumatophore		NA	NA
580037	Agalma elegans	Pneumatophore	Q5VT25|MRCKA_HUMAN Serine/threonine-protein kinase MRCK alpha	GO:0004674;GO:0006468;GO:0016021;GO:0035556;GO:0005524;GO:0016477;GO:0030036;GO:0046872	NA
592779	Agalma elegans	Pneumatophore	Q8JG38|FGFR2_DANRE Fibroblast growth factor receptor 2	GO:0005007;GO:0008543;GO:0030133;GO:0005794;GO:0008284;GO:0005783;GO:0005887;GO:0018108;GO:0043235;GO:0005524;GO:0017134;GO:0048471;GO:0005764;GO:0009898;GO:0009986;GO:0042802;GO:0005634;GO:0005925;GO:0043552;GO:0008083;GO:0005576;GO:0010518;GO:0042531;GO:0004908;GO:0097191;GO:0070374;GO:0046777;GO:0007275;GO:0110148;GO:0000165;GO:0048640;GO:0050680;GO:0071863;GO:0071695;GO:0061430;GO:0001503;GO:…	NA
535618	Agalma elegans	Pneumatophore	A8TX70|CO6A5_HUMAN Collagen alpha-5(VI) chain	NA	NA
646547	Agalma elegans	Pneumatophore	P43090|HEM0_OPSTA 5-aminolevulinate synthase, erythroid-specific, mitochondrial	GO:0003870;GO:0033014;GO:0005759;GO:0006778;GO:0030170;GO:0005654;GO:0005829;GO:0005743;GO:0042802;GO:0046148;GO:0001666;GO:0051188	ac5db5cf04d906de0f4a3f2c4140be73
540826	Agalma elegans	Pneumatophore	A2ASS6|TITIN_MOUSE Titin	NA	NA
552174	Agalma elegans	Pneumatophore		NA	NA
555675	Agalma elegans	Pneumatophore		NA	NA
537389	Agalma elegans	Pneumatophore	O15085|ARHGB_HUMAN Rho guanine nucleotide exchange factor 11	GO:0005089;GO:0035556;GO:0005737;GO:0005840;GO:0016021;GO:0006412;GO:0046872;GO:0003735	68b86e2336198559462315d99eebc9ff
560955	Agalma elegans	Pneumatophore		NA	NA
510418	Agalma elegans	Pneumatophore		NA	NA
579622	Agalma elegans	Pneumatophore		NA	NA
511105	Agalma elegans	Pneumatophore	P69478|CHSTB_RAT Carbohydrate sulfotransferase 11	GO:0008146;GO:0000139;GO:0016051;GO:0030206;GO:0036342;GO:0007585;GO:0002063;GO:0016021;GO:0042733;GO:0048703;GO:0030512;GO:0001701;GO:0048589;GO:0009791;GO:0033037;GO:0043066;GO:0042127;GO:0030208	NA
594452	Agalma elegans	Pneumatophore	Q92563|TICN2_HUMAN Testican-2	GO:0005509	e39109ecff2c5438f35660c642eca80b
594673	Agalma elegans	Pneumatophore	Q7ZWG6|PCFT_DANRE Proton-coupled folate transporter	NA	ea77439727d74a84021cc39bac8783d8
593899	Agalma elegans	Pneumatophore	Q5RC90|NCS1_PONAB Neuronal calcium sensor 1	GO:0005509;GO:0048752;GO:0043204;GO:0030426;GO:0016021;GO:0007399	NA
608564	Agalma elegans	Pneumatophore	P23142|FBLN1_HUMAN Fibulin-1	NA	NA
555421	Agalma elegans	Pneumatophore	P11586|C1TC_HUMAN C-1-tetrahydrofolate synthase, cytoplasmic	GO:0004329;GO:0055114;GO:0005737;GO:0004488;GO:0009257;GO:0009113;GO:0005524;GO:0016787	fcacb94e6f320e88e89c6ada99ba590a
566688	Agalma elegans	Pneumatophore	Q868Z9|PPN_DROME Papilin	NA	NA
519615	Agalma elegans	Pneumatophore	Q9Y5W5|WIF1_HUMAN Wnt inhibitory factor 1	NA	NA
598862	Agalma elegans	Pneumatophore		NA	NA
513030	Agalma elegans	Pneumatophore	P43234|CATO_HUMAN Cathepsin O	GO:0008234;GO:0006508;GO:0005764;GO:0005615;GO:0004869;GO:0052548;GO:0097208;GO:0044257;GO:0004175;GO:0036464;GO:0010466;GO:0030108;GO:0008656;GO:0070324;GO:0005829;GO:0016021;GO:0004177;GO:0008236;GO:0010813;GO:0060448;GO:0010815;GO:0001913;GO:0043129;GO:0097067;GO:0070371;GO:0031648;GO:0032526;GO:0010634;GO:2001235;GO:0045766;GO:0010952;GO:0002764;GO:0008284;GO:0043066;GO:0006915;GO:0010628;GO:…	NA
587135	Agalma elegans	Pneumatophore	P70490|MFGM_RAT Lactadherin	NA	NA
638549	Agalma elegans	Pneumatophore	Q5RF67|SFRP3_PONAB Secreted frizzled-related protein 3	NA	NA
536577	Agalma elegans	Pneumatophore	Q60803|TRAF3_MOUSE TNF receptor-associated factor 3	GO:0005164;GO:0033209;GO:0005829;GO:0042981;GO:0009898;GO:0008270;GO:0005634;GO:0008063;GO:0004842;GO:0050688;GO:0032088;GO:0031625;GO:0005794;GO:0016021;GO:0031996;GO:0045087;GO:0042802;GO:0001817;GO:0003677;GO:0050694;GO:0007250;GO:0046328;GO:0051865;GO:0001878;GO:0044419;GO:0043122;GO:0070534;GO:0032874;GO:0051092;GO:0009247	NA
608884	Agalma elegans	Pneumatophore		NA	NA
536029	Agalma elegans	Pneumatophore	Q9UVZ8|ACT_CANDC Actin	NA	NA
644265	Agalma elegans	Pneumatophore	Q9HBW1|LRRC4_HUMAN Leucine-rich repeat-containing protein 4	NA	NA
583969	Agalma elegans	Pneumatophore		NA	NA
560634	Agalma elegans	Pneumatophore	Q5R5T8|SVOP_PONAB Synaptic vesicle 2-related protein	NA	8bf590d186f9f152e8ad425233a92b7b
510233	Agalma elegans	Pneumatophore		NA	NA
618942	Agalma elegans	Pneumatophore	Q9WUK5|INHBC_RAT Inhibin beta C chain	GO:0008083;GO:0005576;GO:0007165	a784b31d5a50a1bbc2a842ba8b52d2ec
637563	Agalma elegans	Pneumatophore	Q9GZZ6|ACH10_HUMAN Neuronal acetylcholine receptor subunit alpha-10	NA	NA
560935	Agalma elegans	Pneumatophore		NA	NA
591580	Agalma elegans	Pneumatophore		NA	NA
572361	Agalma elegans	Pneumatophore		NA	NA
628835	Agalma elegans	Pneumatophore		NA	NA
511301	Agalma elegans	Pneumatophore		NA	NA
651246	Agalma elegans	Pneumatophore		NA	NA
614732	Agalma elegans	Pneumatophore	P52209|6PGD_HUMAN 6-phosphogluconate dehydrogenase, decarboxylating	GO:0004616;GO:0019521;GO:0005829;GO:0050661;GO:0071821;GO:0006098;GO:0008114;GO:0046982;GO:0016021;GO:0003743;GO:0019322;GO:0046176;GO:0050829;GO:0006413;GO:0010629;GO:0044419	NA
520782	Agalma elegans	Pneumatophore		NA	NA
513722	Agalma elegans	Pneumatophore		NA	NA
621903	Agalma elegans	Pneumatophore	Q54J48|PDX2_DICDI Probable pyridoxal 5'-phosphate synthase subunit pdx2	GO:0042823;GO:0004359;GO:1903600;GO:0005829;GO:0036381;GO:0046982;GO:0008614;GO:0006541	baf58220c0eb1b1031a177a08656bfe4
630390	Agalma elegans	Pneumatophore	P29146|NECA_HYDVU PC3-like endoprotease variant A	GO:0004252;GO:0006508;GO:0005615;GO:0030133;GO:0043005;GO:0042445;GO:0051604;GO:0042802;GO:0016020;GO:0006518;GO:0043604;GO:1901566;GO:0048840;GO:0001654;GO:0007420;GO:0043009	NA
552484	Agalma elegans	Pneumatophore	P55115|NAS15_CAEEL Zinc metalloproteinase nas-15	GO:0004222;GO:0006508;GO:0016020;GO:0008270;GO:0005615;GO:0018996;GO:0048251;GO:0019825;GO:0030246;GO:0020037;GO:0005509	NA
576663	Agalma elegans	Pneumatophore		NA	NA
618758	Agalma elegans	Pneumatophore	D3YXS5|KIF28_MOUSE Kinesin-like protein KIF28P	GO:0003777;GO:0007018;GO:0005871;GO:0008017;GO:0005874;GO:0048917;GO:0048918;GO:1990535;GO:0005524;GO:0030225;GO:0008298;GO:0048675;GO:0030425;GO:0030424;GO:0031966;GO:0016021;GO:0016887;GO:0030705;GO:0051656;GO:0007005;GO:0016192	NA
649061	Agalma elegans	Pneumatophore		NA	NA
601028	Agalma elegans	Pneumatophore		NA	NA
513737	Agalma elegans	Pneumatophore	B2BS84|VKT_AUSLA Putative Kunitz-type serine protease inhibitor	NA	e112a60f1f63b057a9781adb64f902f8
600924	Agalma elegans	Pneumatophore		NA	NA
550081	Agalma elegans	Pneumatophore		NA	NA
630586	Agalma elegans	Pneumatophore	Q91Z46|DUS7_MOUSE Dual specificity protein phosphatase 7	GO:0008138;GO:0000188;GO:0005654;GO:0005829;GO:0033549;GO:0006470;GO:0004725	99bdea8be9717ee4c9351c198d0993ad
642405	Agalma elegans	Pneumatophore		NA	NA
524328	Agalma elegans	Pneumatophore	B3EWY9|MLP_ACRMI Mucin-like protein {ECO:0000303|PubMed:23765379}	NA	7f47e85e3f18df71ea4f1b743907472e
621430	Agalma elegans	Pneumatophore		NA	NA
613448	Agalma elegans	Pneumatophore	A7X3V4|VKT1_TELDH Kunitz-type serine protease inhibitor kunitoxin-Tel1	NA	63223eefce02743f4d2948bbca0a2087
638222	Agalma elegans	Pneumatophore	Q05360|WHITE_LUCCU Protein white	NA	NA
539335	Agalma elegans	Pneumatophore		NA	NA
530726	Agalma elegans	Pneumatophore		NA	NA
509025	Agalma elegans	Pneumatophore		NA	NA
632335	Agalma elegans	Pneumatophore	Q6JZS3|CP1A1_ORYLA Cytochrome P450 1A1	NA	ba5d9694cb1737465f56d78fded01d77
601100	Agalma elegans	Pneumatophore		NA	NA
584196	Agalma elegans	Pneumatophore	Q99N01|SO4A1_RAT Solute carrier organic anion transporter family member 4A1	GO:0055085;GO:0016021	NA
619006	Agalma elegans	Pneumatophore	A9JTH1|NCLDA_DANRE Neurocalcin-delta A	NA	NA
510917	Agalma elegans	Pneumatophore	Q2TE74|PCS2_LOTJA Glutathione gamma-glutamylcysteinyltransferase 2	GO:0016756;GO:0046938;GO:0005739;GO:0010038;GO:0046872;GO:0016021;GO:0042302;GO:0061687;GO:0071241;GO:1990748;GO:0006950	NA
632334	Agalma elegans	Pneumatophore	Q5KQT7|CP1A1_FELCA Cytochrome P450 1A1	NA	ba5d9694cb1737465f56d78fded01d77
560315	Agalma elegans	Pneumatophore	Q91WM2|CECR5_MOUSE Cat eye syndrome critical region protein 5 homolog	NA	NA
577541	Agalma elegans	Pneumatophore	O94739|CALM_PLEOS Calmodulin	GO:0019722;GO:0005509	NA
601928	Agalma elegans	Pneumatophore	P13797|PLST_HUMAN Plastin-3	GO:0051017;GO:0051015;GO:1990357;GO:0005903;GO:0005509;GO:1902896;GO:0001951;GO:0032532;GO:0040018;GO:0032432;GO:1903078;GO:0005884;GO:0051639	bcf1b9516ed8dee618284017db9c81cc
524260	Agalma elegans	Pneumatophore	Q17R14|MYO1D_BOVIN Unconventional myosin-Id	GO:0016459;GO:0003779;GO:0048803;GO:0003774;GO:0005524;GO:0071907;GO:0005938;GO:0005902;GO:0031982;GO:0043204;GO:0001891;GO:0030175;GO:0031256;GO:0030027;GO:0030898;GO:0030425;GO:0005546;GO:0005623;GO:0007498;GO:0012505;GO:0005576;GO:0005516;GO:0044877;GO:0043325;GO:0016021;GO:0005547;GO:0030050;GO:0120117;GO:0071976;GO:0061966;GO:0007015;GO:0038096;GO:0060287;GO:0071910;GO:0035469;GO:0003146;GO:…	NA
615353	Agalma elegans	Pneumatophore		NA	NA
613265	Agalma elegans	Pneumatophore	Q795M8|YUGO_BACSU Putative potassium channel protein YugO	NA	NA
554512	Agalma elegans	Pneumatophore		NA	NA
570162	Agalma elegans	Pneumatophore	G4SLH0|TTN1_CAEEL Titin homolog {ECO:0000303|PubMed:12381307}	GO:0007411;GO:0005886;GO:0007155	6b472935b15b810eaf721b6f62a4cadc
565917	Agalma elegans	Pneumatophore	Q99XR4|GLFT_STRP1 Glutamate formimidoyltransferase	GO:0005542;GO:0016740	2c9481d605c8fdc42a61c90a050729c5
522335	Agalma elegans	Pneumatophore	A4IFM3|DR9C7_BOVIN Short-chain dehydrogenase/reductase family 9C member 7	GO:0035238;GO:0016491;GO:0016021;GO:0005788;GO:0005789;GO:0001754;GO:0060041;GO:0042803;GO:0016887;GO:0005524;GO:0055114;GO:0042574;GO:0035138;GO:0031017;GO:0042572;GO:0035050;GO:0060173;GO:0001501;GO:0048598;GO:0048546;GO:0031018;GO:0060047;GO:0014032;GO:0061371;GO:1904888;GO:0003007;GO:0060562;GO:0030855;GO:0043009;GO:0008202	NA
530840	Agalma elegans	Pneumatophore		NA	NA
606519	Agalma elegans	Pneumatophore	Q91496|FOS_TETFL Proto-oncogene c-Fos	NA	c4dca6e17c671801cbccf5b8b07bfc3b
645329	Agalma elegans	Pneumatophore	P30038|AL4A1_HUMAN Delta-1-pyrroline-5-carboxylate dehydrogenase, mitochondrial	GO:0003842;GO:0010133;GO:0005759;GO:0016620;GO:0042802;GO:0016021;GO:0055114	NA
552730	Agalma elegans	Pneumatophore		NA	NA
568436	Agalma elegans	Pneumatophore		NA	NA
551521	Agalma elegans	Pneumatophore	P82968|MCPI_MELCP Four-domain proteases inhibitor	NA	NA
600732	Agalma elegans	Pneumatophore		NA	NA
571263	Agalma elegans	Pneumatophore	P09648|CATL1_CHICK Cathepsin L1	GO:0008234;GO:0006508;GO:0005764;GO:0005615;GO:0004175;GO:0044257;GO:0009897;GO:0030984;GO:0042393;GO:0043204;GO:0005902;GO:0004180;GO:0042277;GO:0097655;GO:0016324;GO:0001968;GO:0010839;GO:0043394;GO:0046697;GO:0030141;GO:0044877;GO:0031069;GO:0004177;GO:0035091;GO:0005730;GO:0043005;GO:0005771;GO:0048102;GO:0060008;GO:0034698;GO:0062023;GO:0060441;GO:0006590;GO:0016021;GO:0051384;GO:0010259;GO:…	NA
591238	Agalma elegans	Pneumatophore	Q5G265|NETR_SAGLB Neurotrypsin	NA	NA
634655	Agalma elegans	Pneumatophore	Q96RW7|HMCN1_HUMAN Hemicentin-1	NA	NA
579761	Agalma elegans	Pneumatophore		NA	NA
649531	Agalma elegans	Pneumatophore	Q9DBD2|MARH8_MOUSE E3 ubiquitin-protein ligase MARCH8	NA	NA
524196	Agalma elegans	Pneumatophore		NA	NA
539276	Agalma elegans	Pneumatophore	O75342|LX12B_HUMAN Arachidonate 12-lipoxygenase, 12R-type	GO:0016702;GO:0051122;GO:0019372;GO:0019369;GO:0046872;GO:0055114;GO:0004096;GO:0030258;GO:0020037;GO:0098869	NA
643018	Agalma elegans	Pneumatophore	Q8R143|PTTG_MOUSE Pituitary tumor-transforming gene 1 protein-interacting protein	GO:0016021	NA
535597	Agalma elegans	Pneumatophore	Q62687|S6A18_RAT Sodium-dependent neutral amino acid transporter B(0)AT3	GO:0005328;GO:0006836;GO:0005887;GO:0055085;GO:0015820;GO:0015824;GO:0008021;GO:0030054;GO:0005298;GO:0032328;GO:0015807;GO:0015193;GO:0015893	NA
619077	Agalma elegans	Pneumatophore	P16273|PRPX_HORVU Pathogen-related protein	NA	35fb98772ffc3920b49b7577cf3a0d36
620734	Agalma elegans	Pneumatophore	Q9H6X2|ANTR1_HUMAN Anthrax toxin receptor 1	GO:0038023;GO:0016021	600436290aec69a82a9d4566f3109d31
514573	Agalma elegans	Pneumatophore		NA	NA
554408	Agalma elegans	Pneumatophore	Q0IHU9|PRUN2_XENTR Protein prune homolog 2	NA	NA
571769	Agalma elegans	Pneumatophore		NA	NA
548813	Agalma elegans	Pneumatophore		NA	NA
584831	Agalma elegans	Pneumatophore	P55112|NAS4_CAEEL Zinc metalloproteinase nas-4	GO:0004222;GO:0006508;GO:0016020;GO:0008270;GO:0018996;GO:0051604;GO:0008236;GO:0006518;GO:0005509;GO:0044267;GO:0003723;GO:0043050;GO:0060465;GO:0007165	45e5e74205a7f937b95a22eb2d1da4b2
560633	Agalma elegans	Pneumatophore	Q9Z2I7|SVOP_RAT Synaptic vesicle 2-related protein	NA	8bf590d186f9f152e8ad425233a92b7b
513456	Agalma elegans	Pneumatophore	Q08CS6|MOXD2_DANRE DBH-like monooxygenase protein 2 homolog	NA	NA
557228	Agalma elegans	Pneumatophore		NA	NA
611839	Agalma elegans	Pneumatophore		NA	NA
549168	Agalma elegans	Pneumatophore	Q9EQV6|TPP1_RAT Tripeptidyl-peptidase 1	GO:0004252;GO:0006508;GO:0055037;GO:0045121;GO:0070198;GO:0005764;GO:0045453;GO:0120146;GO:0008240;GO:0035727;GO:0050885;GO:0005794;GO:0007040;GO:0046872;GO:0030855;GO:0043171;GO:0007399	NA
578928	Agalma elegans	Pneumatophore		NA	NA
508843	Agalma elegans	Pneumatophore		NA	NA
604973	Agalma elegans	Pneumatophore	O35817|AKA14_RAT A-kinase anchor protein 14	GO:0016301;GO:0016310;GO:0005952;GO:0005930;GO:0034237	e7e9b4b6058c6490187046b8871b5802
515950	Agalma elegans	Pneumatophore		NA	NA
529595	Agalma elegans	Pneumatophore		NA	NA
581503	Agalma elegans	Pneumatophore	Q03364|FGFR2_XENLA Fibroblast growth factor receptor 2	NA	NA
638926	Agalma elegans	Pneumatophore		NA	NA
522077	Agalma elegans	Pneumatophore		NA	NA
545995	Agalma elegans	Pneumatophore	Q9GLY5|ITIH3_RABIT Inter-alpha-trypsin inhibitor heavy chain H3	NA	NA
606810	Agalma elegans	Pneumatophore	Q5F4B2|SWP70_CHICK Switch-associated protein 70	NA	a93e86f4487119ecc15e6f20a9fb6cd8
516767	Agalma elegans	Pneumatophore	Q9BRS8|LARP6_HUMAN La-related protein 6	GO:1990904;GO:0006396;GO:0003723;GO:0005634;GO:0016021	7f496c7484e3aae41d64d1511ab758c6
525562	Agalma elegans	Pneumatophore		NA	NA
546129	Agalma elegans	Pneumatophore	Q8QGW7|LITAF_CHICK Lipopolysaccharide-induced tumor necrosis factor-alpha factor homolog	NA	NA
616747	Agalma elegans	Pneumatophore		NA	NA
543107	Agalma elegans	Pneumatophore	Q8CG64|FKRP_MOUSE Fukutin-related protein	NA	57bdfa3677a4a240c394c243bbcf6cbd
524025	Agalma elegans	Pneumatophore	P40480|HOS4_YEAST Protein HOS4	NA	NA
586041	Agalma elegans	Pneumatophore		NA	NA
530571	Agalma elegans	Pneumatophore	Q8R508|FAT3_RAT Protocadherin Fat 3	NA	NA
637486	Agalma elegans	Pneumatophore	O73755|GREM1_CHICK Gremlin-1	NA	NA
630176	Agalma elegans	Pneumatophore	P79110|TXTP_BOVIN Tricarboxylate transport protein, mitochondrial	GO:0005347;GO:0015867;GO:0016021;GO:0005739;GO:0071913;GO:0015746;GO:0055085;GO:0006839;GO:0007528;GO:0010821;GO:0034330	NA
602090	Agalma elegans	Pneumatophore		NA	NA
609603	Agalma elegans	Pneumatophore		NA	NA
625554	Agalma elegans	Pneumatophore		NA	NA
571768	Agalma elegans	Pneumatophore		NA	NA
510386	Agalma elegans	Pneumatophore	P21333|FLNA_HUMAN Filamin-A	NA	NA
521004	Agalma elegans	Pneumatophore	P42289|DRD1_XENLA D(1A) dopamine receptor	NA	NA
564225	Agalma elegans	Pneumatophore		NA	NA
552463	Agalma elegans	Pneumatophore		NA	NA
620684	Agalma elegans	Pneumatophore		NA	NA
621367	Agalma elegans	Pneumatophore	B4MBU8|CISD2_DROVI CDGSH iron-sulfur domain-containing protein 2 homolog	NA	NA
576291	Agalma elegans	Pneumatophore	O08688|CAN5_MOUSE Calpain-5	GO:0004198;GO:0006508	NA
523841	Agalma elegans	Pneumatophore		NA	NA
604077	Agalma elegans	Pneumatophore	P98198|AT8B2_HUMAN Phospholipid-transporting ATPase ID	GO:0140326;GO:0015914;GO:0016021;GO:0000287;GO:0005794;GO:0005524;GO:0005886;GO:0007030;GO:0001669;GO:0034204;GO:0071683;GO:0055085;GO:0050911;GO:0005929;GO:0008525;GO:0015267;GO:0032880;GO:0016787	NA
625983	Agalma elegans	Pneumatophore		NA	NA
538323	Agalma elegans	Pneumatophore		NA	NA
562880	Agalma elegans	Pneumatophore	Q9UBX3|DIC_HUMAN Mitochondrial dicarboxylate carrier	GO:0006839;GO:0005347;GO:0031966;GO:0015867;GO:0016021;GO:0015291;GO:0005654;GO:0015131;GO:0015141;GO:0015140;GO:0015117;GO:0055085;GO:0015114;GO:0015116;GO:0019866;GO:0015729;GO:0005840;GO:0015744;GO:0015743;GO:0015709;GO:0003735;GO:0008272;GO:0006817;GO:0006412	NA
550383	Agalma elegans	Pneumatophore	F6ZQ54|TRI13_XENTR Tripartite motif containing 13	NA	NA
510114	Agalma elegans	Pneumatophore		NA	NA
583260	Agalma elegans	Pneumatophore	P35556|FBN2_HUMAN Fibrillin-2	NA	NA
622225	Agalma elegans	Pneumatophore		NA	NA
614395	Agalma elegans	Pneumatophore		NA	NA
526789	Agalma elegans	Pneumatophore		NA	NA
580537	Agalma elegans	Pneumatophore		NA	NA
596918	Agalma elegans	Pneumatophore	Q9JI74|KLHL1_MOUSE Kelch-like protein 1	NA	NA
551275	Agalma elegans	Pneumatophore		NA	NA
509841	Agalma elegans	Pneumatophore	O00116|ADAS_HUMAN Alkyldihydroxyacetonephosphate synthase, peroxisomal	GO:0008609;GO:0008611;GO:0042579;GO:0071949;GO:0016491;GO:0005730;GO:0055114;GO:0003735;GO:0005840;GO:0006412	NA
586046	Agalma elegans	Pneumatophore		NA	NA
630260	Agalma elegans	Pneumatophore	Q55FK2|RAB6_DICDI Ras-related protein Rab-6	NA	ac505d910cac0b830f2af3ec098bc0d7
544389	Agalma elegans	Pneumatophore	O22943|STL1_ARATH Probable glycosyltransferase STELLO1 {ECO:0000303|PubMed:27277162}	GO:2001009;GO:0016740;GO:0005802;GO:0042802;GO:0052324;GO:0005768;GO:0000139;GO:0016021	NA
640548	Agalma elegans	Pneumatophore		NA	NA
594677	Agalma elegans	Pneumatophore		NA	NA
595884	Agalma elegans	Pneumatophore	Q8IWU6|SULF1_HUMAN Extracellular sulfatase Sulf-1	GO:0008484	f6126d5e908c3a2f7fac8bc2d2c8397d
536229	Agalma elegans	Pneumatophore		NA	NA
628797	Agalma elegans	Pneumatophore	Q9H4G4|GAPR1_HUMAN Golgi-associated plant pathogenesis-related protein 1	GO:0005576;GO:0010718;GO:0042803;GO:0000139;GO:0010634;GO:0070374	NA
642587	Agalma elegans	Pneumatophore	Q6NTY6|EGR1B_XENLA Early growth response protein 1-B	GO:0060059;GO:0005634;GO:0003677;GO:0048703;GO:0046872;GO:0005737;GO:0000981;GO:1990841;GO:0006357;GO:0032922;GO:0045893	NA
549379	Agalma elegans	Pneumatophore	P22897|MRC1_HUMAN Macrophage mannose receptor 1	NA	NA
555625	Agalma elegans	Pneumatophore	Q6R5J2|DISP1_DANRE Protein dispatched homolog 1	NA	9033b0e6315e62a256f6d18e6eaef97f
538849	Agalma elegans	Pneumatophore	Q9Z1Z0|USO1_MOUSE General vesicular transport factor p115	GO:0048280;GO:0000139;GO:0006886;GO:0012507;GO:0005795;GO:0048211;GO:0005783;GO:0045056;GO:0001650;GO:0048471;GO:0005829;GO:0006888;GO:0032252;GO:1900076;GO:0007030;GO:0007264;GO:0016021	NA
637972	Agalma elegans	Pneumatophore	P18461|FGFR2_CHICK Fibroblast growth factor receptor 2	GO:0004713;GO:0018108;GO:0043235;GO:0005887;GO:0019199;GO:0000799;GO:0007169;GO:0005856;GO:0000779;GO:0030097;GO:0005524;GO:0030154;GO:0042393;GO:0003682;GO:0030424;GO:1902911;GO:0033674;GO:0043560;GO:0016500;GO:0005044;GO:0004568;GO:0098797;GO:0010032;GO:0007076;GO:0051304;GO:0035556;GO:0014068;GO:0051897;GO:0032869;GO:0042593;GO:0043410;GO:0006032;GO:0006897;GO:0016998	NA
575711	Agalma elegans	Pneumatophore	Q6ZMP0|THSD4_HUMAN Thrombospondin type-1 domain-containing protein 4	NA	NA
616975	Agalma elegans	Pneumatophore	Q99MR9|PPR3A_MOUSE Protein phosphatase 1 regulatory subunit 3A	NA	NA
637610	Agalma elegans	Pneumatophore		NA	NA
529037	Agalma elegans	Pneumatophore		NA	NA
612427	Agalma elegans	Pneumatophore	Q17QK8|SPRE_BOVIN Sepiapterin reductase	NA	f162ad1ab8002b99044174b87fc635f9
584194	Agalma elegans	Pneumatophore	Q9H2Y9|SO5A1_HUMAN Solute carrier organic anion transporter family member 5A1	NA	NA
551280	Agalma elegans	Pneumatophore	Q61282|PGCA_MOUSE Aggrecan core protein	NA	ce392c1f8610a599eedfb4fe96f82025
645950	Agalma elegans	Pneumatophore	Q16658|FSCN1_HUMAN Fascin	GO:0030674;GO:0007015;GO:0005856;GO:0051015;GO:0005737;GO:0016477	NA
556073	Agalma elegans	Pneumatophore	Q16822|PCKGM_HUMAN Phosphoenolpyruvate carboxykinase [GTP], mitochondrial	GO:0004613;GO:0006094;GO:0005829;GO:0005623;GO:0005739;GO:0005525;GO:0016310;GO:0009749;GO:0016301;GO:0048878;GO:0030145;GO:0046327;GO:0004612;GO:0071331;GO:0071549;GO:0070365;GO:0019543;GO:0042594;GO:0032869;GO:0019725;GO:0090664	NA
601376	Agalma elegans	Pneumatophore	P34975|OPRK_RAT Kappa-type opioid receptor	NA	NA
537779	Agalma elegans	Pneumatophore		NA	NA
523208	Agalma elegans	Pneumatophore		NA	NA
525755	Agalma elegans	Pneumatophore		NA	NA
536176	Agalma elegans	Pneumatophore	A0MSJ1|CRA1B_DANRE Collagen alpha-1(XXVII) chain B	GO:0005201;GO:0005581;GO:0030198;GO:0098644;GO:0048407;GO:0048513;GO:0002020;GO:0005178;GO:0007167;GO:0046332;GO:0005604;GO:0072359;GO:0099081;GO:0072001;GO:0030414;GO:0071230;GO:0005615;GO:0060322;GO:0007160;GO:0031594;GO:0042302;GO:0030054;GO:0008201;GO:2001223;GO:0035239;GO:0030674;GO:0005783;GO:0042802;GO:0038065;GO:0018149;GO:0007417;GO:0008168;GO:0071560;GO:0016021;GO:0009888;GO:0035025;GO:…	NA
587277	Agalma elegans	Pneumatophore	Q9Y5Z4|HEBP2_HUMAN Heme-binding protein 2	NA	NA
604572	Agalma elegans	Pneumatophore	A6NMZ7|CO6A6_HUMAN Collagen alpha-6(VI) chain	NA	NA
585229	Agalma elegans	Pneumatophore	Q9R0Y1|ASIC5_MOUSE Acid-sensing ion channel 5	NA	NA
558653	Agalma elegans	Pneumatophore	P97924|KALRN_RAT Kalirin {ECO:0000303|PubMed:9139723}	NA	NA
596902	Agalma elegans	Pneumatophore	Q8AW42|S39AD_DANRE Zinc transporter ZIP13	GO:0046873;GO:0030001;GO:0016021;GO:0055085;GO:0000139;GO:0008146;GO:0006882;GO:0005623;GO:0072509;GO:0072511	NA
606937	Agalma elegans	Pneumatophore		NA	NA
560834	Agalma elegans	Pneumatophore		NA	NA
600769	Agalma elegans	Pneumatophore		NA	NA
615695	Agalma elegans	Pneumatophore		NA	NA
584195	Agalma elegans	Pneumatophore	Q9JHI3|SO2B1_RAT Solute carrier organic anion transporter family member 2B1	NA	NA
632137	Agalma elegans	Pneumatophore	D9IQ16|GXN_ACRMI Galaxin {ECO:0000312|EMBL:ADI50283.1}	GO:0016021	NA
651459	Agalma elegans	Pneumatophore	B4QC63|PTK7_DROSI Tyrosine-protein kinase-like otk {ECO:0000250|UniProtKB:Q6AWJ9}	NA	NA
580624	Agalma elegans	Pneumatophore		NA	NA
625776	Agalma elegans	Pneumatophore		NA	NA
510417	Agalma elegans	Pneumatophore		NA	NA
584193	Agalma elegans	Pneumatophore	Q8BGD4|SO4C1_MOUSE Solute carrier organic anion transporter family member 4C1	NA	NA
551707	Agalma elegans	Pneumatophore		NA	NA
629665	Agalma elegans	Pneumatophore		NA	NA
593656	Agalma elegans	Pneumatophore		NA	NA
523914	Agalma elegans	Pneumatophore		NA	NA
577814	Agalma elegans	Pneumatophore	Q8XD24|COPA_ECO57 Copper-exporting P-type ATPase A	NA	e393e00a3d28e3da377263c05010022e
557497	Agalma elegans	Pneumatophore		NA	NA
540209	Agalma elegans	Pneumatophore	Q708S4|ASI4A_DANRE Acid-sensing ion channel 4	NA	NA
528865	Agalma elegans	Pneumatophore		NA	NA
588814	Agalma elegans	Pneumatophore	Q7QJT4|PRIC1_ANOGA Protein prickle	NA	NA
591127	Agalma elegans	Pneumatophore	Q9VW71|FAT2_DROME Fat-like cadherin-related tumor suppressor homolog	NA	NA
638161	Agalma elegans	Pneumatophore	B3EWZ5|MLRP1_ACRMI MAM and LDL-receptor class A domain-containing protein 1	NA	967251befb04d2200517c8f7112dfd8c
515963	Agalma elegans	Pneumatophore	Q9NVV5|AIG1_HUMAN Androgen-induced gene 1 protein	NA	aa240669a1a7d9c05e47824c5593389f
517749	Agalma elegans	Pneumatophore		NA	NA
551277	Agalma elegans	Pneumatophore		NA	NA
602407	Agalma elegans	Pneumatophore	P08510|KCNAS_DROME Potassium voltage-gated channel protein Shaker	NA	NA
606381	Agalma elegans	Pneumatophore		NA	NA
554211	Agalma elegans	Pneumatophore		NA	NA
630310	Agalma elegans	Pneumatophore	Q8AVY1|ODF3A_XENLA Outer dense fiber protein 3	GO:0001520;GO:0007283;GO:0005515;GO:0030154;GO:0048856;GO:0005737;GO:0022412	NA
543238	Agalma elegans	Pneumatophore		NA	NA
641636	Agalma elegans	Pneumatophore	Q25197|HTK7_HYDVU Putative insulin-like peptide receptor	GO:0043560;GO:0007169;GO:0005887;GO:0043548;GO:0018108;GO:0004714;GO:0043235;GO:0046777;GO:0071469;GO:1902911;GO:0030424;GO:0005524;GO:0098797;GO:0005901;GO:0030238;GO:0005635;GO:0031981;GO:0016500;GO:0051425;GO:0043559;GO:0031995;GO:0031532;GO:0031994;GO:0005159;GO:0048589;GO:0001540;GO:0043009;GO:0044877;GO:0005525;GO:0032869;GO:0033674;GO:0051897;GO:0060267;GO:0042593;GO:0045821;GO:0045725;GO:…	NA
604573	Agalma elegans	Pneumatophore	A6H584|CO6A5_MOUSE Collagen alpha-5(VI) chain	NA	NA
547463	Agalma elegans	Pneumatophore		NA	NA
591130	Agalma elegans	Pneumatophore	Q9VW71|FAT2_DROME Fat-like cadherin-related tumor suppressor homolog	NA	NA
523818	Agalma elegans	Pneumatophore		NA	NA
586728	Agalma elegans	Pneumatophore		NA	NA
537479	Agalma elegans	Pneumatophore		NA	NA
586212	Agalma elegans	Pneumatophore		NA	NA
619009	Agalma elegans	Pneumatophore		NA	NA
510346	Agalma elegans	Pneumatophore	P70031|CCKAR_XENLA Cholecystokinin receptor	NA	NA
517067	Agalma elegans	Pneumatophore		NA	NA
546578	Agalma elegans	Pneumatophore	P55016|S12A1_RAT Solute carrier family 12 member 1	GO:0006811;GO:0022857;GO:0016020;GO:0055085	NA
613266	Agalma elegans	Pneumatophore		NA	NA
521683	Agalma elegans	Pneumatophore	P94598|DHE3_BACTN Glutamate dehydrogenase	GO:0016639;GO:0006520;GO:0005829;GO:0000166;GO:0055114;GO:0043650;GO:1901566	NA
539064	Agalma elegans	Pneumatophore	Q8C6K9|CO6A6_MOUSE Collagen alpha-6(VI) chain	NA	NA
588833	Agalma elegans	Pneumatophore		NA	NA
551697	Agalma elegans	Pneumatophore		NA	NA
617987	Agalma elegans	Pneumatophore	Q9EPB1|DPP2_RAT Dipeptidyl peptidase 2	GO:0008236;GO:0006508;GO:0031982;GO:0005794;GO:0005764;GO:0008239;GO:0043312;GO:0005829;GO:0005576;GO:0005775;GO:0016021	c1af3c175fc0718fad767f88c9a77442
609244	Agalma elegans	Pneumatophore	O88446|S22A3_RAT Solute carrier family 22 member 3	NA	NA
545968	Agalma elegans	Pneumatophore	Q9QYI4|DJB12_MOUSE DnaJ homolog subfamily B member 12	GO:0031965;GO:0030544;GO:0051085;GO:0071218;GO:0005783;GO:0008168;GO:0030433;GO:0003676;GO:0005789;GO:0016021;GO:0032259	2a3984ce5f425f551bcda2f9cbd798fe
556807	Agalma elegans	Pneumatophore	A2AX52|CO6A4_MOUSE Collagen alpha-4(VI) chain	NA	NA
556798	Agalma elegans	Pneumatophore	O46392|CO1A2_CANLF Collagen alpha-2(I) chain	NA	NA
548322	Agalma elegans	Pneumatophore	Q1LZB3|S2533_BOVIN Solute carrier family 25 member 33	GO:0005347;GO:0015867;GO:0016021;GO:0005739;GO:0015218;GO:0055085;GO:0006864;GO:0051881;GO:0000002;GO:0070838;GO:0006839	a839302d20460df14dd8e144eb6a054c
526404	Agalma elegans	Pneumatophore		NA	NA
576696	Agalma elegans	Pneumatophore		NA	NA
604839	Agalma elegans	Pneumatophore		NA	NA
560570	Agalma elegans	Pneumatophore	Q7T3I0|ZC4H2_DANRE Zinc finger C4H2 domain-containing protein	NA	NA
639927	Agalma elegans	Pneumatophore		NA	NA
514493	Agalma elegans	Pneumatophore		NA	NA
544181	Agalma elegans	Pneumatophore		NA	NA
594169	Agalma elegans	Pneumatophore	P29321|EPHA8_RAT Ephrin type-A receptor 8	NA	b6e4767109e4d3f9939323a5fb14094c
649415	Agalma elegans	Pneumatophore		NA	NA
580998	Agalma elegans	Pneumatophore	Q5W8W0|TAAR6_PANTR Trace amine-associated receptor 6	NA	NA
629569	Agalma elegans	Pneumatophore		NA	NA
530794	Agalma elegans	Pneumatophore		NA	NA
548321	Agalma elegans	Pneumatophore	Q568K2|PP1RB_DANRE Protein phosphatase 1 regulatory subunit 11	NA	NA
626506	Agalma elegans	Pneumatophore	A6NCS4|NKX26_HUMAN Homeobox protein Nkx-2.6	NA	NA
522177	Agalma elegans	Pneumatophore		NA	NA
588241	Agalma elegans	Pneumatophore	P25071|CML12_ARATH Calmodulin-like protein 12	GO:0006904;GO:0000145;GO:0005509	NA
517305	Agalma elegans	Pneumatophore		NA	NA
602943	Agalma elegans	Pneumatophore	Q2HJ94|DNJA2_BOVIN DnaJ homolog subfamily A member 2	GO:0031072;GO:0009408;GO:0005829;GO:0051082;GO:0006457;GO:0001671;GO:0070062;GO:0032781;GO:0051087;GO:0005634;GO:0046872;GO:0005524;GO:0016020;GO:0018885;GO:0008284	7599cba5221abac25378eca3c2c6d519
594803	Agalma elegans	Pneumatophore	Q69ZZ6|TMCC1_MOUSE Transmembrane and coiled-coil domains protein 1	GO:0016021;GO:0042982;GO:0004861;GO:0045736;GO:0012505;GO:0007050;GO:0043231;GO:0005737	NA
568427	Agalma elegans	Pneumatophore		NA	NA
589408	Agalma elegans	Pneumatophore		NA	NA
632016	Agalma elegans	Pneumatophore		NA	NA
565263	Agalma elegans	Pneumatophore		NA	NA
528119	Agalma elegans	Pneumatophore	P17972|KCNAW_DROME Potassium voltage-gated channel protein Shaw	NA	NA
588011	Agalma elegans	Pneumatophore	Q04998|INHBA_MOUSE Inhibin beta A chain	NA	NA
514156	Agalma elegans	Pneumatophore		NA	NA
557059	Agalma elegans	Pneumatophore		NA	NA
560998	Agalma elegans	Pneumatophore	Q9JKA9|HCN2_RAT Potassium/sodium hyperpolarization-activated cyclic nucleotide-gated channel 2	NA	NA
619454	Agalma elegans	Pneumatophore	Q9EP71|RAI14_MOUSE Ankycorbin	NA	958cdc4fdde7c23a909c31bf8be4457a
602404	Agalma elegans	Pneumatophore	P61415|Y307_RHOPA UPF0314 protein RPA0307 {ECO:0000255|HAMAP-Rule:MF_01514}	NA	NA
609961	Agalma elegans	Pneumatophore	P49746|TSP3_HUMAN Thrombospondin-3	NA	NA
607039	Agalma elegans	Pneumatophore		NA	NA
625995	Agalma elegans	Pneumatophore		NA	NA
534801	Agalma elegans	Pneumatophore	A0MSJ1|CRA1B_DANRE Collagen alpha-1(XXVII) chain B	GO:0005201;GO:0005581;GO:0001501;GO:0030903;GO:0031012;GO:0007411;GO:0005615;GO:0099512;GO:0016021;GO:0043009;GO:0030198;GO:0031101;GO:0009612	NA
615398	Agalma elegans	Pneumatophore	Q58DT4|P5CR1_BOVIN Pyrroline-5-carboxylate reductase 1, mitochondrial	GO:0004735;GO:0006561;GO:0005737;GO:0005618;GO:0016705;GO:0005506;GO:0016021;GO:0020037;GO:0017144;GO:0000166;GO:0055114;GO:0009651;GO:0009408	NA
651646	Agalma elegans	Pneumatophore		NA	NA
596764	Agalma elegans	Pneumatophore	Q7ZXX2|KIF19_XENLA Kinesin-like protein KIF19	NA	NA
537012	Agalma elegans	Pneumatophore	Q84MN0|CML4_ORYSJ Calmodulin-like protein 4	NA	NA
621427	Agalma elegans	Pneumatophore		NA	NA
620424	Agalma elegans	Pneumatophore	O88947|FA10_MOUSE Coagulation factor X	GO:0004252;GO:0006508;GO:0005615;GO:0042629;GO:0050878;GO:0008201;GO:0050817;GO:0042060;GO:0042802;GO:0022617;GO:0005509;GO:0050819;GO:0061045;GO:0006954	NA
568910	Agalma elegans	Pneumatophore		NA	NA
636289	Agalma elegans	Pneumatophore		NA	NA
626507	Agalma elegans	Pneumatophore		NA	NA
577842	Agalma elegans	Pneumatophore	O43182|RHG06_HUMAN Rho GTPase-activating protein 6	GO:0007165;GO:0004518;GO:0003677;GO:0046872;GO:0090305	59aa88c7c99737a3df158d1266fae8c3
509723	Agalma elegans	Pneumatophore		NA	NA
538133	Agalma elegans	Pneumatophore		NA	NA
640749	Agalma elegans	Pneumatophore		NA	NA
514056	Agalma elegans	Pneumatophore		NA	NA
642831	Agalma elegans	Pneumatophore	Q9Y2E4|DIP2C_HUMAN Disco-interacting protein 2 homolog C	GO:0003824;GO:0016021	NA
542600	Agalma elegans	Pneumatophore		NA	NA
572731	Agalma elegans	Pneumatophore		NA	NA
647945	Agalma elegans	Pneumatophore		NA	NA
632028	Agalma elegans	Pneumatophore	Q5R1P0|NMDZ1_CANLF Glutamate receptor ionotropic, NMDA 1	GO:0004970;GO:0035235;GO:0045211;GO:0034220;GO:0030054;GO:0017146;GO:0014069;GO:0008355;GO:0045471;GO:0042391;GO:0099094;GO:0055074;GO:0022843;GO:0007616;GO:0016595;GO:0016594;GO:0043005;GO:0072375;GO:0042331;GO:0005262;GO:0036477;GO:0005623;GO:0050975;GO:0007268;GO:1904315;GO:0005516;GO:0030534;GO:0099699;GO:0005102;GO:0005509;GO:0008021;GO:1905429;GO:0098978;GO:0009986;GO:0005783;GO:0060401;GO:…	NA
615581	Agalma elegans	Pneumatophore	O00423|EMAL1_HUMAN Echinoderm microtubule-associated protein-like 1	GO:0008017;GO:0006508;GO:0016021	NA
570401	Agalma elegans	Pneumatophore		NA	NA
620830	Agalma elegans	Pneumatophore	Q98SN7|WNT2B_CHICK Protein Wnt-2b	NA	8f3952f0c30927ef317397dc02bf2a14
534791	Agalma elegans	Pneumatophore	Q5UQ50|COLL6_MIMIV Collagen-like protein 6	NA	NA
553381	Agalma elegans	Pneumatophore	P97608|OPLA_RAT 5-oxoprolinase	GO:0016787	NA
545183	Agalma elegans	Pneumatophore		NA	NA
638230	Agalma elegans	Pneumatophore		NA	NA
538065	Agalma elegans	Pneumatophore	Q9CQ52|CEL3B_MOUSE Chymotrypsin-like elastase family member 3B	NA	NA
606334	Agalma elegans	Pneumatophore	B2LU20|SFXN1_SHEEP Sideroflexin-1	GO:0015075;GO:0034220;GO:0016021	NA
556801	Agalma elegans	Pneumatophore	Q5UQ13|COLL2_MIMIV Collagen-like protein 2	GO:0005201;GO:0005581;GO:1903225;GO:0098644;GO:0046332;GO:0071230;GO:0030199;GO:0008201;GO:0099081;GO:0048407;GO:0043588;GO:0048592;GO:0004867;GO:0005524;GO:0005604;GO:0005615;GO:0005911;GO:0001501;GO:0005694;GO:0005788;GO:0046872;GO:0016021;GO:0042302;GO:0005518;GO:0005618;GO:0038063;GO:0001763;GO:0001503;GO:0007160;GO:0009790;GO:0098609;GO:0048646;GO:0009888;GO:0072001;GO:0051276;GO:1903354;GO:…	NA
628907	Agalma elegans	Pneumatophore	Q5IGR8|EXT1A_DANRE Exostosin-1a	GO:0015012;GO:0015020;GO:0005783;GO:0006486;GO:0016021;GO:0006024	74af74fed0a0575d940d296ec2e9104c
595833	Agalma elegans	Pneumatophore	O17389|TYB_CAEEL Thymosin beta {ECO:0000305}	GO:0003785;GO:0007015;GO:0005856;GO:0005737;GO:0005623;GO:0106014;GO:0042989;GO:0030334;GO:0036302;GO:0003181;GO:0001947	NA
523819	Agalma elegans	Pneumatophore		NA	NA
636331	Agalma elegans	Pneumatophore		NA	NA
610662	Agalma elegans	Pneumatophore		NA	NA
536776	Agalma elegans	Pneumatophore		NA	NA
588842	Agalma elegans	Pneumatophore		NA	NA
586226	Agalma elegans	Pneumatophore	Q5SPB6|CHAC1_DANRE Glutathione-specific gamma-glutamylcyclotransferase 1 {ECO:0000250|UniProtKB:Q9BUX1}	GO:0061928;GO:0006751;GO:0005737;GO:0003839;GO:0016740	dc3fe52bf7a64e8e91511038925220a4
591122	Agalma elegans	Pneumatophore	Q9VW71|FAT2_DROME Fat-like cadherin-related tumor suppressor homolog	NA	NA
554087	Agalma elegans	Pneumatophore	Q9VWB0|TECPR_DROME Tectonin beta-propeller repeat-containing protein	NA	NA
583440	Agalma elegans	Pneumatophore	Q5R7M2|SERA_PONAB D-3-phosphoglycerate dehydrogenase	GO:0004617;GO:0006564;GO:0005777;GO:0051287;GO:0016021;GO:0004648;GO:0055114;GO:0008080;GO:0019265	NA
552731	Agalma elegans	Pneumatophore		NA	NA
638060	Agalma elegans	Pneumatophore		NA	NA
532789	Agalma elegans	Pneumatophore		NA	NA
549310	Agalma elegans	Pneumatophore		NA	NA
620213	Agalma elegans	Pneumatophore	Q9UPW8|UN13A_HUMAN Protein unc-13 homolog A	GO:0019992;GO:0098916;GO:0030054;GO:0045202	f36c40c37446223c9fbefcb631bca4cf
530822	Agalma elegans	Pneumatophore		NA	NA
559567	Agalma elegans	Pneumatophore		NA	NA
532237	Agalma elegans	Pneumatophore		NA	NA
598568	Agalma elegans	Pneumatophore	P55112|NAS4_CAEEL Zinc metalloproteinase nas-4	NA	NA
555104	Agalma elegans	Pneumatophore	Q6GQ26|SRBP2_XENLA Sterol regulatory element-binding protein 2	GO:0046983;GO:0016021	NA
547863	Agalma elegans	Pneumatophore	Q7SZ59|RASLC_DANRE Ras-like protein family member 12	NA	NA
588878	Agalma elegans	Pneumatophore	A6QLU6|AGRD1_BOVIN Adhesion G-protein coupled receptor D1	NA	NA
546885	Agalma elegans	Pneumatophore	A7RQM5|ASNA_NEMVE ATPase ASNA1 homolog {ECO:0000255|HAMAP-Rule:MF_03112}	GO:0045048;GO:0005783;GO:0016887;GO:0005524;GO:0031965;GO:0005829;GO:0005576;GO:0032991;GO:0046872;GO:0055088;GO:0016021;GO:0048767;GO:0043621;GO:0015446;GO:0004623;GO:0006620;GO:0071722;GO:0140097;GO:1903963;GO:0032309;GO:0003677;GO:0015700;GO:0032508;GO:0016042;GO:0006644;GO:0006139	824060084f44483aaf0b33370c94f707
602095	Agalma elegans	Pneumatophore	Q5BLE8|RETST_DANRE Putative all-trans-retinol 13,14-reductase	GO:0051786;GO:0042572;GO:0016021;GO:0016853;GO:0055114	171f8611e02e4f34e7d6d8bfcab3ef12
648625	Agalma elegans	Pneumatophore	Q4UMH6|Y381_RICFE Putative ankyrin repeat protein RF_0381	NA	NA
637615	Agalma elegans	Pneumatophore		NA	NA
565582	Agalma elegans	Pneumatophore	O70244|CUBN_RAT Cubilin	NA	NA
565450	Agalma elegans	Pneumatophore	Q86UF1|TSN33_HUMAN Tetraspanin-33	NA	NA
651752	Agalma elegans	Pneumatophore	Q58EX2|SDK2_HUMAN Protein sidekick-2 {ECO:0000250|UniProtKB:Q6V4S5}	NA	NA
523647	Agalma elegans	Pneumatophore	Q9H2J7|S6A15_HUMAN Sodium-dependent neutral amino acid transporter B(0)AT2	NA	NA
576107	Agalma elegans	Pneumatophore	O22719|LHTL3_ARATH Lysine histidine transporter-like 3	GO:0003333;GO:0015171;GO:0016021	NA
554080	Agalma elegans	Pneumatophore	O60494|CUBN_HUMAN Cubilin	NA	NA
596751	Agalma elegans	Pneumatophore	Q8N682|DRAM1_HUMAN DNA damage-regulated autophagy modulator protein 1	GO:0016021	NA
570446	Agalma elegans	Pneumatophore	P72745|Y1101_SYNY3 Universal stress protein Slr1101	NA	NA
628996	Agalma elegans	Pneumatophore	P24733|MYS_ARGIR Myosin heavy chain, striated muscle	GO:0016459;GO:0003779;GO:0003774;GO:0044877;GO:0005524;GO:0016021;GO:0003723	NA
620440	Agalma elegans	Pneumatophore	O55043|ARHG7_RAT Rho guanine nucleotide exchange factor 7	GO:0005085;GO:0035556;GO:0005829;GO:0030027;GO:0000322;GO:0019005;GO:0017147;GO:0019901;GO:0071896;GO:0061630;GO:0005615;GO:0001935;GO:0055113;GO:0003677;GO:0005634;GO:0001525;GO:0005886;GO:0016021;GO:0060124;GO:0030032;GO:0032092;GO:0000086;GO:0002244;GO:0031146;GO:0060070;GO:0090090;GO:0006334;GO:0043547;GO:0051726;GO:0016567	5c7c3641e561d061f0d3f57416f31b81
586245	Agalma elegans	Pneumatophore	O35276|NRP2_RAT Neuropilin-2	GO:0005021;GO:0038084;GO:0016021;GO:0017154;GO:0071526;GO:0007411;GO:0001525;GO:0046872;GO:0007413;GO:0030947;GO:0001755;GO:0001570	NA
541527	Agalma elegans	Pneumatophore	Q9Y3Q0|NALD2_HUMAN N-acetylated-alpha-linked acidic dipeptidase 2	NA	NA
641891	Agalma elegans	Pneumatophore	Q9LPC6|KINUB_ARATH Kinesin-like protein KIN-UB {ECO:0000305}	NA	NA
626541	Agalma elegans	Pneumatophore		NA	NA
529127	Agalma elegans	Pneumatophore		NA	NA
527080	Agalma elegans	Pneumatophore		NA	NA
607826	Agalma elegans	Pneumatophore	Q8IRC7|AWH_DROME LIM/homeobox protein Awh	GO:0005634;GO:0003677;GO:0048749;GO:0046872;GO:0007444;GO:0030182;GO:0045944;GO:0001067;GO:0000981	NA
582410	Agalma elegans	Pneumatophore	Q8TDN1|KCNG4_HUMAN Potassium voltage-gated channel subfamily G member 4	NA	NA
517534	Agalma elegans	Pneumatophore	Q61382|TRAF4_MOUSE TNF receptor-associated factor 4	GO:0007250;GO:0005164;GO:0005737;GO:0005634;GO:0008270;GO:0046330;GO:0031996;GO:0050699;GO:0042981;GO:0031625;GO:0097708;GO:0012505;GO:0042802;GO:0005886;GO:0019901;GO:0042043;GO:0007585;GO:0030323;GO:0033209;GO:0070534;GO:0043122;GO:0006887	5bc697be558ee9326997b862d1fe415c
642156	Agalma elegans	Pneumatophore		NA	NA
600805	Agalma elegans	Pneumatophore		NA	NA
607843	Agalma elegans	Pneumatophore	Q9Y6W6|DUS10_HUMAN Dual specificity protein phosphatase 10	GO:0017017;GO:0000188;GO:0016607;GO:0005794;GO:0004725;GO:0005829;GO:0008330;GO:0048273;GO:0035335;GO:0008432;GO:0043508;GO:1905042;GO:1903753;GO:0045591;GO:0035970;GO:0060266;GO:0044387;GO:0090335;GO:0010633;GO:0070373;GO:0048709;GO:0050680;GO:0032496;GO:0002819;GO:0044419;GO:0001714;GO:0048715	NA
577674	Agalma elegans	Pneumatophore		NA	NA
624401	Agalma elegans	Pneumatophore		NA	NA
554477	Agalma elegans	Pneumatophore	P72745|Y1101_SYNY3 Universal stress protein Slr1101	NA	NA
636604	Agalma elegans	Pneumatophore		NA	NA
619480	Agalma elegans	Pneumatophore	Q76LL6|FHOD3_MOUSE FH1/FH2 domain-containing protein 3	NA	bc597fb9bcc643c69a2d2d376c185222
649257	Agalma elegans	Pneumatophore		NA	NA
628164	Agalma elegans	Pneumatophore		NA	NA
522497	Agalma elegans	Pneumatophore		NA	NA
554439	Agalma elegans	Pneumatophore		NA	NA
635090	Agalma elegans	Pneumatophore	O75923|DYSF_HUMAN Dysferlin	NA	643866497a0554dbf9d57028c53af567
620212	Agalma elegans	Pneumatophore	Q9Z1N9|UN13B_MOUSE Protein unc-13 homolog B	GO:0019992;GO:0098916;GO:0030054;GO:0005543;GO:0045202;GO:0005509;GO:0035556	NA
562987	Agalma elegans	Pneumatophore		NA	NA
622331	Agalma elegans	Pneumatophore	Q9ASR4|BCAL2_ARATH Branched-chain-amino-acid aminotransferase-like protein 2	GO:0008483;GO:0009082;GO:0005829	d0a69563dca5a9d7a49f7e306dca4e4d
599034	Agalma elegans	Pneumatophore		NA	NA
545595	Agalma elegans	Pneumatophore		NA	NA
557616	Agalma elegans	Pneumatophore	Q99L45|IF2B_MOUSE Eukaryotic translation initiation factor 2 subunit 2	GO:0003743;GO:0006413;GO:0005850;GO:0005634;GO:0002176;GO:0031369;GO:0003729;GO:0046872;GO:0008584;GO:0001701;GO:0002181;GO:0022618	NA
625302	Agalma elegans	Pneumatophore		NA	NA
526939	Agalma elegans	Pneumatophore		NA	NA
562226	Agalma elegans	Pneumatophore		NA	NA
625301	Agalma elegans	Pneumatophore	Q502K3|ANR52_DANRE Serine/threonine-protein phosphatase 6 regulatory ankyrin repeat subunit C	NA	NA
557348	Agalma elegans	Pneumatophore		NA	NA
537460	Agalma elegans	Pneumatophore	O94915|FRYL_HUMAN Protein furry homolog-like	GO:0000902;GO:0030427;GO:0005524;GO:0005938;GO:0016021;GO:0007507;GO:0031175	NA
530761	Agalma elegans	Pneumatophore		NA	NA
566803	Agalma elegans	Pneumatophore	G5EFI8|PLCE1_CAEEL 1-phosphatidylinositol 4,5-bisphosphate phosphodiesterase epsilon-1 {ECO:0000250|UniProtKB:Q9P212}	NA	db5a36f3e124006b14008481ff2474b5
596917	Agalma elegans	Pneumatophore	Q5R7B8|KLH20_PONAB Kelch-like protein 20	NA	1ff1b2211c216310478672808ff4a03e
631828	Agalma elegans	Pneumatophore		NA	NA
529604	Agalma elegans	Pneumatophore	Q9DB41|GHC2_MOUSE Mitochondrial glutamate carrier 2	GO:0005347;GO:0015867;GO:0016021;GO:0005743;GO:0042025;GO:0015183;GO:0005313;GO:0055085;GO:0003684;GO:0015800;GO:0015740;GO:0015807;GO:0006839;GO:0006836;GO:0022904;GO:0006289	NA
577813	Agalma elegans	Pneumatophore	O32219|CADA_BACSU Cadmium, zinc and cobalt-transporting ATPase	NA	NA
555379	Agalma elegans	Pneumatophore		NA	NA
522278	Agalma elegans	Pneumatophore	Q08289|CACB2_HUMAN Voltage-dependent L-type calcium channel subunit beta-2	GO:0005245;GO:0005891;GO:0070588;GO:0030054;GO:0061199;GO:0045202;GO:0051924;GO:0032039;GO:0030544;GO:0043005;GO:0051879;GO:0007528;GO:0031982;GO:0051087;GO:0005829;GO:2001257;GO:0034330;GO:0040017;GO:0007268;GO:0034472;GO:0060548;GO:0072657	NA
585087	Agalma elegans	Pneumatophore	Q91YS8|KCC1A_MOUSE Calcium/calmodulin-dependent protein kinase type 1	GO:0004672;GO:0006468;GO:0005524	93cbfb8713a9fed57235d63df229c580
599970	Agalma elegans	Pneumatophore	Q96E17|RAB3C_HUMAN Ras-related protein Rab-3C	GO:0003924;GO:0005525	9f4bd5627b6b22e5e5b621e37b9d88fd
568801	Agalma elegans	Pneumatophore		NA	NA
515653	Agalma elegans	Pneumatophore		NA	NA
645215	Agalma elegans	Pneumatophore	A5D7E9|NF2L1_BOVIN Nuclear factor erythroid 2-related factor 1	NA	0e0928f9a8b3a7ad25a01865b8e71c2c
567449	Agalma elegans	Pneumatophore	Q9XTL9|PYG_DROME Glycogen phosphorylase	GO:0102499;GO:0005975;GO:0005737;GO:0102250;GO:0016021;GO:0008184;GO:0030170;GO:0006112;GO:0009057;GO:0044248;GO:0044260	07f754cbc0c8beeb579a50a8d60f9b21
539822	Agalma elegans	Pneumatophore	A3E4D8|CALM_PROMN Calmodulin	NA	NA
540038	Agalma elegans	Pneumatophore		NA	NA
624371	Agalma elegans	Pneumatophore		NA	NA
607340	Agalma elegans	Pneumatophore	P36898|BMR1B_MOUSE Bone morphogenetic protein receptor type-1B	GO:0004675;GO:0007178;GO:0043235;GO:0006468;GO:1902554;GO:0005887;GO:0098797;GO:0045177;GO:0005524;GO:0071363;GO:0071559;GO:0035230;GO:0005771;GO:0005769;GO:0071772;GO:0046332;GO:0030054;GO:0045202;GO:0071495;GO:0007389;GO:0048185;GO:0019955;GO:0035239;GO:0019838;GO:0009986;GO:0005829;GO:1990782;GO:0045296;GO:0048731;GO:0046872;GO:0005901;GO:0042803;GO:0016477;GO:0098552;GO:0007281;GO:0038100;GO:…	a07e69d4343d8a98dcafcec33ce47226
560157	Agalma elegans	Pneumatophore		NA	NA
591298	Agalma elegans	Pneumatophore		NA	NA
638447	Agalma elegans	Pneumatophore		NA	NA
598861	Agalma elegans	Pneumatophore		NA	NA
557931	Agalma elegans	Pneumatophore	Q16950|5HTB1_APLCA 5-hydroxytryptamine receptor 1	NA	a58d25e12f09908eb7a9835425167613
632018	Agalma elegans	Pneumatophore		NA	NA
550573	Agalma elegans	Pneumatophore	Q61382|TRAF4_MOUSE TNF receptor-associated factor 4	NA	NA
559340	Agalma elegans	Pneumatophore	D3YXG0|HMCN1_MOUSE Hemicentin-1 {ECO:0000312|MGI:MGI:2685047}	NA	776e865779edb07a1b5cb1d7182355e5
606836	Agalma elegans	Pneumatophore		NA	NA
615579	Agalma elegans	Pneumatophore		NA	NA
651779	Agalma elegans	Pneumatophore	Q12324|YVC1_YEAST Calcium channel YVC1	NA	NA
587282	Agalma elegans	Pneumatophore	Q9WU63|HEBP2_MOUSE Heme-binding protein 2	NA	NA
606189	Agalma elegans	Pneumatophore		NA	NA
630058	Agalma elegans	Pneumatophore	P33450|FAT_DROME Cadherin-related tumor suppressor	NA	NA
520798	Agalma elegans	Pneumatophore		NA	NA
640176	Agalma elegans	Pneumatophore	Q68DU8|KCD16_HUMAN BTB/POZ domain-containing protein KCTD16	GO:0051260;GO:0004114;GO:0042802;GO:0021986;GO:0048814	NA
574811	Agalma elegans	Pneumatophore		NA	NA
613555	Agalma elegans	Pneumatophore	O15973|OPSD1_MIZYE Rhodopsin, GQ-coupled	GO:0004930;GO:0007186;GO:0016021	NA
611043	Agalma elegans	Pneumatophore	Q86UL8|MAGI2_HUMAN Membrane-associated guanylate kinase, WW and PDZ domain-containing protein 2	NA	3fe9aaf5e7de73369e686733bf2f46d5
531160	Agalma elegans	Pneumatophore	Q20191|NAS13_CAEEL Zinc metalloproteinase nas-13	NA	NA
510384	Agalma elegans	Pneumatophore	Q80X90|FLNB_MOUSE Filamin-B	NA	NA
589528	Agalma elegans	Pneumatophore		NA	NA
545585	Agalma elegans	Pneumatophore		NA	NA
606527	Agalma elegans	Pneumatophore	Q8MJC3|CASP3_RABIT Caspase-3	NA	NA
579814	Agalma elegans	Pneumatophore	Q80Z96|VANG1_MOUSE Vang-like protein 1	GO:0007275;GO:0016021	232a56f4a9d1556a2d8e0c398a873e28
541775	Agalma elegans	Pneumatophore	Q5TID7|CC181_HUMAN Coiled-coil domain-containing protein 181	NA	6844be8e51ab69541c972bb4f83ef8c8
538150	Agalma elegans	Pneumatophore		NA	NA
510385	Agalma elegans	Pneumatophore		NA	NA
549836	Agalma elegans	Pneumatophore		NA	NA
510361	Agalma elegans	Pneumatophore		NA	NA
558368	Agalma elegans	Pneumatophore		NA	NA
564610	Agalma elegans	Pneumatophore		NA	NA
623271	Agalma elegans	Pneumatophore		NA	NA
561721	Agalma elegans	Pneumatophore	A7SFP1|SHOC2_NEMVE Leucine-rich repeat protein soc-2 homolog	GO:0000164;GO:0046579;GO:0008157;GO:0005654;GO:0005829;GO:0004672;GO:0005524;GO:0006468;GO:0016021	NA
510387	Agalma elegans	Pneumatophore	Q9VEN1|FLNA_DROME Filamin-A	NA	NA
545082	Agalma elegans	Pneumatophore		NA	NA
560862	Agalma elegans	Pneumatophore	P70426|RIT1_MOUSE GTP-binding protein Rit1	NA	NA
588122	Agalma elegans	Pneumatophore	Q9UDY8|MALT1_HUMAN Mucosa-associated lymphoid tissue lymphoma translocation protein 1	NA	NA
610514	Agalma elegans	Pneumatophore	O54697|NALDL_RAT N-acetylated-alpha-linked acidic dipeptidase-like protein	NA	NA
629584	Agalma elegans	Pneumatophore		NA	NA
578333	Agalma elegans	Pneumatophore		NA	NA
590355	Agalma elegans	Pneumatophore	Q9R1T3|CATZ_RAT Cathepsin Z	GO:0008234;GO:0006508;GO:0005764;GO:0099738;GO:0035239;GO:0010757;GO:0005615;GO:0004180;GO:0048731;GO:0031410;GO:0004175;GO:0005783;GO:0016021;GO:0032091;GO:0061138;GO:1901214;GO:0048646;GO:0044257	NA
533281	Agalma elegans	Pneumatophore		NA	NA
620710	Agalma elegans	Pneumatophore	D4B1Z7|A2478_ARTBC Uncharacterized FAD-linked oxidoreductase ARB_02478 {ECO:0000305}	NA	5294ba25b60750d2c8885684c024d99e
625639	Agalma elegans	Pneumatophore		NA	NA
588861	Agalma elegans	Pneumatophore	Q9WTZ2|MBTP1_MOUSE Membrane-bound transcription factor site-1 protease	GO:0004252;GO:0006508;GO:0005795;GO:0001889;GO:0051216;GO:0016021;GO:0007040;GO:0006629;GO:0000139;GO:0005789;GO:0005783;GO:0006606;GO:0060627;GO:0070013;GO:1902652;GO:1901360	NA
577844	Agalma elegans	Pneumatophore	O43182|RHG06_HUMAN Rho GTPase-activating protein 6	NA	NA
566702	Agalma elegans	Pneumatophore		NA	NA
529038	Agalma elegans	Pneumatophore		NA	NA
651460	Agalma elegans	Pneumatophore		NA	NA
649051	Agalma elegans	Pneumatophore		NA	NA
629615	Agalma elegans	Pneumatophore	Q7KW14|CCDCX_DROME Coiled-coil domain-containing protein CG32809	NA	NA
570364	Agalma elegans	Pneumatophore		NA	NA
552475	Agalma elegans	Pneumatophore		NA	NA
588006	Agalma elegans	Pneumatophore	P27093|INHBB_CHICK Inhibin beta B chain	NA	a784b31d5a50a1bbc2a842ba8b52d2ec
539333	Agalma elegans	Pneumatophore	P56101|DNJC5_TETCF DnaJ homolog subfamily C member 5 {ECO:0000250|UniProtKB:Q9H3Z4}	GO:0061177;GO:1900073;GO:0061176;GO:0070050;GO:0098693;GO:1903035;GO:0016079;GO:0008021;GO:0030054;GO:0005623;GO:0005886;GO:0016021;GO:0006457	NA
563451	Agalma elegans	Pneumatophore	P82968|MCPI_MELCP Four-domain proteases inhibitor	NA	NA
511431	Agalma elegans	Pneumatophore		NA	NA
565661	Agalma elegans	Pneumatophore		NA	NA
639400	Agalma elegans	Pneumatophore	O35566|CD151_MOUSE CD151 antigen	NA	NA
618854	Agalma elegans	Pneumatophore		NA	NA
609659	Agalma elegans	Pneumatophore		NA	NA
641534	Agalma elegans	Pneumatophore		NA	NA
521347	Agalma elegans	Pneumatophore	P98158|LRP2_RAT Low-density lipoprotein receptor-related protein 2	NA	81da92328abecc06b43ae08f6dac301f
597691	Agalma elegans	Pneumatophore	Q9D1D1|TSN11_MOUSE Tetraspanin-11	GO:0016021;GO:0007283;GO:0005178;GO:0009986;GO:0031226;GO:0004867;GO:0070062;GO:0003924;GO:0005525;GO:0060255;GO:0031904;GO:0097487;GO:0098552;GO:0030195;GO:0032585;GO:0005765;GO:0014905;GO:0034111;GO:0030913;GO:0071404;GO:0090330;GO:0032991;GO:0016477;GO:1905521;GO:0007342;GO:0031623;GO:0035036;GO:0050866;GO:0007155;GO:0042063;GO:0051271;GO:0008285;GO:0035646;GO:2001046;GO:0048916;GO:1900746;GO:…	e4eb2f5bbf90575e4575c576b6a45691
643565	Agalma elegans	Pneumatophore	P0CJ14|VP302_LYCMC Venom protein 302	GO:0005520;GO:0001558;GO:0005576	NA
624998	Agalma elegans	Pneumatophore	Q8IZJ3|CPMD8_HUMAN C3 and PZP-like alpha-2-macroglobulin domain-containing protein 8	NA	1e602ff3170c17c085fc3b196f72ddd7
613529	Agalma elegans	Pneumatophore	Q8RWN2|ZIF1_ARATH Protein ZINC INDUCED FACILITATOR 1	NA	NA
615642	Agalma elegans	Pneumatophore		NA	NA
634205	Agalma elegans	Pneumatophore		NA	NA
632214	Agalma elegans	Pneumatophore	P01266|THYG_HUMAN Thyroglobulin	NA	NA
641252	Agalma elegans	Pneumatophore		NA	NA
623167	Agalma elegans	Pneumatophore	Q5U252|UBP47_XENLA Ubiquitin carboxyl-terminal hydrolase 47	GO:0036459;GO:0016579;GO:0019005;GO:0006511;GO:0005737;GO:0005634;GO:0071987;GO:0004197;GO:0016021;GO:0090263;GO:1902230;GO:0043154;GO:0034644;GO:0010972;GO:0030307;GO:0006284;GO:0045874;GO:0042675;GO:0042493;GO:0045892;GO:0046628;GO:0045742;GO:0032435;GO:0031935;GO:0070374;GO:0050821	NA
512535	Agalma elegans	Pneumatophore	Q58A42|DD3_DICDI Protein DD3-3	NA	NA
535503	Agalma elegans	Pneumatophore	P25228|RAB3_DROME Ras-related protein Rab-3	NA	6273245f2bfc28719ac90f700c29bafa
611946	Agalma elegans	Pneumatophore		NA	NA
544549	Agalma elegans	Pneumatophore		NA	NA
623812	Agalma elegans	Pneumatophore		NA	NA
596370	Agalma elegans	Pneumatophore	P70274|SEPP1_MOUSE Selenoprotein P	NA	NA
546581	Agalma elegans	Pneumatophore	P55013|S12A2_SQUAC Solute carrier family 12 member 2	GO:0015377;GO:1902476;GO:0016021;GO:1990816;GO:0031310;GO:0034486;GO:0055075;GO:0015079;GO:0071805;GO:0005524	NA
597733	Agalma elegans	Pneumatophore	Q0VCR6|TMM68_BOVIN Transmembrane protein 68	GO:0016746;GO:0016021	NA
638294	Agalma elegans	Pneumatophore	Q91827|AR1_XENLA Apoptosis regulator R1	GO:0042981;GO:0016021	NA
639995	Agalma elegans	Pneumatophore	Q5RC60|TIMP1_PONAB Metalloproteinase inhibitor 1	NA	NA
614999	Agalma elegans	Pneumatophore		NA	NA
552290	Agalma elegans	Pneumatophore	P98139|FA7_RABIT Coagulation factor VII	NA	812342e6aebd02c5b3d890ace549a540
549616	Agalma elegans	Pneumatophore		NA	NA
567136	Agalma elegans	Pneumatophore	P45517|YDHY_CITFR Uncharacterized 15.0 kDa protein in dhaT-dhaS intergenic region	NA	NA
554440	Agalma elegans	Pneumatophore		NA	NA
530461	Agalma elegans	Pneumatophore		NA	NA
604560	Agalma elegans	Pneumatophore	A6NMZ7|CO6A6_HUMAN Collagen alpha-6(VI) chain	NA	NA
554459	Agalma elegans	Pneumatophore	Q94BZ1|ZIFL1_ARATH Protein ZINC INDUCED FACILITATOR-LIKE 1	NA	NA
636189	Agalma elegans	Pneumatophore		NA	NA
606333	Agalma elegans	Pneumatophore	P82968|MCPI_MELCP Four-domain proteases inhibitor	NA	NA
519467	Agalma elegans	Pneumatophore	Q5RFU0|SIAE_PONAB Sialate O-acetylesterase	GO:0001681;GO:0005764;GO:0002682;GO:0005975;GO:0047933;GO:0006910;GO:0034987;GO:0006911;GO:0042571;GO:0003823;GO:0002455;GO:0009897;GO:0016021;GO:0045087;GO:0042742;GO:0050867;GO:0048584;GO:0007166;GO:0044419;GO:0016310	NA
640316	Agalma elegans	Pneumatophore		NA	NA
575993	Agalma elegans	Pneumatophore		NA	NA
593034	Agalma elegans	Pneumatophore	P42212|GFP_AEQVI Green fluorescent protein	GO:0008218;GO:0006091	d29c3038c8f38d83fbf5bc84f8a63217
548300	Agalma elegans	Pneumatophore		NA	NA
584002	Agalma elegans	Pneumatophore		NA	NA
582357	Agalma elegans	Pneumatophore	Q99MQ3|PINK1_MOUSE Serine/threonine-protein kinase PINK1, mitochondrial	GO:0004672;GO:0006468;GO:0005739;GO:0005829;GO:0000422;GO:0005524;GO:0016021;GO:0016813;GO:0004126;GO:0046872;GO:0090141;GO:0004523;GO:0048823;GO:1900746;GO:0060872;GO:0071542;GO:0051402;GO:0004449;GO:2000377;GO:0003677;GO:0051287;GO:0042981;GO:0009972;GO:0090502;GO:0031098;GO:0032147;GO:0006099;GO:0007346	4215b1438dcd4384009540f4a21aa9d0
519008	Agalma elegans	Pneumatophore		NA	NA
623119	Agalma elegans	Pneumatophore	Q0V8T0|CNTP5_CANLF Contactin-associated protein-like 5	GO:0005919;GO:0021682;GO:0008897;GO:0072553;GO:0060857;GO:0048786;GO:0000287;GO:0061343;GO:0097105;GO:0008039;GO:0035151;GO:0019991;GO:0016021;GO:0007391;GO:0005886;GO:0003015;GO:0008366;GO:0016080;GO:0016081;GO:0007163;GO:0008104	NA
548591	Agalma elegans	Pneumatophore		NA	NA
581416	Agalma elegans	Pneumatophore		NA	NA
519009	Agalma elegans	Pneumatophore		NA	NA
535371	Agalma elegans	Pneumatophore	P25927|BIGA_SALTY Putative surface-exposed virulence protein BigA	NA	NA
641479	Agalma elegans	Pneumatophore		NA	NA
571641	Agalma elegans	Pneumatophore	P30974|TLR1_DROME Tachykinin-like peptides receptor 86C	NA	NA
591632	Agalma elegans	Pneumatophore		NA	NA
520715	Agalma elegans	Pneumatophore	O43315|AQP9_HUMAN Aquaporin-9	GO:0015267;GO:0055085;GO:0016021;GO:0015168;GO:0015793;GO:0015204;GO:0005372;GO:0015840;GO:0006833;GO:0015105;GO:0015700	7eee76f108e4b1449d77dabd84762ca3
601958	Agalma elegans	Pneumatophore	Q86WI1|PKHL1_HUMAN Fibrocystin-L	NA	2b9e844efda3994bdc0d1cfc3bceef9e
523919	Agalma elegans	Pneumatophore	Q80YA9|CNKR2_MOUSE Connector enhancer of kinase suppressor of ras 2	NA	4a3702234ba122ba4010d00f63816cfa
631790	Agalma elegans	Pneumatophore	P70490|MFGM_RAT Lactadherin	NA	NA
606141	Agalma elegans	Pneumatophore	Q9BUZ4|TRAF4_HUMAN TNF receptor-associated factor 4	NA	NA
560940	Agalma elegans	Pneumatophore	Q6PEH9|S39AA_DANRE Zinc transporter ZIP10	NA	NA
638047	Agalma elegans	Pneumatophore		NA	NA
521306	Agalma elegans	Pneumatophore	Q58A42|DD3_DICDI Protein DD3-3	NA	NA
547433	Agalma elegans	Pneumatophore	Q58DC0|CPPED_BOVIN Serine/threonine-protein phosphatase CPPED1	GO:0016787;GO:0016021	NA
620105	Agalma elegans	Pneumatophore	P59034|LRRC3_MOUSE Leucine-rich repeat-containing protein 3	NA	381ad4f0bbd483167ff9c3338d146960
550576	Agalma elegans	Pneumatophore	Q61382|TRAF4_MOUSE TNF receptor-associated factor 4	NA	NA
619658	Agalma elegans	Pneumatophore	O00468|AGRIN_HUMAN Agrin	NA	NA
543270	Agalma elegans	Pneumatophore	Q00651|ITA4_MOUSE Integrin alpha-4	NA	NA
549615	Agalma elegans	Pneumatophore		NA	NA
636802	Agalma elegans	Pneumatophore		NA	NA
541893	Agalma elegans	Pneumatophore	Q8C0J6|SWAHC_MOUSE Ankyrin repeat domain-containing protein SOWAHC	NA	fdd8dd90875ddf083b33b524191b841d
614793	Agalma elegans	Pneumatophore	Q28824|MYLK_BOVIN Myosin light chain kinase, smooth muscle	GO:0004672;GO:0006468;GO:0032154;GO:0030027;GO:0005524;GO:0005856;GO:0007596;GO:0005737;GO:2000145;GO:0016021;GO:0005516;GO:0003779;GO:0046872	NA
634196	Agalma elegans	Pneumatophore		NA	NA
576409	Agalma elegans	Pneumatophore		NA	NA
617375	Agalma elegans	Pneumatophore		NA	NA
587014	Agalma elegans	Pneumatophore	Q1JQA2|SMAD1_BOVIN Mothers against decapentaplegic homolog 1	GO:0007179;GO:0005667;GO:0003700;GO:0005634;GO:0003677;GO:0005737;GO:0031962;GO:0030618;GO:0071141;GO:0017151;GO:0070878;GO:0043235;GO:0070410;GO:0035259;GO:0001223;GO:0006355;GO:0043425;GO:0070412;GO:0000785;GO:0005160;GO:0001102;GO:0012505;GO:0004672;GO:0005623;GO:0070013;GO:0005518;GO:0019866;GO:0019902;GO:0043130;GO:0005886;GO:0007498;GO:0031625;GO:0060215;GO:0019901;GO:0003682;GO:0001067;GO:…	NA
570147	Agalma elegans	Pneumatophore	Q86WI1|PKHL1_HUMAN Fibrocystin-L	NA	2b9e844efda3994bdc0d1cfc3bceef9e
563559	Agalma elegans	Pneumatophore	Q9SAR5|AKR2A_ARATH Ankyrin repeat domain-containing protein 2A {ECO:0000303|PubMed:18193034}	NA	26993be43319ce6fe479a582526f80fd
619734	Agalma elegans	Pneumatophore		NA	NA
560661	Agalma elegans	Pneumatophore	Q9CZR2|NALD2_MOUSE N-acetylated-alpha-linked acidic dipeptidase 2	NA	NA
559678	Agalma elegans	Pneumatophore	E7FDB3|NANO1_DANRE Nanos homolog 1	GO:0006417;GO:0008270;GO:0003723	98257f02f06b864334482903c6c7f1bf
510340	Agalma elegans	Pneumatophore		NA	NA
585397	Agalma elegans	Pneumatophore		NA	NA
511245	Agalma elegans	Pneumatophore		NA	NA
648216	Agalma elegans	Pneumatophore		NA	NA
611935	Agalma elegans	Pneumatophore	Q6GQQ9|OTU7B_HUMAN OTU domain-containing protein 7B	NA	NA
620733	Agalma elegans	Pneumatophore	P58335|ANTR2_HUMAN Anthrax toxin receptor 2	NA	NA
651381	Agalma elegans	Pneumatophore		NA	NA
622629	Agalma elegans	Pneumatophore	Q8IX30|SCUB3_HUMAN Signal peptide, CUB and EGF-like domain-containing protein 3	NA	c55e85b9062bb7104fc0cee9427e1e98
600627	Agalma elegans	Pneumatophore		NA	NA
632155	Agalma elegans	Pneumatophore	Q20191|NAS13_CAEEL Zinc metalloproteinase nas-13	GO:0004222;GO:0006508;GO:0016020;GO:0005615;GO:0008270;GO:0018996;GO:0048251;GO:0019825;GO:0006629;GO:0020037;GO:0005509;GO:0030246	NA
649412	Agalma elegans	Pneumatophore		NA	NA
533484	Agalma elegans	Pneumatophore	Q58A42|DD3_DICDI Protein DD3-3	NA	NA
553423	Agalma elegans	Pneumatophore	P20742|PZP_HUMAN Pregnancy zone protein	NA	1e602ff3170c17c085fc3b196f72ddd7
521305	Agalma elegans	Pneumatophore		NA	NA
535375	Agalma elegans	Pneumatophore		NA	NA
592375	Agalma elegans	Pneumatophore		NA	NA
533565	Agalma elegans	Pneumatophore	Q05707|COEA1_HUMAN Collagen alpha-1(XIV) chain	NA	NA
640182	Agalma elegans	Pneumatophore		NA	NA
557479	Agalma elegans	Pneumatophore		NA	NA
604567	Agalma elegans	Pneumatophore	Q70UZ7|VWA2_MOUSE von Willebrand factor A domain-containing protein 2	NA	NA
632719	Agalma elegans	Pneumatophore		NA	NA
602113	Agalma elegans	Pneumatophore	Q8BMF3|MAON_MOUSE NADP-dependent malic enzyme, mitochondrial	GO:0004471;GO:1902031;GO:0005739;GO:0055114;GO:0006108;GO:0051287;GO:0005829;GO:0009507;GO:0046872;GO:0016021;GO:0004473;GO:0006090;GO:0009725;GO:0030431;GO:0008948;GO:0008340;GO:0009743;GO:0050661;GO:0051262;GO:0019216;GO:0043531;GO:0005515;GO:0009055;GO:0010941;GO:0009165;GO:0005975;GO:0006091	NA
603598	Agalma elegans	Pneumatophore		NA	NA
631540	Agalma elegans	Pneumatophore	Q5R8J8|DNJB4_PONAB DnaJ homolog subfamily B member 4	GO:0051082;GO:0006457;GO:0005829;GO:0005654;GO:0031072;GO:0051087;GO:0090084;GO:0097201;GO:0044183;GO:0061827;GO:0051117;GO:0043197;GO:0001671;GO:0003714;GO:0070062;GO:0032781;GO:0014069;GO:0098978;GO:0045296;GO:0043025;GO:0005524;GO:0030054;GO:0046872;GO:0009408;GO:0005730;GO:0008134;GO:0048513;GO:1900034;GO:0006986;GO:0150063;GO:0060322;GO:0007417;GO:0042691;GO:0006260;GO:0050821	NA
609934	Agalma elegans	Pneumatophore		NA	NA
609447	Agalma elegans	Pneumatophore	Q8K248|HPDL_MOUSE 4-hydroxyphenylpyruvate dioxygenase-like protein	GO:0003868;GO:0009072;GO:0046872;GO:0055114;GO:0004462	NA
616933	Agalma elegans	Pneumatophore		NA	NA
528856	Agalma elegans	Pneumatophore		NA	NA
639692	Agalma elegans	Pneumatophore	Q3SJU1|MSRB_THIDA Peptide methionine sulfoxide reductase MsrB {ECO:0000255|HAMAP-Rule:MF_01400}	GO:0033743;GO:0030091;GO:0016021;GO:0006979;GO:0008270;GO:0055114;GO:0008113;GO:0006464	NA
631582	Agalma elegans	Pneumatophore	Q9WVM1|RGAP1_MOUSE Rac GTPase-activating protein 1	GO:0000281;GO:0097149;GO:0005547;GO:0043014;GO:0032154;GO:0035556;GO:0051233;GO:0048487;GO:0051256;GO:0030496;GO:0043015;GO:0031234;GO:0019901;GO:0005096;GO:0008017;GO:0051988;GO:0000915;GO:0046872;GO:0005654;GO:0032467;GO:0007405;GO:0001669;GO:0045995;GO:0007283;GO:0070062;GO:0005874;GO:0005829;GO:0043547;GO:0008272;GO:0019886;GO:0006890;GO:0030334;GO:0051056;GO:0007018	59b017e5a7dc6f93b5de3f6757e8526c
526405	Agalma elegans	Pneumatophore		NA	NA
598789	Agalma elegans	Pneumatophore	Q01973|ROR1_HUMAN Inactive tyrosine-protein kinase transmembrane receptor ROR1 {ECO:0000305}	NA	NA
613549	Agalma elegans	Pneumatophore		NA	NA
570080	Agalma elegans	Pneumatophore	P56719|OX2R_RAT Orexin receptor type 2	NA	NA
545003	Agalma elegans	Pneumatophore		NA	NA
537521	Agalma elegans	Pneumatophore	Q6P1U2|TTYH2_XENTR Protein tweety homolog 2	GO:0034707;GO:0005254;GO:1902476	NA
598787	Agalma elegans	Pneumatophore		NA	NA
631364	Agalma elegans	Pneumatophore		NA	NA
521299	Agalma elegans	Pneumatophore	P41366|VMO1_CHICK Vitelline membrane outer layer protein 1	NA	NA
539964	Agalma elegans	Pneumatophore	Q99542|MMP19_HUMAN Matrix metalloproteinase-19	NA	NA
557149	Agalma elegans	Pneumatophore		NA	NA
549685	Agalma elegans	Pneumatophore		NA	NA
513462	Agalma elegans	Pneumatophore		NA	NA
637652	Agalma elegans	Pneumatophore	P55112|NAS4_CAEEL Zinc metalloproteinase nas-4	GO:0018996;GO:0004222;GO:0005576;GO:0016021;GO:0008270;GO:0006508;GO:0040002	NA
536162	Agalma elegans	Pneumatophore	P22031|LEG_HELCR D-galactoside-specific lectin	NA	NA
523985	Agalma elegans	Pneumatophore	C9D7C2|CAC1A_APIME Voltage-dependent calcium channel type A subunit alpha-1	NA	NA
636026	Agalma elegans	Pneumatophore		NA	NA
601307	Agalma elegans	Pneumatophore	C9D7C2|CAC1A_APIME Voltage-dependent calcium channel type A subunit alpha-1	GO:0005245;GO:0005891;GO:0070588;GO:0034765;GO:0005509;GO:0030054;GO:0045202;GO:0016323;GO:0016324;GO:0070509;GO:0007268;GO:0005623;GO:0007601;GO:0016057;GO:0045433;GO:0043029;GO:0042045;GO:0045887;GO:0050856;GO:0007626;GO:0016322;GO:0050962;GO:1901890;GO:0070050;GO:0010524;GO:0097352;GO:0007632;GO:0002027;GO:0046928;GO:0030534;GO:0099643;GO:0009584;GO:0019722;GO:0007602;GO:0006887;GO:0006836;GO:…	NA
622293	Agalma elegans	Pneumatophore		NA	NA
631470	Agalma elegans	Pneumatophore	Q1JP63|SVOP_BOVIN Synaptic vesicle 2-related protein	NA	8bf590d186f9f152e8ad425233a92b7b
627555	Agalma elegans	Pneumatophore	Q7ZX53|S22FL_XENLA Solute carrier family 22 member 15-like	NA	NA
620337	Agalma elegans	Pneumatophore	Q7SYS9|HNMTB_XENLA Histamine N-methyltransferase B	NA	NA
585994	Agalma elegans	Pneumatophore		NA	NA
550516	Agalma elegans	Pneumatophore	A6QPN6|GILT_BOVIN Gamma-interferon-inducible lysosomal thiol reductase	GO:0047134;GO:0005764;GO:0055114;GO:0002376;GO:0030054;GO:0005829;GO:0048147;GO:0015035;GO:0005576;GO:0016021;GO:0050821	NA
642104	Agalma elegans	Pneumatophore	Q96L93|KI16B_HUMAN Kinesin-like protein KIF16B	NA	NA
641015	Agalma elegans	Pneumatophore	Q28IM6|HPCL1_XENTR Hippocalcin-like protein 1	GO:0005509	NA
567402	Agalma elegans	Pneumatophore	O57328|FZD1_CHICK Frizzled-1	GO:0007166;GO:0004888;GO:0016021;GO:0198738;GO:0005886;GO:0017147;GO:0030165;GO:0005737;GO:0007275;GO:0070654;GO:0060026;GO:0060271;GO:0016477;GO:0045745;GO:0051091;GO:0045893	NA
530513	Agalma elegans	Pneumatophore		NA	NA
524261	Agalma elegans	Pneumatophore	Q17R14|MYO1D_BOVIN Unconventional myosin-Id	GO:0016459;GO:0003779;GO:0030050;GO:0003774;GO:0005524;GO:0005902;GO:0120117;GO:0071976;GO:0031982;GO:0038096;GO:0043025;GO:0007015;GO:0061966;GO:0001891;GO:0043005;GO:0043209;GO:0005903;GO:0060287;GO:0030175;GO:0030898;GO:0071910;GO:0031256;GO:0035469;GO:0030027;GO:0003146;GO:0005516;GO:0002456;GO:0005623;GO:0043325;GO:0044877;GO:0005547;GO:0005938;GO:0005546;GO:0005576;GO:0019904;GO:0012505;GO:…	NA
533150	Agalma elegans	Pneumatophore	Q13576|IQGA2_HUMAN Ras GTPase-activating-like protein IQGAP2	NA	c8fab9fcb9ba76e6ca327d250a008b3c
602967	Agalma elegans	Pneumatophore	Q9R0W9|ACHA6_MOUSE Neuronal acetylcholine receptor subunit alpha-6	NA	NA
544342	Agalma elegans	Pneumatophore		NA	NA
648667	Agalma elegans	Pneumatophore	Q8IZP9|AGRG2_HUMAN Adhesion G-protein coupled receptor G2 {ECO:0000303|PubMed:25713288}	NA	NA
643492	Agalma elegans	Pneumatophore		NA	NA
521733	Agalma elegans	Pneumatophore	Q8TDX7|NEK7_HUMAN Serine/threonine-protein kinase Nek7	GO:0004674;GO:0006468;GO:0034451;GO:0005654;GO:0001222;GO:0005829;GO:0005524;GO:0018209;GO:0030071;GO:0000922;GO:0019894;GO:0033613;GO:0032991;GO:0031625;GO:0005874;GO:0019901;GO:0007059;GO:0000287;GO:0006915;GO:0031098;GO:0032147;GO:0007077;GO:0051301;GO:2000772;GO:0043123;GO:0051225	NA
623233	Agalma elegans	Pneumatophore	Q9Y5X4|NR2E3_HUMAN Photoreceptor-specific nuclear receptor	GO:0003707;GO:0043401;GO:0042025;GO:0043565;GO:0008270;GO:0003700;GO:0005634;GO:0005667;GO:0001012;GO:0070013;GO:0006355;GO:0003690;GO:0035326;GO:0042826;GO:1903508;GO:0010628;GO:0007468;GO:1903507;GO:0060041;GO:2000113;GO:0042462;GO:0008285;GO:0010629;GO:0030900;GO:0035270;GO:0060164;GO:0048732;GO:0002118;GO:0048712;GO:0001662;GO:0008347;GO:0021952;GO:0035176;GO:2000648;GO:0035019;GO:0090049;GO:…	NA
533149	Agalma elegans	Pneumatophore	Q3UQ44|IQGA2_MOUSE Ras GTPase-activating-like protein IQGAP2	GO:0043087;GO:0044548;GO:0001726;GO:0005547;GO:0030496;GO:0005078;GO:0005874;GO:0043539;GO:0007165;GO:0019903;GO:0031234;GO:0036464;GO:0005516;GO:0071364;GO:0019901;GO:0019904;GO:0071277;GO:1990138;GO:0031267;GO:0036057;GO:0016328;GO:0030426;GO:0071902;GO:0005925;GO:0005509;GO:0043410;GO:0045121;GO:0005200;GO:0044877;GO:0015629;GO:0003924;GO:0005525;GO:0005634;GO:0016477;GO:0007346;GO:1990904;GO:…	c8fab9fcb9ba76e6ca327d250a008b3c
637207	Agalma elegans	Pneumatophore	Q9MYY0|HPSE_BOVIN Heparanase	GO:0016798;GO:0030200;GO:0045121;GO:0045545;GO:0061042;GO:0005764;GO:0051798;GO:0033690;GO:0031012;GO:0005654;GO:0010575;GO:0030194;GO:0051897;GO:0016021;GO:0007160	248b813df93cef2cfd117fe4272688ac
641193	Agalma elegans	Pneumatophore		NA	NA
621146	Agalma elegans	Pneumatophore	Q27312|NADA_APLKU ADP-ribosyl cyclase/cyclic ADP-ribose hydrolase	GO:0003953	NA
608806	Agalma elegans	Pneumatophore	Q9CXT6|KDM8_MOUSE Lysine-specific demethylase 8	GO:0008168;GO:0032259;GO:0005509	NA
541497	Agalma elegans	Pneumatophore	P92208|JNK_DROME Stress-activated protein kinase JNK	GO:0004707;GO:0000165;GO:0043025;GO:0030424;GO:0005634;GO:0005524;GO:0005623;GO:0005737;GO:0003743;GO:0031098;GO:0008134;GO:1905803;GO:0030050;GO:0003677;GO:0048681;GO:1901216;GO:0008340;GO:0006413;GO:0006972;GO:0048263;GO:0009408;GO:0010468;GO:0048511	NA
527791	Agalma elegans	Pneumatophore		NA	NA
579109	Agalma elegans	Pneumatophore		NA	NA
605770	Agalma elegans	Pneumatophore	Q58CN9|NAPEP_BOVIN N-acyl-phosphatidylethanolamine-hydrolyzing phospholipase D	GO:0070290;GO:0006511;GO:0016021;GO:0043227;GO:0008270;GO:0005737;GO:0031625;GO:0070292;GO:0070291;GO:0003676	NA
529597	Agalma elegans	Pneumatophore		NA	NA
525172	Agalma elegans	Pneumatophore	Q3UHK3|GREB1_MOUSE Protein GREB1	NA	NA
633621	Agalma elegans	Pneumatophore	P29294|MYLK_RABIT Myosin light chain kinase, smooth muscle	GO:0004672;GO:0006468;GO:0005524	NA
599633	Agalma elegans	Pneumatophore		NA	NA
610388	Agalma elegans	Pneumatophore	Q9CY18|SNX7_MOUSE Sorting nexin-7	NA	a7dbb7086a72880ef3f7883c13d8e26e
574342	Agalma elegans	Pneumatophore		NA	NA
629994	Agalma elegans	Pneumatophore	Q8WZ42|TITIN_HUMAN Titin	NA	NA
515856	Agalma elegans	Pneumatophore	Q9Y3Q0|NALD2_HUMAN N-acetylated-alpha-linked acidic dipeptidase 2	GO:0043171;GO:0042803;GO:0016021;GO:0004177;GO:0005509;GO:0006508;GO:0008270;GO:0004180	NA
590159	Agalma elegans	Pneumatophore	Q9UMX3|BOK_HUMAN Bcl-2-related ovarian killer protein {ECO:0000303|PubMed:11034351}	NA	NA
519717	Agalma elegans	Pneumatophore	O35920|CAN9_RAT Calpain-9	GO:0004198;GO:0006508;GO:0045214;GO:0005509	9a100c2b265bb95e0dddb7c15dc2a21b
596856	Agalma elegans	Pneumatophore	P49283|MVL_DROME Protein Malvolio	GO:0046873;GO:0030001;GO:0070821;GO:0030670;GO:0016021;GO:0002449;GO:0045342;GO:0032632;GO:0002460;GO:0005770;GO:0006909;GO:0015491;GO:0005764;GO:0042803;GO:0010008;GO:0015299;GO:0002309;GO:0002606;GO:0022842;GO:0034987;GO:0060586;GO:0032623;GO:0003823;GO:0006876;GO:0042571;GO:0005886;GO:0045087;GO:0050778;GO:1902023;GO:0042832;GO:0005623;GO:0009986;GO:0002825;GO:0098552;GO:0005261;GO:0002367;GO:…	cd89eb3c0ca98079ff20d681dd6fc965
562590	Agalma elegans	Pneumatophore		NA	NA
563283	Agalma elegans	Pneumatophore	O14672|ADA10_HUMAN Disintegrin and metalloproteinase domain-containing protein 10	GO:0007229;GO:0004222;GO:0016021;GO:0006509;GO:0097197;GO:0007219;GO:0097038;GO:0043197;GO:0005912;GO:0014069;GO:0042169;GO:0017124;GO:0019901;GO:0008021;GO:0098978;GO:0043025;GO:0042803;GO:0046872;GO:0062023;GO:0030424;GO:0005802;GO:0003676;GO:0042117;GO:0098696;GO:0045211;GO:0034205;GO:0030136;GO:0010820;GO:0007220;GO:0005798;GO:0090102;GO:0061001;GO:0009986;GO:0046931;GO:0034332;GO:0000139;GO:…	4e9b556e19ffbe24755815fcaf0c0836
579825	Agalma elegans	Pneumatophore	P50059|SODM2_LEPBY Superoxide dismutase [Mn] 2	NA	a4f5df5979b46e1403b54efa3b55aa29
520709	Agalma elegans	Pneumatophore		NA	NA
556303	Agalma elegans	Pneumatophore	P33277|GAP1_SCHPO GTPase-activating protein	GO:0043087;GO:0031254;GO:0048365;GO:0032154;GO:0005938;GO:0007165;GO:0030175;GO:0031255;GO:0042802;GO:0030027;GO:0005096;GO:0043327;GO:1905345;GO:0045178;GO:0043520;GO:0000281;GO:0005829;GO:0099568;GO:0050982;GO:0006972;GO:0016021;GO:0036360;GO:0051225;GO:0030837;GO:0031149;GO:1903665;GO:0019953;GO:0003382;GO:0006979;GO:0043406;GO:0051495;GO:0030435;GO:0051345;GO:0030036;GO:0048870	df5955e8f5ca712e54d3979702148c78
606266	Agalma elegans	Pneumatophore	Q9Y226|S22AD_HUMAN Solute carrier family 22 member 13	NA	NA
634043	Agalma elegans	Pneumatophore	Q62661|HBP1_RAT HMG box-containing protein 1	NA	fdff72b831ae6f50fd607ec270ae2eb9
627124	Agalma elegans	Pneumatophore		NA	NA
619656	Agalma elegans	Pneumatophore	P81439|EQST_ACTEQ Equistatin	NA	NA
567867	Agalma elegans	Pneumatophore	B3EWZ5|MLRP1_ACRMI MAM and LDL-receptor class A domain-containing protein 1	NA	NA
625829	Agalma elegans	Pneumatophore	A0JNE3|NR2C1_BOVIN Nuclear receptor subfamily 2 group C member 1	GO:0003707;GO:0043401;GO:0042025;GO:0043565;GO:0008270;GO:0003700;GO:0005634;GO:0042826;GO:0001012;GO:0006355;GO:0070013;GO:0045111;GO:0035326;GO:0000785;GO:0003690;GO:0005667;GO:0016021;GO:0060164;GO:0030374;GO:0021764;GO:0008144;GO:0021960;GO:0008134;GO:0002118;GO:0048712;GO:0021819;GO:0021542;GO:2000178;GO:0021895;GO:0001662;GO:0021772;GO:0035176;GO:2000648;GO:0035019;GO:0090049;GO:0060291;GO:…	NA
582697	Agalma elegans	Pneumatophore	Q708S4|ASI4A_DANRE Acid-sensing ion channel 4	NA	NA
648760	Agalma elegans	Pneumatophore	P84875|PCPI_SABMA Carboxypeptidase inhibitor SmCI	NA	29f359149cbad348b9022cd26e67c297
582430	Agalma elegans	Pneumatophore		NA	NA
591081	Agalma elegans	Pneumatophore	O75027|ABCB7_HUMAN ATP-binding cassette sub-family B member 7, mitochondrial	GO:0042626;GO:0055085;GO:0016021;GO:0016887;GO:0005623;GO:0006879;GO:0005743;GO:0005524;GO:0007186;GO:0015886;GO:0031683;GO:0001664;GO:0003924;GO:0005525;GO:0015232	72257304240dc9ee5565c8155987d0c8
613050	Agalma elegans	Pneumatophore	P42212|GFP_AEQVI Green fluorescent protein	NA	NA
543094	Agalma elegans	Pneumatophore	Q99PW6|MMP24_RAT Matrix metalloproteinase-24	NA	4b0dbf4e42059899883fef0187c23dc1
549557	Agalma elegans	Pneumatophore		NA	NA
557483	Agalma elegans	Pneumatophore	B2BS84|VKT_AUSLA Putative Kunitz-type serine protease inhibitor	NA	29f359149cbad348b9022cd26e67c297
594334	Agalma elegans	Pneumatophore		NA	NA
650885	Agalma elegans	Pneumatophore		NA	NA
548121	Agalma elegans	Pneumatophore	B1ATG9|TIKI2_MOUSE Metalloprotease TIKI2	NA	1d9f311291c18f8bf60267e0bb61bef9
605388	Agalma elegans	Pneumatophore	Q8BM96|AGRG7_MOUSE Adhesion G-protein coupled receptor G7	NA	NA
645459	Agalma elegans	Pneumatophore	A1L3M3|YLAT2_XENLA Y+L amino acid transporter 2	NA	NA
616264	Agalma elegans	Pneumatophore	O77564|FOLH1_PIG Glutamate carboxypeptidase 2	NA	NA
633643	Agalma elegans	Pneumatophore	Q6J201|SPI_CYACP Serine protease inhibitor {ECO:0000312|EMBL:AAT35220.1}	NA	b3777fe38b46f59fa45b191971027263
577803	Agalma elegans	Pneumatophore		NA	NA
629138	Agalma elegans	Pneumatophore	O60931|CTNS_HUMAN Cystinosin	GO:0070293;GO:0015184;GO:0005774;GO:0003094;GO:0010506;GO:0005764;GO:0016021;GO:0015811;GO:0005770;GO:0045111;GO:0007625;GO:0007628;GO:0007616;GO:0008542;GO:0002088;GO:0007420;GO:0006749;GO:0046034	NA
529327	Agalma elegans	Pneumatophore		NA	NA
509246	Agalma elegans	Pneumatophore		NA	NA
568260	Agalma elegans	Pneumatophore	O70489|PPT2_RAT Lysosomal thioesterase PPT2	GO:0008474;GO:0098734;GO:0005764;GO:0016021	NA
610654	Agalma elegans	Pneumatophore	Q2KNE5|OPN4A_DANRE Melanopsin-A	NA	95ddab58b1a8e4cf6c097a69bd6b617c
528909	Agalma elegans	Pneumatophore		NA	NA
587133	Agalma elegans	Pneumatophore	Q20191|NAS13_CAEEL Zinc metalloproteinase nas-13	NA	NA
587138	Agalma elegans	Pneumatophore	P55115|NAS15_CAEEL Zinc metalloproteinase nas-15	NA	NA
522073	Agalma elegans	Pneumatophore		NA	NA
580538	Agalma elegans	Pneumatophore		NA	NA
574180	Agalma elegans	Pneumatophore		NA	NA
638215	Agalma elegans	Pneumatophore	Q9H2E6|SEM6A_HUMAN Semaphorin-6A	NA	2ba227db8949686fcefb0875d06e7865
630859	Agalma elegans	Pneumatophore		NA	NA
535379	Agalma elegans	Pneumatophore	Q9JK41|COPT1_RAT High affinity copper uptake protein 1	GO:0005375;GO:0035434;GO:0016021;GO:0005623;GO:0005886;GO:0006878	NA
649058	Agalma elegans	Pneumatophore		NA	NA
568488	Agalma elegans	Pneumatophore		NA	NA
591418	Agalma elegans	Pneumatophore	A2TLM1|RPIA_PIG Ribose-5-phosphate isomerase	GO:0009052;GO:0004751;GO:0043231;GO:0006014	NA
568742	Agalma elegans	Pneumatophore		NA	NA
627894	Agalma elegans	Pneumatophore	Q58A42|DD3_DICDI Protein DD3-3	NA	NA
628893	Agalma elegans	Pneumatophore		NA	NA
529326	Agalma elegans	Pneumatophore	B3EWZ5|MLRP1_ACRMI MAM and LDL-receptor class A domain-containing protein 1	NA	NA
620171	Agalma elegans	Pneumatophore		NA	NA
637577	Agalma elegans	Pneumatophore		NA	NA
611886	Agalma elegans	Pneumatophore		NA	NA
586979	Agalma elegans	Pneumatophore	P42577|FRIS_LYMST Soma ferritin	GO:0004322;GO:0006879;GO:0005623;GO:0005737;GO:0008199;GO:0006826;GO:0008198;GO:0055114;GO:0051238;GO:0051651	33d892319c297766f98e219e2f320a06
524595	Agalma elegans	Pneumatophore	P55878|GLI1_CHICK Zinc finger protein GLI1	GO:0007224;GO:0003676;GO:0016021;GO:0009953;GO:0009952;GO:0003700;GO:0048568;GO:0006355	67ec8154a112e2ae1aebe5ec15ce9194
593356	Agalma elegans	Pneumatophore	Q9LFN5|GLR25_ARATH Glutamate receptor 2.5	GO:0004965;GO:0007186;GO:0016021	443d3f53297c9e23778ce5ea064141fc
620970	Agalma elegans	Pneumatophore		NA	NA
645802	Agalma elegans	Nectophore developing		NA	NA
609364	Agalma elegans	Nectophore developing		NA	NA
519233	Agalma elegans	Nectophore developing	Q66PG1|LARG2_DANRE LARGE xylosyl- and glucuronyltransferase 2 {ECO:0000250|UniProtKB:Q8N3Y3}	GO:0016757;GO:0035269;GO:0005794;GO:0098588;GO:0046872;GO:0016021	21f4cac8e7af6493585e8a2e6788c723
590880	Agalma elegans	Nectophore developing	P98133|FBN1_BOVIN Fibrillin-1	NA	NA
591116	Agalma elegans	Nectophore developing		NA	NA
526341	Agalma elegans	Nectophore developing	B2KNH9|LEC_DENFN Mannose-specific lectin	NA	NA
567904	Agalma elegans	Nectophore developing	P61210|ARF1_LOCMI ADP-ribosylation factor 1	GO:0005525	NA
589839	Agalma elegans	Nectophore developing		NA	NA
643386	Agalma elegans	Nectophore developing		NA	NA
550227	Agalma elegans	Nectophore developing		NA	NA
569294	Agalma elegans	Nectophore developing	Q96SL4|GPX7_HUMAN Glutathione peroxidase 7	GO:0004602;GO:0006979;GO:0005783;GO:0098869;GO:0004096;GO:0047066;GO:0072487;GO:0061630;GO:0005829;GO:0005576;GO:0055114;GO:0009507;GO:0046686;GO:0005739;GO:0016567;GO:0005886;GO:0016021	NA
518305	Agalma elegans	Nectophore developing	Q96RW7|HMCN1_HUMAN Hemicentin-1	NA	NA
574937	Agalma elegans	Nectophore developing		NA	NA
518031	Agalma elegans	Nectophore developing		NA	NA
606653	Agalma elegans	Nectophore developing	Q5XHY5|SYTC_RAT Threonine--tRNA ligase, cytoplasmic	GO:0004829;GO:0006435;GO:0005737;GO:0005524	NA
548539	Agalma elegans	Nectophore developing		NA	NA
562180	Agalma elegans	Nectophore developing	Q58466|Y1066_METJA Uncharacterized protein MJ1066	NA	NA
639398	Agalma elegans	Nectophore developing		NA	NA
645662	Agalma elegans	Nectophore developing	Q5AF03|HSP31_CANAL Glyoxalase 3 {ECO:0000303|PubMed:24302734}	NA	NA
561553	Agalma elegans	Nectophore developing		NA	NA
627130	Agalma elegans	Nectophore developing	Q6P4Z2|CO2A1_XENTR Collagen alpha-1(II) chain	NA	NA
572920	Agalma elegans	Nectophore developing	Q21565|AMT3_CAEEL Putative ammonium transporter 3	GO:0008519;GO:0072488;GO:0016021;GO:0015077;GO:0015672;GO:0098662	NA
559533	Agalma elegans	Nectophore developing		NA	NA
651109	Agalma elegans	Nectophore developing		NA	NA
558101	Agalma elegans	Nectophore developing		NA	NA
605126	Agalma elegans	Nectophore developing		NA	NA
558854	Agalma elegans	Nectophore developing	H2LRU7|PKD2_ORYLA Polycystin-2	NA	NA
605753	Agalma elegans	Nectophore developing	Q61555|FBN2_MOUSE Fibrillin-2	GO:0005509;GO:0060215;GO:0005886;GO:0009986;GO:0030509;GO:0048747;GO:0005615;GO:0042802;GO:0007224;GO:0019898;GO:0098552;GO:0005783;GO:0016021;GO:0045880	NA
634451	Agalma elegans	Nectophore developing	Q1RMU3|P4HA1_BOVIN Prolyl 4-hydroxylase subunit alpha-1	GO:0004656;GO:0019511;GO:0005783;GO:0031418;GO:0016702;GO:0055114;GO:0016021;GO:0005506	NA
632133	Agalma elegans	Nectophore developing	Q9DCC4|P5CR3_MOUSE Pyrroline-5-carboxylate reductase 3	GO:0004735;GO:0006561;GO:0005737;GO:0017144;GO:0055114	NA
514134	Agalma elegans	Nectophore developing		NA	NA
575967	Agalma elegans	Nectophore developing	Q75N73|S39AE_MOUSE Zinc transporter ZIP14	NA	NA
561403	Agalma elegans	Nectophore developing		NA	NA
570524	Agalma elegans	Nectophore developing		NA	NA
535149	Agalma elegans	Nectophore developing		NA	NA
577068	Agalma elegans	Nectophore developing		NA	NA
591251	Agalma elegans	Nectophore developing	O15431|COPT1_HUMAN High affinity copper uptake protein 1	NA	NA
520519	Agalma elegans	Nectophore developing		NA	NA
580201	Agalma elegans	Nectophore developing	Q3MHQ4|SNAI2_BOVIN Zinc finger protein SNAI2	GO:0001227;GO:0000122;GO:0005667;GO:0005634;GO:0000978;GO:0000785;GO:0070013;GO:0005507;GO:0150147;GO:0070563;GO:0010957;GO:0010839;GO:2000811;GO:2000810;GO:0043518;GO:0002934;GO:0032331;GO:1902230;GO:0071364;GO:0009888;GO:0032642;GO:0001649;GO:0045667;GO:0048864;GO:0048513;GO:0090090;GO:0043473;GO:0007605;GO:0007219;GO:0030335;GO:0008078;GO:0048915;GO:0042074;GO:0022408;GO:0072359;GO:0048646	NA
512228	Agalma elegans	Nectophore developing	P63696|Y941_MYCBO Uncharacterized transporter Mb0941	NA	NA
592060	Agalma elegans	Nectophore developing		NA	NA
627160	Agalma elegans	Nectophore developing	Q96RW7|HMCN1_HUMAN Hemicentin-1	NA	NA
609366	Agalma elegans	Nectophore developing	Q0PDK7|TMP_BPSPP Tail tape measure protein gp18	NA	NA
635633	Agalma elegans	Nectophore developing	Q8Q0U0|Y045_METMA Putative ankyrin repeat protein MM_0045	NA	NA
632810	Agalma elegans	Nectophore developing	P24733|MYS_ARGIR Myosin heavy chain, striated muscle	GO:0016459;GO:0003779;GO:0030049;GO:0003774;GO:0003009;GO:0044877;GO:0030016;GO:0005524;GO:0032982;GO:0009267;GO:0014704;GO:0036464;GO:0046034;GO:0005516;GO:0016887	NA
548207	Agalma elegans	Nectophore developing		NA	NA
642901	Agalma elegans	Nectophore developing	O43491|E41L2_HUMAN Band 4.1-like protein 2	NA	d2ecb42e98fb57d6f4eccba06f825e2a
536213	Agalma elegans	Nectophore developing		NA	NA
554613	Agalma elegans	Nectophore developing		NA	NA
627157	Agalma elegans	Nectophore developing	Q2VLH6|C163A_MOUSE Scavenger receptor cysteine-rich type 1 protein M130	NA	NA
558292	Agalma elegans	Nectophore developing	P05696|KPCA_RAT Protein kinase C alpha type	GO:0004697;GO:0006468;GO:0036477;GO:0035556;GO:0009931;GO:0044297;GO:0043005;GO:0005829;GO:0008270;GO:0098793;GO:0008091;GO:0005524;GO:0030054;GO:0005634;GO:0000932;GO:0018209;GO:0005623;GO:0070013;GO:0018210;GO:0048584;GO:0035403;GO:0007596;GO:0050681;GO:0014069;GO:0030374;GO:0002768;GO:0019901;GO:0099171;GO:0042393;GO:0097060;GO:0003682;GO:0005246;GO:0051173;GO:0010604;GO:0031325;GO:2000300;GO:…	NA
532217	Agalma elegans	Nectophore developing		NA	NA
512234	Agalma elegans	Nectophore developing	Q6FDF5|BETT2_ACIAD Osmo-dependent choline transporter BetT2 {ECO:0000305}	GO:0071705;GO:0022857;GO:0005886;GO:0055085;GO:0016021	NA
646846	Agalma elegans	Nectophore developing	Q5F407|MGT4A_CHICK Alpha-1,3-mannosyl-glycoprotein 4-beta-N-acetylglucosaminyltransferase A	NA	NA
541428	Agalma elegans	Nectophore developing		NA	NA
575738	Agalma elegans	Nectophore developing		NA	NA
638749	Agalma elegans	Nectophore developing		NA	NA
645810	Agalma elegans	Nectophore developing		NA	NA
523254	Agalma elegans	Nectophore developing	P59808|SASH1_MOUSE SAM and SH3 domain-containing protein 1	NA	efbcb7b0469fcf99acc84c4b1f257b57
636255	Agalma elegans	Nectophore developing	Q09470|KCNA1_HUMAN Potassium voltage-gated channel subfamily A member 1	GO:0005249;GO:0008076;GO:0071805;GO:0034765;GO:0051260	NA
600130	Agalma elegans	Nectophore developing		NA	NA
637743	Agalma elegans	Nectophore developing		NA	NA
588624	Agalma elegans	Nectophore developing	O65315|ACT_COLSC Actin	GO:0005856;GO:0005524;GO:1904000;GO:0030536;GO:0030033;GO:0005737;GO:0002119;GO:0120025;GO:0035148;GO:1902494;GO:0071944	NA
558291	Agalma elegans	Nectophore developing	P05772|KPCB_RABIT Protein kinase C beta type	GO:0004697;GO:0006468;GO:0099523;GO:0044305;GO:0009931;GO:0035556;GO:0008091;GO:0008270;GO:0035403;GO:0030949;GO:0050861;GO:0050681;GO:0030054;GO:0005080;GO:0018210;GO:0099171;GO:0005654;GO:0030374;GO:0010827;GO:0005524;GO:0050853;GO:0005246;GO:0005623;GO:2000300;GO:0045766;GO:0005886;GO:0034763;GO:0071322;GO:0043123;GO:0042393;GO:0051092;GO:0003682;GO:0005903;GO:0005813;GO:0070062;GO:0005783;GO:…	NA
626576	Agalma elegans	Nectophore developing		NA	NA
626806	Agalma elegans	Nectophore developing	Q61549|AGRE1_MOUSE Adhesion G protein-coupled receptor E1	NA	NA
602022	Agalma elegans	Nectophore developing	P39047|MYTR_EARCE Mitrocomin	NA	NA
597191	Agalma elegans	Nectophore developing	Q05000|MYS_PODCA Myosin heavy chain	GO:0016459;GO:0003779;GO:0007512;GO:0003774;GO:0030049;GO:0055008;GO:0044877;GO:0002026;GO:0003206;GO:0030016;GO:0005524;GO:0032982;GO:0097517;GO:0003229;GO:0003228;GO:0060048;GO:0042641;GO:0014898;GO:0002027;GO:0030898;GO:0003231;GO:0019901;GO:0007522;GO:0005516;GO:0003230;GO:0048739;GO:0060420;GO:0045214;GO:0008217;GO:0001701;GO:0043462;GO:0031449;GO:0014728;GO:0046034;GO:0003009;GO:0014883	NA
570635	Agalma elegans	Nectophore developing	O35796|C1QBP_RAT Complement component 1 Q subcomponent-binding protein, mitochondrial	GO:0005759	58527e94f37f62cac22a5e2e8af3e578
608679	Agalma elegans	Nectophore developing		NA	NA
640211	Agalma elegans	Nectophore developing	Q7QDU4|STAT_ANOGA Signal transducer and transcription activator	NA	NA
538330	Agalma elegans	Nectophore developing	Q0JNL7|CALM3_ORYSJ Calmodulin-3	GO:0004435;GO:0016042;GO:0035556;GO:0007340;GO:0005509;GO:0046488	c6fc20993f08501b35ad7fa911c30e8d
579820	Agalma elegans	Nectophore developing	Q8VEE0|RPE_MOUSE Ribulose-phosphate 3-epimerase	GO:0004750;GO:0006098;GO:0005829;GO:0016021;GO:0005975;GO:0046872;GO:0016887;GO:0005524;GO:0044282;GO:0060271;GO:1901575;GO:0022857;GO:0035494;GO:0055085	NA
549140	Agalma elegans	Nectophore developing	Q8WPD0|LECG_PATPE Alpha-N-acetylgalactosamine-specific lectin {ECO:0000303|PubMed:11886841}	NA	NA
584003	Agalma elegans	Nectophore developing		NA	NA
588057	Agalma elegans	Nectophore developing		NA	NA
588424	Agalma elegans	Nectophore developing		NA	NA
539156	Agalma elegans	Nectophore developing	P07164|AEQ1_AEQVI Aequorin-1	NA	NA
565221	Agalma elegans	Nectophore developing		NA	NA
630121	Agalma elegans	Nectophore developing	Q8C6K9|CO6A6_MOUSE Collagen alpha-6(VI) chain	NA	NA
641303	Agalma elegans	Nectophore developing		NA	NA
647641	Agalma elegans	Nectophore developing		NA	NA
568970	Agalma elegans	Nectophore developing		NA	NA
522230	Agalma elegans	Nectophore developing		NA	NA
649991	Agalma elegans	Nectophore developing	O77588|PLOD1_BOVIN Procollagen-lysine,2-oxoglutarate 5-dioxygenase 1	GO:0008475;GO:0017185;GO:1902494;GO:0005783;GO:0031418;GO:0001666;GO:0008544;GO:0005789;GO:0055114;GO:0098588;GO:0005506;GO:0070062;GO:0033823;GO:0005515;GO:0006493	NA
626716	Agalma elegans	Nectophore developing	Q9WU63|HEBP2_MOUSE Heme-binding protein 2	NA	NA
569733	Agalma elegans	Nectophore developing	Q8BG58|P4HTM_MOUSE Transmembrane prolyl 4-hydroxylase	NA	NA
516037	Agalma elegans	Nectophore developing		NA	NA
628310	Agalma elegans	Nectophore developing	Q7L3S4|ZN771_HUMAN Zinc finger protein 771	NA	NA
544541	Agalma elegans	Nectophore developing	P08217|CEL2A_HUMAN Chymotrypsin-like elastase family member 2A	GO:0004252;GO:0006508;GO:0005576;GO:0005737;GO:0016020;GO:0008626;GO:0005044;GO:0005509;GO:0006897	NA
647633	Agalma elegans	Nectophore developing		NA	NA
585204	Agalma elegans	Nectophore developing	Q8N6F8|WBS27_HUMAN Williams-Beuren syndrome chromosomal region 27 protein	GO:0102130;GO:0032259;GO:0009102;GO:0010340	91fa8720759537a0809c2d521d0db744
524944	Agalma elegans	Nectophore developing		NA	NA
591510	Agalma elegans	Nectophore developing	P59511|ATS20_MOUSE A disintegrin and metalloproteinase with thrombospondin motifs 20	NA	b82a320fb8979d27adeb0cf9bc762907
618175	Agalma elegans	Nectophore developing	Q3UQ28|PXDN_MOUSE Peroxidasin homolog	GO:0004601;GO:0006979;GO:0062023;GO:0098869;GO:0005615;GO:0005783;GO:0020037;GO:0005201;GO:0030199;GO:1903561;GO:0042744;GO:0005152;GO:0016021;GO:0055114;GO:0046872;GO:0070831;GO:0001960;GO:0006955	NA
638725	Agalma elegans	Nectophore developing	Q3U4H6|HEXDC_MOUSE Hexosaminidase D	NA	786a153cf3e92cfc953c86277a5d20ff
643982	Agalma elegans	Nectophore developing	O54068|UDG_RHIME UDP-glucose 6-dehydrogenase {ECO:0000305}	GO:0003979;GO:0000271;GO:0016021;GO:0051287;GO:0055114	e21c44558eaa83da37c09165e6c1de52
607988	Agalma elegans	Nectophore developing		NA	NA
539194	Agalma elegans	Nectophore developing	Q2XVR3|SC4AA_DANRE Sodium channel protein type 4 subunit alpha A	NA	NA
592337	Agalma elegans	Nectophore developing		NA	NA
605905	Agalma elegans	Nectophore developing		NA	NA
538808	Agalma elegans	Nectophore developing	Q9UBG0|MRC2_HUMAN C-type mannose receptor 2	NA	NA
604787	Agalma elegans	Nectophore developing	P22607|FGFR3_HUMAN Fibroblast growth factor receptor 3	NA	07ff6b67fc1e26185297f0cb1c1d9370
535439	Agalma elegans	Nectophore developing		NA	NA
561557	Agalma elegans	Nectophore developing		NA	NA
640362	Agalma elegans	Nectophore developing	P35443|TSP4_HUMAN Thrombospondin-4	GO:0007155;GO:0005509;GO:0005576;GO:0010260;GO:0043395;GO:0060173;GO:0032991;GO:0002020;GO:0035989;GO:0008201;GO:1902732;GO:0016021;GO:0005518;GO:0097084;GO:0014829;GO:0036122;GO:0035988;GO:0043066;GO:0005178;GO:0003417;GO:0050881;GO:0002063;GO:1900047;GO:0030199;GO:0030282;GO:0048844;GO:0010259;GO:0035264;GO:0030500;GO:0030509;GO:0030168;GO:0048747;GO:0050905;GO:0043588;GO:0006986;GO:0006915;GO:…	NA
575904	Agalma elegans	Nectophore developing	B3EWY9|MLP_ACRMI Mucin-like protein {ECO:0000303|PubMed:23765379}	NA	NA
578936	Agalma elegans	Nectophore developing	Q9HCF6|TRPM3_HUMAN Transient receptor potential cation channel subfamily M member 3	NA	NA
595171	Agalma elegans	Nectophore developing	Q3UTY6|THSD4_MOUSE Thrombospondin type-1 domain-containing protein 4	NA	NA
553506	Agalma elegans	Nectophore developing		NA	NA
637735	Agalma elegans	Nectophore developing	P29315|RINI_RAT Ribonuclease inhibitor	NA	c76d12a11df15a915ffac64f0952bd18
513562	Agalma elegans	Nectophore developing	Q92563|TICN2_HUMAN Testican-2	GO:0005509	e39109ecff2c5438f35660c642eca80b
535113	Agalma elegans	Nectophore developing	Q8IZF0|NALCN_HUMAN Sodium leak channel non-selective protein	GO:0005261;GO:0098655;GO:0016021	NA
556659	Agalma elegans	Nectophore developing	P29465|CHS3_YEAST Chitin synthase 3 {ECO:0000303|PubMed:2050737}	NA	NA
573062	Agalma elegans	Nectophore developing	Q62009|POSTN_MOUSE Periostin	NA	NA
650289	Agalma elegans	Nectophore developing	O43084|HSP33_SCHPO Probable glutathione-independent glyoxalase hsp3103 {ECO:0000250|UniProtKB:O74914}	NA	NA
595172	Agalma elegans	Nectophore developing	P59509|ATS19_MOUSE A disintegrin and metalloproteinase with thrombospondin motifs 19	NA	NA
616041	Agalma elegans	Nectophore developing	Q7TNR9|ARHG4_MOUSE Rho guanine nucleotide exchange factor 4	NA	NA
584881	Agalma elegans	Nectophore developing	Q6IQC7|TMX2B_DANRE Thioredoxin-related transmembrane protein 2-B	GO:0045454;GO:0005623;GO:0016021	c5e3bd57cc6c34c4c5394499da86962b
627135	Agalma elegans	Nectophore developing	P70389|ALS_MOUSE Insulin-like growth factor-binding protein complex acid labile subunit	NA	9401d35b5c219b87cabaed8b9e692f8f
536516	Agalma elegans	Nectophore developing	P23787|TERA_XENLA Transitional endoplasmic reticulum ATPase	NA	NA
612905	Agalma elegans	Nectophore developing	Q1W674|HXK2_PIG Hexokinase-2	GO:0001678;GO:0005536;GO:0005623;GO:0004396;GO:0005829;GO:0046835;GO:0016021;GO:0006096;GO:0005524;GO:0051156	1e988219a2e6154952c1cc064de3c944
627825	Agalma elegans	Nectophore developing	B8VIW9|FP_ACRMI Fibronectin type III domain-containing protein	GO:0004896;GO:0019221;GO:0016021;GO:0005509;GO:0007155	NA
621524	Agalma elegans	Nectophore developing		NA	NA
636725	Agalma elegans	Nectophore developing	O95279|KCNK5_HUMAN Potassium channel subfamily K member 5	NA	NA
576415	Agalma elegans	Nectophore developing		NA	NA
632591	Agalma elegans	Nectophore developing		NA	NA
532213	Agalma elegans	Nectophore developing	Q09666|AHNK_HUMAN Neuroblast differentiation-associated protein AHNAK	NA	NA
651618	Agalma elegans	Nectophore developing	P13697|MAOX_RAT NADP-dependent malic enzyme	GO:0004471;GO:0055114;GO:0005739;GO:0006108;GO:0051287;GO:1902031;GO:0006090;GO:0009507;GO:0046872;GO:0016021;GO:0035556;GO:0008948;GO:0004473	NA
591661	Agalma elegans	Nectophore developing	Q6GLA2|SAMC_XENTR S-adenosylmethionine mitochondrial carrier protein	NA	868948f0dfb4a931844857fc3eacdfe0
618866	Agalma elegans	Nectophore developing		NA	NA
553595	Agalma elegans	Nectophore developing	P27393|CO4A2_ASCSU Collagen alpha-2(IV) chain	NA	NA
604422	Agalma elegans	Nectophore developing	O05321|DCDA_PSEFL Diaminopimelate decarboxylase {ECO:0000255|HAMAP-Rule:MF_02120}	NA	NA
585060	Agalma elegans	Nectophore developing		NA	NA
536216	Agalma elegans	Nectophore developing		NA	NA
624824	Agalma elegans	Nectophore developing	O15072|ATS3_HUMAN A disintegrin and metalloproteinase with thrombospondin motifs 3	NA	NA
604791	Agalma elegans	Nectophore developing	D3YXG0|HMCN1_MOUSE Hemicentin-1 {ECO:0000312|MGI:MGI:2685047}	NA	07ff6b67fc1e26185297f0cb1c1d9370
584537	Agalma elegans	Nectophore developing		NA	NA
604427	Agalma elegans	Nectophore developing	Q9X1K5|DCDA_THEMA Diaminopimelate decarboxylase {ECO:0000255|HAMAP-Rule:MF_02120}	NA	NA
602521	Agalma elegans	Nectophore developing	Q2WEA5|TRPM1_RAT Transient receptor potential cation channel subfamily M member 1	NA	NA
542566	Agalma elegans	Nectophore developing		NA	NA
602722	Agalma elegans	Nectophore developing	O88944|KCNQ3_RAT Potassium voltage-gated channel subfamily KQT member 3	NA	NA
515644	Agalma elegans	Nectophore developing	Q9VSF4|DHYS_DROME Probable deoxyhypusine synthase	GO:0008612;GO:0034038;GO:0005737	NA
587182	Agalma elegans	Nectophore developing	O15973|OPSD1_MIZYE Rhodopsin, GQ-coupled	GO:0004984;GO:0050911;GO:0005886;GO:0004930;GO:0016021;GO:0007186	NA
594630	Agalma elegans	Nectophore developing		NA	NA
650355	Agalma elegans	Nectophore developing		NA	NA
562274	Agalma elegans	Nectophore developing	Q9ULJ7|ANR50_HUMAN Ankyrin repeat domain-containing protein 50	NA	NA
602144	Agalma elegans	Nectophore developing	Q9UA35|S28A3_EPTST Solute carrier family 28 member 3	GO:1901642;GO:0005337;GO:0005887;GO:0015390;GO:0015391;GO:0005345;GO:0015864;GO:1904823;GO:0005350;GO:0072531;GO:0015855;GO:0035725	NA
544546	Agalma elegans	Nectophore developing	D3YXG0|HMCN1_MOUSE Hemicentin-1 {ECO:0000312|MGI:MGI:2685047}	NA	NA
645535	Agalma elegans	Nectophore developing	P02466|CO1A2_RAT Collagen alpha-2(I) chain	GO:0005201;GO:0005581;GO:0071230;GO:0098644;GO:0005178;GO:0030198;GO:0048407;GO:0005604;GO:0046332;GO:0099081;GO:0002020;GO:0038063;GO:0008201;GO:0030414;GO:0005615;GO:0030054;GO:0031594;GO:0033622;GO:0030674;GO:0051894;GO:0042302;GO:0042802;GO:0005783;GO:0033627;GO:0061135;GO:0016021;GO:0007528;GO:0005044;GO:0046872;GO:0009653;GO:0072359;GO:0034330;GO:0009888;GO:0048513;GO:0035295;GO:0007160;GO:…	NA
643866	Agalma elegans	Nectophore developing		NA	NA
617532	Agalma elegans	Nectophore developing	Q4UMH6|Y381_RICFE Putative ankyrin repeat protein RF_0381	NA	NA
634478	Agalma elegans	Nectophore developing	Q6DIV6|VIAAT_XENTR Vesicular inhibitory amino acid transporter	NA	NA
600723	Agalma elegans	Nectophore developing	Q9UHC3|ASIC3_HUMAN Acid-sensing ion channel 3	GO:0005272;GO:0035725;GO:0016021	NA
632862	Agalma elegans	Nectophore developing	Q7JQD3|GELS1_LUMTE Gelsolin-like protein 1	GO:0051015;GO:0051014;GO:0051016;GO:0005509;GO:0045010	NA
624981	Agalma elegans	Nectophore developing	P36110|PRY2_YEAST Protein PRY2	NA	NA
630136	Agalma elegans	Nectophore developing	Q4V920|PACN1_DANRE Protein kinase C and casein kinase substrate in neurons protein 1	GO:0097320;GO:0016301;GO:0098833;GO:0098684;GO:0030036;GO:0005543;GO:0032587;GO:0008092;GO:0048666;GO:0042802;GO:0031410;GO:0097435;GO:0070836;GO:0030054;GO:0005856;GO:0012505;GO:0016310;GO:0042491;GO:0042472;GO:0002066;GO:0120036;GO:0000902;GO:0030100;GO:0140238;GO:0036465;GO:1900006;GO:0051051;GO:0032990;GO:0051129;GO:0072657	e39a75235d8b0c32d449236a25e78566
643325	Agalma elegans	Nectophore developing	Q09470|KCNA1_HUMAN Potassium voltage-gated channel subfamily A member 1	NA	NA
536413	Agalma elegans	Nectophore developing	Q95XZ5|NPBL_CAEEL Nipped-B-like protein pqn-85	NA	NA
508961	Agalma elegans	Nectophore developing	O94739|CALM_PLEOS Calmodulin	GO:0019722;GO:0005509;GO:0030234;GO:0016887;GO:0000226;GO:0005524;GO:0050790	NA
573333	Agalma elegans	Nectophore developing	P19137|LAMA1_MOUSE Laminin subunit alpha-1	NA	cb941c20bd13b9c82403bc7dee7a105a
604063	Agalma elegans	Nectophore developing		NA	NA
588691	Agalma elegans	Nectophore developing	Q8BTM8|FLNA_MOUSE Filamin-A	NA	NA
563677	Agalma elegans	Nectophore developing		NA	NA
523378	Agalma elegans	Nectophore developing	Q80X90|FLNB_MOUSE Filamin-B	NA	NA
643855	Agalma elegans	Nectophore developing	Q14517|FAT1_HUMAN Protocadherin Fat 1	NA	d5a3f143d34b69cb44248bf7d6876e6b
549623	Agalma elegans	Nectophore developing		NA	NA
588974	Agalma elegans	Nectophore developing		NA	NA
605758	Agalma elegans	Nectophore developing	Q9NY15|STAB1_HUMAN Stabilin-1	NA	NA
613400	Agalma elegans	Nectophore developing		NA	NA
602156	Agalma elegans	Nectophore developing		NA	NA
561693	Agalma elegans	Nectophore developing	Q0VAA2|LR74A_HUMAN Leucine-rich repeat-containing protein 74A {ECO:0000312|HGNC:HGNC:23346}	NA	NA
625267	Agalma elegans	Nectophore developing		NA	NA
612573	Agalma elegans	Nectophore developing	P08253|MMP2_HUMAN 72 kDa type IV collagenase	NA	NA
597173	Agalma elegans	Nectophore developing	P02831|HXA3_MOUSE Homeobox protein Hox-A3	NA	NA
633672	Agalma elegans	Nectophore developing	P35317|AT1A_HYDVU Sodium/potassium-transporting ATPase subunit alpha	GO:0016021	NA
556571	Agalma elegans	Nectophore developing	Q00174|LAMA_DROME Laminin subunit alpha	NA	375249729c0e98f2e403b243005fab59
511485	Agalma elegans	Nectophore developing		NA	NA
650313	Agalma elegans	Nectophore developing		NA	NA
553481	Agalma elegans	Nectophore developing	Q01728|NAC1_RAT Sodium/calcium exchanger 1	GO:0005432;GO:0035725;GO:0016021;GO:0006816;GO:0043679;GO:0014069;GO:0007154;GO:0030054;GO:0099608;GO:0005623;GO:0031226;GO:0048172;GO:0098815;GO:0002931;GO:0070050;GO:0106056;GO:0060291;GO:0007613;GO:0007612;GO:0034330;GO:0051480;GO:0050808;GO:0071902;GO:0140115;GO:0010468	NA
587484	Agalma elegans	Nectophore developing	O88866|HUNK_MOUSE Hormonally up-regulated neu tumor-associated kinase	NA	NA
514543	Agalma elegans	Nectophore developing	D3YXG0|HMCN1_MOUSE Hemicentin-1 {ECO:0000312|MGI:MGI:2685047}	GO:0005509;GO:0005604;GO:0009617;GO:0005938;GO:0030054;GO:0044419;GO:0071711;GO:0033334;GO:0043005	NA
589551	Agalma elegans	Nectophore developing	A6NEN9|CX065_HUMAN Uncharacterized protein CXorf65	NA	NA
532038	Agalma elegans	Nectophore developing		NA	NA
624246	Agalma elegans	Nectophore developing	Q9W719|HPRT_CHICK Hypoxanthine-guanine phosphoribosyltransferase	GO:0004422;GO:0032264;GO:0005737;GO:0052657;GO:0006166;GO:0016021;GO:0046872;GO:0000166;GO:0042803;GO:0016787;GO:0006178;GO:0046100;GO:0006168;GO:0006177;GO:0046038;GO:0045964;GO:0001913;GO:0007625;GO:0001975;GO:0021756;GO:0021895;GO:0042417;GO:0046651;GO:0048813;GO:0051289;GO:0021954;GO:0032869;GO:0007626;GO:0007283	NA
612921	Agalma elegans	Nectophore developing	P52650|CY24A_PIG Cytochrome b-245 light chain	GO:0043020;GO:0020037;GO:0048246;GO:1990266;GO:0016491;GO:0046872;GO:0055114;GO:0042554;GO:0045087;GO:0044419	NA
641293	Agalma elegans	Nectophore developing	O67554|Y1632_AQUAE Putative L-lysine 2,3-aminomutase aq_1632	NA	NA
562299	Agalma elegans	Nectophore developing	Q8K4G5|ABLM1_MOUSE Actin-binding LIM protein 1	NA	NA
554555	Agalma elegans	Nectophore developing	P07164|AEQ1_AEQVI Aequorin-1	NA	NA
625268	Agalma elegans	Nectophore developing		NA	NA
578543	Agalma elegans	Nectophore developing		NA	NA
540282	Agalma elegans	Nectophore developing	Q9MYM7|B3GT1_PONPY Beta-1,3-galactosyltransferase 1	GO:0006486;GO:0000139;GO:0016757;GO:0046961;GO:0030311;GO:0005783;GO:0016021;GO:0046933;GO:0033180;GO:0030246;GO:1902600	NA
605751	Agalma elegans	Nectophore developing	Q09052|ACCO1_BRAJU 1-aminocyclopropane-1-carboxylate oxidase	NA	NA
629851	Agalma elegans	Nectophore developing		NA	NA
599902	Agalma elegans	Nectophore developing		NA	NA
568533	Agalma elegans	Nectophore developing	Q7JQD3|GELS1_LUMTE Gelsolin-like protein 1	GO:0051015;GO:0051693;GO:0005856;GO:0005509;GO:0005737;GO:0051014;GO:0045010	NA
608689	Agalma elegans	Nectophore developing		NA	NA
528270	Agalma elegans	Nectophore developing		NA	NA
630056	Agalma elegans	Nectophore developing	P14543|NID1_HUMAN Nidogen-1	NA	NA
572831	Agalma elegans	Nectophore developing		NA	NA
538145	Agalma elegans	Nectophore developing	Q8C6K9|CO6A6_MOUSE Collagen alpha-6(VI) chain	NA	NA
525701	Agalma elegans	Nectophore developing	Q8TH63|METE_PYRFU Methionine synthase {ECO:0000255|HAMAP-Rule:MF_00288}	GO:0042085;GO:0009086;GO:0008172;GO:0008270;GO:0032259;GO:0050555	20f3251d275f93519d1a5bedb133534a
612024	Agalma elegans	Nectophore developing	P47032|PRY1_YEAST Protein PRY1 {ECO:0000305}	NA	NA
536024	Agalma elegans	Nectophore developing	P07942|LAMB1_HUMAN Laminin subunit beta-1	NA	f6bd0936d602b9e1c1376d82f0fc59e1
571529	Agalma elegans	Nectophore developing	Q67LE6|MENG_SYMTH Demethylmenaquinone methyltransferase {ECO:0000255|HAMAP-Rule:MF_01813}	NA	ab78f0f4f9e19c3ed35769804ef634fb
597289	Agalma elegans	Nectophore developing		NA	NA
521674	Agalma elegans	Nectophore developing		NA	NA
514813	Agalma elegans	Nectophore developing	Q5U1V9|TSN31_RAT Tetraspanin-31	GO:0016021	NA
543350	Agalma elegans	Nectophore developing	O45782|ARD17_CAEEL Arrestin domain-containing protein 17 {ECO:0000305}	NA	NA
582731	Agalma elegans	Nectophore developing		NA	NA
548786	Agalma elegans	Nectophore developing	Q04336|YM54_YEAST Uncharacterized protein YMR196W	GO:0004573;GO:0009311;GO:0005840;GO:0006412;GO:0003735	cf8abaf91fce012e9dd072d548a73f1b
570489	Agalma elegans	Nectophore developing	Q9VE46|SC5A7_DROME High-affinity choline transporter 1	GO:0022857;GO:0055085;GO:0016021;GO:0031594;GO:0008292;GO:0030054;GO:0005886;GO:0015871;GO:0033265;GO:0006814	NA
604166	Agalma elegans	Nectophore developing	P52175|NDKA2_BOVIN Nucleoside diphosphate kinase A 2	GO:0004550;GO:0006228;GO:0005737;GO:0006183;GO:0031970;GO:0006241;GO:0005524;GO:0031977;GO:0031984;GO:0043231;GO:0006165;GO:0016021;GO:0046872;GO:0006974	NA
511904	Agalma elegans	Nectophore developing		NA	NA
518543	Agalma elegans	Nectophore developing	Q571F8|GLSL_MOUSE Glutaminase liver isoform, mitochondrial	GO:0004359;GO:0006541;GO:0016021;GO:0005509	NA
516972	Agalma elegans	Nectophore developing		NA	NA
627768	Agalma elegans	Nectophore developing	Q9VSA3|ACADM_DROME Probable medium-chain specific acyl-CoA dehydrogenase, mitochondrial	GO:0003995;GO:0006635;GO:0005739;GO:0050660;GO:0005829;GO:0070013;GO:0051793	8bf0cf9f79eb78e8a23ac5945b1e40fd
618813	Agalma elegans	Nectophore developing		NA	NA
542567	Agalma elegans	Nectophore developing		NA	NA
630128	Agalma elegans	Nectophore developing	P34576|MUA3_CAEEL Transmembrane cell adhesion receptor mua-3	NA	NA
594190	Agalma elegans	Nectophore developing		NA	NA
555008	Agalma elegans	Nectophore developing	Q80VL3|PRIC3_MOUSE Prickle-like protein 3	GO:0008270	87434f94285d80df406404f59fa0b962
524413	Agalma elegans	Nectophore developing		NA	NA
546910	Agalma elegans	Nectophore developing		NA	NA
568166	Agalma elegans	Nectophore developing		NA	NA
604978	Agalma elegans	Nectophore developing		NA	NA
578381	Agalma elegans	Nectophore developing	Q9JI67|B3GT5_MOUSE Beta-1,3-galactosyltransferase 5	NA	NA
608956	Agalma elegans	Nectophore developing		NA	NA
571194	Agalma elegans	Nectophore developing		NA	NA
603249	Agalma elegans	Nectophore developing		NA	NA
572604	Agalma elegans	Nectophore developing	P51521|OVO_DROME Protein ovo	NA	NA
598653	Agalma elegans	Nectophore developing		NA	NA
568197	Agalma elegans	Nectophore developing	O08746|MATN2_MOUSE Matrilin-2	NA	NA
516867	Agalma elegans	Nectophore developing	O88956|PLPP1_CAVPO Phospholipid phosphatase 1 {ECO:0000250|UniProtKB:O14494}	NA	8e5bd4548f663b02ba1c3684dc2dd9b9
640286	Agalma elegans	Nectophore developing		NA	NA
584873	Agalma elegans	Nectophore developing	P93087|CALM_CAPAN Calmodulin	NA	NA
606948	Agalma elegans	Nectophore developing	D8VNT0|FCNV4_CERRY Ryncolin-4	NA	NA
566137	Agalma elegans	Nectophore developing		NA	NA
602522	Agalma elegans	Nectophore developing	Q9BX84|TRPM6_HUMAN Transient receptor potential cation channel subfamily M member 6	NA	NA
542903	Agalma elegans	Nectophore developing		NA	NA
623800	Agalma elegans	Nectophore developing		NA	NA
621774	Agalma elegans	Nectophore developing	Q5GH73|XKR6_HUMAN XK-related protein 6	GO:0016021	c43051eb84be094ca33de92711a5b60e
642860	Agalma elegans	Nectophore developing		NA	NA
596753	Agalma elegans	Nectophore developing	Q6J201|SPI_CYACP Serine protease inhibitor {ECO:0000312|EMBL:AAT35220.1}	NA	NA
574224	Agalma elegans	Nectophore developing		NA	NA
649325	Agalma elegans	Nectophore developing	O75094|SLIT3_HUMAN Slit homolog 3 protein	NA	NA
618589	Agalma elegans	Nectophore developing	Q6DDL7|UN93A_XENLA Protein unc-93 homolog A	NA	NA
523952	Agalma elegans	Nectophore developing		NA	NA
596793	Agalma elegans	Nectophore developing	P80384|ALL2_LEPDS Mite group 2 allergen Lep d 2	NA	NA
602469	Agalma elegans	Nectophore developing	Q9D6K9|CERS5_MOUSE Ceramide synthase 5	GO:0005634;GO:0003677;GO:0046513;GO:0050291;GO:0016021;GO:0005783;GO:0106097	NA
558875	Agalma elegans	Nectophore developing	O08746|MATN2_MOUSE Matrilin-2	NA	NA
575978	Agalma elegans	Nectophore developing		NA	NA
554654	Agalma elegans	Nectophore developing	O54890|ITB3_MOUSE Integrin beta-3	NA	eda6e4032f32832aafcdaeb558a41f7e
523559	Agalma elegans	Nectophore developing	Q7ZVE6|KDEL1_DANRE KDEL motif-containing protein 1	GO:0018242;GO:0035252;GO:0012505;GO:0016021;GO:0046527	NA
592574	Agalma elegans	Nectophore developing	P49138|MAPK2_MOUSE MAP kinase-activated protein kinase 2	GO:0004674;GO:0006468;GO:0005654;GO:0005524;GO:0005813;GO:0018209;GO:0044351;GO:0005737;GO:0034097;GO:0002224;GO:0032496;GO:0070935;GO:0042535;GO:0048010;GO:0035924;GO:0032675;GO:0031098;GO:0048839;GO:0006954;GO:0044419;GO:0006974	41e3af56ecc550fc59717641ca87e84d
591283	Agalma elegans	Nectophore developing		NA	NA
632469	Agalma elegans	Nectophore developing	Q5AF03|HSP31_CANAL Glyoxalase 3 {ECO:0000303|PubMed:24302734}	NA	NA
547002	Agalma elegans	Nectophore developing	Q9EPK5|WWTR1_MOUSE WW domain-containing transcription regulator protein 1	NA	694b5a6df73ee4f4272a8dd8e4d9c5ab
574779	Agalma elegans	Nectophore developing	Q9H0Z9|RBM38_HUMAN RNA-binding protein 38	NA	15e91e41d82a3a8fe408d7033bd63f49
539468	Agalma elegans	Nectophore developing		NA	NA
601677	Agalma elegans	Nectophore developing	O88278|CELR3_RAT Cadherin EGF LAG seven-pass G-type receptor 3	NA	NA
564413	Agalma elegans	Nectophore developing		NA	NA
536200	Agalma elegans	Nectophore developing		NA	NA
650861	Agalma elegans	Nectophore developing		NA	NA
577064	Agalma elegans	Nectophore developing		NA	NA
557782	Agalma elegans	Nectophore developing		NA	NA
628687	Agalma elegans	Nectophore developing	A5PK45|GT251_BOVIN Procollagen galactosyltransferase 1	GO:0016757;GO:0005788;GO:1904028;GO:0140096;GO:0005515;GO:0003735;GO:0006412;GO:0005840	b7b50c45a3ec0ad92c80a3686e09701a
602554	Agalma elegans	Nectophore developing		NA	NA
535304	Agalma elegans	Nectophore developing	Q9I8C7|ACH10_CHICK Neuronal acetylcholine receptor subunit alpha-10	GO:0022848;GO:0060079;GO:0045211;GO:0030054;GO:0005892;GO:0043005;GO:0004888;GO:0034220;GO:0098691;GO:0099056;GO:0042166;GO:0007271;GO:0035094;GO:0007274;GO:0044877;GO:0014059;GO:0005515;GO:0051899;GO:2000300;GO:0033605;GO:2001025;GO:0043270;GO:0023056;GO:0010647	NA
616656	Agalma elegans	Nectophore developing		NA	NA
588956	Agalma elegans	Nectophore developing		NA	NA
536514	Agalma elegans	Nectophore developing	Q9BXU1|STK31_HUMAN Serine/threonine-protein kinase 31	NA	010082492506babad335e4bf8db8b13f
568971	Agalma elegans	Nectophore developing		NA	NA
637015	Agalma elegans	Nectophore developing	D3YXG0|HMCN1_MOUSE Hemicentin-1 {ECO:0000312|MGI:MGI:2685047}	NA	NA
563293	Agalma elegans	Nectophore developing	O95302|FKBP9_HUMAN Peptidyl-prolyl cis-trans isomerase FKBP9	NA	7a6703bc1fadc42d2870c6b902f4d4a8
566364	Agalma elegans	Nectophore developing		NA	NA
510311	Agalma elegans	Nectophore developing	P40617|ARL4A_HUMAN ADP-ribosylation factor-like protein 4A	GO:0005525	NA
613536	Agalma elegans	Nectophore developing		NA	NA
555689	Agalma elegans	Nectophore developing	Q9JJ54|HNRPD_RAT Heterogeneous nuclear ribonucleoprotein D0	GO:0003723;GO:1905663;GO:0005654;GO:0097167;GO:1904355;GO:0042162;GO:1990904;GO:1990837;GO:0000790;GO:0030054;GO:0045202;GO:0042752;GO:0043488;GO:0045727	96a127944ed57a0aeecebd141f63f34c
530544	Agalma elegans	Nectophore developing	Q9WTW5|S22A3_MOUSE Solute carrier family 22 member 3	NA	NA
647257	Agalma elegans	Nectophore developing	A7MBJ4|PTPRF_BOVIN Receptor-type tyrosine-protein phosphatase F	GO:0004725;GO:0035335;GO:0016021	NA
650042	Agalma elegans	Nectophore developing		NA	NA
518827	Agalma elegans	Nectophore developing	Q5I1X5|IASPP_MOUSE RelA-associated inhibitor	NA	NA
583864	Agalma elegans	Nectophore developing	Q8VIG3|RSPH1_MOUSE Radial spoke head 1 homolog	NA	7153da021cbdc24230487368fb3a7177
509550	Agalma elegans	Nectophore developing		NA	NA
573768	Agalma elegans	Nectophore developing	Q8C8R3|ANK2_MOUSE Ankyrin-2 {ECO:0000250|UniProtKB:Q01484}	NA	NA
569410	Agalma elegans	Nectophore developing	P00745|PROC_BOVIN Vitamin K-dependent protein C	NA	5b0cb52b36a42f99bd96a5443ce170f0
551541	Agalma elegans	Nectophore developing	P80311|PPIB_BOVIN Peptidyl-prolyl cis-trans isomerase B	GO:0003755;GO:0000413;GO:0071007;GO:0006457;GO:0016018;GO:0097718;GO:0000398;GO:0051082;GO:0016021;GO:0008168;GO:0008033	NA
609035	Agalma elegans	Nectophore developing	P22758|TGM1_RABIT Protein-glutamine gamma-glutamyltransferase K	GO:0003810;GO:0018149;GO:0046872	NA
602115	Agalma elegans	Nectophore developing	Q5ZLX4|ARHG3_CHICK Rho guanine nucleotide exchange factor 3	GO:0005085;GO:0035556;GO:1900107;GO:0048382;GO:0009950;GO:0017048;GO:0030295;GO:0060070;GO:0005509;GO:0035025;GO:0032147	NA
529910	Agalma elegans	Nectophore developing	Q9CR30|JOS2_MOUSE Josephin-2	GO:0004843;GO:0016579;GO:0016021;GO:0005484;GO:0061025;GO:0016192;GO:0006886	NA
552921	Agalma elegans	Nectophore developing	Q5BL41|ARP2_XENTR Actin-related protein 2	GO:0034314;GO:0005885;GO:0003779;GO:0005524;GO:0005737;GO:0035861;GO:0005884;GO:0044877;GO:0005200;GO:0005623;GO:0005634;GO:0071944;GO:0016021;GO:0072553;GO:0045887;GO:1901890;GO:0120032;GO:0034330;GO:0000902;GO:0016344;GO:1905168;GO:0033206;GO:1902745;GO:0071346;GO:0008356;GO:0051653;GO:0007163;GO:0016482;GO:0060271;GO:0045944;GO:0044419	NA
600290	Agalma elegans	Nectophore developing	Q9XYN0|INX1_SCHAM Innexin inx1	GO:0005921;GO:0006811;GO:0005886;GO:0016021	NA
559929	Agalma elegans	Nectophore developing	Q6Y288|B3GLT_HUMAN Beta-1,3-glucosyltransferase	GO:0016757;GO:0016020	d33d65d5dc8337cacf4f3b1f4bb5d5cd
538857	Agalma elegans	Nectophore developing	Q99973|TEP1_HUMAN Telomerase protein component 1	NA	NA
539693	Agalma elegans	Nectophore developing	Q9Y625|GPC6_HUMAN Glypican-6	NA	bc964b282f201c432b93ce08cc57b018
546762	Agalma elegans	Nectophore developing	Q9Z272|GIT1_RAT ARF GTPase-activating protein GIT1	GO:0005096;GO:0043547;GO:0005654;GO:0046872;GO:0001525;GO:0016301;GO:0016021;GO:0042074;GO:0022604;GO:0016310	NA
596372	Agalma elegans	Nectophore developing	Q06453|AL_DROME Homeobox protein aristaless	NA	NA
547390	Agalma elegans	Nectophore developing		NA	NA
582103	Agalma elegans	Nectophore developing	Q86UF1|TSN33_HUMAN Tetraspanin-33	NA	NA
569020	Agalma elegans	Nectophore developing	Q8K406|LGI3_MOUSE Leucine-rich repeat LGI family member 3	NA	cc72a704f36754d21737e207c7e4becb
575010	Agalma elegans	Nectophore developing		NA	NA
558623	Agalma elegans	Nectophore developing	P63086|MK01_RAT Mitogen-activated protein kinase 1	GO:0004707;GO:0000165;GO:0005634;GO:0005737;GO:0005524;GO:0016021;GO:0005515;GO:0046872;GO:0040025;GO:0001556;GO:0008340;GO:0050830;GO:0071310;GO:0032436;GO:0007166;GO:0018105;GO:0007369;GO:0007265;GO:0010628;GO:0044419;GO:0051321	NA
620231	Agalma elegans	Nectophore developing	Q0V9E9|KMT5A_XENTR N-lysine methyltransferase KMT5A {ECO:0000305}	NA	1d8d90c5a0b6754811eecca8c9211146
631602	Agalma elegans	Nectophore developing	Q2L969|MTX2_PIG Metaxin-2	NA	cff53a0406681e17ab717c37e0cecbbd
638630	Agalma elegans	Nectophore developing	Q503V9|ENDUB_DANRE Poly(U)-specific endoribonuclease-B	GO:0004521;GO:0090502	NA
576764	Agalma elegans	Nectophore developing		NA	NA
536108	Agalma elegans	Nectophore developing	P57716|NICA_MOUSE Nicastrin	NA	a5708a356c4477545cd2282c0f9834ab
535229	Agalma elegans	Nectophore developing	O14828|SCAM3_HUMAN Secretory carrier-associated membrane protein 3	GO:0015031;GO:0032588;GO:0005515;GO:0055038;GO:0003723;GO:0016192;GO:0034613;GO:0016021;GO:0046907;GO:0030133;GO:0070062	de9d6ce58dfdaee7389789a7ad8a3b6e
635489	Agalma elegans	Nectophore developing		NA	NA
576662	Agalma elegans	Nectophore developing	P16924|P4HA1_CHICK Prolyl 4-hydroxylase subunit alpha-1	GO:0004656;GO:0019511;GO:0005783;GO:0031418;GO:0016702;GO:0055114;GO:0070013;GO:1990204;GO:0005506;GO:0005515	NA
514482	Agalma elegans	Nectophore developing	Q7SXV9|CALUB_DANRE Calumenin-B	NA	NA
510017	Agalma elegans	Nectophore developing	Q8BH01|TMCO3_MOUSE Transmembrane and coiled-coil domain-containing protein 3	GO:0015299;GO:1902600;GO:0016021;GO:0005667;GO:0005634;GO:0051726;GO:0006355;GO:0003700;GO:0003677	1bed142482c3745687a18d3510eb2acf
626736	Agalma elegans	Nectophore developing		NA	NA
569266	Agalma elegans	Nectophore developing		NA	NA
579253	Agalma elegans	Nectophore developing		NA	NA
547679	Agalma elegans	Nectophore developing		NA	NA
540093	Agalma elegans	Nectophore developing	A7YD35|IOD3_SPAAU Thyroxine 5-deiodinase	NA	NA
553415	Agalma elegans	Nectophore developing	Q62825|EXOC3_RAT Exocyst complex component 3	GO:0000145;GO:0006887;GO:0000149;GO:0045296;GO:0046983;GO:0003677;GO:0042734;GO:0051601;GO:0030054;GO:0030667;GO:0030426;GO:0030496;GO:0015031;GO:0048471;GO:0006281;GO:0006355;GO:0005794;GO:0005829;GO:0005634;GO:0016021	NA
520744	Agalma elegans	Nectophore developing		NA	NA
603315	Agalma elegans	Nectophore developing		NA	NA
614051	Agalma elegans	Nectophore developing	O43603|GALR2_HUMAN Galanin receptor type 2	NA	NA
596257	Agalma elegans	Nectophore developing		NA	NA
558805	Agalma elegans	Nectophore developing		NA	NA
514538	Agalma elegans	Nectophore developing	B3EWZ3|CADN_ACRMI Coadhesin {ECO:0000303|PubMed:23765379}	NA	NA
592345	Agalma elegans	Nectophore developing	Q6NZ04|SIX1B_DANRE Homeobox protein six1b	GO:0043565;GO:0005634;GO:0045892;GO:0044212;GO:0003690;GO:0003700;GO:0005667;GO:0072038;GO:0000785;GO:0097168;GO:0072137;GO:0070013;GO:2001012;GO:1902732;GO:0008134;GO:0003337;GO:0044877;GO:0007501;GO:0072074;GO:0042474;GO:0090189;GO:0048557;GO:0032330;GO:0009948;GO:0002062;GO:0048701;GO:0030278;GO:0006606;GO:0045596;GO:0016477;GO:0045944	NA
562793	Agalma elegans	Nectophore developing	P16580|GLNA_CHICK Glutamine synthetase	GO:0006542;GO:0004356;GO:0016021;GO:0005524;GO:0046983;GO:0004222;GO:0006508;GO:0016310;GO:0016301	NA
551875	Agalma elegans	Nectophore developing	P42212|GFP_AEQVI Green fluorescent protein	NA	NA
620229	Agalma elegans	Nectophore developing		NA	NA
613060	Agalma elegans	Nectophore developing	A1A4Q2|PRXD1_BOVIN Prolyl-tRNA synthetase associated domain-containing protein 1	GO:0002161;GO:0106074;GO:0016021;GO:0004812	44f392d2ef59f5d6b51aeaf07e0dc445
587414	Agalma elegans	Nectophore developing		NA	NA
560123	Agalma elegans	Nectophore developing	P82251|BAT1_HUMAN b(0,+)-type amino acid transporter 1	GO:0022857;GO:0055085;GO:0016021;GO:0015807	NA
530872	Agalma elegans	Nectophore developing		NA	NA
523461	Agalma elegans	Nectophore developing	Q566X8|DMX1B_DANRE Diencephalon/mesencephalon homeobox protein 1-B	GO:0043565;GO:0005634;GO:0006355;GO:0003690;GO:0000781;GO:0008301;GO:0001012;GO:0070013;GO:0001103;GO:0003700;GO:0005667;GO:0007275;GO:0016021;GO:0001085;GO:0090504;GO:0007492;GO:0060026;GO:0035326;GO:0001708;GO:0042048;GO:0001667;GO:0048646;GO:0007015;GO:0009299;GO:0023019;GO:0048865;GO:0016233;GO:0030178;GO:0061061;GO:0060322;GO:1903507;GO:1903508;GO:2000113;GO:0010628;GO:0010629	NA
601315	Agalma elegans	Nectophore developing	Q568Z7|CIB2_RAT Calcium and integrin-binding family member 2	GO:0007229;GO:0005509;GO:0032433;GO:0030426;GO:0042383;GO:0008427;GO:0030027;GO:0043495;GO:0043025;GO:0044325;GO:0030291;GO:2000256;GO:0007113;GO:0048471;GO:0045653;GO:0005813;GO:0017016;GO:0038163;GO:0106058;GO:0005783;GO:0030220;GO:0005654;GO:1990090;GO:0033630;GO:0090314;GO:0090050;GO:0002931;GO:1900026;GO:0070884;GO:0007026;GO:0051898;GO:0001954;GO:1903078;GO:0010977;GO:0071356;GO:0030307;GO:…	NA
544953	Agalma elegans	Nectophore developing	Q4V9P0|SAMC_DANRE S-adenosylmethionine mitochondrial carrier protein	GO:0005347;GO:0015867;GO:0005743;GO:1901962;GO:0000095;GO:0016021	868948f0dfb4a931844857fc3eacdfe0
546058	Agalma elegans	Nectophore developing		NA	NA
645583	Agalma elegans	Nectophore developing		NA	NA
516419	Agalma elegans	Nectophore developing		NA	NA
605450	Agalma elegans	Nectophore developing	O15484|CAN5_HUMAN Calpain-5	GO:0004198;GO:0006508;GO:0005509	NA
595077	Agalma elegans	Nectophore developing	Q9D3W5|LRC71_MOUSE Leucine-rich repeat-containing protein 71	NA	8843af38b4fd974270576b7403abef05
523693	Agalma elegans	Nectophore developing	Q10574|LIN32_CAEEL Protein lin-32	NA	7b06e962590dfa7e60d70e76f267bf7d
625521	Agalma elegans	Nectophore developing		NA	NA
596271	Agalma elegans	Nectophore developing		NA	NA
519928	Agalma elegans	Nectophore developing	P56581|TDG_MOUSE G/T mismatch-specific thymine DNA glycosylase	GO:0019104;GO:0006281;GO:0016605;GO:0003677;GO:0005886;GO:0032183;GO:0031404;GO:0005080;GO:0043621;GO:0016021;GO:0031402;GO:1902544;GO:0035562;GO:0032091;GO:0003712;GO:0080111;GO:0042803;GO:0045995;GO:0000287;GO:0000122;GO:0005524;GO:0040029	NA
529210	Agalma elegans	Nectophore developing		NA	NA
559546	Agalma elegans	Nectophore developing	Q8N6F8|WBS27_HUMAN Williams-Beuren syndrome chromosomal region 27 protein	NA	0e1f2dd66891bdcfd15f3e81a3f31e55
600642	Agalma elegans	Nectophore developing	P64918|Y2023_MYCBO Uncharacterized protein Mb2023	NA	NA
628020	Agalma elegans	Nectophore developing	P11029|ACAC_CHICK Acetyl-CoA carboxylase	GO:0016874	NA
597414	Agalma elegans	Nectophore developing		NA	NA
568220	Agalma elegans	Nectophore developing		NA	NA
550867	Agalma elegans	Nectophore developing	Q3U435|MMP25_MOUSE Matrix metalloproteinase-25	NA	NA
552695	Agalma elegans	Nectophore developing		NA	NA
522969	Agalma elegans	Nectophore developing	Q964E1|ACTC_BIOOB Actin, cytoplasmic	GO:0005856;GO:0005524;GO:0005737;GO:0016021	NA
552177	Agalma elegans	Nectophore developing	P41150|CAYP1_RABIT Calcyphosin	NA	NA
520741	Agalma elegans	Nectophore developing		NA	NA
615274	Agalma elegans	Nectophore developing	Q93127|GPR18_AMPAM Probable G-protein coupled receptor No18	GO:0038036;GO:0003376;GO:0016021;GO:0030593	NA
610594	Agalma elegans	Nectophore developing	Q6GNV5|FNBP1_XENLA Formin-binding protein 1 homolog	NA	NA
524752	Agalma elegans	Nectophore developing		NA	NA
517003	Agalma elegans	Nectophore developing		NA	NA
612978	Agalma elegans	Nectophore developing		NA	NA
551912	Agalma elegans	Nectophore developing	P17126|ACT_HYDVU Actin, non-muscle 6.2	GO:0005856;GO:0005524;GO:0000281;GO:0005737;GO:0035060	NA
628864	Agalma elegans	Nectophore developing		NA	NA
566192	Agalma elegans	Nectophore developing	Q9XTR8|LIP1_CAEEL Lipase ZK262.3	NA	NA
520323	Agalma elegans	Nectophore developing	Q969T7|5NT3B_HUMAN 7-methylguanosine phosphate-specific 5'-nucleotidase {ECO:0000305|PubMed:23223233}	NA	NA
513953	Agalma elegans	Nectophore developing		NA	NA
629982	Agalma elegans	Nectophore developing		NA	NA
630864	Agalma elegans	Nectophore developing		NA	NA
551412	Agalma elegans	Nectophore developing		NA	NA
542197	Agalma elegans	Nectophore developing		NA	NA
543047	Agalma elegans	Nectophore developing	Q805B2|FGF8B_DANRE Fibroblast growth factor 8b	NA	NA
601535	Agalma elegans	Nectophore developing	Q9VEI3|S35B2_DROME Adenosine 3'-phospho 5'-phosphosulfate transporter 1	GO:0055085;GO:0046964;GO:0016021;GO:0005794;GO:0046963;GO:0031227;GO:0098588;GO:0050428;GO:0043123	d7b7a6e6433ccc766db43b631974642a
605478	Agalma elegans	Nectophore developing	P31230|AIMP1_MOUSE Aminoacyl tRNA synthase complex-interacting multifunctional protein 1	GO:0000049;GO:0001937;GO:0017101;GO:0009986;GO:0005829;GO:0050900;GO:0097428;GO:0042803;GO:0051020;GO:0007267;GO:0004812	f81ff2afbda49f031de680ae38fb8930
521181	Agalma elegans	Nectophore developing		NA	NA
648519	Agalma elegans	Nectophore developing	Q6PB06|HYKK_XENLA Hydroxylysine kinase	GO:0016740	8d8dee3d0e0414e13f335b08e9f43973
532019	Agalma elegans	Nectophore developing		NA	NA
509229	Agalma elegans	Nectophore developing		NA	NA
583386	Agalma elegans	Nectophore developing	Q96QI5|HS3S6_HUMAN Heparan sulfate glucosamine 3-O-sulfotransferase 6	NA	NA
638036	Agalma elegans	Nectophore developing	Q8N4L2|TM55A_HUMAN Type 2 phosphatidylinositol 4,5-bisphosphate 4-phosphatase	NA	NA
527723	Agalma elegans	Nectophore developing	Q9BUN8|DERL1_HUMAN Derlin-1	GO:0005789;GO:1990381;GO:0035966;GO:0005783;GO:0051787;GO:0042288;GO:0030433;GO:0051117;GO:0031625;GO:0042802;GO:0003735;GO:0031301;GO:0071310;GO:0016740;GO:0000153;GO:1903513;GO:0032527;GO:0005769;GO:0031648;GO:0032092;GO:0098796;GO:0005770;GO:0031398;GO:0048500;GO:0098588;GO:0048471;GO:0005840;GO:0006515;GO:0007165;GO:0006897;GO:0006412	NA
627415	Agalma elegans	Nectophore developing	Q3UMT1|PP12C_MOUSE Protein phosphatase 1 regulatory subunit 12C	NA	02f684234469017529d782e3a8933b73
612980	Agalma elegans	Nectophore developing	P59807|CABC1_PROVU Chondroitin sulfate ABC endolyase	NA	0575c9438b92ce9702a9d9c3465efc0b
576020	Agalma elegans	Nectophore developing		NA	NA
649329	Agalma elegans	Nectophore developing	Q32NJ7|LRG2B_XENLA LARGE xylosyl- and glucuronyltransferase 2-B {ECO:0000250|UniProtKB:Q8N3Y3}	NA	21f4cac8e7af6493585e8a2e6788c723
548206	Agalma elegans	Nectophore developing		NA	NA
575725	Agalma elegans	Nectophore developing		NA	NA
588058	Agalma elegans	Nectophore developing		NA	NA
520812	Agalma elegans	Nectophore developing		NA	NA
540303	Agalma elegans	Nectophore developing		NA	NA
610839	Agalma elegans	Nectophore developing	Q9D0S9|HINT2_MOUSE Histidine triad nucleotide-binding protein 2, mitochondrial	GO:2000757;GO:0005730;GO:0003824;GO:0005739;GO:0016042;GO:0000166;GO:0016021;GO:0006915;GO:0006694;GO:0016311;GO:0016310;GO:0055114	NA
596754	Agalma elegans	Nectophore developing		NA	NA
597800	Agalma elegans	Nectophore developing		NA	NA
630199	Agalma elegans	Nectophore developing		NA	NA
521088	Agalma elegans	Nectophore developing		NA	NA
573554	Agalma elegans	Nectophore developing		NA	NA
636169	Agalma elegans	Nectophore developing		NA	NA
512891	Agalma elegans	Nectophore developing	Q8IYS1|P20D2_HUMAN Peptidase M20 domain-containing protein 2	NA	NA
519216	Agalma elegans	Nectophore developing	P34145|RAC1B_DICDI Rho-related protein rac1B	GO:0007264;GO:0003924;GO:0005874;GO:0005525;GO:0005783;GO:0031175;GO:0048193;GO:0016021;GO:0030507;GO:0005516;GO:0008017	NA
593479	Agalma elegans	Nectophore developing		NA	NA
531545	Agalma elegans	Nectophore developing	Q6DCQ6|VWA2_XENLA von Willebrand factor A domain-containing protein 2	NA	NA
646818	Agalma elegans	Nectophore developing	Q9Y663|HS3SA_HUMAN Heparan sulfate glucosamine 3-O-sulfotransferase 3A1	NA	NA
613471	Agalma elegans	Nectophore developing		NA	NA
637875	Agalma elegans	Nectophore developing	O73746|TIMP3_XENLA Metalloproteinase inhibitor 3	NA	1e9cee0d67c19652c701a3eef5c05e20
612982	Agalma elegans	Nectophore developing	C5G6D7|CABC2_BACT4 Chondroitin sulfate ABC exolyase {ECO:0000303|PubMed:18512954, ECO:0000312|EMBL:ABV21364.1}	NA	0575c9438b92ce9702a9d9c3465efc0b
543236	Agalma elegans	Nectophore developing		NA	NA
638948	Agalma elegans	Nectophore developing	Q9Z2J0|S23A1_MOUSE Solute carrier family 23 member 1	GO:0008520;GO:0015882;GO:0016021;GO:0007155;GO:0005173	d0b307f5de174e1dd1befd22ee84d589
629330	Agalma elegans	Nectophore developing		NA	NA
602230	Agalma elegans	Nectophore developing	Q795M8|YUGO_BACSU Putative potassium channel protein YugO	NA	NA
592559	Agalma elegans	Nectophore developing	Q28G26|P4K2B_XENTR Phosphatidylinositol 4-kinase type 2-beta	GO:0004430;GO:0046854;GO:0044231;GO:0042734;GO:0043025;GO:0030425;GO:0035651;GO:0005802;GO:0031083;GO:0005524;GO:0007032;GO:0007030;GO:0005768;GO:0045121;GO:0030054;GO:0006661;GO:0000287;GO:0005515;GO:0002560;GO:0032252;GO:0033363;GO:0002276;GO:0043299;GO:0005739;GO:0005887;GO:0007005;GO:0098588;GO:0033365;GO:0035838;GO:0031301;GO:0008021;GO:0030659;GO:0019866;GO:0005764	NA
539875	Agalma elegans	Nectophore developing		NA	NA
599871	Agalma elegans	Nectophore developing	P58021|TM9S2_MOUSE Transmembrane 9 superfamily member 2	GO:0016021;GO:0072657;GO:0048039;GO:0005615;GO:0005739;GO:0002377;GO:0006744;GO:0006955;GO:0045333	NA
603177	Agalma elegans	Nectophore developing	Q5F356|PI42A_CHICK Phosphatidylinositol 5-phosphate 4-kinase type-2 alpha	GO:0016307;GO:0046854;GO:0005776;GO:0005524;GO:0048634;GO:0035855;GO:2000786	7d9ce06014a823567c21aa729902ff77
596974	Agalma elegans	Nectophore developing	Q54L00|LIMKA_DICDI Probable LIM domain-containing serine/threonine-protein kinase DDB_G0287001	NA	NA
523471	Agalma elegans	Nectophore developing	P35555|FBN1_HUMAN Fibrillin-1	NA	NA
560794	Agalma elegans	Nectophore developing		NA	NA
523736	Agalma elegans	Nectophore developing		NA	NA
535316	Agalma elegans	Nectophore developing	Q3ZBP3|RBMS1_BOVIN RNA-binding motif, single-stranded-interacting protein 1	GO:0003723;GO:1990904;GO:0016021	4fc0d2401182763d49cabf1a05a9e492
648447	Agalma elegans	Nectophore developing		NA	NA
558931	Agalma elegans	Nectophore developing		NA	NA
539920	Agalma elegans	Nectophore developing		NA	NA
585118	Agalma elegans	Nectophore developing	Q3ZBF8|CERS2_BOVIN Ceramide synthase 2	GO:0050291;GO:0046513;GO:0005634;GO:0005783;GO:0003677;GO:0016021;GO:0005789;GO:0005515;GO:1905045;GO:1900148;GO:0006355	50fea1828af8debf0666a4bd6181e3d6
524212	Agalma elegans	Nectophore developing	Q96KP1|EXOC2_HUMAN Exocyst complex component 2	NA	4db87055a0b1d3d119f14fcd45d96934
650163	Agalma elegans	Nectophore developing		NA	NA
584517	Agalma elegans	Nectophore developing	D3YXG0|HMCN1_MOUSE Hemicentin-1 {ECO:0000312|MGI:MGI:2685047}	NA	NA
596872	Agalma elegans	Nectophore developing		NA	NA
631536	Agalma elegans	Nectophore developing	Q9JID2|GNA11_RAT Guanine nucleotide-binding protein subunit alpha-11	GO:0031683;GO:0007186;GO:0031234;GO:0001664;GO:0003924;GO:0005525;GO:1905360;GO:0043025;GO:0007212;GO:0030424;GO:0005669;GO:0014057;GO:2000292;GO:0043051;GO:1902474;GO:0098797;GO:0048680;GO:0046662;GO:1902074;GO:0005737;GO:0007635;GO:0002119;GO:0042307;GO:0050830;GO:0007210;GO:0007631;GO:0050920;GO:0002253;GO:0040017;GO:0044419;GO:0006352;GO:0006355	NA
528932	Agalma elegans	Nectophore developing		NA	NA
581897	Agalma elegans	Nectophore developing		NA	NA
523605	Agalma elegans	Nectophore developing	Q5R7C3|HNMT_PONAB Histamine N-methyltransferase	NA	NA
639848	Agalma elegans	Nectophore developing		NA	NA
551622	Agalma elegans	Nectophore developing	O00204|ST2B1_HUMAN Sulfotransferase family cytosolic 2B member 1	GO:0008146;GO:0051923;GO:0005829;GO:0042445;GO:0033574;GO:0050656;GO:0006805;GO:0005496;GO:0042802;GO:0018958;GO:0016853;GO:0006068;GO:0050427;GO:0008202;GO:0009812;GO:0051384;GO:0006575;GO:0017085;GO:0014823;GO:0000103;GO:0008217;GO:0030855	NA
553202	Agalma elegans	Nectophore developing		NA	NA
582476	Agalma elegans	Nectophore developing		NA	NA
584031	Agalma elegans	Nectophore developing	P35556|FBN2_HUMAN Fibrillin-2	NA	NA
630492	Agalma elegans	Nectophore developing		NA	NA
610957	Agalma elegans	Nectophore developing	Q2PZI1|D19L1_HUMAN Probable C-mannosyltransferase DPY19L1	GO:0016757;GO:0097502;GO:0016021;GO:0018317;GO:0005637	NA
539896	Agalma elegans	Nectophore developing	Q90703|NOS2_CHICK Nitric oxide synthase, inducible	NA	cebf59f2b2c9d978495b82c6374292ac
564362	Agalma elegans	Nectophore developing		NA	NA
615041	Agalma elegans	Nectophore developing	Q8BKN6|HS3SA_MOUSE Heparan sulfate glucosamine 3-O-sulfotransferase 3A1	GO:0008146;GO:0016021;GO:0055003;GO:0045214;GO:0060047;GO:0003723	NA
648558	Agalma elegans	Nectophore developing		NA	NA
550052	Agalma elegans	Nectophore developing		NA	NA
641267	Agalma elegans	Nectophore developing		NA	NA
651369	Agalma elegans	Nectophore developing	Q9I830|KCNA2_ONCMY Potassium voltage-gated channel subfamily A member 2	GO:0008076;GO:0005249;GO:0071805;GO:0051260;GO:0034765	NA
618593	Agalma elegans	Nectophore developing		NA	NA
530887	Agalma elegans	Nectophore developing	O54890|ITB3_MOUSE Integrin beta-3	GO:0007229;GO:0016021;GO:0007155	NA
514155	Agalma elegans	Nectophore developing	Q9ULZ9|MMP17_HUMAN Matrix metalloproteinase-17	NA	NA
586386	Agalma elegans	Nectophore developing	P13154|DHLE_GEOSE Leucine dehydrogenase	GO:0016639;GO:0006520;GO:0000166;GO:0055114;GO:0050662	11edd7b384f6fa020a4128f6629b903b
515801	Agalma elegans	Nectophore developing	Q9UHJ9|PGAP2_HUMAN Post-GPI attachment to proteins factor 2	GO:0000139;GO:0006506;GO:0016021;GO:0005789;GO:0005783	NA
604437	Agalma elegans	Nectophore developing		NA	NA
610206	Agalma elegans	Nectophore developing	Q9CYL5|GAPR1_MOUSE Golgi-associated plant pathogenesis-related protein 1	NA	NA
628250	Agalma elegans	Nectophore developing	O17502|ACTM_BRALA Actin, muscle	NA	NA
521893	Agalma elegans	Nectophore developing	Q1JQA4|TSN15_BOVIN Tetraspanin-15	GO:0016021	NA
558853	Agalma elegans	Nectophore developing	Q8N283|ANR35_HUMAN Ankyrin repeat domain-containing protein 35	NA	NA
571968	Agalma elegans	Nectophore developing		NA	NA
609306	Agalma elegans	Nectophore developing	Q9H9S5|FKRP_HUMAN Fukutin-related protein	GO:0002162;GO:0035269;GO:0042383;GO:0005791;GO:0005615;GO:0005794;GO:0016740;GO:0005654;GO:0005524;GO:0016485;GO:0005829;GO:0060049;GO:0016021;GO:0001570;GO:0048747;GO:0030198;GO:0014706;GO:0098588;GO:0048015;GO:0046854	8da34c0cfc87e7e41464be40d669b161
648438	Agalma elegans	Nectophore developing	Q99K82|SMOX_MOUSE Spermine oxidase	NA	dc2654e30f4cbb69cfba476b13a4c17a
534437	Agalma elegans	Nectophore developing	Q8N6F8|WBS27_HUMAN Williams-Beuren syndrome chromosomal region 27 protein	GO:0008168;GO:0032259	91fa8720759537a0809c2d521d0db744
577566	Agalma elegans	Nectophore developing	Q9DBI0|TMPS6_MOUSE Transmembrane protease serine 6	GO:0004252;GO:0006508;GO:0005615;GO:0016021;GO:0005737;GO:0007596;GO:0005509;GO:0070528	NA
595298	Agalma elegans	Nectophore developing	P10499|KCNA1_RAT Potassium voltage-gated channel subfamily A member 1	NA	NA
650175	Agalma elegans	Nectophore developing	Q2YDR3|IMPA3_DANRE Inositol monophosphatase 3	GO:0046855;GO:0008254;GO:0032588;GO:0097657;GO:0016604;GO:0052832;GO:0046854;GO:0052833;GO:0008934;GO:0005829;GO:0004441;GO:0046872;GO:0016021;GO:0001669;GO:0001958;GO:0030204;GO:0002063;GO:0042733;GO:0009791;GO:0006021;GO:0006661;GO:0007165	7000989cc2a6c5d4169e6d1bd17b2374
523070	Agalma elegans	Nectophore developing	Q96RW7|HMCN1_HUMAN Hemicentin-1	GO:0004867;GO:0010951;GO:0005576;GO:0016020;GO:0008061;GO:0008233;GO:0004930;GO:0005044;GO:0016525;GO:0008270;GO:0030215;GO:0006508;GO:0005509;GO:0007186;GO:0030246;GO:0016825;GO:0007166;GO:0006897;GO:0007399;GO:0030154	NA
572328	Agalma elegans	Nectophore developing	D3YXG0|HMCN1_MOUSE Hemicentin-1 {ECO:0000312|MGI:MGI:2685047}	NA	NA
611722	Agalma elegans	Nectophore developing	Q92503|S14L1_HUMAN SEC14-like protein 1 {ECO:0000305}	GO:0004519;GO:0006281;GO:0016021;GO:0090305	3ca14cf1548958577bd462d9c4f8cf21
553796	Agalma elegans	Nectophore developing		NA	NA
633295	Agalma elegans	Nectophore developing		NA	NA
631927	Agalma elegans	Nectophore developing	Q5R803|FRMD3_PONAB FERM domain-containing protein 3	NA	c5ab7b7f15e1a540daf39cefaec27ea9
572058	Agalma elegans	Nectophore developing	Q708W2|FXJ1A_XENLA Forkhead box protein J1-A	NA	NA
559558	Agalma elegans	Nectophore developing	P48591|RIR1_DROME Ribonucleoside-diphosphate reductase large subunit	GO:0004748;GO:0006260;GO:0005971;GO:0055114;GO:0005524;GO:0043025;GO:0051290;GO:0005635;GO:0042995;GO:0009263;GO:0016021;GO:0097718;GO:0042802;GO:0006919;GO:0042246;GO:0021846;GO:0008584;GO:0010212;GO:0060041;GO:0000278;GO:0006206	NA
515581	Agalma elegans	Nectophore developing	P22770|ACHA7_CHICK Neuronal acetylcholine receptor subunit alpha-7	NA	NA
584032	Agalma elegans	Nectophore developing	Q61549|AGRE1_MOUSE Adhesion G protein-coupled receptor E1	GO:0005509;GO:0007160;GO:0005576;GO:0016021;GO:0007166;GO:0008061;GO:0007186;GO:0004888;GO:0004867;GO:0010951;GO:0030212;GO:0030247;GO:0140096;GO:0016773;GO:0016301;GO:0005524;GO:0030195;GO:0030198;GO:0016787;GO:0006468;GO:0006508	NA
548248	Agalma elegans	Nectophore developing	P05933|CALM_SCHPO Calmodulin	NA	NA
621101	Agalma elegans	Nectophore developing		NA	NA
596677	Agalma elegans	Nectophore developing		NA	NA
588319	Agalma elegans	Nectophore developing	Q5F3I6|TM104_CHICK Transmembrane protein 104	NA	NA
556969	Agalma elegans	Nectophore developing	Q6NS45|CCD66_MOUSE Coiled-coil domain-containing protein 66	NA	NA
604341	Agalma elegans	Nectophore developing	P24733|MYS_ARGIR Myosin heavy chain, striated muscle	NA	NA
562482	Agalma elegans	Nectophore developing		NA	NA
620891	Agalma elegans	Nectophore developing		NA	NA
523088	Agalma elegans	Nectophore developing	P27166|CALM_STYLE Calmodulin	GO:0005509	814dfcb6435bd8c40adc77dcb4c04dd6
560267	Agalma elegans	Nectophore developing		NA	NA
554745	Agalma elegans	Nectophore developing	Q61549|AGRE1_MOUSE Adhesion G protein-coupled receptor E1	GO:0005509;GO:0007186;GO:0016021;GO:0004930;GO:0007166	NA
641148	Agalma elegans	Nectophore developing		NA	NA
651005	Agalma elegans	Nectophore developing	Q9NUN7|ACER3_HUMAN Alkaline ceramidase 3	GO:0006672;GO:0016811;GO:0030176;GO:0030173;GO:0071602;GO:0004553;GO:0005509;GO:0008270;GO:0046512;GO:0042552;GO:0005783;GO:0004198;GO:0030149;GO:0006954;GO:0008284;GO:0043067;GO:0006508;GO:0043604	2235b0a86bd7a252d580a6fd9fc31ae6
536911	Agalma elegans	Nectophore developing		NA	NA
528224	Agalma elegans	Nectophore developing		NA	NA
526968	Agalma elegans	Nectophore developing		NA	NA
575970	Agalma elegans	Nectophore developing	Q9CXI3|MOXD1_MOUSE DBH-like monooxygenase protein 1	NA	NA
530460	Agalma elegans	Nectophore developing	Q5RD33|APBA2_PONAB Amyloid beta A4 precursor protein-binding family A member 2	NA	NA
553217	Agalma elegans	Nectophore developing	Q8TDM6|DLG5_HUMAN Disks large homolog 5	NA	NA
576467	Agalma elegans	Nectophore developing	Q13951|PEBB_HUMAN Core-binding factor subunit beta	GO:0003713;GO:1903508;GO:0005634;GO:0043565;GO:0005667;GO:0016021;GO:0006357	NA
567694	Agalma elegans	Nectophore developing		NA	NA
538597	Agalma elegans	Nectophore developing	P55015|S12A1_RABIT Solute carrier family 12 member 1	GO:0006811;GO:0022857;GO:0016020;GO:0055085	NA
594066	Agalma elegans	Nectophore developing	Q7ZXE9|TES_XENLA Testin	GO:0042127;GO:0008270	041b87359afac50f9a843539b89bbc86
532254	Agalma elegans	Nectophore developing	Q13591|SEM5A_HUMAN Semaphorin-5A	NA	NA
624826	Agalma elegans	Nectophore developing	Q8N6G6|ATL1_HUMAN ADAMTS-like protein 1	NA	NA
573330	Agalma elegans	Nectophore developing	Q16787|LAMA3_HUMAN Laminin subunit alpha-3	NA	NA
568493	Agalma elegans	Nectophore developing	Q12923|PTN13_HUMAN Tyrosine-protein phosphatase non-receptor type 13	NA	NA
633671	Agalma elegans	Nectophore developing	P35317|AT1A_HYDVU Sodium/potassium-transporting ATPase subunit alpha	GO:0005524;GO:0016021	NA
563996	Agalma elegans	Nectophore developing	Q9Y2H1|ST38L_HUMAN Serine/threonine-protein kinase 38-like	GO:0004674;GO:0006468;GO:0070451;GO:0044297;GO:0030425;GO:0030424;GO:0005524;GO:0005938;GO:0048800;GO:0005634;GO:0035317;GO:0022416;GO:0070593;GO:0048813;GO:0046872;GO:0005515;GO:0048814;GO:0018209;GO:0035556	NA
600131	Agalma elegans	Nectophore developing		NA	NA
509464	Agalma elegans	Nectophore developing	Q91147|FGFR2_NOTVI Fibroblast growth factor receptor 2	GO:0004715;GO:0018108;GO:0005654;GO:0005829;GO:0000122;GO:0005524;GO:0031234;GO:0005887;GO:0043235;GO:0004714;GO:0005102;GO:0007169;GO:0038085;GO:0046777;GO:0035924;GO:0042127;GO:0032502;GO:0033674;GO:0032501;GO:0045766;GO:0002376	NA
568096	Agalma elegans	Nectophore developing		NA	NA
572431	Agalma elegans	Nectophore developing	P81546|TIMP1_CANLF Metalloproteinase inhibitor 1	NA	NA
573332	Agalma elegans	Nectophore developing	O15230|LAMA5_HUMAN Laminin subunit alpha-5	NA	NA
628510	Agalma elegans	Nectophore developing	Q2LAM0|FA2H_RAT Fatty acid 2-hydroxylase	GO:0080132;GO:0008610;GO:0005783;GO:0005506;GO:0005789;GO:0006631;GO:0072330;GO:0055114;GO:0020037;GO:0016021;GO:0006687;GO:0001949;GO:0032286;GO:0032287;GO:0061436;GO:0042634;GO:0044857;GO:0019374;GO:0006672;GO:0042127;GO:0006673;GO:0030258;GO:1901137;GO:0043604;GO:1901566	ffa80af7d36fcd371f262e8e2c0c110b
560704	Agalma elegans	Nectophore developing		NA	NA
542562	Agalma elegans	Nectophore developing	Q8NDA2|HMCN2_HUMAN Hemicentin-2 {ECO:0000305}	NA	NA
585453	Agalma elegans	Nectophore developing		NA	NA
554742	Agalma elegans	Nectophore developing	Q96RW7|HMCN1_HUMAN Hemicentin-1	GO:0005509;GO:0007155;GO:0005576;GO:0008061	NA
644445	Agalma elegans	Nectophore developing	Q58EX2|SDK2_HUMAN Protein sidekick-2 {ECO:0000250|UniProtKB:Q6V4S5}	NA	NA
521228	Agalma elegans	Nectophore developing	P97259|MGT5A_CRIGR Alpha-1,6-mannosylglycoprotein 6-beta-N-acetylglucosaminyltransferase A	NA	NA
533571	Agalma elegans	Nectophore developing	O00339|MATN2_HUMAN Matrilin-2	NA	NA
540708	Agalma elegans	Nectophore developing	Q8MV48|GALT7_DROME N-acetylgalactosaminyltransferase 7	GO:0006486;GO:0000139;GO:0030246;GO:0016757;GO:0140096;GO:0004386;GO:0016021;GO:0009312	NA
527678	Agalma elegans	Nectophore developing	Q16981|NCS1_APLCA Neuronal calcium sensor 1	NA	5fedf45dc0ae38e356fc87fe01178782
625913	Agalma elegans	Nectophore developing		NA	NA
590131	Agalma elegans	Nectophore developing		NA	NA
651599	Agalma elegans	Nectophore developing		NA	NA
572719	Agalma elegans	Nectophore developing	Q9JHE4|G3ST1_MOUSE Galactosylceramide sulfotransferase	NA	NA
537708	Agalma elegans	Nectophore developing	Q9U0E6|PROF_SUBDO Profilin	NA	NA
645429	Agalma elegans	Nectophore developing	P98133|FBN1_BOVIN Fibrillin-1	NA	NA
628833	Agalma elegans	Nectophore developing	Q54HW1|PSD10_DICDI 26S proteasome non-ATPase regulatory subunit 10	NA	d28798bfa354d11e5eebc6e3b000dd19
539464	Agalma elegans	Nectophore developing	Q61830|MRC1_MOUSE Macrophage mannose receptor 1	NA	NA
523446	Agalma elegans	Nectophore developing	A6QLU1|GPDM_BOVIN Glycerol-3-phosphate dehydrogenase, mitochondrial	GO:0052590;GO:0009331;GO:0006072;GO:0005509;GO:0055114;GO:0005905;GO:0030136;GO:0098590;GO:0035264;GO:0043010;GO:0008092;GO:0005856;GO:0008553;GO:0046961;GO:0005096;GO:0043231;GO:0048268;GO:0006094;GO:0033181;GO:0016021;GO:0003676;GO:0005769;GO:0072583;GO:0008270;GO:0016853;GO:0003700;GO:0098805;GO:0098588;GO:0042025;GO:0008168;GO:0007035;GO:0005623;GO:0016301;GO:0051056;GO:0030833;GO:0007034;GO:…	NA
529664	Agalma elegans	Nectophore developing	Q09YH8|CAV1_SAIBB Caveolin-1	NA	NA
568981	Agalma elegans	Nectophore developing		NA	NA
519433	Agalma elegans	Nectophore developing	A4FUM1|SEP8B_DANRE Septin-8-B	GO:1990238;GO:0097519;GO:0002331;GO:0061630;GO:1905347;GO:0002250;GO:0010390;GO:0005634;GO:0033151;GO:0043565;GO:0005525;GO:0003729	9157eba73507fd010cc767bdb0fc5f3f
600410	Agalma elegans	Nectophore developing		NA	NA
626319	Agalma elegans	Nectophore developing		NA	NA
526456	Agalma elegans	Nectophore developing	O88281|MEGF6_RAT Multiple epidermal growth factor-like domains protein 6	NA	NA
511906	Agalma elegans	Nectophore developing	Q9J569|V162_FOWPN Putative ankyrin repeat protein FPV162	NA	c93ff822d07c46fddd93e134045e8697
543256	Agalma elegans	Nectophore developing		NA	NA
568230	Agalma elegans	Nectophore developing	Q9SXD5|GSXL3_ARATH Flavin-containing monooxygenase FMO GS-OX-like 3	GO:0004499;GO:0055114;GO:0050661;GO:0050660	6b9715c6432656dc34dae6e322c778c8
514554	Agalma elegans	Nectophore developing	D3YXG0|HMCN1_MOUSE Hemicentin-1 {ECO:0000312|MGI:MGI:2685047}	NA	NA
528763	Agalma elegans	Nectophore developing	D3YXG0|HMCN1_MOUSE Hemicentin-1 {ECO:0000312|MGI:MGI:2685047}	NA	NA
520455	Agalma elegans	Nectophore developing	Q8BGD4|SO4C1_MOUSE Solute carrier organic anion transporter family member 4C1	GO:0015349;GO:0070327;GO:0005886;GO:0006811;GO:0016021;GO:0008514;GO:0055085;GO:0022853;GO:0071702;GO:1901618;GO:2000611;GO:0005319;GO:0005342;GO:0010876	NA
630212	Agalma elegans	Nectophore developing	Q8BQH6|CDCP2_MOUSE CUB domain-containing protein 2	NA	NA
542564	Agalma elegans	Nectophore developing		NA	NA
560569	Agalma elegans	Nectophore developing		NA	NA
597687	Agalma elegans	Nectophore developing	O75746|CMC1_HUMAN Calcium-binding mitochondrial carrier protein Aralar1	GO:0005347;GO:0015867;GO:0016021;GO:1990816;GO:0005743;GO:0005509;GO:0055085;GO:0015183;GO:0005313;GO:0015800;GO:0015740;GO:0015807;GO:0015292;GO:0030170;GO:0006836;GO:0015297;GO:0006839;GO:0022904;GO:0003824;GO:0009058;GO:0034641	1359e3d50694824f671dcb3382e8ad42
632399	Agalma elegans	Nectophore developing	Q9WTR0|MMP16_MOUSE Matrix metalloproteinase-16	NA	NA
573326	Agalma elegans	Nectophore developing	Q07310|NRX3A_RAT Neurexin-3	NA	NA
519222	Agalma elegans	Nectophore developing		NA	NA
644451	Agalma elegans	Nectophore developing		NA	NA
583084	Agalma elegans	Nectophore developing	Q28CH8|YIPF6_XENTR Protein YIPF6	NA	NA
613425	Agalma elegans	Nectophore developing	O35738|KLF12_MOUSE Krueppel-like factor 12	NA	e7e189bafbf6f8ca89bb1e62a31617b7
528798	Agalma elegans	Nectophore developing		NA	NA
574430	Agalma elegans	Nectophore developing	Q99KY4|GAK_MOUSE Cyclin-G-associated kinase	NA	71a4c72788cc09d7eeea7b55e275bbd9
615192	Agalma elegans	Nectophore developing		NA	NA
539934	Agalma elegans	Nectophore developing		NA	NA
571547	Agalma elegans	Nectophore developing		NA	NA
567688	Agalma elegans	Nectophore developing		NA	NA
584004	Agalma elegans	Nectophore developing		NA	NA
543436	Agalma elegans	Nectophore developing	Q09081|KCNA2_RABIT Potassium voltage-gated channel subfamily A member 2	GO:0008076;GO:0005249;GO:0071805;GO:0051260;GO:0034765	NA
575025	Agalma elegans	Nectophore developing	O95803|NDST3_HUMAN Bifunctional heparan sulfate N-deacetylase/N-sulfotransferase 3	GO:0015016;GO:0016787	eeaf04a7dfa30a6a8114f031169b8b29
645430	Agalma elegans	Nectophore developing	Q61555|FBN2_MOUSE Fibrillin-2	NA	NA
599371	Agalma elegans	Nectophore developing	Q6ZPY2|SMG5_MOUSE Protein SMG5	NA	NA
559427	Agalma elegans	Nectophore developing		NA	NA
530016	Agalma elegans	Nectophore developing	Q0GA40|LGSN_RABIT Lengsin	NA	NA
648327	Agalma elegans	Nectophore developing		NA	NA
643484	Agalma elegans	Nectophore developing		NA	NA
594870	Agalma elegans	Nectophore developing		NA	NA
521243	Agalma elegans	Nectophore developing	Q64380|SARDH_RAT Sarcosine dehydrogenase, mitochondrial	GO:0016491;GO:0055114;GO:0005739;GO:1901053;GO:0070013;GO:0004047;GO:0042135;GO:0019695;GO:0042402;GO:0009071;GO:0006544;GO:0042737	c6953219fb5c45f355bca8e1506984de
637155	Agalma elegans	Nectophore developing	Q9TWL9|COMA_CONMA Conodipine-M alpha chain	NA	NA
608332	Agalma elegans	Nectophore developing	Q58EX7|PKHG4_HUMAN Puratrophin-1	NA	NA
602672	Agalma elegans	Nectophore developing	P31720|C1QA_RAT Complement C1q subcomponent subunit A	NA	NA
615206	Agalma elegans	Nectophore developing		NA	NA
526170	Agalma elegans	Nectophore developing	D3YXG0|HMCN1_MOUSE Hemicentin-1 {ECO:0000312|MGI:MGI:2685047}	NA	NA
521244	Agalma elegans	Nectophore developing	Q9UL12|SARDH_HUMAN Sarcosine dehydrogenase, mitochondrial	GO:0016491;GO:0055114;GO:0005739;GO:1901053;GO:0019003;GO:0005542;GO:0070013;GO:0004047;GO:0005886;GO:0003924;GO:0050660;GO:0005525;GO:0016021;GO:0042135;GO:0019695;GO:0042402;GO:0009071;GO:0035999;GO:0006544;GO:0042737	c6953219fb5c45f355bca8e1506984de
531802	Agalma elegans	Nectophore developing		NA	NA
623410	Agalma elegans	Nectophore developing	Q99816|TS101_HUMAN Tumor susceptibility gene 101 protein	NA	NA
651437	Agalma elegans	Nectophore developing		NA	NA
642358	Agalma elegans	Nectophore developing		NA	NA
594621	Agalma elegans	Nectophore developing	P10894|PLCB1_BOVIN 1-phosphatidylinositol 4,5-bisphosphate phosphodiesterase beta-1	GO:0004435;GO:0016042;GO:0005623;GO:0005634;GO:0035556;GO:0005509;GO:0005737;GO:0098794;GO:0030054;GO:0005516;GO:0032959;GO:0070013;GO:0007629;GO:1900073;GO:0032991;GO:0051209;GO:0043153;GO:0070050;GO:0007420;GO:0051726;GO:0003073	984e502d9a8dd4243790e2e9c289468a
643281	Agalma elegans	Nectophore developing		NA	NA
512133	Agalma elegans	Nectophore developing	O02367|CALM_CIOIN Calmodulin	GO:0005509;GO:0019722;GO:0016021;GO:0030234;GO:0005216;GO:0000226;GO:0050790;GO:0034220	NA
546062	Agalma elegans	Nectophore developing		NA	NA
564071	Agalma elegans	Nectophore developing	Q96K80|ZC3HA_HUMAN Zinc finger CCCH domain-containing protein 10	GO:0003723;GO:0046872	93a9435a2ebae7438a6aab2ec0584e0a
572260	Agalma elegans	Nectophore developing		NA	NA
586299	Agalma elegans	Nectophore developing		NA	NA
632535	Agalma elegans	Nectophore developing		NA	NA
650906	Agalma elegans	Nectophore developing	P29972|AQP1_HUMAN Aquaporin-1	GO:0015267;GO:0035378;GO:0016021;GO:0035379;GO:0006833;GO:0005372;GO:0098592;GO:0120029;GO:0031526;GO:0008519;GO:0015077;GO:0042807;GO:0072488;GO:0015168;GO:0009705;GO:0045178;GO:0016323;GO:0005623;GO:0015793;GO:0006972;GO:0030437	NA
516276	Agalma elegans	Nectophore developing		NA	NA
537786	Agalma elegans	Nectophore developing	B8V7Q1|PCDL_ACRMI Protocadherin-like protein {ECO:0000303|PubMed:23765379}	NA	NA
586095	Agalma elegans	Nectophore developing	P16423|POLR_DROME Retrovirus-related Pol polyprotein from type-2 retrotransposable element R2DM	GO:0004523;GO:0090502;GO:0003676	NA
573770	Agalma elegans	Nectophore developing	Q01484|ANK2_HUMAN Ankyrin-2	GO:0007165;GO:0140031;GO:0016323;GO:0030507;GO:0044325;GO:0098907;GO:0098910;GO:0019901;GO:0043194;GO:0086070;GO:0086026;GO:0043034;GO:0086005;GO:0031430;GO:0051117;GO:0030674;GO:0030315;GO:0005200;GO:0010880;GO:0014704;GO:0003283;GO:0004601;GO:0060307;GO:0030018;GO:0020037;GO:0055037;GO:0016324;GO:0045121;GO:0086091;GO:0005769;GO:0045211;GO:0005764;GO:0072659;GO:0005856;GO:0005829;GO:0005623;GO:…	NA
651434	Agalma elegans	Nectophore developing	Q13332|PTPRS_HUMAN Receptor-type tyrosine-protein phosphatase S	GO:0004725;GO:0035335;GO:0016021;GO:0010633;GO:0042802	NA
569641	Agalma elegans	Nectophore developing	P51399|LOX5_MESAU Arachidonate 5-lipoxygenase	GO:0016702;GO:0098869;GO:0004096;GO:0020037;GO:0055114;GO:0046872	NA
528123	Agalma elegans	Nectophore developing	O75445|USH2A_HUMAN Usherin	NA	c0ac0e0b912a199f880790507a0404b5
584274	Agalma elegans	Nectophore developing	Q9P0K7|RAI14_HUMAN Ankycorbin	NA	NA
648142	Agalma elegans	Nectophore developing	P40792|RAC1_DROME Ras-related protein Rac1	GO:0007264;GO:0003924;GO:0005938;GO:0005525;GO:0031410;GO:0005856;GO:0042995;GO:0043231;GO:0005886;GO:0030865;GO:0007163;GO:0032956;GO:0007015;GO:0019901;GO:0016477;GO:0030031;GO:0006897;GO:0008360;GO:1902622;GO:0043277;GO:0008045;GO:0099024	NA
609886	Agalma elegans	Nectophore developing		NA	NA
604535	Agalma elegans	Nectophore developing		NA	NA
599754	Agalma elegans	Nectophore developing	Q96C24|SYTL4_HUMAN Synaptotagmin-like protein 4	NA	NA
642899	Agalma elegans	Nectophore developing		NA	NA
516050	Agalma elegans	Nectophore developing	P42519|STAR_DROME Protein Star	NA	NA
528075	Agalma elegans	Nectophore developing	Q6DDF0|WDR37_XENLA WD repeat-containing protein 37	GO:0070545;GO:0000460;GO:0000470;GO:0030687	d124ed6dcbb9bcae58aa914957b32a4e
523745	Agalma elegans	Nectophore developing		NA	NA
572804	Agalma elegans	Nectophore developing		NA	NA
561890	Agalma elegans	Nectophore developing	Q8IZN3|ZDH14_HUMAN Probable palmitoyltransferase ZDHHC14	GO:0019706;GO:0018231;GO:0002178;GO:0031228;GO:0018345;GO:0005783;GO:0005829;GO:0004222;GO:0006612;GO:0016021;GO:0005515;GO:0016491;GO:0005789;GO:0006508;GO:0055114	NA
644005	Agalma elegans	Nectophore developing	Q80SY4|MIB1_MOUSE E3 ubiquitin-protein ligase MIB1	GO:0004842;GO:0016567;GO:0005813;GO:0008270;GO:0031410;GO:0045807;GO:0001756;GO:0001947;GO:0001841;GO:0061659;GO:0007219;GO:0016874;GO:0045179;GO:0005515;GO:0045665;GO:0014069;GO:0005829;GO:0030054;GO:0005886;GO:0001568;GO:0001701;GO:0006511;GO:0006897;GO:0046331;GO:0045747;GO:0007423;GO:0008104	f171440f14cd28f8fd490a0c6e1b2396
555925	Agalma elegans	Nectophore developing		NA	NA
581318	Agalma elegans	Nectophore developing	P22316|CAC1S_CYPCA Dihydropyridine-sensitive L-type skeletal muscle calcium channel subunit alpha-1	NA	NA
639714	Agalma elegans	Nectophore developing		NA	NA
536711	Agalma elegans	Nectophore developing		NA	NA
593810	Agalma elegans	Nectophore developing		NA	NA
520819	Agalma elegans	Nectophore developing	Q9DDD0|NRX1A_CHICK Neurexin-1	NA	NA
590311	Agalma elegans	Nectophore developing		NA	NA
511486	Agalma elegans	Nectophore developing	Q6DN14|MCTP1_HUMAN Multiple C2 and transmembrane domain-containing protein 1	GO:0005509;GO:0016021;GO:0046928;GO:0030672;GO:0030054;GO:0048168;GO:0005654;GO:0005829;GO:0005789;GO:0005783	NA
521433	Agalma elegans	Nectophore developing	P15385|KCNA4_RAT Potassium voltage-gated channel subfamily A member 4	NA	NA
596378	Agalma elegans	Nectophore developing		NA	NA
601718	Agalma elegans	Nectophore developing	Q91ZN5|S35B2_MOUSE Adenosine 3'-phospho 5'-phosphosulfate transporter 1	NA	d7b7a6e6433ccc766db43b631974642a
551619	Agalma elegans	Nectophore developing	P52844|ST1E1_RAT Estrogen sulfotransferase, isoform 1	NA	NA
545264	Agalma elegans	Nectophore developing	Q7TNH6|NPHP3_MOUSE Nephrocystin-3	NA	NA
536513	Agalma elegans	Nectophore developing		NA	NA
547609	Agalma elegans	Nectophore developing		NA	NA
555146	Agalma elegans	Nectophore developing		NA	NA
516714	Agalma elegans	Nectophore developing	Q13884|SNTB1_HUMAN Beta-1-syntrophin	GO:1902083;GO:0050998;GO:0032991;GO:0017080;GO:0030054;GO:0086005;GO:0051117;GO:0045202;GO:0060307;GO:0044325;GO:0042383;GO:0005198;GO:1902305;GO:0035597;GO:0005829;GO:0005739;GO:0051539;GO:0002027;GO:0045736;GO:0035600	ae98c5f445d77a822393991f61281ff9
517379	Agalma elegans	Nectophore developing	P97494|GSH1_MOUSE Glutamate--cysteine ligase catalytic subunit	GO:0004357;GO:0006750;GO:0017109;GO:0045261;GO:0005623;GO:0016595;GO:0043531;GO:0046933;GO:0016021;GO:0000287;GO:0050662;GO:0006979;GO:0009408;GO:0010035;GO:1901700;GO:0046938;GO:0046685;GO:0097746;GO:0061687;GO:0043066;GO:0009725;GO:0006536;GO:0046677;GO:0006534;GO:0045892;GO:0042493;GO:0045454;GO:1990748;GO:0015986	NA
632341	Agalma elegans	Nectophore developing	Q63942|RAB3D_RAT GTP-binding protein Rab-3D	NA	3ae7cfcb52b0aede32659f2b617e9dfd
623576	Agalma elegans	Nectophore developing	Q14590|ZN235_HUMAN Zinc finger protein 235	NA	NA
639476	Agalma elegans	Nectophore developing		NA	NA
614509	Agalma elegans	Nectophore developing		NA	NA
578943	Agalma elegans	Nectophore developing		NA	NA
638961	Agalma elegans	Nectophore developing	Q27052|FCA1_TRYRA Flagellar calcium-binding protein	GO:0031514;GO:0005509	026ac90485cb9eb5c6a9394e91161a16
583103	Agalma elegans	Nectophore developing		NA	NA
620372	Agalma elegans	Nectophore developing	Q05870|MYSP_SCHJA Paramyosin	NA	NA
533654	Agalma elegans	Nectophore developing		NA	NA
575064	Agalma elegans	Nectophore developing	P52824|DGKQ_HUMAN Diacylglycerol kinase theta	GO:0007205;GO:0004143;GO:0016021;GO:0003951;GO:0035556;GO:0005524;GO:0016310;GO:0046339;GO:0030258;GO:0046872;GO:0003676	3006cf26505bc706ee4d6baaa2d30c61
630902	Agalma elegans	Nectophore developing		NA	NA
576581	Agalma elegans	Nectophore developing		NA	NA
607564	Agalma elegans	Nectophore developing		NA	NA
592613	Agalma elegans	Nectophore developing		NA	NA
534114	Agalma elegans	Nectophore developing	Q6RUV5|RAC1_RAT Ras-related C3 botulinum toxin substrate 1	GO:0007264;GO:0003924;GO:0005938;GO:0005525;GO:0016028;GO:0031410;GO:0005856;GO:0001726;GO:0019897;GO:0043652;GO:0005829;GO:0043231;GO:0008045;GO:0030865;GO:0007163;GO:0019901;GO:0032794;GO:0048615;GO:0007516;GO:0032956;GO:0097206;GO:0007395;GO:0046664;GO:0007394;GO:0010593;GO:0007426;GO:0007015;GO:0007390;GO:0035212;GO:0001737;GO:0035099;GO:0002433;GO:0035011;GO:1904059;GO:1903391;GO:0051450;GO:…	NA
565895	Agalma elegans	Nectophore developing		NA	NA
643853	Agalma elegans	Nectophore developing		NA	NA
597547	Agalma elegans	Nectophore developing		NA	NA
524930	Agalma elegans	Nectophore developing	Q8WSF1|H33_TRIPS Histone H3.3	NA	NA
602006	Agalma elegans	Nectophore developing	Q4LE85|RB27A_PIG Ras-related protein Rab-27A	GO:0003924;GO:0032585;GO:0045921;GO:0005525;GO:0042470;GO:0071985;GO:0030133;GO:0032402;GO:0005795;GO:0030136;GO:0005798;GO:0030141;GO:0031489;GO:0019003;GO:0032482;GO:0043005;GO:0099641;GO:0019904;GO:1902414;GO:0043316;GO:0005623;GO:0097278;GO:0032838;GO:1903433;GO:0043320;GO:1990182;GO:0097731;GO:0016324;GO:0036257;GO:0036477;GO:0031225;GO:0005764;GO:0098793;GO:0030659;GO:1903428;GO:0030318;GO:…	NA
584610	Agalma elegans	Nectophore developing		NA	NA
581857	Agalma elegans	Nectophore developing		NA	NA
587240	Agalma elegans	Nectophore developing	Q6VAB6|KSR2_HUMAN Kinase suppressor of Ras 2	GO:0004672;GO:0006468;GO:0035556;GO:0005524;GO:0046872;GO:0030246;GO:0003676	NA
536219	Agalma elegans	Nectophore developing	Q03001|DYST_HUMAN Dystonin	NA	92cf9bdd05d7b0faadedbd4934e0411b
635440	Agalma elegans	Nectophore developing	Q62261|SPTB2_MOUSE Spectrin beta chain, non-erythrocytic 1	GO:0008091;GO:0051693;GO:0005200;GO:0003779;GO:0005543;GO:0030506;GO:0044877;GO:0019902;GO:0014731;GO:0004435;GO:0005829;GO:0031430;GO:0000981;GO:0016328;GO:0031674;GO:0030054;GO:0005623;GO:0007010;GO:0016363;GO:0016605;GO:0048821;GO:0035162;GO:0016021;GO:0010172;GO:0002119;GO:0046716;GO:0016358;GO:0040012;GO:0032959;GO:0051209;GO:0048015;GO:0051260;GO:0006357	NA
555840	Agalma elegans	Nectophore developing		NA	NA
593690	Agalma elegans	Nectophore developing	P30622|CLIP1_HUMAN CAP-Gly domain-containing linker protein 1	NA	2769e6275956432837b486490e9aeafe
587614	Agalma elegans	Nectophore developing	A4IF78|TFIP8_BOVIN Tumor necrosis factor alpha-induced protein 8	GO:0042981	e6a7e4ee9c5c86ca4eb323f02337dea0
519489	Agalma elegans	Nectophore developing		NA	NA
550594	Agalma elegans	Nectophore developing		NA	NA
646856	Agalma elegans	Nectophore developing	P24603|OPSD_LOLFO Rhodopsin	NA	NA
544770	Agalma elegans	Nectophore developing	Q9JM52|MINK1_MOUSE Misshapen-like kinase 1	NA	NA
569053	Agalma elegans	Nectophore developing	P17713|STK_HYDVU Tyrosine-protein kinase STK	GO:0004713;GO:0018108;GO:0005524	NA
596852	Agalma elegans	Nectophore developing		NA	NA
651662	Agalma elegans	Nectophore developing		NA	NA
571461	Agalma elegans	Nectophore developing	Q8TBH0|ARRD2_HUMAN Arrestin domain-containing protein 2	NA	NA
615401	Agalma elegans	Nectophore developing		NA	NA
566144	Agalma elegans	Nectophore developing		NA	NA
549577	Agalma elegans	Nectophore developing	P10860|DHE3_RAT Glutamate dehydrogenase 1, mitochondrial	GO:0016639;GO:0006520;GO:0005739;GO:0000166;GO:0055114;GO:0005829;GO:0070013;GO:0042802;GO:0016021;GO:0043649;GO:0016758;GO:0032550;GO:0006734;GO:1901565;GO:0035639;GO:0008144;GO:0019674;GO:0046693;GO:0006103;GO:0006106	4e07571f57d9e1c977aafa083c43fee9
636339	Agalma elegans	Nectophore developing		NA	NA
509469	Agalma elegans	Nectophore developing		NA	NA
551779	Agalma elegans	Gonodendron male		NA	NA
637251	Agalma elegans	Gonodendron male	P35317|AT1A_HYDVU Sodium/potassium-transporting ATPase subunit alpha	GO:0008556;GO:0071805;GO:0005623;GO:0016021;GO:0005886;GO:0010084;GO:0001966;GO:0005524;GO:0060047;GO:0001947;GO:0042044;GO:0007519;GO:0046872;GO:0006875;GO:0008554;GO:0016787;GO:0055074;GO:0072503;GO:0010248;GO:0055078;GO:0055075;GO:0098659;GO:0036376;GO:0030004;GO:1902600;GO:0001508;GO:0006937;GO:0042538;GO:0060416;GO:0000003	NA
552786	Agalma elegans	Gonodendron male		NA	NA
639044	Agalma elegans	Gonodendron male	P41383|TBA2_PATVU Tubulin alpha-2/alpha-4 chain	GO:0005200;GO:0005874;GO:0007017;GO:0007010;GO:0003924;GO:0005525;GO:0000278;GO:0033198;GO:0035590;GO:0005737;GO:0036064;GO:0060079;GO:0098794;GO:0030054;GO:0005887;GO:0005634;GO:0004931;GO:0016502;GO:0098655	NA
563507	Agalma elegans	Gonodendron male	P18700|TBB_STRPU Tubulin beta chain	GO:0005200;GO:0000226;GO:0005874;GO:0000278;GO:0003924;GO:0005525;GO:0005737	NA
602944	Agalma elegans	Gonodendron male	Q9UL16|CFA45_HUMAN Cilia- and flagella-associated protein 45 {ECO:0000312|HGNC:HGNC:17229}	GO:0005654;GO:0031514;GO:0016021	NA
530717	Agalma elegans	Gonodendron male		NA	NA
560462	Agalma elegans	Gonodendron male	P16065|GCY_STRPU Speract receptor	NA	358fadedf404bfe6f03d5e71952ade40
556452	Agalma elegans	Gonodendron male		NA	NA
583335	Agalma elegans	Gonodendron male	Q9FZ84|RBG6_ARATH Glycine-rich RNA-binding protein 6, mitochondrial	NA	1f11f49e2b5614995218fe10231b7764
645897	Agalma elegans	Gonodendron male	P20654|PP1_EMENI Serine/threonine-protein phosphatase PP1	GO:0004721;GO:0006470;GO:0000164;GO:0072357;GO:0046872;GO:0001400;GO:0005847;GO:0030427;GO:1901901;GO:0005816;GO:0007116;GO:0005933;GO:2000370;GO:0000778;GO:1903501;GO:0061587;GO:0032153;GO:0070873;GO:0034501;GO:0005730;GO:0030437;GO:0035307;GO:0005623;GO:0000076;GO:0030071;GO:1990567;GO:0061638;GO:0035839;GO:0051285;GO:0000790;GO:0031297;GO:0000439;GO:0071173;GO:0045930;GO:0016021;GO:1902100;GO:…	NA
615130	Agalma elegans	Gonodendron male	A6NHR8|FA47D_HUMAN Putative protein FAM47D	NA	18e82c21981cc44d1bac84528939d828
561901	Agalma elegans	Gonodendron male	P24399|ZN239_MOUSE Zinc finger protein 239	NA	NA
647698	Agalma elegans	Gonodendron male	Q9H0J4|QRIC2_HUMAN Glutamine-rich protein 2	NA	NA
558174	Agalma elegans	Gonodendron male	P31322|KAP3_BOVIN cAMP-dependent protein kinase type II-beta regulatory subunit	GO:0008603;GO:2000479;GO:0005952;GO:0030552;GO:0005813;GO:0005929;GO:0031588;GO:0034236;GO:0043198;GO:0030291;GO:0044853;GO:0031625;GO:0071901;GO:0032838;GO:0043197;GO:0098978;GO:0019904;GO:0047555;GO:0030054;GO:0016301;GO:0007612;GO:0005829;GO:0050804;GO:0043025;GO:0019934;GO:0048471;GO:0070062;GO:0016310;GO:0042585;GO:0006631;GO:0016021;GO:0097338;GO:0034199;GO:0003091;GO:0071377;GO:0007596;GO:…	NA
566247	Agalma elegans	Gonodendron male	Q6DFM9|TOM20_XENTR Mitochondrial import receptor subunit TOM20 homolog	GO:0005742;GO:0006605;GO:0015450;GO:0051082;GO:0030943;GO:0072655;GO:0006839;GO:0007005;GO:0044233;GO:0071806;GO:0016021;GO:0031306;GO:0051031;GO:0017038;GO:0061024;GO:0034622	NA
558665	Agalma elegans	Gonodendron male		NA	NA
552412	Agalma elegans	Gonodendron male	Q9H0M4|ZCPW1_HUMAN Zinc finger CW-type PWWP domain protein 1	NA	NA
624276	Agalma elegans	Gonodendron male		NA	NA
610610	Agalma elegans	Gonodendron male	Q84TH5|AB25G_ARATH ABC transporter G family member 25	NA	6cafee94ef17158850643c3eaecb919a
593234	Agalma elegans	Gonodendron male	P68372|TBB4B_MOUSE Tubulin beta-4B chain	GO:0005200;GO:0005874;GO:0007017;GO:0007010;GO:0003924;GO:0005525;GO:0000278;GO:1905792;GO:1905789;GO:0005737;GO:0050976;GO:0043025;GO:0007638;GO:0043005;GO:0045298;GO:0031983;GO:0003725;GO:0043209;GO:0070062;GO:0005623;GO:0042288;GO:0097435;GO:0051082;GO:0097708;GO:0012505;GO:0070013;GO:0005634;GO:0097711;GO:0042267;GO:0043312;GO:0016021;GO:0044839;GO:0010389;GO:0044419	NA
615378	Agalma elegans	Gonodendron male		NA	NA
582847	Agalma elegans	Gonodendron male	Q62559|IFT52_MOUSE Intraflagellar transport protein 52 homolog	GO:0005929;GO:0042073;GO:0008022;GO:0004674;GO:0003677;GO:0005815;GO:0044292;GO:0030992;GO:0042733;GO:0043167;GO:0070613;GO:0016491;GO:0032559;GO:1905515;GO:0001947;GO:0001841;GO:0050680;GO:0008144;GO:0032838;GO:0007224;GO:0009953;GO:0006468;GO:0055114	e84951a37e637ded6c9eb8ecf0747bc8
543255	Agalma elegans	Gonodendron male		NA	NA
570195	Agalma elegans	Gonodendron male		NA	NA
600637	Agalma elegans	Gonodendron male		NA	NA
651537	Agalma elegans	Gonodendron male		NA	NA
577634	Agalma elegans	Gonodendron male		NA	NA
554495	Agalma elegans	Gonodendron male		NA	NA
605176	Agalma elegans	Gonodendron male		NA	NA
553487	Agalma elegans	Gonodendron male	O02485|YDJ1_CAEEL Uncharacterized protein ZK1073.1	NA	3ad63c6a81b9b53522086e40dd1fb65b
515816	Agalma elegans	Gonodendron male	Q96EQ9|PRDM9_MOUSE Histone-lysine N-methyltransferase PRDM9	GO:0008168;GO:0032259;GO:0005634;GO:0006355;GO:0003676;GO:0016021;GO:0046872	NA
635052	Agalma elegans	Gonodendron male		NA	NA
520954	Agalma elegans	Gonodendron male	Q2TAA8|TXIP1_HUMAN Translin-associated factor X-interacting protein 1	GO:0007283;GO:0048471;GO:0005509;GO:0005515;GO:0030154;GO:0007275	NA
593232	Agalma elegans	Gonodendron male	P41386|TBB_HALDI Tubulin beta chain	GO:0005200;GO:0005874;GO:0007017;GO:0007010;GO:0003924;GO:0005525;GO:0000278;GO:0050807;GO:0005737;GO:0005641;GO:0070925;GO:0044297;GO:0022402;GO:0035770;GO:0003725;GO:0016021;GO:0042288;GO:0031625	NA
526105	Agalma elegans	Gonodendron male	Q7ZVT3|SAS6_DANRE Spindle assembly abnormal protein 6 homolog	GO:0098536;GO:0007099;GO:0005515;GO:0005814;GO:0005328;GO:0034451;GO:0005829;GO:0098772;GO:0016021;GO:0040016;GO:0007052;GO:0007283;GO:0000280;GO:0006836;GO:0055085	157c09fb202c5fd3f1237644dbfc89b8
643245	Agalma elegans	Gonodendron male	Q27433|MEC2_CAEEL Mechanosensory protein 2	GO:0005887;GO:1901585;GO:0070063;GO:0044829;GO:0042803;GO:0090314;GO:0045121;GO:0048471;GO:0005783;GO:0005856;GO:0005739	NA
590583	Agalma elegans	Gonodendron male		NA	NA
523067	Agalma elegans	Gonodendron male	Q0VFZ6|CC173_HUMAN Coiled-coil domain-containing protein 173	NA	ea5255ce3673a443997ea1e3e00f8894
543070	Agalma elegans	Gonodendron male	Q9JLI7|SPAG6_MOUSE Sperm-associated antigen 6	GO:0097228;GO:0007288;GO:0005515;GO:0021591;GO:0015630;GO:0072643;GO:1990716;GO:0001913;GO:0001771;GO:0002467;GO:0099513;GO:0005634;GO:0006959;GO:0023061	NA
634124	Agalma elegans	Gonodendron male	Q96M32|KAD7_HUMAN Adenylate kinase 7	GO:0004127;GO:0046940;GO:0031514;GO:0004017;GO:0061700;GO:0031932;GO:0005524;GO:0005829;GO:0016310;GO:0005576;GO:0004550;GO:0051747;GO:0009132;GO:0043734;GO:0009142;GO:0070728;GO:0008198;GO:1990253;GO:0016684;GO:0071233;GO:1904262;GO:0002437;GO:0015949;GO:0016239;GO:0035511;GO:0030030;GO:0003351;GO:0006307;GO:0001578;GO:0007283;GO:0007420;GO:0070925	032b40ed987029d748b3a616cf412d75
622524	Agalma elegans	Gonodendron male	Q8AVY1|ODF3A_XENLA Outer dense fiber protein 3	GO:0007286;GO:0005881	NA
566730	Agalma elegans	Gonodendron male	Q9D439|CFA53_MOUSE Cilia- and flagella-associated protein 53 {ECO:0000312|MGI:MGI:1921703}	GO:0003341;GO:0060271	dbc0f39d93358d3184682221bf9f7281
618216	Agalma elegans	Gonodendron male	P39963|CCNB3_CHICK G2/mitotic-specific cyclin-B3	GO:0010389;GO:0019901;GO:0042025;GO:0000079	c803b081b223befa668ade2aeb3732e9
597126	Agalma elegans	Gonodendron male	Q8BRC6|MAAT1_MOUSE Protein MAATS1	GO:0031514;GO:0003341;GO:0005515;GO:0001536;GO:0005739	NA
585479	Agalma elegans	Gonodendron male	O94901|SUN1_HUMAN SUN domain-containing protein 1	NA	f0eeb5d09b74f1c5670eb2fd376032c3
525849	Agalma elegans	Gonodendron male	P0C6U4|R1A_CVHN2 Replicase polyprotein 1a	NA	NA
570194	Agalma elegans	Gonodendron male	Q2TBI1|NSE4A_BOVIN Non-structural maintenance of chromosomes element 4 homolog A	NA	0e8e747f2790287a79d1fc0975531434
642697	Agalma elegans	Gonodendron male	Q4R796|CASC1_MACFA Protein CASC1	NA	6fc2c1f074d542886486b4165ac7c06a
633499	Agalma elegans	Gonodendron male	Q8TC29|ENKUR_HUMAN Enkurin	GO:0097228;GO:0005516;GO:0001669	NA
643434	Agalma elegans	Gonodendron male	P36425|SP17_RABIT Sperm surface protein Sp17	NA	e34e0efb817e96e519908e43b8847b3a
649131	Agalma elegans	Gonodendron male	P51987|CCNB_HYDVD G2/mitotic-specific cyclin-B	GO:0042025;GO:0007049;GO:0016538;GO:0051301;GO:0043029;GO:0019901;GO:0048538;GO:0005813;GO:0004672;GO:0000307;GO:0000079;GO:0040008;GO:0005829;GO:0005634;GO:0016020;GO:0060317;GO:0006468;GO:0001701	NA
626246	Agalma elegans	Gonodendron male	Q7TMF3|NDUAC_MOUSE NADH dehydrogenase [ubiquinone] 1 alpha subcomplex subunit 12	GO:0008137;GO:0005743;GO:0022900;GO:0070469;GO:0009055;GO:0006979;GO:0006119;GO:0045333;GO:0030964;GO:0098798;GO:0005829	ca4f3a1a0d59d240611bc2ffabf5fbf1
595405	Agalma elegans	Gonodendron male	Q8BHW9|SLNL1_MOUSE Schlafen-like protein 1	NA	NA
554343	Agalma elegans	Gonodendron male		NA	NA
580428	Agalma elegans	Gonodendron male	Q5R7A8|MYCBP_PONAB C-Myc-binding protein	NA	NA
554341	Agalma elegans	Gonodendron male		NA	NA
617301	Agalma elegans	Gonodendron male		NA	NA
584663	Agalma elegans	Gonodendron male	Q86Y56|DAAF5_HUMAN Dynein assembly factor 5, axonemal {ECO:0000303|PubMed:25232951, ECO:0000312|HGNC:HGNC:26013}	GO:0036158;GO:0045505;GO:0005737;GO:0036159;GO:0003341	0e7d995f746f029cdfd88419d33dcb1b
638567	Agalma elegans	Gonodendron male		NA	NA
607983	Agalma elegans	Gonodendron male		NA	NA
611659	Agalma elegans	Gonodendron male	Q2TBS4|PIFO_BOVIN Protein pitchfork	NA	ba120f5deea245c002f8eb555253aa13
651465	Agalma elegans	Gonodendron male	Q32TF8|EFHC2_DANRE EF-hand domain-containing family member C2	NA	NA
577571	Agalma elegans	Gonodendron male		NA	NA
528137	Agalma elegans	Gonodendron male		NA	NA
534720	Agalma elegans	Gonodendron male		NA	NA
530719	Agalma elegans	Gonodendron male		NA	NA
579892	Agalma elegans	Gonodendron male	Q86UC2|RSPH3_HUMAN Radial spoke head protein 3 homolog	NA	NA
646217	Agalma elegans	Gonodendron male	Q09621|LACT2_CAEEL Beta-lactamase domain-containing protein 2	NA	NA
524949	Agalma elegans	Gonodendron male	Q5R673|MINA_PONAB Bifunctional lysine-specific demethylase and histidyl-hydroxylase MINA	GO:0016706;GO:0070544;GO:0005634;GO:0005506;GO:0032452;GO:0005667;GO:0055114;GO:0070013;GO:0034720;GO:0008168;GO:0032259;GO:0005829;GO:0043232;GO:0003714;GO:0042802;GO:0005886;GO:1903507;GO:0016021;GO:0005230;GO:0004888;GO:0047179;GO:2000113;GO:0010629;GO:0045668;GO:0006811;GO:0006355;GO:0055085;GO:0032501;GO:0060322;GO:0009593;GO:0007186	04d4e6aa1a8a948f65b151bb413ae117
544243	Agalma elegans	Gonodendron male	Q8N0X2|SPG16_HUMAN Sperm-associated antigen 16 protein	GO:1990716;GO:0007288;GO:0019901;GO:0036126;GO:0005634;GO:0097231;GO:0051012;GO:0060294	5c6b9727c2382153f482f66469b866a8
512239	Agalma elegans	Gonodendron male	Q9NRZ9|HELLS_HUMAN Lymphoid-specific helicase	GO:0031508;GO:0005721;GO:0005524;GO:0006346;GO:0010216;GO:0046651;GO:0005634;GO:2001243;GO:1990823;GO:0044030;GO:0003682;GO:0016021;GO:0008094;GO:0001655;GO:0003677;GO:0071345;GO:0006306	NA
605764	Agalma elegans	Gonodendron male	Q53HC0|CCD92_HUMAN Coiled-coil domain-containing protein 92	NA	4724a415daaffc41eb08358ab93cc488
554342	Agalma elegans	Gonodendron male		NA	NA
608590	Agalma elegans	Gonodendron male		NA	NA
522498	Agalma elegans	Gonodendron male	Q8WZ42|TITIN_HUMAN Titin	NA	NA
577635	Agalma elegans	Gonodendron male		NA	NA
620347	Agalma elegans	Gonodendron male	P90666|TXND3_HELCR Thioredoxin domain-containing protein 3 homolog	NA	726d118a714b329443facd6d43e05de2
638021	Agalma elegans	Gonodendron male	Q8T773|MDH1B_BRAFL Putative malate dehydrogenase 1B	NA	a776d64829e14d09d3c713b988e4824e
555208	Agalma elegans	Gonodendron male	Q8CHB8|TTLL5_MOUSE Tubulin polyglutamylase TTLL5	NA	NA
585952	Agalma elegans	Gonodendron male	Q0V9R4|CCD39_XENTR Coiled-coil domain-containing protein 39	GO:0036159;GO:0005930;GO:0051879;GO:0003341;GO:0005576;GO:0005829;GO:0097729;GO:0016021;GO:0006858;GO:0003356;GO:0071907;GO:0071910;GO:0035469;GO:0044458;GO:0060285;GO:0097722;GO:0061966;GO:0001947;GO:0099111;GO:0030324;GO:0061512;GO:0007420;GO:0050877;GO:0061077	NA
532566	Agalma elegans	Gonodendron male	Q63170|DYH7_RAT Dynein heavy chain 7, axonemal	GO:0030286;GO:0003777;GO:0007018;GO:0071910;GO:0005524;GO:0036159;GO:0005930;GO:0005509;GO:0005829;GO:0016021;GO:0051959;GO:0045505;GO:0042623;GO:0004674;GO:0016705;GO:0005506;GO:0020037;GO:0006468;GO:0055114	NA
579888	Agalma elegans	Gonodendron male	Q86UC2|RSPH3_HUMAN Radial spoke head protein 3 homolog	GO:0005929;GO:0005515;GO:0016310;GO:0016301;GO:0005856;GO:0005737	NA
579854	Agalma elegans	Gonodendron male		NA	NA
541991	Agalma elegans	Gonodendron male	Q90512|ODO2_TAKRU Dihydrolipoyllysine-residue succinyltransferase component of 2-oxoglutarate dehydrogenase complex, mitochondrial	NA	NA
604713	Agalma elegans	Gonodendron male	Q5ZI23|GLO2_CHICK Hydroxyacylglutathione hydrolase, mitochondrial	GO:0019243;GO:0004416	ada673bcb2c5dda2b2939bff367de496
591222	Agalma elegans	Gonodendron male	Q8C5T8|CC113_MOUSE Coiled-coil domain-containing protein 113	GO:0034451;GO:0060271;GO:0032991;GO:0005737	NA
626549	Agalma elegans	Gonodendron male	Q9DCU2|PLLP_MOUSE Plasmolipin	NA	NA
609239	Agalma elegans	Gonodendron male	Q8MJJ7|DCPS_BOVIN m7GpppX diphosphatase	NA	NA
584324	Agalma elegans	Gonodendron male	Q2TA11|CA158_BOVIN Uncharacterized protein C1orf158 homolog	NA	NA
615413	Agalma elegans	Gonodendron male		NA	NA
540619	Agalma elegans	Gonodendron male	Q54I82|CDD_DICDI Probable cytidine deaminase	GO:0004126;GO:0009972;GO:0005829;GO:0005634;GO:0008270;GO:0042802;GO:0046983;GO:0001882;GO:0006217;GO:0008655;GO:0035556;GO:0045980;GO:0030308	NA
574782	Agalma elegans	Gonodendron male	Q9JIM4|DUS12_RAT Dual specificity protein phosphatase 12	GO:0008138;GO:0006470;GO:0005654;GO:0008270;GO:0033133;GO:0005737;GO:0004725;GO:0003676;GO:0019900;GO:0033549;GO:0000188	c011f7059455ddd1d7548918d18d1e2f
609726	Agalma elegans	Gonodendron male	Q1LZ75|ERCC1_BOVIN DNA excision repair protein ERCC-1	NA	NA
552127	Agalma elegans	Gonodendron male	Q26630|IDLC_STRPU 33 kDa inner dynein arm light chain, axonemal	GO:0045504;GO:0030175;GO:0003341;GO:0005930;GO:0003774;GO:0030286;GO:0036126;GO:0097546;GO:0016021	NA
558735	Agalma elegans	Gonodendron male	Q6AYM7|MAJIN_RAT Membrane-anchored junction protein {ECO:0000250|UniProtKB:Q9D992}	NA	NA
651464	Agalma elegans	Gonodendron male	Q32TF8|EFHC2_DANRE EF-hand domain-containing family member C2	GO:1990823;GO:0005509;GO:0005874;GO:0071345;GO:0010975;GO:0016021	NA
562627	Agalma elegans	Gonodendron male	Q58EK5|TDRD1_DANRE Tudor domain-containing protein 1	NA	NA
532384	Agalma elegans	Gonodendron male	Q9DB20|ATPO_MOUSE ATP synthase subunit O, mitochondrial	GO:0046933;GO:0015985;GO:0045261;GO:0006754;GO:0005886;GO:0016021;GO:0016787	07d3f23bfb392b0e1eb1e44b45c4aa6d
607551	Agalma elegans	Gonodendron male		NA	NA
528141	Agalma elegans	Gonodendron male	P59910|DJB13_HUMAN DnaJ homolog subfamily B member 13	GO:0051082;GO:0006457;GO:0097224;GO:0002088;GO:1904158;GO:0005930;GO:0051087;GO:0005829	e24b3bcff74c15368c5ecbd8a0318a4d
531294	Agalma elegans	Gonodendron male	Q9UHW9|S12A6_HUMAN Solute carrier family 12 member 6	GO:0015379;GO:1902476;GO:0005623;GO:0005887;GO:0071805;GO:0030054;GO:0045202;GO:0006884;GO:0019901;GO:0055064;GO:0055075;GO:0098659;GO:0007268	08ecaa6b4dac47ea1ff7e18cce2c2306
570750	Agalma elegans	Gonodendron male	Q8AXU9|SH3G3_CHICK Endophilin-A3	GO:0005737;GO:0008092;GO:0000147;GO:0015629;GO:0003774;GO:0034316;GO:0032991;GO:0005524;GO:0140312;GO:0005634;GO:0043130;GO:0071944;GO:0030674;GO:0042802;GO:0006897	NA
588019	Agalma elegans	Gonodendron male	A4FU69|EFCB5_HUMAN EF-hand calcium-binding domain-containing protein 5	GO:0005509	NA
558707	Agalma elegans	Gonodendron male	Q4G0U5|PCDP1_HUMAN Cilia- and flagella-associated protein 221 {ECO:0000312|HGNC:HGNC:33720}	NA	6492e5adac2ace7728136e454e344519
544209	Agalma elegans	Gonodendron male	B5X5D0|CI116_SALSA UPF0691 protein C9orf116 homolog	GO:0016853	NA
573411	Agalma elegans	Gonodendron male	Q96MT7|CFA44_HUMAN Cilia- and flagella-associated protein 44 {ECO:0000312|HGNC:HGNC:25631}	GO:0090307;GO:0016021	NA
580212	Agalma elegans	Gonodendron male	Q8TBY9|WDR66_HUMAN WD repeat-containing protein 66	GO:0002574;GO:0036126;GO:0000981;GO:0030223;GO:0046983;GO:0030317;GO:0006357	NA
631564	Agalma elegans	Gonodendron male	Q9DAQ4|CB081_MOUSE Uncharacterized protein C2orf81 homolog	NA	5c1bac64a3039dc8c8e362c78b255a4e
554340	Agalma elegans	Gonodendron male		NA	NA
512842	Agalma elegans	Gonodendron male	Q9H095|IQCG_HUMAN IQ domain-containing protein G	GO:0002177;GO:0007288;GO:0030544;GO:0036126;GO:0005516;GO:0005829	NA
638136	Agalma elegans	Gonodendron male	Q9JJR5|AKIP1_MOUSE A-kinase-interacting protein 1	GO:1901222;GO:0016301;GO:0016310	NA
532394	Agalma elegans	Gonodendron male		NA	NA
642638	Agalma elegans	Gonodendron male		NA	NA
524189	Agalma elegans	Gonodendron male		NA	NA
562910	Agalma elegans	Gonodendron male	Q6DH02|RM24_DANRE Probable 39S ribosomal protein L24, mitochondrial	NA	e962c51a4617072a600ce87e165d63a7
649887	Agalma elegans	Gonodendron male	A0JPP5|CG062_RAT Uncharacterized protein C7orf62 homolog	NA	f6f44d9d503525d0aacecc465c4e5288
562220	Agalma elegans	Gonodendron male		NA	NA
609050	Agalma elegans	Gonodendron male	A7MBP4|IFT46_DANRE Intraflagellar transport protein 46 homolog {ECO:0000250|UniProtKB:Q9DB07, ECO:0000312|ZFIN:ZDB-GENE-080102-3}	GO:0042073;GO:0005929;GO:0008022;GO:0030992;GO:0005813;GO:0005737;GO:0007224;GO:0060271;GO:0048264;GO:0048793;GO:0060041;GO:0050821	NA
634926	Agalma elegans	Gonodendron male		NA	NA
540551	Agalma elegans	Gonodendron male	Q6ZMY6|WDR88_HUMAN WD repeat-containing protein 88	NA	a002844b3549037f528dce4ce7cfa2c5
535237	Agalma elegans	Gonodendron male	Q4R8Y5|IQCD_MACFA IQ domain-containing protein D	NA	d9e3525f82afb6f25c6161d8bcdad9c5
643972	Agalma elegans	Gonodendron male	Q9Y6J8|STYL1_HUMAN Serine/threonine/tyrosine-interacting-like protein 1	GO:0008138;GO:0006470	57400734dbedb300802940e068bcc16f
561058	Agalma elegans	Gonodendron male	O43663|PRC1_HUMAN Protein regulator of cytokinesis 1 {ECO:0000312|HGNC:HGNC:9341}	NA	0d84d7edc99b26fa4a9846aac7743ac6
610612	Agalma elegans	Gonodendron male	Q93YS4|AB22G_ARATH ABC transporter G family member 22	NA	6cafee94ef17158850643c3eaecb919a
629525	Agalma elegans	Gonodendron male	Q9BXW9|FACD2_HUMAN Fanconi anemia group D2 protein	NA	NA
601804	Agalma elegans	Gonodendron male		NA	NA
589401	Agalma elegans	Gonodendron male		NA	NA
608312	Agalma elegans	Gonodendron male		NA	NA
646275	Agalma elegans	Gonodendron male	B2RW38|CFA58_MOUSE Cilia- and flagella-associated protein 58 {ECO:0000305}	GO:0031514;GO:0005515;GO:0005615	NA
599994	Agalma elegans	Gonodendron male	Q6AXP6|CTSR2_RAT Cation channel sperm-associated protein 2	GO:0036128;GO:0030317;GO:0005227;GO:0098655	NA
579852	Agalma elegans	Gonodendron male	Q8CDF7|EXD1_MOUSE piRNA biogenesis protein EXD1 {ECO:0000305}	NA	2a023d8cc09a051611c7f7896d420d7d
524708	Agalma elegans	Gonodendron male	Q9H1X1|RSPH9_HUMAN Radial spoke head protein 9 homolog	GO:0060294;GO:0001534;GO:0005515;GO:0060271;GO:0097729;GO:0001578;GO:0060091	b1eb6df04161e077a79c7774e6d8d927
579404	Agalma elegans	Gonodendron male		NA	NA
604460	Agalma elegans	Gonodendron male	Q5F339|CCHL_CHICK Cytochrome c-type heme lyase	GO:0004408;GO:0005743;GO:0018063;GO:0046872	NA
644235	Agalma elegans	Gonodendron male	Q0V9S9|DRC7_XENTR Dynein regulatory complex subunit 7	GO:0030317;GO:0031514;GO:0004930;GO:0005737;GO:0005515;GO:0005856;GO:0007166;GO:0016021;GO:0007186;GO:0007283;GO:0030154	36fb1571418f7af367ce0f9ea9b139a1
626048	Agalma elegans	Gonodendron male	Q16959|DYI2_HELCR Dynein intermediate chain 2, ciliary	GO:0003351;GO:0005813;GO:0045503;GO:0045504;GO:0008286;GO:0003774;GO:0005576;GO:0036157;GO:0007368;GO:0007507;GO:0005874;GO:0036158;GO:0030317	693c3af78b5b76f239dbf04b1e6dc200
576752	Agalma elegans	Gonodendron male	Q9Y6A4|CFA20_HUMAN Cilia- and flagella-associated protein 20	GO:0060296;GO:0005929;GO:0005515;GO:0003723;GO:2000253;GO:0005814;GO:0018095;GO:0005654;GO:0060271;GO:2000147;GO:0005874;GO:0005737;GO:0070062;GO:0016021;GO:1901207;GO:0014807;GO:0065001	NA
568988	Agalma elegans	Gonodendron male	Q6IND7|LR2BP_XENLA LRP2-binding protein	NA	4b9dcedb07b47d08695c5adf775e499e
601624	Agalma elegans	Gonodendron male	Q6DMN8|SPAT4_PANTR Spermatogenesis-associated protein 4	GO:0005930;GO:0051493;GO:0008017	NA
585818	Agalma elegans	Gonodendron male	Q3UVV9|VWA3A_MOUSE von Willebrand factor A domain-containing protein 3A	NA	2926ba82b2b18cfd4fe562bd707090ed
534468	Agalma elegans	Gonodendron male	Q4R5V1|TEKT2_MACFA Tektin-2	GO:0036159;GO:0005815;GO:0060285;GO:0097722;GO:0036126;GO:0005623;GO:0016021;GO:0003341	NA
550711	Agalma elegans	Gonodendron male	O60308|CE104_HUMAN Centrosomal protein of 104 kDa	GO:0005814;GO:0005929;GO:0016021	NA
574356	Agalma elegans	Gonodendron male	Q9P1Z9|CC180_HUMAN Coiled-coil domain-containing protein 180	NA	NA
531845	Agalma elegans	Gonodendron male	Q9Y3D6|FIS1_HUMAN Mitochondrial fission 1 protein	GO:0000266;GO:0005741;GO:0055088;GO:0043653;GO:0061726;GO:0016559;GO:0005779;GO:0006914;GO:0032592	ab5348d28271c5b39749406b1f0677f8
571802	Agalma elegans	Gonodendron male		NA	NA
651661	Agalma elegans	Gonodendron male		NA	NA
534758	Agalma elegans	Gonodendron male	Q60779|GAS8_MOUSE Growth arrest-specific protein 8	GO:0017137;GO:0031514;GO:0048870;GO:0008017;GO:1903566;GO:0005930;GO:0003341;GO:0005874;GO:0035082;GO:0005794;GO:0036064;GO:0005576;GO:0006858;GO:0016021;GO:0045880;GO:0099111;GO:1904526;GO:0048513;GO:0007368;GO:0022414;GO:0060322;GO:0034613;GO:0007417;GO:0055001;GO:0048598;GO:0048646	NA
648695	Agalma elegans	Gonodendron male	Q32NR4|TTC29_XENLA Tetratricopeptide repeat protein 29	NA	NA
629583	Agalma elegans	Gonodendron male	B2RC85|R10B2_HUMAN Radial spoke head 10 homolog B2	GO:0030983;GO:0006298;GO:0016021;GO:0005524	d0563fc3a2b26244151362f8ee7fa7bf
589314	Agalma elegans	Gonodendron male	Q6ZUG5|YC006_HUMAN Uncharacterized protein FLJ43738	NA	NA
546921	Agalma elegans	Gonodendron male	P23437|CDK2_XENLA Cyclin-dependent kinase 2	GO:0004674;GO:0006468;GO:0097123;GO:0097135;GO:0097134;GO:0097124;GO:0000806;GO:0005524;GO:0000805;GO:0015030;GO:0000781;GO:0032298;GO:0007099;GO:0005813;GO:0000082;GO:0005768;GO:0000793;GO:0008284;GO:0005667;GO:0097472;GO:0035173;GO:0030332;GO:0051726;GO:0060968;GO:0019904;GO:0018209;GO:0000287;GO:0007265;GO:0003697;GO:0003924;GO:0044877;GO:0005525;GO:0010005;GO:0000122;GO:0016570;GO:0000228;GO:…	NA
557636	Agalma elegans	Gonodendron male	Q5FWQ6|DAW1_XENLA Dynein assembly factor with WDR repeat domains 1	NA	NA
651462	Agalma elegans	Gonodendron male	Q9P2L0|WDR35_HUMAN WD repeat-containing protein 35	GO:0030991;GO:0035721;GO:0005459;GO:0036064;GO:0008374;GO:0005930;GO:0005813;GO:0030173;GO:0060271;GO:0061512;GO:1990823;GO:0005623;GO:0031966;GO:0071345;GO:1905705;GO:0035965;GO:0072334;GO:0097421;GO:1904406;GO:1903427;GO:0090200;GO:0045428;GO:0071333;GO:0097756;GO:0007007;GO:0043280;GO:0034612;GO:0032496;GO:0007507;GO:0031327;GO:0009636;GO:0010629;GO:0044419	c4d638bb172ee9a947d51daa045a6903
610289	Agalma elegans	Gonodendron male		NA	NA
554780	Agalma elegans	Gonodendron male		NA	NA
623190	Agalma elegans	Gonodendron male	Q9QXL7|NDK7_RAT Nucleoside diphosphate kinase 7	GO:0004550;GO:0006228;GO:0005813;GO:0006183;GO:0006241;GO:0005524;GO:0005887;GO:0005634;GO:0006165;GO:0046872;GO:0005739;GO:0004930;GO:0003700;GO:0003677;GO:0007186;GO:0006355	NA
632513	Agalma elegans	Gonodendron male		NA	NA
538763	Agalma elegans	Gonodendron male	Q14AW5|NSUN7_MOUSE Putative methyltransferase NSUN7	NA	e3d43b30c00bfe5705d5454e95b30755
527066	Agalma elegans	Gonodendron male	Q5ZKK5|ODFP2_CHICK Outer dense fiber protein 2	NA	ae074a93a1a0db54734c0feb982780a9
577328	Agalma elegans	Gonodendron male	Q9D180|CFA57_MOUSE Cilia- and flagella-associated protein 57 {ECO:0000312|MGI:MGI:2686209}	GO:0031514	NA
620956	Agalma elegans	Gonodendron male	O73746|TIMP3_XENLA Metalloproteinase inhibitor 3	NA	NA
592587	Agalma elegans	Gonodendron male	P00515|KAP2_BOVIN cAMP-dependent protein kinase type II-alpha regulatory subunit	GO:0008603;GO:2000479;GO:0005952;GO:0030552;GO:0043198;GO:0097546;GO:0043197;GO:0005813;GO:0098978;GO:0034236;GO:0030291;GO:0031625;GO:0071901;GO:0030054;GO:0007612;GO:0050804;GO:0045121;GO:0005886;GO:0047555;GO:0031588;GO:0016301;GO:0005829;GO:0005930;GO:0019904;GO:0043025;GO:0003735;GO:0048471;GO:0070062;GO:0019934;GO:0006631;GO:0005840;GO:0016021;GO:0016310;GO:0097338;GO:0034199;GO:0097711;GO:…	NA
650432	Agalma elegans	Gonodendron male	B2RY50|ARMC4_MOUSE Armadillo repeat-containing protein 4	GO:0003356;GO:0097546;GO:0043565;GO:0036158;GO:0005930;GO:0007368;GO:0021591;GO:0003341;GO:0007507;GO:0005634;GO:0016021;GO:0006355	NA
613631	Agalma elegans	Gonodendron male	Q96MA6|KAD8_HUMAN Adenylate kinase 8	GO:0004017;GO:0046940;GO:0036126;GO:0005930;GO:0021591;GO:0004127;GO:0004550;GO:0005524;GO:0016310;GO:0005829;GO:0009132;GO:0005515;GO:0008270;GO:0009142;GO:0044209;GO:0015949	NA
521951	Agalma elegans	Gonodendron male	Q4G0X9|CCD40_HUMAN Coiled-coil domain-containing protein 40 {ECO:0000305}	GO:0035082;GO:0005576;GO:0005930;GO:0060287;GO:0003146;GO:0001947;GO:0048793;GO:0003356;GO:0071907;GO:0071910;GO:0035469;GO:0044458;GO:0030317;GO:0030324;GO:0034622	NA
573143	Agalma elegans	Gonodendron male	Q32LJ7|RIBC2_BOVIN RIB43A-like with coiled-coils protein 2	GO:0016021	NA
540144	Agalma elegans	Gonodendron male	Q9DAK2|PACRG_MOUSE Parkin coregulated gene protein homolog	GO:0030544;GO:0097225;GO:0007286;GO:0043014;GO:0051879;GO:0060548;GO:0048487;GO:0044297;GO:0001664;GO:0043005;GO:0031625;GO:0051087;GO:0031982;GO:0005829;GO:0003779;GO:0043231;GO:0034620	NA
545502	Agalma elegans	Gonodendron male	Q96L03|SPT17_HUMAN Spermatogenesis-associated protein 17	NA	NA
535456	Agalma elegans	Gonodendron male		NA	NA
589180	Agalma elegans	Gonodendron male	Q7L0X2|ERIP6_HUMAN Glutamate-rich protein 6	NA	NA
574469	Agalma elegans	Gonodendron male	Q3V0B4|CFA65_MOUSE Cilia- and flagella-associated protein 65 {ECO:0000305}	NA	NA
614955	Agalma elegans	Gonodendron male	Q63170|DYH7_RAT Dynein heavy chain 7, axonemal	NA	NA
616516	Agalma elegans	Gonodendron male	P23098|DYHC_TRIGR Dynein beta chain, ciliary	GO:0003777;GO:0007018;GO:0030286;GO:0036158;GO:0005524;GO:0097729;GO:0005930;GO:0005874;GO:0016887;GO:0051959;GO:0045505;GO:0016021	NA
551203	Agalma elegans	Gonodendron male		NA	NA
566620	Agalma elegans	Gonodendron male	Q5W041|ARMC3_HUMAN Armadillo repeat-containing protein 3	GO:0070062;GO:0004601;GO:0006979;GO:0098869;GO:0020037;GO:0016021;GO:0055114	1147c0af4983da6b3b693cbc4ecbe3f4
524220	Agalma elegans	Gonodendron male	A9JTG5|HOIL1_DANRE RanBP-type and C3HC4-type zinc finger-containing protein 1	GO:0097039;GO:0071797;GO:0043130;GO:0060546;GO:0046872;GO:0004842;GO:0042802;GO:0043123;GO:2001238;GO:0050852;GO:0032088;GO:1901224;GO:0003676;GO:0051092;GO:0048701;GO:0043161;GO:0071600	NA
645918	Agalma elegans	Gonodendron male	Q8WYQ5|DGCR8_HUMAN Microprocessor complex subunit DGCR8	NA	NA
632199	Agalma elegans	Gonodendron male	Q1RM03|TCHP_DANRE Trichoplein keratin filament-binding protein	NA	db31904184ceec8afdd180f9753ea405
551334	Agalma elegans	Gonodendron male	A9ULX8|TM237_XENLA Transmembrane protein 237	NA	ce646a7b1a11c7fd7c3c9f8808c02f65
519871	Agalma elegans	Gonodendron male	Q96RW7|HMCN1_HUMAN Hemicentin-1	NA	NA
632369	Agalma elegans	Gonodendron male	D6REC4|CFA99_HUMAN Cilia- and flagella-associated protein 99 {ECO:0000312|HGNC:HGNC:51180}	GO:0031514	b15272df46a12d152fd68eea0d147a17
643396	Agalma elegans	Gonodendron male	Q9P2S6|ANKY1_HUMAN Ankyrin repeat and MYND domain-containing protein 1	NA	355931c4d17aec7c3c8a9a461a513e12
589705	Agalma elegans	Gonodendron male	A2CEI6|PIWL2_DANRE Piwi-like protein 2	GO:0031047;GO:0034584;GO:0043186;GO:0007286;GO:0034587;GO:0009653	NA
646694	Agalma elegans	Gonodendron male	P47810|WEE1_MOUSE Wee1-like protein kinase	GO:0004715;GO:0018108;GO:0005634;GO:0000278;GO:0000287;GO:0005524;GO:0070013;GO:0005737;GO:0033178;GO:0045786;GO:0016021;GO:1904030;GO:0007346;GO:0071901;GO:0004674;GO:0022402;GO:0046961;GO:0000079;GO:0005515;GO:0051642;GO:0070925;GO:0031023;GO:1900194;GO:0060631;GO:0051321;GO:0080154;GO:0009416;GO:0007338;GO:0007292;GO:0006997;GO:0022412;GO:0000280;GO:0042327;GO:0051301;GO:0001700;GO:1902749;GO:…	607767be3fb29db37506b11080df5b7b
549664	Agalma elegans	Gonodendron male	Q15973|ZN124_HUMAN Zinc finger protein 124	NA	NA
513992	Agalma elegans	Gonodendron male	B0CM26|CFA69_PAPAN Cilia- and flagella-associated protein 69 {ECO:0000250|UniProtKB:A5D8W1}	GO:0031514;GO:1990834;GO:1902093;GO:1905516;GO:0097730;GO:0042048;GO:0005737;GO:0016021;GO:0007283;GO:0007608;GO:0030154	d815f09a5887539549a493cdd796a59b
560395	Agalma elegans	Gonodendron male	Q3V0Q6|SPAG8_MOUSE Sperm-associated antigen 8 {ECO:0000312|MGI:MGI:3056295}	GO:0008017;GO:0045944;GO:0005634;GO:0005737	e9491d3959b7ec9e03ed3c2010490148
550414	Agalma elegans	Gonodendron male	Q95SX7|RTBS_DROME Probable RNA-directed DNA polymerase from transposon BS	GO:0003964;GO:0006278;GO:0031012;GO:0007508;GO:0016021;GO:0061343;GO:0004519;GO:0005634;GO:0005840;GO:0090305;GO:0004540;GO:0008484;GO:0003676;GO:0046872;GO:0003735;GO:0016070;GO:0010467;GO:0043043;GO:0044267	NA
524762	Agalma elegans	Gonodendron male	P51984|CREB_HYDVD Cyclic AMP-responsive element-binding protein	GO:0003700;GO:0005634;GO:0006355;GO:0003677;GO:0005667	NA
544755	Agalma elegans	Gonodendron male		NA	NA
625036	Agalma elegans	Gonodendron male	Q7T0Y4|DRC1_XENLA Dynein regulatory complex protein 1	GO:0005858;GO:0070286;GO:0005537;GO:0004222;GO:0005829;GO:0060285;GO:0031514;GO:0007368;GO:0005793;GO:0030134;GO:0007507;GO:0000139;GO:0005789;GO:0003352;GO:0007030;GO:0007029;GO:0006888;GO:0006508	NA
595584	Agalma elegans	Gonodendron male		NA	NA
598637	Agalma elegans	Gonodendron male	Q9UQ07|MOK_HUMAN MAPK/MAK/MRK overlapping kinase	GO:0097546;GO:0004674;GO:0006468;GO:0005634;GO:0005524;GO:0005737;GO:0035556;GO:0010468	b7e6ad3e95235bbdbdc0c6fc6965b8f8
615325	Agalma elegans	Gonodendron male		NA	NA
545904	Agalma elegans	Gonodendron male		NA	NA
615326	Agalma elegans	Gonodendron male		NA	NA
596566	Agalma elegans	Gonodendron male		NA	NA
621470	Agalma elegans	Gonodendron male		NA	NA
615327	Agalma elegans	Gonodendron male		NA	NA
556297	Agalma elegans	Gonodendron male	Q9UKV8|AGO2_HUMAN Protein argonaute-2 {ECO:0000255|HAMAP-Rule:MF_03031}	NA	94742dccad874bc26afd92ad12138ffb
525840	Agalma elegans	Gonodendron male	Q7TMY8|HUWE1_MOUSE E3 ubiquitin-protein ligase HUWE1	NA	NA
576049	Agalma elegans	Gonodendron male	P18738|ZG9_XENLA Gastrula zinc finger protein XlCGF9.1	NA	NA
597495	Agalma elegans	Gonodendron male		NA	NA
631055	Agalma elegans	Gonodendron male	Q9D5U8|CNBD2_MOUSE Cyclic nucleotide-binding domain-containing protein 2	NA	NA
594201	Agalma elegans	Gonodendron male	Q56JV3|RHEB_BOVIN GTP-binding protein Rheb	GO:0003924;GO:0007165;GO:0016020;GO:0005525;GO:1905541;GO:0071851;GO:1903961;GO:0051957;GO:2001025;GO:0019003;GO:1904064	NA
532564	Agalma elegans	Gonodendron male	Q8WXX0|DYH7_HUMAN Dynein heavy chain 7, axonemal	GO:0030286;GO:0003777;GO:0007018;GO:0005509;GO:0036159;GO:0005930;GO:0005524;GO:0005829;GO:0071910;GO:0005874;GO:0051959;GO:0045505;GO:0016021;GO:0042623;GO:0008289;GO:0004674;GO:0061817;GO:0060285;GO:0006869;GO:0006468	NA
528800	Agalma elegans	Gonodendron male		NA	NA
632191	Agalma elegans	Gonodendron male	Q7TN98|CPEB4_MOUSE Cytoplasmic polyadenylation element-binding protein 4	GO:0003730;GO:0006417;GO:1990124;GO:0045182;GO:0044292;GO:0043204;GO:0043679;GO:0008049;GO:0007291;GO:0043022;GO:0007288;GO:0042802;GO:0007141;GO:0048471;GO:0007616;GO:0097060;GO:0098794;GO:0008356;GO:0005938;GO:0030054;GO:0005829;GO:0005634;GO:0050821;GO:0034250;GO:0034249;GO:0032270;GO:0032269;GO:0010628;GO:0010557;GO:0031328;GO:2000113;GO:0010629;GO:0006412	NA
570656	Agalma elegans	Gonodendron male	Q8K4K3|TRIB2_MOUSE Tribbles homolog 2	GO:0004672;GO:0006468;GO:0005634;GO:0045081;GO:0005856;GO:0005524;GO:0005737;GO:0032436;GO:0045599;GO:0055106;GO:0031625;GO:0008134;GO:0031434;GO:0004860;GO:0050790;GO:0043408;GO:0001933;GO:0044092;GO:0001889	e5e2a0db3a3c2a020e99adee1b765802
510556	Agalma elegans	Gonodendron male	P27401|POL_SFV3L Pro-Pol polyprotein	NA	NA
576792	Agalma elegans	Gonodendron male	Q66H89|CEP83_RAT Centrosomal protein of 83 kDa	GO:0005814;GO:0060271;GO:0048278;GO:0005813;GO:0005634;GO:0016021	NA
594898	Agalma elegans	Gonodendron male	A1DWM3|MFSD6_PIG Major facilitator superfamily domain-containing protein 6	NA	NA
531634	Agalma elegans	Gonodendron male	Q8NEA4|FBX36_HUMAN F-box only protein 36	GO:0031146	c2d9d5e661c4062438efcc7a5e8fc169
570745	Agalma elegans	Gonodendron male	Q8T390|SH3G3_DROME Endophilin-A	NA	NA
609708	Agalma elegans	Gonodendron male		NA	NA
515498	Agalma elegans	Gonodendron male	Q3KNS6|ZN829_HUMAN Zinc finger protein 829	NA	NA
619104	Agalma elegans	Gonodendron male		NA	NA
627272	Agalma elegans	Gonodendron male		NA	NA
566953	Agalma elegans	Gonodendron male	Q7T199|KCA10_CHICK Potassium voltage-gated channel subfamily A member 10	NA	NA
615222	Agalma elegans	Gonodendron male	Q6ZWH5|NEK10_HUMAN Serine/threonine-protein kinase Nek10	GO:0004672;GO:0006468;GO:1902911;GO:0016021;GO:0005524;GO:1902749;GO:0043406;GO:0031954;GO:0070372	86fd0e122630c350b48473a3274240f8
627274	Agalma elegans	Gonodendron male		NA	NA
634394	Agalma elegans	Gonodendron male		NA	NA
572057	Agalma elegans	Gonodendron male	Q9IBD1|CELF3_DANRE CUGBP Elav-like family member 3	GO:0003723;GO:0000381;GO:1990904;GO:0005634;GO:0006376;GO:0005737	NA
531906	Agalma elegans	Gonodendron male		NA	NA
564256	Agalma elegans	Gonodendron male	Q14739|LBR_HUMAN Lamin-B receptor	NA	27eb9e37939739ce3ba60cacc180ca49
620400	Agalma elegans	Gonodendron male	Q8NCR3|CK065_HUMAN Uncharacterized protein C11orf65	NA	cdf31409b69aef895d9cff7c2e530556
651508	Agalma elegans	Gonodendron male		NA	NA
634921	Agalma elegans	Gonodendron male	P35761|TTK_MOUSE Dual specificity protein kinase TTK	GO:0004712;GO:0007093;GO:0000776;GO:0051304;GO:0043515;GO:0005819;GO:0005524;GO:0005737;GO:0006468;GO:0005634;GO:1903096;GO:0016020;GO:0044779;GO:0004674;GO:0004713;GO:0016321;GO:0005515;GO:0034501;GO:0018210;GO:0071173;GO:0045841;GO:0018209;GO:0018212;GO:0001934;GO:0009967;GO:0060393;GO:0007052;GO:0008284;GO:0043405;GO:0033674;GO:0035556	NA
648094	Agalma elegans	Gonodendron male		NA	NA
631900	Agalma elegans	Gonodendron male	Q6AYP6|SAXO1_RAT Stabilizer of axonemal microtubules 1	NA	8d6025ba0c86858e2b705020eb73cb61
543602	Agalma elegans	Gonodendron male	Q8WXX0|DYH7_HUMAN Dynein heavy chain 7, axonemal	NA	NA
571801	Agalma elegans	Gonodendron male	Q95JR6|CNBD2_MACFA Cyclic nucleotide-binding domain-containing protein 2	NA	NA
644660	Agalma elegans	Gonodendron male	P52655|TF2AA_HUMAN Transcription initiation factor IIA subunit 1	NA	NA
538764	Agalma elegans	Gonodendron male		NA	NA
532565	Agalma elegans	Gonodendron male	Q8WXX0|DYH7_HUMAN Dynein heavy chain 7, axonemal	GO:0030286;GO:0003777;GO:0007018;GO:0005509;GO:0036159;GO:0005930;GO:0005524;GO:0005829;GO:0071910;GO:0005874;GO:0051959;GO:0045505;GO:0016021;GO:0042623;GO:0004672;GO:0008289;GO:0046692;GO:0061817;GO:0010996;GO:0060285;GO:0006468;GO:0006869	NA
600998	Agalma elegans	Gonodendron male		NA	NA
616837	Agalma elegans	Gonodendron male	Q60561|RIR2_MESAU Ribonucleoside-diphosphate reductase subunit M2	GO:0009263;GO:0016491;GO:0005829;GO:1990204;GO:0008199;GO:0005635;GO:0016021;GO:0042803;GO:0055114;GO:0051290;GO:0006260	1a72f9ba94fd9a9c649840fe2fb13f98
612405	Agalma elegans	Gonodendron male	Q9NBX4|RTXE_DROME Probable RNA-directed DNA polymerase from transposon X-element	NA	NA
635933	Agalma elegans	Gonodendron male	Q7M6Z5|KIF27_RAT Kinesin-like protein KIF27	NA	29b9438f168084cbbe220d2eb50d7368
531905	Agalma elegans	Gonodendron male		NA	NA
645075	Agalma elegans	Gonodendron male	P97789|XRN1_MOUSE 5'-3' exoribonuclease 1	GO:0008409;GO:0000956;GO:0005737;GO:0005634;GO:0003723;GO:0016896;GO:0035770;GO:0005886;GO:0043025;GO:0090305;GO:0030425;GO:0051880;GO:0008270;GO:0030054;GO:0045202;GO:0000287;GO:0016772;GO:0005515;GO:0016620;GO:0005844;GO:0008334;GO:0016021;GO:0071027;GO:0034661;GO:0016072;GO:0006397;GO:1905795;GO:0071409;GO:0033574;GO:0007568;GO:0017148;GO:0010607;GO:0006388;GO:0048856;GO:0051321;GO:0000723;GO:…	NA
630102	Agalma elegans	Gonodendron male	P21213|HUTH_RAT Histidine ammonia-lyase	GO:0004397;GO:0019557;GO:0005737;GO:0043606;GO:0097708;GO:0004672;GO:0012505;GO:0005524;GO:0060218;GO:0006886;GO:0006468	04da277c9135b365c9fc38b1ed192107
561229	Agalma elegans	Gonodendron male	O15297|PPM1D_HUMAN Protein phosphatase 1D	GO:0004722;GO:0006470;GO:0005829;GO:0005634;GO:0043169;GO:0051019;GO:0030330;GO:0000086;GO:0006342;GO:0009617;GO:0006306;GO:0044419	012f2634b8de08df7ceba1c99d34cc8c
536247	Agalma elegans	Gonodendron male	P29052|TF2B_DROME Transcription initiation factor IIB	GO:0017025;GO:0070897;GO:0097550;GO:0005669;GO:0003743;GO:0006413;GO:0046872;GO:0016604;GO:0000979;GO:0000993;GO:0005694;GO:0006355;GO:0046966;GO:0016251;GO:1990841;GO:0000145;GO:0001174;GO:0016407;GO:1990114;GO:0016410;GO:0036137;GO:0030170;GO:0043923;GO:1904798;GO:0006473;GO:1903508;GO:0010628;GO:0006904;GO:0016570;GO:0018205;GO:0097052	NA
638612	Agalma elegans	Gonodendron male	Q9XT54|PDE6D_CANLF Retinal rod rhodopsin-sensitive cGMP 3',5'-cyclic phosphodiesterase subunit delta	GO:0004114;GO:0050953;GO:0030659;GO:0005856;GO:0005829;GO:0001822;GO:0005095;GO:0017137;GO:0001654;GO:0050896;GO:0005634;GO:0005929;GO:0034260;GO:0016021	NA
627276	Agalma elegans	Gonodendron male		NA	NA
627279	Agalma elegans	Gonodendron male	Q11179|YPC2_CAEEL Putative serine/threonine-protein kinase C05D10.2	GO:0004707;GO:0000165;GO:0005634;GO:0036064;GO:0072687;GO:0005911;GO:0005776;GO:0005524;GO:0005814;GO:0012505;GO:0003682;GO:0005515;GO:0035253;GO:1905188;GO:0031410;GO:0098805;GO:1902017;GO:0098588;GO:0090494;GO:0098796;GO:1904491;GO:0016021;GO:1905832;GO:0090113;GO:0048209;GO:1904355;GO:0051973;GO:0032212;GO:0030336;GO:0007029;GO:0046777;GO:0010468;GO:0008284;GO:0043254;GO:0010506;GO:0032509;GO:…	NA
620872	Agalma elegans	Gonodendron male		NA	NA
548287	Agalma elegans	Gonodendron male	Q12923|PTN13_HUMAN Tyrosine-protein phosphatase non-receptor type 13	NA	49642f83eb4c87ebabb98d155b3062eb
548308	Agalma elegans	Gonodendron male		NA	NA
582513	Agalma elegans	Gonodendron male	P36124|SET3_YEAST SET domain-containing protein 3	NA	1db15f663c94d5aaf3bbaa638b156d99
635935	Agalma elegans	Gonodendron male	Q58G59|KIF7_DANRE Kinesin-like protein kif7	NA	29b9438f168084cbbe220d2eb50d7368
650471	Agalma elegans	Gonodendron male	Q9DE13|BAZ2B_CHICK Bromodomain adjacent to zinc finger domain protein 2B	NA	NA
568720	Agalma elegans	Gonodendron male	Q7LHG5|YI31B_YEAST Transposon Ty3-I Gag-Pol polyprotein	GO:0015074;GO:0003676;GO:0008270;GO:0004190;GO:0005509;GO:0006508;GO:0016706;GO:0055114;GO:0008168	NA
576353	Agalma elegans	Gonodendron male	Q8NAG6|ANKL1_HUMAN Ankyrin repeat and LEM domain-containing protein 1	NA	NA
581303	Agalma elegans	Gonodendron male	Q4V7T8|ROP1L_XENLA Ropporin-1-like protein	GO:0048240;GO:0031514;GO:0030317;GO:0005737;GO:0003341;GO:0001932	b8ca7b09e57af0faae0ef7adadf7fda2
572288	Agalma elegans	Gonodendron male	P10242|MYB_HUMAN Transcriptional activator Myb	GO:0005634;GO:0003677;GO:0006355;GO:0001228;GO:0070013;GO:0016021;GO:0001067;GO:1903508;GO:0010628	a56f941c2999ebe3417e204e4c20e2a7
527452	Agalma elegans	Gonodendron male	Q0VCA5|SAMH1_BOVIN Deoxynucleoside triphosphate triphosphohydrolase SAMHD1	GO:0016787	2a7cd68e0566c05681ad266437e5b515
617135	Agalma elegans	Gonodendron male	Q8WXX0|DYH7_HUMAN Dynein heavy chain 7, axonemal	GO:0003777;GO:0007018	NA
588208	Agalma elegans	Gonodendron male		NA	NA
541406	Agalma elegans	Gonodendron male	Q8IVF4|DYH10_HUMAN Dynein heavy chain 10, axonemal	NA	194668f5c1f33c7377091ed4e2b16668
566955	Agalma elegans	Gonodendron male	Q09470|KCNA1_HUMAN Potassium voltage-gated channel subfamily A member 1	NA	NA
532567	Agalma elegans	Gonodendron male	Q8WXX0|DYH7_HUMAN Dynein heavy chain 7, axonemal	GO:0030286;GO:0003777;GO:0007018;GO:0071910;GO:0005524;GO:0005930;GO:0006468;GO:0005509;GO:0055114;GO:0051959;GO:0045505;GO:0042623;GO:0016705;GO:0005506;GO:0020037;GO:0004672	NA
583244	Agalma elegans	Gonodendron male	A7SMR0|MEIG1_NEMVE Meiosis expressed gene 1 protein homolog	NA	NA
545961	Agalma elegans	Gonodendron male		NA	NA
565402	Agalma elegans	Gonodendron male	O94851|MICA2_HUMAN [F-actin]-methionine sulfoxide oxidase MICAL2	GO:0046872;GO:0060386;GO:0031941;GO:1904799;GO:0043195;GO:0030047;GO:0071949;GO:0030240;GO:0016322;GO:0016709;GO:0003779;GO:0005815;GO:0048813;GO:0030054;GO:0045214;GO:0030042;GO:0034329;GO:0005829;GO:0005886;GO:0007411;GO:0016021;GO:0055114	4daf0440a7cc672bd5a1c8387b03f82f
616410	Agalma elegans	Gonodendron male	Q8IVF4|DYH10_HUMAN Dynein heavy chain 10, axonemal	NA	NA
526637	Agalma elegans	Gonodendron male	O00339|MATN2_HUMAN Matrilin-2	NA	NA
548596	Agalma elegans	Gonodendron male	Q9D845|TEX9_MOUSE Testis-expressed sequence 9 protein	GO:0005515;GO:0006412;GO:0005840;GO:0003735;GO:0016021	NA
616515	Agalma elegans	Gonodendron male	P23098|DYHC_TRIGR Dynein beta chain, ciliary	NA	NA
638445	Agalma elegans	Gonodendron male		NA	NA
526106	Agalma elegans	Gonodendron male		NA	NA
553563	Agalma elegans	Gonodendron male	Q99LJ2|ABTB1_MOUSE Ankyrin repeat and BTB/POZ domain-containing protein 1	GO:0005730;GO:0003746;GO:0006414;GO:0005829;GO:0005515;GO:0005886;GO:0000151	NA
582666	Agalma elegans	Gonodendron male	Q3U3V8|XRRA1_MOUSE X-ray radiation resistance-associated protein 1	NA	a2506241c7d9d88c9af7b72efb25631d
553855	Agalma elegans	Gonodendron male	Q9HAU5|RENT2_HUMAN Regulator of nonsense transcripts 2	GO:0000184;GO:0035145;GO:0003723;GO:0042162;GO:0036464;GO:0005829;GO:0005844;GO:0005515;GO:0048471;GO:0016021;GO:0031100;GO:0001889;GO:0006986;GO:0071427;GO:0051028;GO:0043009;GO:0010467	91d8e67c25e1217a521ee2e0c58cccce
530567	Agalma elegans	Gonodendron male		NA	NA
608306	Agalma elegans	Gonodendron male		NA	NA
596275	Agalma elegans	Gonodendron male	Q5U2P1|CNNM2_RAT Metal transporter CNNM2	GO:0016021	63fa9e81f9b3a6e5d089b5e38750996f
585157	Agalma elegans	Gonodendron male	Q96M69|LRGUK_HUMAN Leucine-rich repeat and guanylate kinase domain-containing protein	GO:0002177;GO:0016301;GO:0035082;GO:0001669;GO:0016310;GO:0007283;GO:0016776;GO:0005829;GO:0005929;GO:0046710;GO:0046037	NA
643418	Agalma elegans	Gonodendron male	Q9D3W1|RSP14_MOUSE Radial spoke head 14 homolog	GO:0005515;GO:0005834;GO:0007188;GO:0031683;GO:0003924	b458f37fae9d8b9ca33d030530841d68
525842	Agalma elegans	Gonodendron male	Q7TMY8|HUWE1_MOUSE E3 ubiquitin-protein ligase HUWE1	GO:0004842;GO:0016567;GO:0016021;GO:0008270;GO:0005654;GO:0005829;GO:0016874;GO:0061659;GO:0098779;GO:0032922;GO:0031398;GO:0016570;GO:0006284;GO:0006511	NA
535187	Agalma elegans	Gonodendron male		NA	NA
543637	Agalma elegans	Gonodendron male		NA	NA
613690	Agalma elegans	Gonodendron male	P10394|POL4_DROME Retrovirus-related Pol polyprotein from transposon 412	GO:0015074;GO:0003676	NA
560404	Agalma elegans	Gonodendron male	Q9JLM4|ZMYM3_MOUSE Zinc finger MYM-type protein 3	NA	NA
619359	Agalma elegans	Gonodendron male	Q9WV04|KIF9_MOUSE Kinesin-like protein KIF9	NA	NA
535232	Agalma elegans	Gonodendron male	Q63170|DYH7_RAT Dynein heavy chain 7, axonemal	GO:0030286;GO:0003777;GO:0007018;GO:0035556;GO:0005524;GO:0005930;GO:0016021;GO:0051959;GO:0045505;GO:0042623	NA
598610	Agalma elegans	Gonodendron male		NA	NA
578732	Agalma elegans	Gonodendron male		NA	NA
515560	Agalma elegans	Gonodendron male		NA	NA
616409	Agalma elegans	Gonodendron male	Q8IVF4|DYH10_HUMAN Dynein heavy chain 10, axonemal	NA	NA
636623	Agalma elegans	Gonodendron male	P39057|DYHC_HELCR Dynein beta chain, ciliary	NA	NA
623030	Agalma elegans	Gonodendron male	P51955|NEK2_HUMAN Serine/threonine-protein kinase Nek2	GO:1903126;GO:0019903;GO:0030496;GO:0005813;GO:0046602;GO:0000922;GO:0004672;GO:1904355;GO:0000794;GO:0051299;GO:0000776;GO:0051973;GO:0051988;GO:0032212;GO:0005524;GO:0043392;GO:0005654;GO:0090307;GO:0032991;GO:0001824;GO:0005737;GO:0046777;GO:0016021;GO:0000070	NA
607548	Agalma elegans	Gonodendron male	Q9UPS8|ANR26_HUMAN Ankyrin repeat domain-containing protein 26	NA	NA
582207	Agalma elegans	Gonodendron male		NA	NA
626081	Agalma elegans	Gonodendron male	Q6DGP2|SYF2_DANRE Pre-mRNA-splicing factor syf2	GO:0071007;GO:0007095;GO:0016607;GO:0007369;GO:0001701;GO:0071014;GO:0000974;GO:0048568;GO:0016021;GO:0000398;GO:0008284	0af51961dfc8b9926da8b74fe5cf635a
617861	Agalma elegans	Gonodendron male	A0MS83|ZN148_DANRE Zinc finger protein 148	NA	NA
513546	Agalma elegans	Gonodendron male	P91621|SIF1_DROME Protein still life, isoform SIF type 1	NA	NA
534535	Agalma elegans	Gonodendron male	Q9DAK2|PACRG_MOUSE Parkin coregulated gene protein homolog	GO:0030544;GO:0097225;GO:0007286;GO:0043014;GO:0051879;GO:0060548;GO:0048487;GO:0044297;GO:0001664;GO:0043005;GO:0031625;GO:0051087;GO:0031982;GO:0005829;GO:0003779;GO:0043231;GO:0046872;GO:0034620	NA
614956	Agalma elegans	Gonodendron male	Q63170|DYH7_RAT Dynein heavy chain 7, axonemal	NA	NA
548695	Agalma elegans	Gonodendron male	Q5R611|HRSL3_PONAB HRAS-like suppressor 3	GO:0034626;GO:0009922;GO:0030176;GO:0034625;GO:0019367;GO:0042761;GO:0030148	NA
592593	Agalma elegans	Gonodendron male	P81900|KAPR2_DROME cAMP-dependent protein kinase type II regulatory subunit	GO:0008603;GO:2000479;GO:0005952;GO:0030552;GO:0005829;GO:0047555;GO:0019934;GO:0016301;GO:0016310;GO:0005515	NA
647461	Agalma elegans	Gonodendron male	Q3UGM2|NEK10_MOUSE Serine/threonine-protein kinase Nek10	GO:0004672;GO:0006468;GO:1902911;GO:0016021;GO:0005524;GO:1902749;GO:0043406;GO:0005452;GO:0046872;GO:0031954;GO:0070372;GO:0015698;GO:0098656	86fd0e122630c350b48473a3274240f8
594055	Agalma elegans	Gonodendron male		NA	NA
532550	Agalma elegans	Gonodendron male		NA	NA
636899	Agalma elegans	Gonodendron male	Q6ZTR5|CFA47_HUMAN Cilia- and flagella-associated protein 47 {ECO:0000305}	NA	NA
641429	Agalma elegans	Gonodendron male		NA	NA
585447	Agalma elegans	Gonodendron male		NA	NA
636898	Agalma elegans	Gonodendron male	Q6ZTR5|CFA47_HUMAN Cilia- and flagella-associated protein 47 {ECO:0000305}	NA	NA
532241	Agalma elegans	Gonodendron male	Q8YTC2|Y2800_NOSS1 Uncharacterized WD repeat-containing protein alr2800	NA	NA
541433	Agalma elegans	Gonodendron male	Q14679|TTLL4_HUMAN Tubulin polyglutamylase TTLL4	GO:0018095;GO:0005524	NA
528405	Agalma elegans	Gonodendron male		NA	NA
606107	Agalma elegans	Gonodendron male	O94913|PCF11_HUMAN Pre-mRNA cleavage complex 2 protein Pcf11	NA	NA
637166	Agalma elegans	Gonodendron male	P97864|CASP7_MOUSE Caspase-7	GO:0004197;GO:0006508;GO:0005737;GO:0006915;GO:0004190;GO:0070997;GO:0009411;GO:0007507;GO:0051604	NA
538205	Agalma elegans	Gonodendron male		NA	NA
549596	Agalma elegans	Gonodendron male		NA	NA
606394	Agalma elegans	Gonodendron male		NA	NA
572349	Agalma elegans	Gonodendron male	A7MBF6|CA228_BOVIN Uncharacterized protein C1orf228 homolog	NA	24a41c5767e502b765f7044a9d643543
632172	Agalma elegans	Gonodendron male	F5H4B4|F227A_HUMAN Protein FAM227A	NA	8761e17acdbf344c712f3f01909ac847
543604	Agalma elegans	Gonodendron male	Q63170|DYH7_RAT Dynein heavy chain 7, axonemal	NA	NA
614952	Agalma elegans	Gonodendron male	Q9C0G6|DYH6_HUMAN Dynein heavy chain 6, axonemal	NA	NA
535233	Agalma elegans	Gonodendron male	Q9C0G6|DYH6_HUMAN Dynein heavy chain 6, axonemal	GO:0030286;GO:0003777;GO:0007018;GO:0006858;GO:0005524;GO:0061371;GO:0005576;GO:0005929;GO:0032838;GO:0051959;GO:0005874;GO:0045505;GO:0000413;GO:0042623;GO:0016021;GO:0003755	NA
573717	Agalma elegans	Gonodendron male	Q8N5X7|IF4E3_HUMAN Eukaryotic translation initiation factor 4E type 3	GO:0003743;GO:0006413;GO:0016281;GO:0005845;GO:0016021;GO:0000340;GO:0006417	NA
613674	Agalma elegans	Gonodendron male		NA	NA
619358	Agalma elegans	Gonodendron male	Q9HAQ2|KIF9_HUMAN Kinesin-like protein KIF9	NA	NA
641035	Agalma elegans	Gonodendron male	Q4R8V8|CP100_MACFA Cilia- and flagella-associated protein 100 {ECO:0000305}	NA	NA
555079	Agalma elegans	Gonodendron male	Q9H9H4|VP37B_HUMAN Vacuolar protein sorting-associated protein 37B	NA	1eba35efdbc904b135085231d68017c9
532395	Agalma elegans	Gonodendron male		NA	NA
589811	Agalma elegans	Gonodendron male	Q6IMK3|DJC27_DANRE DnaJ homolog subfamily C member 27	GO:0003924;GO:0071701;GO:0005634;GO:0005525;GO:0070374;GO:0005739;GO:0005515;GO:0032482;GO:0006886	NA
651396	Agalma elegans	Gonodendron male	Q16960|DYI3_HELCR Dynein intermediate chain 3, ciliary	GO:0036158;GO:0036157;GO:0003777;GO:0036126;GO:0003341;GO:0007368;GO:0045503;GO:0045504;GO:0009897;GO:0008017;GO:0005524;GO:0005874	NA
598218	Agalma elegans	Gonodendron male	Q5TCS8|KAD9_HUMAN Adenylate kinase 9	NA	NA
557693	Agalma elegans	Gonodendron male	O77302|RS10_LUMRU 40S ribosomal protein S10	GO:0005840;GO:0000028;GO:0003735;GO:0003723;GO:0005829;GO:0005515;GO:1990904;GO:0005730;GO:0000184;GO:0006614;GO:0005925;GO:0019083;GO:0005654;GO:0016020;GO:0006413	NA
548669	Agalma elegans	Gonodendron male	Q5ZID2|PDD2L_CHICK Programmed cell death protein 2-like	NA	96116f48dfc156ce126a367e14076dfd
539674	Agalma elegans	Gonodendron male	Q8WVS4|WDR60_HUMAN WD repeat-containing protein 60	NA	NA
526306	Agalma elegans	Gonodendron male	Q9UDV7|ZN282_HUMAN Zinc finger protein 282	NA	d7a4cc749762dadbe4a0c4aa4717f1b7
617932	Agalma elegans	Gonodendron male	Q9VAN6|SLBP_DROME Histone RNA hairpin-binding protein	NA	7a3e7d3f68804dd834828d2c65e25135
573137	Agalma elegans	Gonodendron male		NA	NA
542127	Agalma elegans	Gonodendron male	Q2TBN9|IFT43_BOVIN Intraflagellar transport protein 43 homolog	GO:0030991;GO:0035721;GO:0005929;GO:0060271;GO:0034451;GO:0005737	0a36270d6d3f55f0f4e9429b5a8bb7d3
648446	Agalma elegans	Gonodendron male		NA	NA
610284	Agalma elegans	Gonodendron male	O35125|LRC23_MOUSE Leucine-rich repeat-containing protein 23	GO:0005829;GO:0044782;GO:0004807;GO:0005576;GO:0003355;GO:0004721;GO:0006470	NA
566437	Agalma elegans	Gonodendron male		NA	NA
551054	Agalma elegans	Gonodendron male		NA	NA
557755	Agalma elegans	Gonodendron male		NA	NA
611387	Agalma elegans	Gonodendron male	Q92900|RENT1_HUMAN Regulator of nonsense transcripts 1	GO:0000184;GO:0004386;GO:0044530;GO:0035145;GO:0008270;GO:0000784;GO:0005737;GO:0000785;GO:0003677;GO:0005654;GO:0005524;GO:0032201;GO:0000294;GO:0061158;GO:0071044;GO:0003682;GO:0071347;GO:0140098;GO:0032204;GO:0071222;GO:0003723;GO:0044770;GO:0006449;GO:0009048;GO:0006281;GO:0044419	NA
624465	Agalma elegans	Gonodendron male	Q03278|PO21_NASVI Retrovirus-related Pol polyprotein from type-1 retrotransposable element R2	NA	NA
649718	Agalma elegans	Gonodendron male		NA	NA
587397	Agalma elegans	Gonodendron male		NA	NA
636901	Agalma elegans	Gonodendron male	Q6ZTR5|CFA47_HUMAN Cilia- and flagella-associated protein 47 {ECO:0000305}	NA	NA
617725	Agalma elegans	Gonodendron male		NA	NA
560470	Agalma elegans	Gonodendron male		NA	NA
616520	Agalma elegans	Gonodendron male	Q9NYC9|DYH9_HUMAN Dynein heavy chain 9, axonemal	GO:0030286;GO:0003777;GO:0007018;GO:0036158;GO:0005524;GO:0097729;GO:0005930;GO:0051959;GO:0045505;GO:0005874;GO:0060285;GO:0035335;GO:0042623;GO:0016021;GO:0004725	NA
575825	Agalma elegans	Gonodendron male	Q8N1I0|DOCK4_HUMAN Dedicator of cytokinesis protein 4	NA	beb87988754e0571f4e5519472260229
650441	Agalma elegans	Gonodendron male	P21328|RTJK_DROME RNA-directed DNA polymerase from mobile element jockey	GO:0003964;GO:0006278;GO:0031012;GO:0090305;GO:0005739;GO:0004519;GO:0016021;GO:0007508;GO:0061343;GO:0046872;GO:0003924;GO:0007034;GO:0006915;GO:0007005	NA
512783	Agalma elegans	Gonodendron male	A1A5Q4|CF206_RAT Cilia- and flagella-associated protein 206 {ECO:0000305}	GO:0031514;GO:0035082;GO:0005515;GO:0003341;GO:0097649;GO:0001534	NA
643409	Agalma elegans	Gonodendron male		NA	NA
631341	Agalma elegans	Gonodendron male	Q8VHE6|DYH5_MOUSE Dynein heavy chain 5, axonemal	NA	NA
582512	Agalma elegans	Gonodendron male	Q4R8B9|HORM1_MACFA HORMA domain-containing protein 1	GO:0016021	1db15f663c94d5aaf3bbaa638b156d99
587431	Agalma elegans	Gonodendron male	B1H283|LEXM_RAT Lymphocyte expansion molecule	NA	NA
626312	Agalma elegans	Gonodendron male	Q8BJH1|ZC21A_MOUSE Zinc finger C2HC domain-containing protein 1A	GO:0046872	NA
564705	Agalma elegans	Gonodendron male	Q6UPE0|CHDH_RAT Choline dehydrogenase, mitochondrial	NA	NA
525848	Agalma elegans	Gonodendron male	Q7TMY8|HUWE1_MOUSE E3 ubiquitin-protein ligase HUWE1	GO:0004842;GO:0016567;GO:0005634;GO:0042555;GO:0008270;GO:0005829;GO:0070013;GO:0061659;GO:0016021;GO:0003677;GO:0016874;GO:0005524;GO:0098779;GO:0032922;GO:0050829;GO:0006511;GO:0031398;GO:1905775;GO:0019835;GO:0016570;GO:0006284;GO:0006270;GO:0044419;GO:0030154;GO:0033227	NA
625831	Agalma elegans	Gonodendron male	Q6V5K9|ZN474_MOUSE Zinc finger protein 474	NA	8c3c6d42d6a2fe73660308194b92af66
626294	Agalma elegans	Gonodendron male	Q1RMP7|PPIL6_BOVIN Peptidyl-prolyl cis-trans isomerase-like 6	GO:0003755;GO:0000413;GO:0016018;GO:0051082;GO:0042026	NA
615697	Agalma elegans	Gonodendron male	Q8N1V2|CFA52_HUMAN Cilia- and flagella-associated protein 52 {ECO:0000312|HGNC:HGNC:16053}	GO:0031514;GO:0036459;GO:0016579;GO:0006511;GO:0005515;GO:0005737	NA
625652	Agalma elegans	Gonodendron male	Q9C0G6|DYH6_HUMAN Dynein heavy chain 6, axonemal	GO:0003777;GO:0030286;GO:0007018;GO:0005524;GO:0006858;GO:0061371;GO:0005576;GO:0005929;GO:0032838;GO:0051959;GO:0005874;GO:0045505;GO:0006915;GO:0042981;GO:0016021;GO:0042623	NA
596757	Agalma elegans	Gonodendron male	Q9D1E6|TBCB_MOUSE Tubulin-folding cofactor B	NA	NA
570189	Agalma elegans	Gonodendron male	Q6NYJ3|TE2IP_DANRE Telomeric repeat-binding factor 2-interacting protein 1	NA	NA
534203	Agalma elegans	Gonodendron male	Q63170|DYH7_RAT Dynein heavy chain 7, axonemal	NA	NA
528492	Agalma elegans	Gonodendron male		NA	NA
646659	Agalma elegans	Gonodendron male	Q9UR07|TF211_SCHPO Transposon Tf2-11 polyprotein	GO:0015074;GO:0003676	NA
523992	Agalma elegans	Gonodendron male	Q5JVL4|EFHC1_HUMAN EF-hand domain-containing protein 1	GO:0005509;GO:0021795;GO:0072686;GO:0043014;GO:0000922;GO:0005813;GO:0007052;GO:0000281;GO:0008022;GO:0005930;GO:0051302;GO:0043025;GO:0005623;GO:0016021;GO:0060285;GO:0006874;GO:0043065	NA
598156	Agalma elegans	Gonodendron male		NA	NA
579351	Agalma elegans	Gonodendron male		NA	NA
552561	Agalma elegans	Gonodendron male	Q63164|DYH1_RAT Dynein heavy chain 1, axonemal	NA	NA
608823	Agalma elegans	Gonodendron male		NA	NA
538762	Agalma elegans	Gonodendron male	Q14AW5|NSUN7_MOUSE Putative methyltransferase NSUN7	NA	e3d43b30c00bfe5705d5454e95b30755
641430	Agalma elegans	Gonodendron male		NA	NA
627320	Agalma elegans	Gonodendron male	Q99MU5|SPAT6_RAT Spermatogenesis-associated protein 6	GO:0032027;GO:0097224;GO:0007283	NA
565214	Agalma elegans	Gonodendron male		NA	NA
650286	Agalma elegans	Gonodendron male	P06623|CN37_BOVIN 2',3'-cyclic-nucleotide 3'-phosphodiesterase	GO:0005524	d04fa7b4a7e7a76d2debe2850ee84a15
650155	Agalma elegans	Gonodendron male	Q7ZZC8|NEK9_XENLA Serine/threonine-protein kinase Nek9	NA	0ff5772bfacb2b662ba922c695c77c5d
616521	Agalma elegans	Gonodendron male	P23098|DYHC_TRIGR Dynein beta chain, ciliary	NA	NA
612053	Agalma elegans	Gonodendron male	Q6ZRR5|TM136_HUMAN Transmembrane protein 136	NA	9912b2fae7f7824d77fd1a974d4dd3a0
644895	Agalma elegans	Gonodendron male		NA	NA
607810	Agalma elegans	Gonodendron male		NA	NA
558975	Agalma elegans	Gonodendron male		NA	NA
545817	Agalma elegans	Gonodendron male	A1L2F3|NUSAP_DANRE Nucleolar and spindle-associated protein 1	NA	eee6f9ea89d6a1baca16176f92497a65
519086	Agalma elegans	Gonodendron male	P28021|CSK2B_XENLA Casein kinase II subunit beta	GO:0005956;GO:0019887;GO:0045859;GO:0005634;GO:0016301;GO:0005737;GO:0003677;GO:0016021;GO:0003682;GO:0005886;GO:0019904;GO:0042802;GO:0008134;GO:0005102;GO:0016310;GO:0016773;GO:0016787;GO:0140096;GO:0032927;GO:0033211;GO:0061154;GO:0043537;GO:0010862;GO:0018210	NA
575003	Agalma elegans	Gonodendron male	P28025|KI11B_XENLA Kinesin-like protein KIF11-B	GO:0003777;GO:0007018;GO:0005874;GO:0008017;GO:0090307;GO:0005524;GO:0005819;GO:0005871;GO:0005634;GO:0051726;GO:0001525;GO:0005829;GO:0016021;GO:0042623;GO:0019901;GO:0022008;GO:0005509;GO:0007100;GO:0070507;GO:0051783;GO:0051301;GO:0007154	ac8d6cf9b37b87f0a58a3939b42571e3
546366	Agalma elegans	Gonodendron male	Q4R6T7|IQUB_MACFA IQ and ubiquitin-like domain-containing protein	GO:0001669;GO:0007224;GO:0005515;GO:0060271;GO:0031514;GO:0016021	NA
601033	Agalma elegans	Gonodendron male		NA	NA
576721	Agalma elegans	Gonodendron male	O97593|SMC1A_BOVIN Structural maintenance of chromosomes protein 1A	GO:0008278;GO:0007064;GO:0003682;GO:0036033;GO:0005524;GO:0005634;GO:0097431;GO:0006281;GO:0000776;GO:0046982;GO:0072423;GO:0015106;GO:0019531;GO:0005829;GO:0015301;GO:1901673;GO:0070013;GO:0015108;GO:0015116;GO:0016491;GO:0019827;GO:0005657;GO:0005887;GO:0051321;GO:0009314;GO:0051301;GO:0015701;GO:0019532;GO:0048703;GO:1902476;GO:1902358;GO:0055114;GO:0006261;GO:0006310	7009c6ec3640a0b709ea5ea53575312e
525433	Agalma elegans	Gonodendron male	Q9CQT2|RBM7_MOUSE RNA-binding protein 7	GO:0021693;GO:0003723;GO:0005654;GO:0007409;GO:0000381	a4f74d0ba06d313cd1c71edc6b9d6899
552989	Agalma elegans	Gonodendron male	P97477|AURKA_MOUSE Aurora kinase A	GO:0007100;GO:0004674;GO:0031616;GO:0032133;GO:0000212;GO:0097431;GO:0042585;GO:0007052;GO:0035173;GO:0005876;GO:0043203;GO:0005524;GO:0035404;GO:0045120;GO:0072687;GO:0048471;GO:0019901;GO:0031625;GO:0046982;GO:1900195;GO:0097421;GO:0005654;GO:0005829;GO:0019894;GO:0008017;GO:0004712;GO:0051233;GO:0007144;GO:0000780;GO:0032091;GO:0051642;GO:0005814;GO:0005929;GO:0071539;GO:0030496;GO:0070938;GO:…	NA
647977	Agalma elegans	Gonodendron male		NA	NA
638559	Agalma elegans	Gonodendron male	A5GFN6|RAEL1_PIG mRNA export factor	GO:0071427;GO:0097431;GO:0043130;GO:0003723;GO:0005643;GO:0051028;GO:0010467;GO:0060236;GO:0071407;GO:0000972	NA
633796	Agalma elegans	Gonodendron male	Q6YNC8|H2AZ_SHEEP Histone H2A.Z	NA	NA
622820	Agalma elegans	Gonodendron male	Q8K389|CK5P2_MOUSE CDK5 regulatory subunit-associated protein 2	NA	NA
568837	Agalma elegans	Gonodendron male		NA	NA
596661	Agalma elegans	Gonodendron male	Q2KID9|RT05_BOVIN 28S ribosomal protein S5, mitochondrial	GO:1990904;GO:0003735;GO:0006412;GO:0003723;GO:0005840;GO:0005759;GO:0098798;GO:0016021	NA
595201	Agalma elegans	Gonodendron male	Q02241|KIF23_HUMAN Kinesin-like protein KIF23	NA	a94a71aaf22392341e95ce059a733571
587177	Agalma elegans	Gonodendron male	B0R1D5|SZ12B_DANRE Polycomb protein suz12-B	GO:0035098;GO:0031490;GO:0016571;GO:0016586;GO:0042054;GO:0046872;GO:0006355;GO:0016021	NA
561018	Agalma elegans	Gonodendron male	P23193|TCEA1_HUMAN Transcription elongation factor A protein 1	NA	NA
621254	Agalma elegans	Gonodendron male		NA	NA
604959	Agalma elegans	Gonodendron male	P97779|HMMR_RAT Hyaluronan-mediated motility receptor	NA	d0a28852aa55420adc206b8be130e339
600143	Agalma elegans	Gonodendron male	P51612|XPC_MOUSE DNA repair protein complementing XP-C cells homolog	NA	f33377272abca1118ef4f2d64605ca0c
561157	Agalma elegans	Gonodendron male	Q9PU53|TERF2_CHICK Telomeric repeat-binding factor 2	GO:1905839;GO:0071532;GO:0000783;GO:0098505;GO:0003691;GO:0008301;GO:1905778;GO:0003720;GO:0007004;GO:0008017;GO:0008156	NA
560864	Agalma elegans	Gonodendron male	Q9NPC3|CIP1_HUMAN E3 ubiquitin-protein ligase CCNB1IP1	GO:0000795;GO:0007131;GO:0061630;GO:0016567	98bb1df2e4815a260ef49d5b0dbab3ab
637361	Agalma elegans	Gonodendron male	E2RYF8|TPX2_PATPE Targeting protein for Xklp2 homolog	NA	4b0b02265b0784d2b29135600ef9db0a
650429	Agalma elegans	Gonodendron male		NA	NA
575884	Agalma elegans	Gonodendron male	Q8AYG3|TTK_DANRE Dual specificity protein kinase Ttk	NA	NA
618191	Agalma elegans	Gonodendron male	O75694|NU155_HUMAN Nuclear pore complex protein Nup155	GO:0017056;GO:0005643;GO:0006913;GO:0086014;GO:0031965;GO:0006998;GO:0016021;GO:0034504;GO:0071166;GO:0017038;GO:0031503;GO:0050658;GO:0072594;GO:0006886;GO:0000972;GO:0072657;GO:0010467	6e4706fd31555dcfe4aa0652a6a8fd03
640791	Agalma elegans	Gonodendron male	Q28HX4|IFT57_XENTR Intraflagellar transport protein 57 homolog	GO:0005929;GO:0006919;GO:0005515;GO:1905515;GO:0003677;GO:0044292;GO:0060972;GO:0030992;GO:0044458;GO:0007368;GO:0001843;GO:0032838;GO:0050680;GO:0003143;GO:0005813;GO:0007224;GO:0005794;GO:0005576;GO:0006915;GO:0016021;GO:0042073;GO:0003351;GO:0045494;GO:0042462;GO:0032006	NA
524178	Agalma elegans	Gonodendron male		NA	NA
613578	Agalma elegans	Gonodendron male	Q5XGG5|CCNF_XENTR Cyclin-F	GO:0042025;GO:0051726;GO:0016538;GO:0019901;GO:0044772;GO:0071900;GO:0000307;GO:0004672;GO:0019904;GO:0001940;GO:0001939;GO:0016758;GO:0005654;GO:0005829;GO:0006468;GO:0044839;GO:0044843;GO:0007265;GO:0016021;GO:0006275;GO:0016570;GO:0045893;GO:0051301;GO:0009793;GO:0009832;GO:0030244;GO:0006506	3f5c3c4f7f19e257b69593108999dcd8
522205	Agalma elegans	Gonodendron male	Q627N3|GLC7B_CAEBR Serine/threonine-protein phosphatase PP1-beta	GO:0004721;GO:0006470;GO:0000164;GO:0072357;GO:0046872;GO:0005634;GO:0005694;GO:0005912;GO:0098641;GO:0042752;GO:0008157;GO:0032922;GO:2001241;GO:0002009;GO:0043021;GO:0009648;GO:0070013;GO:0005829;GO:0012505;GO:0031967;GO:0031090;GO:0005886;GO:0042587;GO:0030324;GO:0043204;GO:0001763;GO:0043197;GO:0098978;GO:0035239;GO:0098793;GO:0005623;GO:0016021;GO:0098609;GO:0009605;GO:0007049;GO:0051301;GO:…	NA
569843	Agalma elegans	Gonodendron male	Q95LY3|FSIP1_MACFA Fibrous sheath-interacting protein 1	NA	NA
618102	Agalma elegans	Gonodendron male	Q562C7|PUM3_RAT Pumilio homolog 3 {ECO:0000305}	GO:0003723	c57e2e87dc38cb93605b451774ec44be
595246	Agalma elegans	Gonodendron male		NA	NA
586635	Agalma elegans	Gonodendron male		NA	NA
591328	Agalma elegans	Gonodendron male	P0CW27|CC166_HUMAN Coiled-coil domain-containing protein 166	NA	df526e9fd4ef9ff32dd31ab84a57ba14
514780	Agalma elegans	Gonodendron male	O35980|NTH_MOUSE Endonuclease III-like protein 1 {ECO:0000255|HAMAP-Rule:MF_03183}	GO:0000703;GO:0006285;GO:0005634;GO:0003906;GO:0005739;GO:0051539;GO:0016835;GO:0042644;GO:0090305;GO:0003677;GO:0004519;GO:0046872;GO:0016021;GO:0006289;GO:0005525	3870e143b91a27df7a35459a4cb3a98a
535678	Agalma elegans	Gonodendron male	Q32L75|CA189_BOVIN Uncharacterized protein C1orf189 homolog	NA	230b3d96685eef6edc5d64c3aa4d1413
611099	Agalma elegans	Gonodendron male		NA	NA
542378	Agalma elegans	Gonodendron male		NA	NA
548246	Agalma elegans	Gonodendron male	Q3KQ77|EFCB1_XENLA EF-hand calcium-binding domain-containing protein 1	GO:0005509;GO:2000578;GO:0097729;GO:0005930;GO:1901317;GO:0120152;GO:0045504;GO:0060326;GO:0048487	67a11dde8450f6c24968bd7e78717a41
624268	Agalma elegans	Gonodendron male	P07607|TYSY_MOUSE Thymidylate synthase	GO:0004799;GO:0006231;GO:0005829;GO:0004146;GO:0005739;GO:0046654;GO:0016272;GO:0051082;GO:0016021;GO:0006730;GO:0032259;GO:0055114;GO:0006457	NA
561017	Agalma elegans	Gonodendron male	Q148K0|TCEA2_BOVIN Transcription elongation factor A protein 2	GO:0006351;GO:0008270;GO:0005634;GO:0003746;GO:0006355;GO:0000428;GO:0005667;GO:0003677;GO:0005515;GO:0070013;GO:0006414;GO:0043232;GO:1903508;GO:0010628;GO:1901919;GO:0030218;GO:0006283	NA
537876	Agalma elegans	Gonodendron male	Q9BUZ4|TRAF4_HUMAN TNF receptor-associated factor 4	NA	NA
636888	Agalma elegans	Gonodendron male	Q2NL11|CH074_BOVIN Uncharacterized protein C8orf74 homolog	NA	8d245517cc5f65fbade6c84021a43573
517566	Agalma elegans	Gonodendron male		NA	NA
579855	Agalma elegans	Gonodendron male		NA	NA
632557	Agalma elegans	Gonodendron male		NA	NA
581741	Agalma elegans	Gonodendron male	Q8R3P7|CLUA1_MOUSE Clusterin-associated protein 1	GO:0005654;GO:0021508;GO:0005515;GO:0060972;GO:0001843;GO:0097542;GO:0030991;GO:0097546;GO:0001947;GO:0030992;GO:0005930;GO:0007224;GO:0042073;GO:0005813;GO:0035082;GO:0016021	NA
576813	Agalma elegans	Gonodendron male	Q21313|EPI1_CAEEL Laminin-like protein epi-1	NA	NA
574162	Agalma elegans	Gonodendron male	Q3SWY8|ZUFSP_BOVIN Zinc finger with UFM1-specific peptidase domain protein	GO:0003676;GO:0005634;GO:0006508;GO:0007264;GO:0036459;GO:0005737;GO:0005840;GO:0016021;GO:0046872;GO:0005515;GO:0006412;GO:0098772;GO:0003735	2bc0d40058cf9b6521fc7a71e60e6789
522898	Agalma elegans	Gonodendron male	Q8BGA9|OXA1L_MOUSE Mitochondrial inner membrane protein OXA1L	GO:0032977;GO:0090150;GO:0016021	ce4e1b6a687cadcd17eb5de8e52444a8
512058	Agalma elegans	Gonodendron male	Q68FF0|K1841_MOUSE Uncharacterized protein KIAA1841	GO:0016021	7464d377b0223fc6a6f5d3d89107983f
626615	Agalma elegans	Gonodendron male		NA	NA
560812	Agalma elegans	Gonodendron male	Q9JJ94|SSNA1_MOUSE Sjoegren syndrome nuclear autoantigen 1 homolog	NA	NA
602227	Agalma elegans	Gonodendron male	Q7ZXA8|THO5B_XENLA THO complex subunit 5 homolog B	NA	fa49747a06373a445fbb6696e23d6ca0
549572	Agalma elegans	Gonodendron male		NA	NA
643350	Agalma elegans	Gonodendron male	Q5EAW4|MCM10_XENLA Protein MCM10 homolog	NA	NA
546479	Agalma elegans	Gonodendron male	Q9Z129|RECQ1_MOUSE ATP-dependent DNA helicase Q1	GO:0003678;GO:0032508;GO:0005634;GO:0006310;GO:0070013;GO:0005524;GO:0005694;GO:0005737;GO:0032991;GO:0006260;GO:0006281;GO:0016021;GO:0000733;GO:0003676;GO:0009432	739add1ad893efd19f9d21db8f8861b5
622819	Agalma elegans	Gonodendron male		NA	NA
512635	Agalma elegans	Gonodendron male	Q6DRC3|CU059_DANRE UPF0769 protein C21orf59 homolog	GO:0003352;GO:0005929;GO:0005856;GO:0005576;GO:0090660;GO:0072114;GO:0005737;GO:0044458;GO:0016021;GO:0007368	NA
612931	Agalma elegans	Gonodendron male	Q1LY77|SE1BA_DANRE Histone-lysine N-methyltransferase SETD1B-A	NA	NA
627558	Agalma elegans	Gonodendron male		NA	NA
618033	Agalma elegans	Gonodendron male		NA	NA
642276	Agalma elegans	Gonodendron male	O93309|SMC3_XENLA Structural maintenance of chromosomes protein 3	GO:0005694;GO:0051276;GO:0005524;GO:0016021	59c9fc14934a442f02fa3d9f2781a140
558344	Agalma elegans	Gonodendron male	Q96T23|RSF1_HUMAN Remodeling and spacing factor 1	NA	NA
562742	Agalma elegans	Gonodendron male	Q0VEJ0|CEP76_MOUSE Centrosomal protein of 76 kDa	GO:0046599;GO:0005814;GO:0005515;GO:0005813;GO:0032991;GO:0005829;GO:0097711;GO:0000086;GO:0010389	1e99c375e5fcb5cbcd46ff7342404d09
644131	Agalma elegans	Gonodendron male	Q503I9|GLD2_DANRE Poly(A) RNA polymerase GLD2	GO:2000626;GO:0004652;GO:0005634;GO:0034062;GO:0071044;GO:0043489;GO:0016021;GO:0002244;GO:0008270;GO:0043631;GO:0003676	NA
544018	Agalma elegans	Gonodendron male	O12944|RAD54_CHICK DNA repair and recombination protein RAD54-like	GO:0005524;GO:0000733;GO:0005654;GO:0000724;GO:0008340;GO:0007131;GO:0032991;GO:0010212;GO:0016817;GO:0097617;GO:0140097;GO:0042493;GO:0005515;GO:0003677	NA
562628	Agalma elegans	Gonodendron male	Q9BXT4|TDRD1_HUMAN Tudor domain-containing protein 1	NA	NA
611634	Agalma elegans	Gonodendron male		NA	NA
511035	Agalma elegans	Gonodendron male		NA	NA
549573	Agalma elegans	Gonodendron male		NA	NA
553191	Agalma elegans	Gonodendron male	P51986|CCNA_HYDVD G2/mitotic-specific cyclin-A	GO:0042025;GO:0016538;GO:0044772;GO:0000079;GO:0019901;GO:0000307;GO:0004672;GO:0005634;GO:0019904;GO:0006468;GO:0044839;GO:0051301;GO:0005737;GO:0044843;GO:0070013;GO:0007265;GO:0006275;GO:0016570;GO:0045893	NA
561813	Agalma elegans	Gonodendron male	Q0R4F1|PIF1_XENLA ATP-dependent DNA helicase PIF1 {ECO:0000255|HAMAP-Rule:MF_03176}	NA	NA
627871	Agalma elegans	Gonodendron male	Q8BK67|RCC2_MOUSE Protein RCC2	NA	NA
649076	Agalma elegans	Gonodendron male	Q27546|IUNH_CRIFA Inosine-uridine preferring nucleoside hydrolase	GO:0016787;GO:0006152;GO:0005829	c76bf4dffabc392e6b28c1e4105c42da
543064	Agalma elegans	Gonodendron male	Q4V7B5|CC105_RAT Coiled-coil domain-containing protein 105	NA	cc8438bed28041a2d1575743b39adf25
522297	Agalma elegans	Gonodendron male	O75376|NCOR1_HUMAN Nuclear receptor corepressor 1	NA	63d14b83563ee7c1a0ffb68797cf16ed
594590	Agalma elegans	Gonodendron male	P25291|GP2_CANLF Pancreatic secretory granule membrane major glycoprotein GP2	NA	NA
535382	Agalma elegans	Gonodendron male	Q2KIK0|SGT1_BOVIN Protein SGT1 homolog {ECO:0000250|UniProtKB:Q08446}	NA	c92db7104d7e7a31c8e2c760f6f32783
635362	Agalma elegans	Gonodendron male	Q5NVA9|EME1_PONAB Crossover junction endonuclease EME1	GO:0048476;GO:0004519;GO:0006281;GO:0090305;GO:0003677;GO:0005634	NA
547309	Agalma elegans	Gonodendron male	E2RYF8|TPX2_PATPE Targeting protein for Xklp2 homolog	NA	4b0b02265b0784d2b29135600ef9db0a
617322	Agalma elegans	Gonodendron male		NA	NA
644566	Agalma elegans	Gonodendron male	Q9Y238|DLEC1_HUMAN Deleted in lung and esophageal cancer protein 1	NA	8a6dfb6f10e33cf5d3d0f7595d5243f1
509394	Agalma elegans	Gonodendron male		NA	NA
516860	Agalma elegans	Gonodendron male	Q9H9L4|KANL2_HUMAN KAT8 regulatory NSL complex subunit 2	NA	9ce55d3b106b8739a6b5ae6929a73666
538021	Agalma elegans	Gonodendron male	Q96LQ0|PPR36_HUMAN Protein phosphatase 1 regulatory subunit 36	NA	9bfa18305f41d8517e18ff131502f8c8
568460	Agalma elegans	Gonodendron male	D0Z9R0|TATD_EDWTE 3'-5' ssDNA/RNA exonuclease TatD {ECO:0000255|HAMAP-Rule:MF_00901}	GO:0016888;GO:0006259	d0e03bab54e2dee8deab98e89833f92c
556667	Agalma elegans	Gonodendron male	Q96K80|ZC3HA_HUMAN Zinc finger CCCH domain-containing protein 10	NA	NA
588897	Agalma elegans	Gonodendron male	Q8BUG5|CAYP2_MOUSE Calcyphosin-2	GO:0005509	b36f894aa686723e001e2a69219505a3
618587	Agalma elegans	Gonodendron male	O15995|CCNE_HEMPU G1/S-specific cyclin-E	GO:0042025;GO:0000082;GO:0051726	bc49638f28777111475dd19d917b1f7a
586360	Agalma elegans	Gonodendron male	Q5PPR6|CB5D1_XENLA Cytochrome b5 domain-containing protein 1	GO:0046872;GO:0016021	NA
635612	Agalma elegans	Gonodendron male	Q498E6|KT5AB_XENLA N-lysine methyltransferase KMT5A-B	GO:0008168;GO:0032259	NA
651235	Agalma elegans	Gonodendron male	Q32LE3|CETN1_BOVIN Centrin-1	GO:0005509;GO:0005814;GO:0007099;GO:0005813;GO:0032795;GO:0071942;GO:0044615;GO:0031683;GO:0070390;GO:0008017;GO:0036064;GO:0000278;GO:0016787;GO:0006289;GO:0032391;GO:0032465;GO:0022027;GO:0005739;GO:0007283;GO:0016021;GO:0060271;GO:0051028;GO:0051301;GO:0015031	NA
558399	Agalma elegans	Gonodendron male		NA	NA
607682	Agalma elegans	Gonodendron male	Q0V9E9|KMT5A_XENTR N-lysine methyltransferase KMT5A {ECO:0000305}	GO:0018024;GO:0034968	NA
647582	Agalma elegans	Gonodendron male	Q149C2|MIPT3_MOUSE TRAF3-interacting protein 1	GO:0008017;GO:1901621;GO:0030992;GO:0032688;GO:0097542;GO:0036064;GO:0005930;GO:0050687;GO:0036342;GO:0097546;GO:0070507;GO:0035869;GO:0005813;GO:0042733;GO:0021532;GO:0031076;GO:0001738;GO:0060271;GO:0035050;GO:0001822;GO:0031333;GO:0001933;GO:0042073	f74da57e7f9bd2ce23f8300a7a5ac215
631301	Agalma elegans	Gonodendron male	Q4QQU1|BUD13_RAT BUD13 homolog	NA	NA
525325	Agalma elegans	Gonodendron male	Q2TBP4|POC1A_BOVIN POC1 centriolar protein homolog A	GO:0036064;GO:0003431;GO:0005814;GO:0010825;GO:0000922;GO:0005813;GO:0005737;GO:1905515;GO:0007052;GO:0007283;GO:0051781	a49fd91690873629beb60bd1d44cb24b
542738	Agalma elegans	Gonodendron male	Q8NDM7|CFA43_HUMAN Cilia- and flagella-associated protein 43 {ECO:0000312|HGNC:HGNC:26684}	NA	NA
513581	Agalma elegans	Gonodendron male	Q8NEP3|DAAF1_HUMAN Dynein assembly factor 1, axonemal	GO:0044458;GO:0005929;GO:0070840;GO:0000978;GO:0032838;GO:0016607;GO:0005856;GO:0042393;GO:0005829;GO:0003356;GO:0071907;GO:0071910;GO:0003700;GO:0035469;GO:0036158;GO:0036159;GO:0060972;GO:0001947;GO:0005886;GO:0030324;GO:0016021;GO:0003341;GO:0045944;GO:0042981;GO:0030154	NA
531486	Agalma elegans	Gonodendron male	Q5TM63|ATAT_MACMU Alpha-tubulin N-acetyltransferase 1 {ECO:0000255|HAMAP-Rule:MF_03130}	GO:0019799;GO:0071929;GO:0005874;GO:0070507;GO:0004468;GO:0048666;GO:0051537;GO:0005925;GO:0005905;GO:0030424;GO:0009055;GO:0005819;GO:0050662;GO:0098590;GO:0005737;GO:0097427;GO:0043231;GO:0048149;GO:0001966;GO:1900227;GO:0042490;GO:0021542;GO:0045598;GO:0007283;GO:0022900	eb48fb9ecbc395c43336dfd8886aeeeb
626249	Agalma elegans	Gonodendron male	Q8CEL2|CFA61_MOUSE Cilia- and flagella-associated protein 61 {ECO:0000312|MGI:MGI:1926024}	GO:0031514;GO:0016491;GO:0055114;GO:0003676;GO:0016021	NA
589388	Agalma elegans	Gonodendron male	Q2TBL4|RPC3_BOVIN DNA-directed RNA polymerase III subunit RPC3	GO:0005666;GO:0003697;GO:0006351;GO:0003899;GO:0032728;GO:0045089;GO:0005654;GO:0005515;GO:0005829;GO:0002376;GO:0009615;GO:0098542;GO:0006359;GO:0002768;GO:0044419	6d65a71c1159d0ee182d414c71a58dc0
517077	Agalma elegans	Gonodendron male	A8WG43|CCD89_DANRE Coiled-coil domain-containing protein 89 {ECO:0000250|UniProtKB:Q8N998}	NA	2a9a60ae1ae8c2676dcc53dd4343c17b
597220	Agalma elegans	Gonodendron male	Q9R1W3|RN103_MOUSE E3 ubiquitin-protein ligase RNF103	GO:0004842;GO:0016567;GO:0016021;GO:0005783;GO:0007034;GO:0030433	57d08632039e36c9b4b4d5dd6220a226
541574	Agalma elegans	Gonodendron male	Q5ZMD2|ANKY2_CHICK Ankyrin repeat and MYND domain-containing protein 2	GO:0046872;GO:0030001;GO:0016021	196976beb13607260c2ee376537df6c4
617965	Agalma elegans	Gonodendron male	A7S8T5|CCD42_NEMVE Coiled-coil domain-containing protein 42 homolog {ECO:0000305}	GO:0007286;GO:0005515	4f9d9d7aa1bb247a428ef465ff2c95ee
615934	Agalma elegans	Gonodendron male	A7MBH5|CC151_BOVIN Coiled-coil domain-containing protein 151	GO:0070286;GO:0005929;GO:0003341;GO:0005815;GO:0005576;GO:0005623;GO:0016021;GO:0071910;GO:0035469;GO:0006858;GO:0070121;GO:0000132;GO:0061371;GO:0099111;GO:0050877	3a93edc37ecc58378e53fc8ac169c6a9
633400	Agalma elegans	Gonodendron male	P13230|GRP33_ARTSA Glycine-rich protein GRP33	NA	NA
[truncated: 27,504 more rows]
