# Supplementary material for: Evolution of Gene Expression across Species and Specialized Zooids in Siphonophora
Source: Mol Biol Evol. 2022 Feb 3;39(2):msac027. doi: 10.1093/molbev/msac027 (PMC8844502; doi:10.1093/molbev/msac027)
Supplement: msac027_Supplementary_Data [file msac027_supplementary_data.zip › Supplementaryfile8.csv]

Orthogroup	class	Common_blast	species	tissue	expression	Gene	gene_tree
OG0007414	SVG	Q8BID8|FXL14_MOUSE F-box/LRR-repeat protein 14	Agalma elegans	PalmatGasmat	0.5899610477494583	632742	NA
OG0003434	SVG	Q9ERC5|OTOF_RAT Otoferlin	Agalma elegans	PalmatGasmat	0.7084208571647654	524287	NA
OG0003496	SVG	Q9NZM1|MYOF_HUMAN Myoferlin	Agalma elegans	PalmatGasmat	0.5143830194072827	522404	643866497a0554dbf9d57028c53af567
OG0003498	SVG	Q9JHW1|CBPD_RAT Carboxypeptidase D	Agalma elegans	PalmatGasmat	0.6862784578142345	556225	NA
OG0003662	SVG	Q96N67|DOCK7_HUMAN Dedicator of cytokinesis protein 7	Agalma elegans	PalmatGasmat	0.7543034140244728	520188	b0a7c3ed8dac1725dd9d518ec9410e00
OG0003663	SVG	Q96N67|DOCK7_HUMAN Dedicator of cytokinesis protein 7	Agalma elegans	PalmatGasmat	0.6687066468778453	520195	b0a7c3ed8dac1725dd9d518ec9410e00
OG0003442	SVG	Q5ZMH1|SEPT2_CHICK Septin-2	Agalma elegans	PalmatGasmat	0.9618027282753054	519242	NA
OG0003525	SVG	P92177|1433E_DROME 14-3-3 protein epsilon	Agalma elegans	PalmatGasmat	0.8889212562217839	605424	NA
OG0003532	SVG	P20072|ANXA7_BOVIN Annexin A7	Agalma elegans	PalmatGasmat	0.9814102413215243	534079	NA
OG0003559	SVG	F1NTD6|ASCC3_CHICK Activating signal cointegrator 1 complex subunit 3	Agalma elegans	PalmatGasmat	0.7897145758684185	517876	61ac04617be328be10be9c65143dfc9e
OG0003580	SVG	Q9VT28|FRY_DROME Protein furry	Agalma elegans	PalmatGasmat	0.7128577075320678	537458	NA
OG0004262	SVG	Q95116|TSP2_BOVIN Thrombospondin-2	Agalma elegans	PalmatGasmat	0.5240568673931697	610584	NA
OG0005369	SVG	Q8N394|TMTC2_HUMAN Transmembrane and TPR repeat-containing protein 2	Agalma elegans	PalmatGasmat	0.7870802730779541	639923	NA
OG0004038	SVG	Q5BJL5|SBNO1_RAT Protein strawberry notch homolog 1	Agalma elegans	PalmatGasmat	0.7846615463261969	580816	101ccb732136e6f36e6b62e905d5af17
OG0003647	SVG	P55013|S12A2_SQUAC Solute carrier family 12 member 2	Agalma elegans	PalmatGasmat	0.8248224819445187	538596	NA
OG0003660	SVG	Q5TYW4|NBAS_DANRE Neuroblastoma-amplified sequence	Agalma elegans	PalmatGasmat	0.8734180866469429	593150	0c10682fbe63478d0031bee807fdf73f
OG0003690	SVG	Q6UPR8|ERMP1_RAT Endoplasmic reticulum metallopeptidase 1 {ECO:0000305}	Agalma elegans	PalmatGasmat	0.5351435331988509	518486	fd92d8296891a1cbe5732f2ce87124f1
OG0003696	SVG	Q9DG67|RA54B_CHICK DNA repair and recombination protein RAD54B	Agalma elegans	PalmatGasmat	0.6774666521016072	535624	NA
OG0003698	SVG	Q9Y620|RA54B_HUMAN DNA repair and recombination protein RAD54B	Agalma elegans	PalmatGasmat	0.6765630358036495	535623	NA
OG0003697	SVG	P70270|RAD54_MOUSE DNA repair and recombination protein RAD54-like	Agalma elegans	PalmatGasmat	0.6399048832592643	544019	NA
OG0003730	SVG	Q69Z89|RADIL_MOUSE Ras-associating and dilute domain-containing protein	Agalma elegans	PalmatGasmat	0.7811128921090003	643306	a6e35c2c522ab0426b20f1aa2b80beb7
OG0004565	SVG	Q9BXB5|OSB10_HUMAN Oxysterol-binding protein-related protein 10	Agalma elegans	PalmatGasmat	0.710983551789716	535662	2af4a60c48cadd3c9790d93e86fe3749
OG0003549	SVG	Q9DEI1|PRKDC_XENLA DNA-dependent protein kinase catalytic subunit	Agalma elegans	PalmatGasmat	0.8108850717339846	545306	ca12fd5992ad86ecf6fc62a632058f9c
OG0007454	SVG	P46088|GST_NOTSL Glutathione S-transferase	Agalma elegans	PalmatGasmat	0.9712782549859971	552408	66921539e071b716ee2612554dd5ea6d
OG0003734	SVG	Q9R1K5|FZR1_MOUSE Fizzy-related protein homolog	Agalma elegans	PalmatGasmat	0.830943842533449	629706	NA
OG0003742	SVG	Q14008|CKAP5_HUMAN Cytoskeleton-associated protein 5	Agalma elegans	PalmatGasmat	0.6109935592068869	642497	NA
OG0003769	SVG	Q8BQM9|MD12L_MOUSE Mediator of RNA polymerase II transcription subunit 12-like protein	Agalma elegans	PalmatGasmat	0.673621444746854	542130	NA
OG0003768	SVG	Q9NDJ2|DOM_DROME Helicase domino	Agalma elegans	PalmatGasmat	0.8141618210216941	519962	NA
OG0003797	SVG	Q68DX3|FRPD2_HUMAN FERM and PDZ domain-containing protein 2	Agalma elegans	PalmatGasmat	0.7106502949009565	568494	NA
OG0003817	SVG	Q8N3P4|VPS8_HUMAN Vacuolar protein sorting-associated protein 8 homolog	Agalma elegans	PalmatGasmat	0.8401429688149389	589534	NA
OG0003503	SVG	Q8BPY9|FIGL1_MOUSE Fidgetin-like protein 1	Agalma elegans	PalmatGasmat	0.7941506385177233	637505	NA
OG0003843	SVG	Q6NRS6|DRAM1_XENLA DNA damage-regulated autophagy modulator protein 1	Agalma elegans	PalmatGasmat	0.7557552523996991	559161	NA
OG0004340	SVG	P53440|CALMF_NAEGR Calmodulin, flagellar	Agalma elegans	PalmatGasmat	1.1651749651001193	634158	NA
OG0003741	SVG	Q2QI47|USH2A_MOUSE Usherin	Agalma elegans	PalmatGasmat	0.6958387889348685	571816	NA
OG0003750	SVG	Q6PDQ2|CHD4_MOUSE Chromodomain-helicase-DNA-binding protein 4	Agalma elegans	PalmatGasmat	0.7154429156157942	625519	ed47f86d08478eace4e35fe178186b5b
OG0003866	SVG	Q99570|PI3R4_HUMAN Phosphoinositide 3-kinase regulatory subunit 4	Agalma elegans	PalmatGasmat	0.831269260155287	641042	fb6a89047acaffaac4f9f2d537546bfe
OG0003867	SVG	Q6P5E4|UGGG1_MOUSE UDP-glucose:glycoprotein glucosyltransferase 1	Agalma elegans	PalmatGasmat	0.7304026698024512	555992	d89cb1d6ab94bfba5653e4ec9ae56de9
OG0003841	SVG	Q9JI66|S4A4_RAT Electrogenic sodium bicarbonate cotransporter 1	Agalma elegans	PalmatGasmat	1	621601	NA
OG0003904	SVG	Q5F2N2|FUT11_ORYLA Alpha-(1,3)-fucosyltransferase 11	Agalma elegans	PalmatGasmat	0.577443414594861	616009	762807b2c2eedc23e0de543fd01e5949
OG0003858	SVG	Q9R1D7|GBF1_CRIGR Golgi-specific brefeldin A-resistance guanine nucleotide exchange factor 1	Agalma elegans	PalmatGasmat	0.6939153643682991	526816	829906f81be09e3f99d72b8dcf4dd94f
OG0003890	SVG	Q6ZUT9|DEN5B_HUMAN DENN domain-containing protein 5B	Agalma elegans	PalmatGasmat	0.7485778980531215	612384	NA
OG0003907	SVG	Q6QI06|RICTR_MOUSE Rapamycin-insensitive companion of mTOR	Agalma elegans	PalmatGasmat	0.898307304015386	597181	0c5401ce162e188b3049796d80a2459e
OG0003915	SVG	P37199|NU155_RAT Nuclear pore complex protein Nup155	Agalma elegans	PalmatGasmat	0.7157153685170448	618191	6e4706fd31555dcfe4aa0652a6a8fd03
OG0003917	SVG	Q6ZQH8|NU188_MOUSE Nucleoporin NUP188 homolog	Agalma elegans	PalmatGasmat	0.7310425157871056	538165	a9458beca01739930c425878760a7a5e
OG0003935	SVG	Q8WXG6|MADD_HUMAN MAP kinase-activating death domain protein	Agalma elegans	PalmatGasmat	0.920244569020679	650867	8589627b51c55f42e0e9ba8b4dd08198
OG0003950	SVG	Q6P423|MED23_XENLA Mediator of RNA polymerase II transcription subunit 23	Agalma elegans	PalmatGasmat	0.7305081478524303	651159	NA
OG0005689	SVG	Q90385|SHH_CYNPY Sonic hedgehog protein	Agalma elegans	PalmatGasmat	0.5477739450983736	530510	NA
OG0003927	SVG	Q5ZMA6|NADE_CHICK Glutamine-dependent NAD(+) synthetase	Agalma elegans	PalmatGasmat	0.5107147124036695	564036	NA
OG0003925	SVG	Q9W1R5|VIR_DROME Protein virilizer	Agalma elegans	PalmatGasmat	0.6047683534253635	588826	NA
OG0003937	SVG	Q2M389|WASH7_HUMAN WASH complex subunit SWIP {ECO:0000305}	Agalma elegans	PalmatGasmat	0.8846439286774329	644377	1d6c78c06047f26346e2f9e145be6f24
OG0003973	SVG	Q6PGP7|TTC37_HUMAN Tetratricopeptide repeat protein 37	Agalma elegans	PalmatGasmat	0.6932019302020898	648098	3ae033dd3dbfc7a07835e73fa76777fd
OG0003974	SVG	Q9Y4E6|WDR7_HUMAN WD repeat-containing protein 7	Agalma elegans	PalmatGasmat	0.8879854105758134	595739	10953a7e0ef76a86b394d7f951a2a1f7
OG0004036	SVG	Q9Z2Y1|TIM_RAT Protein timeless homolog	Agalma elegans	PalmatGasmat	0.6548634114545493	646262	NA
OG0003984	SVG	Q9Y3Z3|SAMH1_HUMAN Deoxynucleoside triphosphate triphosphohydrolase SAMHD1	Agalma elegans	PalmatGasmat	0.6110442161918518	565812	2a7cd68e0566c05681ad266437e5b515
OG0003829	SVG	Q6PFD9|NUP98_MOUSE Nuclear pore complex protein Nup98-Nup96	Agalma elegans	PalmatGasmat	0.66055333506168	628702	c1785493aa2c4166f43203a596c78333
OG0003830	SVG	Q6PFD9|NUP98_MOUSE Nuclear pore complex protein Nup98-Nup96	Agalma elegans	PalmatGasmat	0.8188518160093149	559113	c1785493aa2c4166f43203a596c78333
OG0003987	SVG	Q91V92|ACLY_MOUSE ATP-citrate synthase	Agalma elegans	PalmatGasmat	0.8011744635680799	642010	63a35ebc4ff03204c9855c388444cd59
OG0005517	SVG	Q91821|MELK_XENLA Maternal embryonic leucine zipper kinase	Agalma elegans	PalmatGasmat	0.6327148638553768	595607	b836931ab4d3a87ac08c0480e3d757fe
OG0004003	SVG	Q5ZI08|SPT5H_CHICK Transcription elongation factor SPT5	Agalma elegans	PalmatGasmat	0.8308593491401481	644770	dfa1ae711bc64813a709d6b2a3cc66e3
OG0004004	SVG	Q7SYD5|SC31A_DANRE Protein transport protein Sec31A	Agalma elegans	PalmatGasmat	0.7670268589045502	565930	e53e14b5561c3eb302946274626d8fa8
OG0004006	SVG	Q7ZVM1|STRUM_DANRE WASH complex subunit strumpellin	Agalma elegans	PalmatGasmat	0.7031021186872061	545648	d4d9124cea3fbef02958568fb789cac9
OG0004011	SVG	F1R345|DDX11_DANRE ATP-dependent DNA helicase DDX11 {ECO:0000305}	Agalma elegans	PalmatGasmat	0.919690038147134	566596	2c10c74d1ceb09fa3f9729fdd578d82b
OG0003995	SVG	Q9H0H0|INT2_HUMAN Integrator complex subunit 2	Agalma elegans	PalmatGasmat	0.6618458184216158	564838	7e765c1c3beb6702df595b75a9649fec
OG0004033	SVG	O95602|RPA1_HUMAN DNA-directed RNA polymerase I subunit RPA1	Agalma elegans	PalmatGasmat	0.7163060673590066	602629	NA
OG0004044	SVG	Q9QWY8|ASAP1_MOUSE Arf-GAP with SH3 domain, ANK repeat and PH domain-containing protein 1	Agalma elegans	PalmatGasmat	0.9259572766900002	573843	8f8e1eecaa6f88304e95142c1028e65c
OG0004051	SVG	Q9Y5W8|SNX13_HUMAN Sorting nexin-13	Agalma elegans	PalmatGasmat	0.8359620137794757	600706	NA
OG0004177	SVG	Q8VC56|RNF8_MOUSE E3 ubiquitin-protein ligase RNF8 {ECO:0000255|HAMAP-Rule:MF_03067}	Agalma elegans	PalmatGasmat	0.8455250526159612	550152	NA
OG0003975	SVG	Q6PCJ1|DCTN1_XENLA Dynactin subunit 1	Agalma elegans	PalmatGasmat	0.6956612014116144	521948	b654f5bf86df610e33b14bda1ff3ccc0
OG0003977	SVG	Q6PCJ1|DCTN1_XENLA Dynactin subunit 1	Agalma elegans	PalmatGasmat	0.8560141275502472	521946	b654f5bf86df610e33b14bda1ff3ccc0
OG0004063	SVG	Q9ULI0|ATD2B_HUMAN ATPase family AAA domain-containing protein 2B	Agalma elegans	PalmatGasmat	0.5546567163097359	613975	NA
OG0004089	SVG	O15040|TCPR2_HUMAN Tectonin beta-propeller repeat-containing protein 2	Agalma elegans	PalmatGasmat	0.7669871096660372	532295	NA
OG0004049	SVG	Q9Y2H9|MAST1_HUMAN Microtubule-associated serine/threonine-protein kinase 1	Agalma elegans	PalmatGasmat	0.7936011944401316	536205	NA
OG0004111	SVG	Q6P6Y1|K1468_DANRE LisH domain and HEAT repeat-containing protein KIAA1468 homolog	Agalma elegans	PalmatGasmat	0.7820310267714474	647394	NA
OG0004112	SVG	P59240|NPHP4_MOUSE Nephrocystin-4	Agalma elegans	PalmatGasmat	0.709048447614818	617848	27b90bb14b1a9e1e2305e2ca07778b78
OG0004114	SVG	Q8TB72|PUM2_HUMAN Pumilio homolog 2	Agalma elegans	PalmatGasmat	0.7823703979883389	640504	NA
OG0004098	SVG	Q6A009|LTN1_MOUSE E3 ubiquitin-protein ligase listerin	Agalma elegans	PalmatGasmat	0.8711173434735261	538952	d20eff1e15f496cb1ba0fc802889803e
OG0004103	SVG	Q99683|M3K5_HUMAN Mitogen-activated protein kinase kinase kinase 5	Agalma elegans	PalmatGasmat	0.8758459152618039	620608	dfe2d113b97f09203481b7d2a260ebfa
OG0004138	SVG	Q86VP3|PACS2_HUMAN Phosphofurin acidic cluster sorting protein 2	Agalma elegans	PalmatGasmat	0.8167708741804266	522599	9f9727632cfbfeb5c5f5fbedd6e30dd7
OG0004133	SVG	Q9NQW7|XPP1_HUMAN Xaa-Pro aminopeptidase 1	Agalma elegans	PalmatGasmat	0.8347370029796397	651541	68fd96898d400cae91f6984bf7878eb4
OG0004142	SVG	B2RW38|CFA58_MOUSE Cilia- and flagella-associated protein 58 {ECO:0000305}	Agalma elegans	PalmatGasmat	0.9694538351238525	646275	NA
OG0003874	SVG	Q91XQ0|DYH8_MOUSE Dynein heavy chain 8, axonemal	Agalma elegans	PalmatGasmat	0.8977718350543725	631341	NA
OG0004181	SVG	Q8BR76|MKS3_MOUSE Meckelin	Agalma elegans	PalmatGasmat	0.6247600096553606	582255	NA
OG0004156	SVG	Q13423|NNTM_HUMAN NAD(P) transhydrogenase, mitochondrial	Agalma elegans	PalmatGasmat	0.8307304032989484	538619	8753f55d2fe0373575cb85a8be27abef
OG0006174	SVG	P54708|AT12A_RAT Potassium-transporting ATPase alpha chain 2	Agalma elegans	PalmatGasmat	3.218967982316227	575499	9cb09d677014cf4ddbe816d0305f3558
OG0003410	SVG	Q6GNL7|AL1L1_XENLA Cytosolic 10-formyltetrahydrofolate dehydrogenase	Agalma elegans	PalmatGasmat	0.8592017400855586	538702	2fa79aeedea6702cb646f1e619f88ea4
OG0004203	SVG	Q9CWF6|BBS2_MOUSE Bardet-Biedl syndrome 2 protein homolog	Agalma elegans	PalmatGasmat	0.7410341479295247	620752	674a79b59dd03f49a5acc8d511878597
OG0004227	SVG	Q96A65|EXOC4_HUMAN Exocyst complex component 4	Agalma elegans	PalmatGasmat	0.9355339847086019	530814	ab66a555bfb8b878a51f7bad2c1cb526
OG0004293	SVG	P52756|RBM5_HUMAN RNA-binding protein 5	Agalma elegans	PalmatGasmat	0.844620210197951	552395	28c1c9a91f7550d9a3a6fbf8c7e55333
OG0004353	SVG	Q8VC04|T106A_MOUSE Transmembrane protein 106A	Agalma elegans	PalmatGasmat	1.0307262654935962	519724	c45d3ef5f94c8b00a0d2c67ae33dbf1d
OG0004697	SVG	P29227|HP1_DROVI Heterochromatin protein 1	Agalma elegans	PalmatGasmat	0.7350556986189434	598220	NA
OG0004251	SVG	Q7ZY18|MC6ZB_XENLA Zygotic DNA replication licensing factor mcm6-B	Agalma elegans	PalmatGasmat	0.7378577157908345	571139	NA
OG0004324	SVG	A0JPG1|F16B1_XENLA Protein FAM160B1	Agalma elegans	PalmatGasmat	0.690505477032262	528176	2342ca08903687facc304069082c31c2
OG0004277	SVG	Q92562|FIG4_HUMAN Polyphosphoinositide phosphatase	Agalma elegans	PalmatGasmat	0.8781167511722964	618048	7163c0030dfb96ca9dc63d5733832820
OG0004297	SVG	Q80U63|MFN2_MOUSE Mitofusin-2	Agalma elegans	PalmatGasmat	0.7256877114683602	565684	c09e5149a4222480a4a181a4bfe0e20e
OG0003482	SVG	Q561P5|MCM5_XENTR DNA replication licensing factor mcm5	Agalma elegans	PalmatGasmat	0.7253263596070081	545514	063dfcb986c39ab2a82153d110566cd4
OG0003591	SVG	Q4U2R1|HERC2_MOUSE E3 ubiquitin-protein ligase HERC2	Agalma elegans	PalmatGasmat	0.7061725233519115	538154	2e9d81bdfde413f8a4ee11695bee19a5
OG0003947	SVG	Q9P2K1|C2D2A_HUMAN Coiled-coil and C2 domain-containing protein 2A	Agalma elegans	PalmatGasmat	0.7337227647714586	538607	cb8b6683c3659b846295613531cf98c4
OG0004336	SVG	Q5H9R7|PP6R3_HUMAN Serine/threonine-protein phosphatase 6 regulatory subunit 3	Agalma elegans	PalmatGasmat	0.8515901925583983	537158	07343f20cd3987421ae214a803319d5b
OG0004346	SVG	O42611|HIRA_TAKRU Protein HIRA	Agalma elegans	PalmatGasmat	0.6372140972298738	544869	NA
OG0004472	SVG	Q5U3Y0|KLD10_RAT Kelch domain-containing protein 10	Agalma elegans	PalmatGasmat	0.8328110285255591	517380	601b48d74febc7832df417f2d879a09a
OG0005475	SVG	Q7SXF1|DHCR7_DANRE 7-dehydrocholesterol reductase	Agalma elegans	PalmatGasmat	0.5483395848874775	564256	27eb9e37939739ce3ba60cacc180ca49
OG0004296	SVG	Q5T447|HECD3_HUMAN E3 ubiquitin-protein ligase HECTD3	Agalma elegans	PalmatGasmat	0.8611054368132807	565968	a04918582917cca736b35e9f2d6c8f75
OG0004170	SVG	Q6UPE0|CHDH_RAT Choline dehydrogenase, mitochondrial	Agalma elegans	PalmatGasmat	0.8731170708275782	564706	NA
OG0003483	SVG	Q28BS0|MCM3Z_XENTR Zygotic DNA replication licensing factor mcm3	Agalma elegans	PalmatGasmat	0.6846458148691724	587655	d2bdac1f44cd850fcd8967c0827071dc
OG0003546	SVG	Q05438|BMR1B_CHICK Bone morphogenetic protein receptor type-1B	Agalma elegans	PalmatGasmat	0.8129151780314361	607340	a07e69d4343d8a98dcafcec33ce47226
OG0004420	SVG	Q2KI89|ARMC9_BOVIN LisH domain-containing protein ARMC9	Agalma elegans	PalmatGasmat	0.6918319563662143	577138	8b185cc7067356c6db9ddda97f8a8585
OG0004429	SVG	Q9C0B0|UNK_HUMAN RING finger protein unkempt homolog	Agalma elegans	PalmatGasmat	0.8447448636945725	529042	2cd2dbf3c869da35d859f9f9fa4522f5
OG0003571	SVG	Q95M18|ENPL_BOVIN Endoplasmin	Agalma elegans	PalmatGasmat	0.831448428481578	644312	5ee02837ec912590bc1df45aa6733c85
OG0004367	SVG	Q9VJ87|CWC22_DROME Pre-mRNA-splicing factor CWC22 homolog	Agalma elegans	PalmatGasmat	0.8660399197555783	619533	NA
OG0004455	SVG	Q9ER72|SYCC_MOUSE Cysteine--tRNA ligase, cytoplasmic	Agalma elegans	PalmatGasmat	0.7719416060066536	573792	6df7cff0bd8ac5639749cfd09116d0e5
OG0006007	SVG	P97858|S35B1_MOUSE Solute carrier family 35 member B1	Agalma elegans	PalmatGasmat	0.9141871900278539	585550	693c9adef566651a3903c13dcb81eaab
OG0007043	SVG	Q8CDF7|EXD1_MOUSE piRNA biogenesis protein EXD1 {ECO:0000305}	Agalma elegans	PalmatGasmat	0.7446430777027309	579852	2a023d8cc09a051611c7f7896d420d7d
OG0004431	SVG	Q8BGX0|TRI23_MOUSE E3 ubiquitin-protein ligase TRIM23	Agalma elegans	PalmatGasmat	0.6793667619176865	511420	NA
OG0004446	SVG	Q04724|TLE1_HUMAN Transducin-like enhancer protein 1	Agalma elegans	PalmatGasmat	0.8668203534936396	583690	NA
OG0004468	SVG	Q9W6C5|PDC6I_XENLA Programmed cell death 6-interacting protein	Agalma elegans	PalmatGasmat	0.813099749643658	617781	281c48250099e2a5fb80b402a3fc57cb
OG0003613	SVG	O88967|YMEL1_MOUSE ATP-dependent zinc metalloprotease YME1L1	Agalma elegans	PalmatGasmat	0.8922901022572141	633176	30e3135970285ddad3ad4955aa0a3f0a
OG0004491	SVG	Q99MN1|SYK_MOUSE Lysine--tRNA ligase	Agalma elegans	PalmatGasmat	0.9304172484344907	510533	f491686d7377f5e22f8f8eb184e618f3
OG0004570	SVG	Q9UKV8|AGO2_HUMAN Protein argonaute-2 {ECO:0000255|HAMAP-Rule:MF_03031}	Agalma elegans	PalmatGasmat	0.928795528536455	556297	94742dccad874bc26afd92ad12138ffb
OG0004574	SVG	Q9D3S3|SNX29_MOUSE Sorting nexin-29	Agalma elegans	PalmatGasmat	1.060827484779458	626721	8296d4c99dbba12aaa152adc51023540
OG0004607	SVG	Q7ZYQ3|CEPT1_XENLA Choline/ethanolaminephosphotransferase 1	Agalma elegans	PalmatGasmat	0.9376910027972597	651831	29f29c058779c2bbfb35ba3576e20709
OG0005037	SVG	Q5R9C9|ATF7_PONAB Cyclic AMP-dependent transcription factor ATF-7	Agalma elegans	PalmatGasmat	0.7319917180936086	579158	4e01e9b4a0ded917b8ecf6e08d6d0b30
OG0004632	SVG	Q9Z2H5|E41L1_MOUSE Band 4.1-like protein 1	Agalma elegans	PalmatGasmat	0.719731187736478	526943	ba8463adf7e614ca3ba73510e3559dc4
OG0004639	SVG	Q8NDL9|CBPC5_HUMAN Cytosolic carboxypeptidase-like protein 5	Agalma elegans	PalmatGasmat	0.68901940869425	605527	c00c8378271b9f057a03a53bce0bac2e
OG0004492	SVG	Q9EP80|PICK1_RAT PRKCA-binding protein	Agalma elegans	PalmatGasmat	0.6791374414014547	611662	NA
OG0004554	SVG	Q6PCR7|EIF3A_DANRE Eukaryotic translation initiation factor 3 subunit A {ECO:0000255|HAMAP-Rule:MF_03000}	Agalma elegans	PalmatGasmat	0.8480259955973566	565905	2c806a16fc06210915d2144d2a632f2b
OG0004580	SVG	Q6PDL0|DC1L2_MOUSE Cytoplasmic dynein 1 light intermediate chain 2	Agalma elegans	PalmatGasmat	0.833400963370433	561494	NA
OG0004587	SVG	A6QPF8|T120B_BOVIN Transmembrane protein 120B	Agalma elegans	PalmatGasmat	0.8627320024435443	528639	c3770414490e9e5b1894c01c9f7820c2
OG0004680	SVG	Q7TN78|ACSM4_RAT Acyl-coenzyme A synthetase ACSM4, mitochondrial	Agalma elegans	PalmatGasmat	0.9763128368287802	632047	NA
OG0005297	SVG	O95628|CNOT4_HUMAN CCR4-NOT transcription complex subunit 4	Agalma elegans	PalmatGasmat	0.8475134839944268	586261	NA
OG0004613	SVG	Q9Y5L0|TNPO3_HUMAN Transportin-3	Agalma elegans	PalmatGasmat	0.7235423408828953	515497	dacc84dd0657ac524995a356af9f2dc4
OG0004638	SVG	Q6AYY8|ACATN_RAT Acetyl-coenzyme A transporter 1	Agalma elegans	PalmatGasmat	0.7359649326401685	535929	NA
OG0004645	SVG	Q6GM44|MARH5_XENLA E3 ubiquitin-protein ligase MARCH5	Agalma elegans	PalmatGasmat	0.712183780968304	586166	3c24ffccfe86c9e7c4ea580be6de56fc
OG0004676	SVG	Q96JM7|LMBL3_HUMAN Lethal(3)malignant brain tumor-like protein 3	Agalma elegans	PalmatGasmat	0.7429683693473642	597212	02fd384a49463051f03fd5b0e8e30d0a
OG0004681	SVG	Q9LDK9|APBLA_ARATH Beta-adaptin-like protein A	Agalma elegans	PalmatGasmat	0.7767893157017945	540819	ed72340bdf8b3c3e32571bd7a4cd211f
OG0005244	SVG	Q9Z1Z9|PDLI7_RAT PDZ and LIM domain protein 7	Agalma elegans	PalmatGasmat	1.1603753679431306	616345	ae93d8ce8d3b4a88b83bb7af56967833
OG0003618	SVG	Q9BV94|EDEM2_HUMAN ER degradation-enhancing alpha-mannosidase-like protein 2	Agalma elegans	PalmatGasmat	0.9134024485175954	554691	NA
OG0004533	SVG	Q99J45|NRBP_MOUSE Nuclear receptor-binding protein	Agalma elegans	PalmatGasmat	0.7329190171632635	522817	c4225a02503733e3200fee7f87998a3f
OG0004563	SVG	Q6ZQ89|MARH6_MOUSE E3 ubiquitin-protein ligase MARCH6	Agalma elegans	PalmatGasmat	0.7911829510275628	585348	b32278169f19e531b35bab35c0ff30ac
OG0004658	SVG	Q07536|MMSA_BOVIN Methylmalonate-semialdehyde dehydrogenase [acylating], mitochondrial	Agalma elegans	PalmatGasmat	0.9658963522636932	616514	NA
OG0004784	SVG	Q5TC82|RC3H1_HUMAN Roquin-1	Agalma elegans	PalmatGasmat	0.7258785359047324	512402	NA
OG0004830	SVG	Q8R3Y8|I2BP1_MOUSE Interferon regulatory factor 2-binding protein 1	Agalma elegans	PalmatGasmat	0.8695306125071295	632156	NA
OG0004702	SVG	Q9DBE9|SPB1_MOUSE pre-rRNA processing protein FTSJ3 {ECO:0000255|HAMAP-Rule:MF_03163}	Agalma elegans	PalmatGasmat	0.8764685382281029	524695	611f4116891f1b5c3ce1c94b036b2605
OG0004759	SVG	Q91XU0|WRIP1_MOUSE ATPase WRNIP1	Agalma elegans	PalmatGasmat	0.5805985728051357	621674	468b5729f560bbb7636bca6db82efc24
OG0004831	SVG	Q6PCD5|RFWD3_HUMAN E3 ubiquitin-protein ligase RFWD3	Agalma elegans	PalmatGasmat	0.6846250451191861	613841	d3add539aa07bc0f5165d060d234823e
OG0004729	SVG	Q1LZF2|ARP8_BOVIN Actin-related protein 8	Agalma elegans	PalmatGasmat	0.7378164251583429	548737	4f6a49df13290b2e85c42d021b485380
OG0004732	SVG	Q96KG9|SCYL1_HUMAN N-terminal kinase-like protein	Agalma elegans	PalmatGasmat	0.8204627379745124	509953	NA
OG0004739	SVG	Q5RB87|G3BP1_PONAB Ras GTPase-activating protein-binding protein 1	Agalma elegans	PalmatGasmat	0.9000161870181385	572931	NA
OG0004767	SVG	Q9NQX3|GEPH_HUMAN Gephyrin {ECO:0000303|PubMed:10839351}	Agalma elegans	PalmatGasmat	0.903029348337316	618497	6fbcaa3b0fc0f2f74787dc7bffd931b8
OG0004809	SVG	P97390|VPS45_MOUSE Vacuolar protein sorting-associated protein 45	Agalma elegans	PalmatGasmat	0.8972668177879474	560971	37bbbc0f9231540b532db1b81ee389cc
OG0004815	SVG	Q95SP2|HRD1_DROME E3 ubiquitin-protein ligase HRD1	Agalma elegans	PalmatGasmat	0.8276701038818609	571123	NA
OG0004884	SVG	Q9BRR9|RHG09_HUMAN Rho GTPase-activating protein 9	Agalma elegans	PalmatGasmat	0.8312596012130747	519415	e274e07e269ccc79a97c14780a8a02bf
OG0004741	SVG	Q80UM7|MOGS_MOUSE Mannosyl-oligosaccharide glucosidase	Agalma elegans	PalmatGasmat	0.7678476434942472	576604	4ca12b1782d9fa991dc70910289bd712
OG0004747	SVG	Q6NV04|ILVBL_DANRE Acetolactate synthase-like protein	Agalma elegans	PalmatGasmat	0.8856341465070932	621433	NA
OG0004800	SVG	Q9UIV1|CNOT7_HUMAN CCR4-NOT transcription complex subunit 7	Agalma elegans	PalmatGasmat	0.9111612775133074	628611	da9f69a216883bb0bb3c9a094ddb7edf
OG0004803	SVG	Q9P258|RCC2_HUMAN Protein RCC2	Agalma elegans	PalmatGasmat	0.6001715134780952	627871	NA
OG0004807	SVG	Q08945|SSRP1_HUMAN FACT complex subunit SSRP1	Agalma elegans	PalmatGasmat	0.8021674411041906	603567	a9eaeb389000bc6ac4daee23053dd800
OG0004876	SVG	Q9Y5B6|PAXB1_HUMAN PAX3- and PAX7-binding protein 1	Agalma elegans	PalmatGasmat	0.8155872750309021	639653	0795daab29ae31887a11b90b34656e0e
OG0004918	SVG	A7S6A1|U518_NEMVE UPF0518 protein v1g243165	Agalma elegans	PalmatGasmat	0.7529371551611163	526359	NA
OG0004968	SVG	Q9NXR5|ANR10_HUMAN Ankyrin repeat domain-containing protein 10	Agalma elegans	PalmatGasmat	0.6330266904836391	580134	063bde0d628661b38e68aa1e2487abdb
OG0003379	SVG	Q3UMM4|CDK10_MOUSE Cyclin-dependent kinase 10	Agalma elegans	PalmatGasmat	0.7157486601336358	647833	3961b5e3519a332d27b42d6d71f9a9de
OG0004205	SVG	Q9UNY4|TTF2_HUMAN Transcription termination factor 2	Agalma elegans	PalmatGasmat	0.760612313070409	575761	520d75baf01cf509565bd51d80eedf3b
OG0004869	SVG	P45701|MA1A1_RABIT Mannosyl-oligosaccharide 1,2-alpha-mannosidase IA	Agalma elegans	PalmatGasmat	0.6956326823804619	541075	ee34111f3706d6bfc1ff1d17f8f9586e
OG0004875	SVG	Q5E9I8|DCA11_BOVIN DDB1- and CUL4-associated factor 11	Agalma elegans	PalmatGasmat	0.8329779798036289	606628	df36ca8048181080ac6aa10d318e2c08
OG0004885	SVG	Q9EQX4|AIF1L_MOUSE Allograft inflammatory factor 1-like	Agalma elegans	PalmatGasmat	0.6800001845259093	542212	NA
OG0004930	SVG	A3QJU3|COQ8B_DANRE Atypical kinase COQ8B, mitochondrial {ECO:0000305}	Agalma elegans	PalmatGasmat	0.9305299302705632	515259	16d677bbc9d35482577bca687ff20a7d
OG0004964	SVG	Q8IYE1|CCD13_HUMAN Coiled-coil domain-containing protein 13 {ECO:0000305}	Agalma elegans	PalmatGasmat	0.8267183436224825	631979	e6c1f4b1010cdd5568b5540a77a51b9c
OG0004998	SVG	Q5RH51|XYLK_DANRE Glycosaminoglycan xylosylkinase {ECO:0000250|UniProtKB:O75063}	Agalma elegans	PalmatGasmat	0.6403945232984186	624660	8be4f8d319c07350ce1dbc57432703f6
OG0004866	SVG	Q91820|AURAA_XENLA Aurora kinase A-A	Agalma elegans	PalmatGasmat	0.7917656942578418	552989	NA
OG0004874	SVG	Q8JZQ9|EIF3B_MOUSE Eukaryotic translation initiation factor 3 subunit B {ECO:0000255|HAMAP-Rule:MF_03001}	Agalma elegans	PalmatGasmat	0.9073739512860759	560614	5ec9fa8f62566820861a9d5b6de4aef9
OG0004920	SVG	Q9P2R6|RERE_HUMAN Arginine-glutamic acid dipeptide repeats protein	Agalma elegans	PalmatGasmat	0.8435710558852108	612299	NA
OG0004923	SVG	Q8R5C8|ZMY11_MOUSE Zinc finger MYND domain-containing protein 11	Agalma elegans	PalmatGasmat	0.8006076386391289	643795	07d93e88d4ca6979c472c7ed77848642
OG0004952	SVG	Q9NVR2|INT10_HUMAN Integrator complex subunit 10	Agalma elegans	PalmatGasmat	0.6470633503410153	564002	865a36143a85ef184f65c1dec808fd9f
OG0004955	SVG	Q6AXQ5|PDE12_RAT 2',5'-phosphodiesterase 12	Agalma elegans	PalmatGasmat	0.7271117689963875	638601	NA
OG0005044	SVG	Q8WVS4|WDR60_HUMAN WD repeat-containing protein 60	Agalma elegans	PalmatGasmat	0.7627807636134383	539674	NA
OG0005015	SVG	Q5ZKQ6|DPOE2_CHICK DNA polymerase epsilon subunit 2	Agalma elegans	PalmatGasmat	0.7581519442407655	596267	30d78a2ea7a7a29c5ef1bbf61547069a
OG0005046	SVG	Q9Z2N8|ACL6A_MOUSE Actin-like protein 6A	Agalma elegans	PalmatGasmat	0.6983868841634823	578605	bba51e026cdef08751e175583609a094
OG0005048	SVG	Q8TD16|BICD2_HUMAN Protein bicaudal D homolog 2	Agalma elegans	PalmatGasmat	0.805830270798307	594726	cf4740bb989abf8df4fc61e17e73398c
OG0005082	SVG	Q6NUQ1|RINT1_HUMAN RAD50-interacting protein 1	Agalma elegans	PalmatGasmat	0.8338622976386096	616703	4b0a766c3fd54cc31e2d46cbbfd4a3df
OG0005111	SVG	Q6NTJ3|GWL_XENLA Serine/threonine-protein kinase greatwall	Agalma elegans	PalmatGasmat	0.7273802985346818	582964	30fd462bf6f4b0ba7fb94ad8d7a76c13
OG0004543	SVG	Q8N3Y7|RDHE2_HUMAN Epidermal retinol dehydrogenase 2	Agalma elegans	PalmatGasmat	1.0134625966292292	604113	26382438a5c7aaad062df323dae9e89f
OG0005087	SVG	Q5ZHN3|WIPI2_CHICK WD repeat domain phosphoinositide-interacting protein 2	Agalma elegans	PalmatGasmat	0.7871847068380489	601897	NA
OG0005108	SVG	Q95LR0|MAAT1_MACFA Protein MAATS1	Agalma elegans	PalmatGasmat	0.8352016474113116	597126	NA
OG0005113	SVG	Q7ZW86|CWC27_DANRE Peptidyl-prolyl cis-trans isomerase CWC27 homolog	Agalma elegans	PalmatGasmat	0.8218329079052816	526430	77287ac6cf1701192103deff94033193
OG0005133	SVG	O49923|ADK_PHYPA Adenosine kinase	Agalma elegans	PalmatGasmat	1.0511389691231663	643797	ba1e6ef0dc7258e8631b68db939e72d3
OG0005168	SVG	Q9BTV4|TMM43_HUMAN Transmembrane protein 43	Agalma elegans	PalmatGasmat	0.6803774794411099	592355	607fcae1e9e3d59293030908dee79dd7
OG0005189	SVG	Q96PV6|LENG8_HUMAN Leukocyte receptor cluster member 8	Agalma elegans	PalmatGasmat	0.6355958877985115	559880	51e08aa496f10022dcd0c5f0dd8b5dfc
OG0005190	SVG	Q68EF0|RAB3I_MOUSE Rab-3A-interacting protein	Agalma elegans	PalmatGasmat	0.9598423646259926	581031	dfc63d75509bbfa913aa2b2e81d2f563
OG0005255	SVG	Q3MII6|TBC25_HUMAN TBC1 domain family member 25	Agalma elegans	PalmatGasmat	0.6806403460549392	573109	8974e2096d87bdb5dff36e7041513b55
OG0005378	SVG	Q5R7K0|HSDL1_PONAB Inactive hydroxysteroid dehydrogenase-like protein 1	Agalma elegans	PalmatGasmat	0.9124053778209609	631474	7e002ce64ea70cf2179fdaf2869c7c35
OG0004839	SVG	Q8C092|TAF5_MOUSE Transcription initiation factor TFIID subunit 5	Agalma elegans	PalmatGasmat	0.8213071962708615	561651	81df19040364ad66689d4066c2569265
OG0005144	SVG	Q9HCN4|GPN1_HUMAN GPN-loop GTPase 1 {ECO:0000303|PubMed:20855544}	Agalma elegans	PalmatGasmat	0.8554647142724223	515269	487dde8e1cd8ed16e949a32e780c411b
OG0005167	SVG	Q8D3M4|PHNW_VIBVU 2-aminoethylphosphonate--pyruvate transaminase {ECO:0000255|HAMAP-Rule:MF_01376}	Agalma elegans	PalmatGasmat	1.0232068761083652	618478	NA
OG0005184	SVG	Q4R3J0|RTCA_MACFA RNA 3'-terminal phosphate cyclase	Agalma elegans	PalmatGasmat	0.6349074296325977	640803	NA
OG0005192	SVG	Q92504|S39A7_HUMAN Zinc transporter SLC39A7	Agalma elegans	PalmatGasmat	0.7456859400922313	646732	7b78488947f6274abba7159e7512c7dd
OG0005193	SVG	Q96S94|CCNL2_HUMAN Cyclin-L2	Agalma elegans	PalmatGasmat	0.7904241337372643	632473	1a9695b186bc197aaadc28b8ba4b2d57
OG0005204	SVG	Q9D554|SF3A3_MOUSE Splicing factor 3A subunit 3	Agalma elegans	PalmatGasmat	0.8975427816638049	543212	d1495bc3bf3a1451e662c24bc25d1c94
OG0005252	SVG	Q9P2Y5|UVRAG_HUMAN UV radiation resistance-associated gene protein	Agalma elegans	PalmatGasmat	0.8565234151692718	614205	742e395b5222ba31717ee1a935f15836
OG0005253	SVG	Q92643|GPI8_HUMAN GPI-anchor transamidase	Agalma elegans	PalmatGasmat	0.7474359979477245	546025	NA
OG0005319	SVG	Q8N9H8|MUT7_HUMAN Exonuclease mut-7 homolog	Agalma elegans	PalmatGasmat	0.7672015774129497	564021	5dbb62d4da50af09dafedeb7dcdb44c8
OG0005444	SVG	Q96IK5|GMCL1_HUMAN Germ cell-less protein-like 1	Agalma elegans	PalmatGasmat	0.7517344613706666	522981	NA
OG0005456	SVG	Q9JI38|PUS3_MOUSE tRNA pseudouridine(38/39) synthase	Agalma elegans	PalmatGasmat	0.7468063896487164	530127	9ddb6ff630407698886ce0c7996847b4
OG0003879	SVG	Q99P99|HDAC4_RAT Histone deacetylase 4	Agalma elegans	PalmatGasmat	0.8901166474929578	650920	02486940fb05bcb4f4be0da834cb6625
OG0005207	SVG	Q99797|MIPEP_HUMAN Mitochondrial intermediate peptidase	Agalma elegans	PalmatGasmat	0.9017601987536261	566186	NA
OG0005259	SVG	Q5RC31|ETFA_PONAB Electron transfer flavoprotein subunit alpha, mitochondrial	Agalma elegans	PalmatGasmat	0.8994063548034053	626998	3c5e9c1de5ca557f2062cac3b3731af8
OG0005273	SVG	Q9VCA9|SPCS3_DROME Signal peptidase complex subunit 3	Agalma elegans	PalmatGasmat	0.9316094914827912	539737	NA
OG0005278	SVG	Q28CM8|ARFG2_XENTR ADP-ribosylation factor GTPase-activating protein 2	Agalma elegans	PalmatGasmat	0.8234088938096553	568091	0c73097fbeaca5359d22ecdad1bb72f8
OG0005280	SVG	Q5R4Q3|SEC62_PONAB Translocation protein SEC62	Agalma elegans	PalmatGasmat	0.8044832700638681	592091	NA
OG0005308	SVG	A7S8T5|CCD42_NEMVE Coiled-coil domain-containing protein 42 homolog {ECO:0000305}	Agalma elegans	PalmatGasmat	0.7955752731230018	617965	4f9d9d7aa1bb247a428ef465ff2c95ee
OG0005374	SVG	Q6PB03|PLD3_XENLA Phospholipase D3	Agalma elegans	PalmatGasmat	1.1536032987240683	562937	NA
OG0005390	SVG	Q91857|TAF6_XENLA Transcription initiation factor TFIID subunit 6	Agalma elegans	PalmatGasmat	0.7233085101377076	647978	476326a35d41e055a2c51fe4d069c0e1
OG0005420	SVG	Q9QXE7|TBL1X_MOUSE F-box-like/WD repeat-containing protein TBL1X	Agalma elegans	PalmatGasmat	0.8178654412949967	571569	a6bd4f3b83510c4a0ca0e36d26abac79
OG0005424	SVG	Q6DE73|OGFD1_XENLA Prolyl 3-hydroxylase OGFOD1	Agalma elegans	PalmatGasmat	0.7813169920515631	644348	4c03c8ad483ebb52923c23f16453af7c
OG0005529	SVG	Q5XGG5|CCNF_XENTR Cyclin-F	Agalma elegans	PalmatGasmat	0.6163378123888533	613578	3f5c3c4f7f19e257b69593108999dcd8
OG0005583	SVG	Q5M7Q1|FLCN_XENTR Folliculin	Agalma elegans	PalmatGasmat	0.968337564776311	617727	6f8e4b93b7bd454753f04eaae9c58758
OG0005597	SVG	Q9EPS3|GLCE_MOUSE D-glucuronyl C5-epimerase	Agalma elegans	PalmatGasmat	0.8198046803078471	582552	c2827b2c7c6477c35e7fb694bc1fa9a9
OG0006071	SVG	Q63665|USF2_RAT Upstream stimulatory factor 2	Agalma elegans	PalmatGasmat	0.8245917952427094	631840	NA
OG0006367	SVG	Q99J47|DRS7B_MOUSE Dehydrogenase/reductase SDR family member 7B	Agalma elegans	PalmatGasmat	0.9772374175703998	643497	NA
OG0005109	SVG	Q99J62|RFC4_MOUSE Replication factor C subunit 4	Agalma elegans	PalmatGasmat	0.7307359502537986	644676	05ba56b66b2d8380cd37fecd2582b5be
OG0005233	SVG	Q2TBP4|POC1A_BOVIN POC1 centriolar protein homolog A	Agalma elegans	PalmatGasmat	0.739015258079241	525325	a49fd91690873629beb60bd1d44cb24b
OG0005272	SVG	Q9VT57|CDK8_DROME Cyclin-dependent kinase 8	Agalma elegans	PalmatGasmat	0.7563641145897605	542548	NA
OG0005356	SVG	Q8VEG6|CNO6L_MOUSE CCR4-NOT transcription complex subunit 6-like	Agalma elegans	PalmatGasmat	0.7394299625449964	565512	3d14e0eab1a0bb4939f15ff2942b5142
OG0005360	SVG	Q6PD83|BZW1A_DANRE Basic leucine zipper and W2 domain-containing protein 1-A	Agalma elegans	PalmatGasmat	0.9099835441547787	517087	NA
OG0005367	SVG	Q9BXR0|TGT_HUMAN Queuine tRNA-ribosyltransferase catalytic subunit 1 {ECO:0000255|HAMAP-Rule:MF_03218}	Agalma elegans	PalmatGasmat	0.9156136802454855	532154	NA
OG0005379	SVG	Q9NWZ5|UCKL1_HUMAN Uridine-cytidine kinase-like 1	Agalma elegans	PalmatGasmat	0.6492729979946724	510932	badac2fa012c1fa69546f8c98ef73be9
OG0005385	SVG	Q9NPF5|DMAP1_HUMAN DNA methyltransferase 1-associated protein 1	Agalma elegans	PalmatGasmat	0.8015063314947757	632922	22afc2b8fbc20ea9326380318f1378cf
OG0005397	SVG	Q9D439|CFA53_MOUSE Cilia- and flagella-associated protein 53 {ECO:0000312|MGI:MGI:1921703}	Agalma elegans	PalmatGasmat	1.0582280043870955	566730	dbc0f39d93358d3184682221bf9f7281
OG0005406	SVG	Q9UKM7|MA1B1_HUMAN Endoplasmic reticulum mannosyl-oligosaccharide 1,2-alpha-mannosidase	Agalma elegans	PalmatGasmat	0.6101690603633793	650257	1399186dd85309c8fce5de9d44ba4ced
OG0005431	SVG	Q9NUP7|TRM13_HUMAN tRNA:m(4)X modification enzyme TRM13 homolog	Agalma elegans	PalmatGasmat	0.8564359787282807	552033	58db114d66b3fcc2ffadf80867a65c1f
OG0005458	SVG	Q63486|RRAGA_RAT Ras-related GTP-binding protein A {ECO:0000305}	Agalma elegans	PalmatGasmat	0.8522329487304916	531869	NA
OG0005530	SVG	Q8N0Z6|TTC5_HUMAN Tetratricopeptide repeat protein 5	Agalma elegans	PalmatGasmat	0.7370359144935376	535670	90cc264be539815ce357b09b611a4729
OG0005544	SVG	Q17BU3|KIF1A_AEDAE Kinesin-like protein unc-104	Agalma elegans	PalmatGasmat	0.9746301822272495	625960	a15cfd7cf2348d03c61718b0ea613252
OG0005546	SVG	Q9JHW0|PSB7_RAT Proteasome subunit beta type-7	Agalma elegans	PalmatGasmat	0.8693931185848834	651835	NA
OG0005556	SVG	Q9H920|RN121_HUMAN RING finger protein 121	Agalma elegans	PalmatGasmat	0.9177757287929811	643501	8ca3b9edfba220a06ced5246b1766745
OG0005575	SVG	Q08C93|ABD12_DANRE Monoacylglycerol lipase ABHD12 {ECO:0000305}	Agalma elegans	PalmatGasmat	0.9751847647780614	562505	47374fafe643a63cad03c868051278d0
OG0005599	SVG	Q9NZ01|TECR_HUMAN Very-long-chain enoyl-CoA reductase {ECO:0000305}	Agalma elegans	PalmatGasmat	0.9648045466430362	613904	3f0dd7339cc43d41e2eb5d7971ed68da
OG0005701	SVG	Q8R368|DYXC1_MOUSE Dyslexia susceptibility 1 candidate gene 1 protein homolog	Agalma elegans	PalmatGasmat	0.7641442951970842	576531	b5dc4896b07489f44d13673289d9acd4
OG0004356	SVG	Q640B4|MUS81_XENTR Crossover junction endonuclease MUS81	Agalma elegans	PalmatGasmat	0.8050239770983166	554403	2f4fd48ab64a2843f3726c9764ac833b
OG0004991	SVG	Q4V920|PACN1_DANRE Protein kinase C and casein kinase substrate in neurons protein 1	Agalma elegans	PalmatGasmat	0.9634468666031872	630136	e39a75235d8b0c32d449236a25e78566
OG0005396	SVG	Q9H9A5|CNO10_HUMAN CCR4-NOT transcription complex subunit 10	Agalma elegans	PalmatGasmat	0.825914648155219	618323	eaa0db65c4a29b40784e106b661cd3c1
OG0005513	SVG	Q9H095|IQCG_HUMAN IQ domain-containing protein G	Agalma elegans	PalmatGasmat	0.9900778443778124	512842	NA
OG0005525	SVG	Q6TUD4|YIPF3_RAT Protein YIPF3	Agalma elegans	PalmatGasmat	0.6989061432644263	587631	23f8d47376c5538fe9f4bcc4460b2b53
OG0005572	SVG	Q99L90|MCRS1_MOUSE Microspherule protein 1	Agalma elegans	PalmatGasmat	0.7953653554562372	566413	NA
OG0005612	SVG	Q9D5L7|SPSB1_MOUSE SPRY domain-containing SOCS box protein 1	Agalma elegans	PalmatGasmat	0.6250343295571461	584312	NA
OG0005649	SVG	Q8JIF5|ERAL1_CHICK GTPase Era, mitochondrial	Agalma elegans	PalmatGasmat	0.8472683792750954	588898	NA
OG0005661	SVG	Q92794|KAT6A_HUMAN Histone acetyltransferase KAT6A	Agalma elegans	PalmatGasmat	0.7986350614620045	640612	c8b3f476eb7a22a0f870cd72956f3c0e
OG0005682	SVG	Q8N5T2|TBC19_HUMAN TBC1 domain family member 19	Agalma elegans	PalmatGasmat	0.8192728687646291	515374	7c9eba871e3143954dc02e9412ab42af
OG0005688	SVG	Q923D5|WBP11_MOUSE WW domain-binding protein 11	Agalma elegans	PalmatGasmat	0.8081414245072767	557684	73ceb74b0883d07793a00017b9f15494
OG0005778	SVG	Q8C2L6|T161B_MOUSE Transmembrane protein 161B	Agalma elegans	PalmatGasmat	0.8900317608297957	634258	49ac29faf86ddf9ea44a677a32582827
OG0005855	SVG	Q32LM2|SGTA_BOVIN Small glutamine-rich tetratricopeptide repeat-containing protein alpha	Agalma elegans	PalmatGasmat	0.8222382123699413	624251	NA
OG0004032	SVG	Q6DCV0|WIPI4_XENLA WD repeat domain phosphoinositide-interacting protein 4	Agalma elegans	PalmatGasmat	0.8049265640307195	612180	NA
OG0005508	SVG	Q5DU02|UBP22_MOUSE Ubiquitin carboxyl-terminal hydrolase 22	Agalma elegans	PalmatGasmat	0.7876767638971223	595360	2f58155c59b32379166290a90e07a157
OG0005639	SVG	Q8N2K1|UB2J2_HUMAN Ubiquitin-conjugating enzyme E2 J2	Agalma elegans	PalmatGasmat	0.8573356176771897	548143	NA
OG0005640	SVG	Q9Y315|DEOC_HUMAN Deoxyribose-phosphate aldolase	Agalma elegans	PalmatGasmat	0.9872554377889347	546036	NA
OG0005642	SVG	Q6IP18|RFA2A_XENLA Replication protein A 32 kDa subunit-A	Agalma elegans	PalmatGasmat	0.7587193461217747	624278	68aa5cbe91f002794c289be98d191891
OG0005652	SVG	Q5RID7|SNX17_DANRE Sorting nexin-17	Agalma elegans	PalmatGasmat	0.8240414802927037	594959	84e18239e07bf51b70cfd7ca6be70530
OG0005657	SVG	Q9CS74|ECD_MOUSE Protein ecdysoneless homolog {ECO:0000250|UniProtKB:Q9W032}	Agalma elegans	PalmatGasmat	0.7655997619016589	642227	c707acb6ee8e57f98bce3e1370269113
OG0005660	SVG	Q96Q11|TRNT1_HUMAN CCA tRNA nucleotidyltransferase 1, mitochondrial	Agalma elegans	PalmatGasmat	0.7983746332324401	573151	NA
OG0005663	SVG	Q62902|LMAN1_RAT Protein ERGIC-53	Agalma elegans	PalmatGasmat	0.6688757688337338	612639	5e12e29ef1c5f51d2a32c33a42134072
OG0005664	SVG	Q8BRG8|TM209_MOUSE Transmembrane protein 209	Agalma elegans	PalmatGasmat	0.787433584234465	514530	70b017aed9cc2991b775805bc77f2bba
OG0005671	SVG	Q969G3|SMCE1_HUMAN SWI/SNF-related matrix-associated actin-dependent regulator of chromatin subfamily E member 1	Agalma elegans	PalmatGasmat	0.7800298928234884	637989	be6e5041780ecb8dccd2fd92993d8b9e
OG0005678	SVG	Q8C1A5|THOP1_MOUSE Thimet oligopeptidase	Agalma elegans	PalmatGasmat	0.7890895258879403	613900	7eb102187eb66bfb8962fb994a0b011b
OG0005731	SVG	Q66II8|RU17_XENTR U1 small nuclear ribonucleoprotein 70 kDa	Agalma elegans	PalmatGasmat	0.8469567506976396	608235	NA
OG0005746	SVG	Q7T292|MFRN2_DANRE Mitoferrin-2	Agalma elegans	PalmatGasmat	0.8552902906751135	564629	f1b6cf90f6816b70a7555555630f3f8d
OG0005755	SVG	Q6IRP4|ABHDD_XENLA Protein ABHD13 {ECO:0000305}	Agalma elegans	PalmatGasmat	0.7191475196985971	533937	NA
OG0005757	SVG	Q29RP8|KMT5B_BOVIN Histone-lysine N-methyltransferase KMT5B {ECO:0000305}	Agalma elegans	PalmatGasmat	0.9358327870528842	578702	bb4c2ef27735333423d466acb9bbe88b
OG0005765	SVG	Q2TBG8|UCHL3_BOVIN Ubiquitin carboxyl-terminal hydrolase isozyme L3	Agalma elegans	PalmatGasmat	0.8366213213733573	575663	NA
OG0005807	SVG	Q9MAQ3|UBP11_ARATH Putative ubiquitin carboxyl-terminal hydrolase 11	Agalma elegans	PalmatGasmat	0.7758240329527232	517091	799054da6eea3ec03c2150d5962a6743
OG0005808	SVG	Q9BX40|LS14B_HUMAN Protein LSM14 homolog B	Agalma elegans	PalmatGasmat	0.8433011439259271	528825	3d5654667db137e42c757a0a73fd153f
OG0005811	SVG	Q9BUI4|RPC3_HUMAN DNA-directed RNA polymerase III subunit RPC3	Agalma elegans	PalmatGasmat	0.8707302007658182	589388	6d65a71c1159d0ee182d414c71a58dc0
OG0005813	SVG	Q9NVC6|MED17_HUMAN Mediator of RNA polymerase II transcription subunit 17	Agalma elegans	PalmatGasmat	0.7930989745576733	525685	e1d9aec6f3b1b14b1b6895742fcdf8e8
OG0005819	SVG	Q68FF0|K1841_MOUSE Uncharacterized protein KIAA1841	Agalma elegans	PalmatGasmat	0.8315511397488173	512058	7464d377b0223fc6a6f5d3d89107983f
OG0005845	SVG	Q6RFH5|WDR74_HUMAN WD repeat-containing protein 74	Agalma elegans	PalmatGasmat	0.6529332208823392	626050	33c3350b6f5ef11486b1182d70504b4a
OG0005854	SVG	Q8TBC4|UBA3_HUMAN NEDD8-activating enzyme E1 catalytic subunit	Agalma elegans	PalmatGasmat	0.8436666878561334	569037	NA
OG0005858	SVG	Q5U5Q3|MEX3C_HUMAN RNA-binding E3 ubiquitin-protein ligase MEX3C	Agalma elegans	PalmatGasmat	0.6775600715929319	526006	1aa0bb89b0ee16809d4fde0cdc5fda0e
OG0005880	SVG	Q9QZN3|FBX8_MOUSE F-box only protein 8	Agalma elegans	PalmatGasmat	0.917668616118185	558628	1d44aa75ebe6ac2dd13682d3b9a48d63
OG0005922	SVG	Q28CZ7|ISPD_XENTR Isoprenoid synthase domain-containing protein	Agalma elegans	PalmatGasmat	0.9708548632589332	631279	aa62032f041d752a0e5bd25d4d2d7c96
OG0005943	SVG	P49642|PRI1_HUMAN DNA primase small subunit	Agalma elegans	PalmatGasmat	0.6752305718046342	560238	79812ee02493c3db910c8a9201e18de0
OG0005965	SVG	Q6GR37|MET16_XENLA Methyltransferase-like protein 16	Agalma elegans	PalmatGasmat	0.7768839574147018	525300	NA
OG0005996	SVG	Q803V5|LST8_DANRE Target of rapamycin complex subunit lst8	Agalma elegans	PalmatGasmat	0.8775056719755667	597466	NA
OG0006006	SVG	Q4R5T4|RNF32_MACFA RING finger protein 32	Agalma elegans	PalmatGasmat	0.824739725927508	613354	NA
OG0006200	SVG	Q9NRH2|SNRK_HUMAN SNF-related serine/threonine-protein kinase	Agalma elegans	PalmatGasmat	0.7701272388889895	527465	b637b21bcbcc66a32965e06962a652aa
OG0006296	SVG	Q7ZXV8|ZN207_XENLA BUB3-interacting and GLEBS motif-containing protein ZNF207 {ECO:0000250|UniProtKB:O43670}	Agalma elegans	PalmatGasmat	0.8252740962743652	520031	NA
OG0005631	SVG	Q9VTF9|UFD1_DROME Ubiquitin fusion degradation protein 1 homolog	Agalma elegans	PalmatGasmat	0.8530559308743328	572262	dab6996c5779c31f92a5bd0dc771b2d2
OG0005676	SVG	Q9D0N7|CAF1B_MOUSE Chromatin assembly factor 1 subunit B	Agalma elegans	PalmatGasmat	0.7781333069363199	617340	d93059d1fbf535414de9a9439a3e86c4
OG0005704	SVG	Q6AXT8|SF3A2_RAT Splicing factor 3A subunit 2	Agalma elegans	PalmatGasmat	0.8399123287133216	516904	bed688400d4847bb7e1e09db937b33be
OG0005737	SVG	Q7ZTZ2|RLP24_DANRE Probable ribosome biogenesis protein RLP24	Agalma elegans	PalmatGasmat	0.9653356103435261	617864	NA
OG0005744	SVG	P97368|MEIS3_MOUSE Homeobox protein Meis3	Agalma elegans	PalmatGasmat	0.6253392115916424	515334	NA
OG0005767	SVG	Q5XJS5|THOC6_DANRE THO complex subunit 6 homolog	Agalma elegans	PalmatGasmat	0.7295228311783167	641155	b45f5355fce6aff87b55af17f49f38e5
OG0005800	SVG	Q9CQJ4|RING2_MOUSE E3 ubiquitin-protein ligase RING2	Agalma elegans	PalmatGasmat	0.7944277903289982	648680	NA
OG0005823	SVG	X1WER2|UBA5_DANRE Ubiquitin-like modifier-activating enzyme 5	Agalma elegans	PalmatGasmat	0.7408335805695502	519417	NA
OG0005834	SVG	Q8VDY4|EFCB7_MOUSE EF-hand calcium-binding domain-containing protein 7	Agalma elegans	PalmatGasmat	0.8576548616263168	553714	45e3248515e5104ebc90d562f50ea79f
OG0005840	SVG	Q91W96|APC4_MOUSE Anaphase-promoting complex subunit 4	Agalma elegans	PalmatGasmat	0.800348008970488	600431	cdfae0e0606d9c13477b4ca1e9347b74
OG0005856	SVG	Q9QYW3|PHOCN_RAT MOB-like protein phocein	Agalma elegans	PalmatGasmat	0.7601622289141282	546295	NA
OG0005868	SVG	Q5RDD2|PR38A_PONAB Pre-mRNA-splicing factor 38A	Agalma elegans	PalmatGasmat	0.7877285388568296	587322	NA
OG0005888	SVG	Q7ZVJ6|QTRT2_DANRE Queuine tRNA-ribosyltransferase accessory subunit 2 {ECO:0000255|HAMAP-Rule:MF_03043}	Agalma elegans	PalmatGasmat	0.8017101127208146	640974	690777bfb63d86dd8aae0a7d71b18d44
OG0005947	SVG	Q05B18|SHQ1_XENTR Protein SHQ1 homolog	Agalma elegans	PalmatGasmat	0.8188359748483199	515494	NA
OG0005964	SVG	Q9QXP4|DONS_MOUSE Protein downstream neighbor of Son	Agalma elegans	PalmatGasmat	0.8156788381055136	636141	c5a1c666bf9deb5d664caa7282343fa4
OG0005971	SVG	A1L1C7|PAN3_XENTR PAB-dependent poly(A)-specific ribonuclease subunit PAN3 {ECO:0000255|HAMAP-Rule:MF_03181}	Agalma elegans	PalmatGasmat	0.8056567776689493	594303	4a19855c62fa2626a789fe900ce63f85
OG0005982	SVG	Q9CZ28|SNF8_MOUSE Vacuolar-sorting protein SNF8	Agalma elegans	PalmatGasmat	0.8327215513583711	538226	NA
OG0005987	SVG	P51868|CASQ2_RAT Calsequestrin-2	Agalma elegans	PalmatGasmat	0.7936665696271655	575625	NA
OG0005995	SVG	Q9I8J6|EBP2_XENLA Probable rRNA-processing protein EBP2	Agalma elegans	PalmatGasmat	0.9367059451582386	643214	NA
OG0006012	SVG	Q922H9|ZN330_MOUSE Zinc finger protein 330	Agalma elegans	PalmatGasmat	0.9951837840468369	629853	NA
OG0006063	SVG	Q96P11|NSUN5_HUMAN Probable 28S rRNA (cytosine-C(5))-methyltransferase	Agalma elegans	PalmatGasmat	0.8306031946903168	591113	b1219db784a2d5e1e205e28931b948b4
OG0006114	SVG	Q8IY50|S35F3_HUMAN Putative thiamine transporter SLC35F3 {ECO:0000305}	Agalma elegans	PalmatGasmat	0.8761814721184508	510083	41d6aca0109806f61d62e29ce74cfcf9
OG0006121	SVG	O60921|HUS1_HUMAN Checkpoint protein HUS1	Agalma elegans	PalmatGasmat	0.8892769453545343	534608	NA
OG0006122	SVG	Q5W1J5|FOXP1_XENLA Forkhead box protein P1	Agalma elegans	PalmatGasmat	0.8004456315354321	616627	NA
OG0006152	SVG	Q9JJ78|TOPK_MOUSE Lymphokine-activated killer T-cell-originated protein kinase	Agalma elegans	PalmatGasmat	0.642375799777092	618644	eeda207c1bbc1c08d0a00270e299ba0f
OG0006155	SVG	Q92117|TBP_PROFL TATA-box-binding protein	Agalma elegans	PalmatGasmat	0.8630213549537501	594769	NA
OG0006602	SVG	Q9NRN7|ADPPT_HUMAN L-aminoadipate-semialdehyde dehydrogenase-phosphopantetheinyl transferase	Agalma elegans	PalmatGasmat	0.7878029588474271	532393	4d298b9ca0137e1a33258bec76ca9154
OG0003849	SVG	Q6DHU1|CLP1L_DANRE Cleft lip and palate transmembrane protein 1-like protein	Agalma elegans	PalmatGasmat	0.9063093897063961	584414	9944f3ff9e8eb289dc4c97ffd6f13ae0
OG0005867	SVG	Q96DH6|MSI2H_HUMAN RNA-binding protein Musashi homolog 2	Agalma elegans	PalmatGasmat	0.698796193387207	638714	25a0032afe798b90a1769825d48fe36f
OG0005983	SVG	Q76I79|SSH1_MOUSE Protein phosphatase Slingshot homolog 1	Agalma elegans	PalmatGasmat	0.9554111504220458	622325	NA
OG0005609	SVG	P23919|KTHY_HUMAN Thymidylate kinase	Agalma elegans	PalmatGasmat	0.7461150403948694	604326	777709df77bbe2fb3bcf88876db37798
OG0005750	SVG	Q9D172|ES1_MOUSE ES1 protein homolog, mitochondrial	Agalma elegans	PalmatGasmat	0.7890778533519394	547257	3de5cccdba40bb9ff811672943a7e3aa
OG0005909	SVG	Q9Y3B2|EXOS1_HUMAN Exosome complex component CSL4	Agalma elegans	PalmatGasmat	0.5794442438129218	528489	da27f40cf8c58c8de02c6473456ec58b
OG0005913	SVG	Q92519|TRIB2_HUMAN Tribbles homolog 2	Agalma elegans	PalmatGasmat	0.6328354805623216	570656	e5e2a0db3a3c2a020e99adee1b765802
OG0005932	SVG	Q8R0L9|TADA3_MOUSE Transcriptional adapter 3	Agalma elegans	PalmatGasmat	0.8507563359094975	619084	63cf24eeb437cc088bc8f1ac4fb7ac51
OG0005939	SVG	Q5E9B3|PGTB2_BOVIN Geranylgeranyl transferase type-2 subunit beta	Agalma elegans	PalmatGasmat	0.6553808381829666	568796	13eb55829a5fce7843139cff92af276b
OG0006009	SVG	A2AWT3|AT7L3_MOUSE Ataxin-7-like protein 3 {ECO:0000255|HAMAP-Rule:MF_03047}	Agalma elegans	PalmatGasmat	0.8978653623559815	586409	0c560ef43c8fcb25184ed1559731c0e4
OG0006010	SVG	Q9YGY3|BUB3_XENLA Mitotic checkpoint protein BUB3	Agalma elegans	PalmatGasmat	0.8189357761826107	527865	NA
OG0006126	SVG	Q5E9N9|APEX2_BOVIN DNA-(apurinic or apyrimidinic site) lyase 2	Agalma elegans	PalmatGasmat	0.9345294580496993	608155	NA
OG0006168	SVG	Q2T9T9|FBXW9_BOVIN F-box/WD repeat-containing protein 9	Agalma elegans	PalmatGasmat	0.8202229713902071	639397	c57c3cb822ec968275ed13eae6607080
OG0006224	SVG	Q921D4|MED6_MOUSE Mediator of RNA polymerase II transcription subunit 6	Agalma elegans	PalmatGasmat	0.769514650886214	580472	bae596e73b0a5f03c31bf77d2e01be53
OG0006244	SVG	P78412|IRX6_HUMAN Iroquois-class homeodomain protein IRX-6	Agalma elegans	PalmatGasmat	0.8555511633214142	542111	NA
OG0006280	SVG	Q8C3I8|HGH1_MOUSE Protein HGH1 homolog	Agalma elegans	PalmatGasmat	0.8363727716424755	609632	94a02f8ad6f39d257fd19319796e6ffd
OG0003681	SVG	Q6GPA7|HDAC8_XENLA Histone deacetylase 8	Agalma elegans	PalmatGasmat	0.5760265403296229	602704	2135f0d61e5037d80da336876d744fe0
OG0005903	SVG	Q7SXM7|PRP31_DANRE U4/U6 small nuclear ribonucleoprotein Prp31	Agalma elegans	PalmatGasmat	0.6997400174728986	643862	34afbd22443a8cde3f292fee589a0c66
OG0005919	SVG	Q92564|DCNL4_HUMAN DCN1-like protein 4	Agalma elegans	PalmatGasmat	0.8877736028659283	644564	a78ef14f5a1051ba4a1358ac4058805e
OG0006052	SVG	Q90X38|GPKOW_DANRE G patch domain and KOW motifs-containing protein	Agalma elegans	PalmatGasmat	0.7808343418300644	621312	29005dfc17d4a60207e4ceaf81586a8e
OG0006054	SVG	Q9D753|EXOS8_MOUSE Exosome complex component RRP43	Agalma elegans	PalmatGasmat	0.7669827079614208	549892	1c097913ce544485c38d86bc82805040
OG0006087	SVG	O75486|SUPT3_HUMAN Transcription initiation protein SPT3 homolog	Agalma elegans	PalmatGasmat	0.8054839451720136	626431	NA
OG0006102	SVG	Q13889|TF2H3_HUMAN General transcription factor IIH subunit 3	Agalma elegans	PalmatGasmat	0.6401314869632636	534942	0371d79035bd734e7e9efaf288cc5271
OG0006202	SVG	Q6P0I8|EXOS6_DANRE Exosome complex component MTR3	Agalma elegans	PalmatGasmat	0.7895383575951915	564235	31369aec288901b4a7753cd163bb464b
OG0006251	SVG	Q4VBT5|MKRN1_DANRE Probable E3 ubiquitin-protein ligase makorin-1	Agalma elegans	PalmatGasmat	0.7880783023780606	536193	673bcda71f3f1c79fc061130eecfab8a
OG0006291	SVG	Q9H777|RNZ1_HUMAN Zinc phosphodiesterase ELAC protein 1	Agalma elegans	PalmatGasmat	0.8296727435113335	602191	NA
OG0006313	SVG	Q92968|PEX13_HUMAN Peroxisomal membrane protein PEX13	Agalma elegans	PalmatGasmat	0.7698932399628271	546083	4d470577c2510456e7cdb10a2091b07c
OG0006333	SVG	Q9H9L4|KANL2_HUMAN KAT8 regulatory NSL complex subunit 2	Agalma elegans	PalmatGasmat	0.82656760240727	516860	9ce55d3b106b8739a6b5ae6929a73666
OG0006336	SVG	Q6P632|NAA20_XENTR N-alpha-acetyltransferase 20	Agalma elegans	PalmatGasmat	0.7739924128774645	554197	NA
OG0006354	SVG	V5YMB3|DAPB3_PSEMX Dipeptidyl aminopeptidase BIII {ECO:0000312|EMBL:BAO18428.1}	Agalma elegans	PalmatGasmat	0.9252247733407106	637087	0ae917d76368f4184728e97d33ee3334
OG0006370	SVG	Q9GKR6|CAYP2_MACFA Calcyphosin-2	Agalma elegans	PalmatGasmat	0.8488655162769746	588897	b36f894aa686723e001e2a69219505a3
OG0006374	SVG	Q9DAJ4|WDR83_MOUSE WD repeat domain-containing protein 83	Agalma elegans	PalmatGasmat	0.8050816109913731	578167	dbe7a538098819d01c49cb9629b253e2
OG0006387	SVG	Q8BJH1|ZC21A_MOUSE Zinc finger C2HC domain-containing protein 1A	Agalma elegans	PalmatGasmat	0.8227347081408997	626312	NA
OG0006388	SVG	Q9NUQ2|PLCE_HUMAN 1-acyl-sn-glycerol-3-phosphate acyltransferase epsilon	Agalma elegans	PalmatGasmat	0.7229752687383408	593638	589b96d1ff709e992768435233264e99
OG0006398	SVG	O43541|SMAD6_HUMAN Mothers against decapentaplegic homolog 6	Agalma elegans	PalmatGasmat	0.7997680656525143	636025	NA
OG0006400	SVG	Q8WUJ0|STYX_HUMAN Serine/threonine/tyrosine-interacting protein	Agalma elegans	PalmatGasmat	0.8255287593558475	538048	NA
OG0006191	SVG	Q66IH2|TBRG1_XENTR Transforming growth factor beta regulator 1	Agalma elegans	PalmatGasmat	0.8861370468115025	565079	56f31317e1499ff13027562aff69d108
OG0006326	SVG	Q32LJ2|ARFRP_BOVIN ADP-ribosylation factor-related protein 1	Agalma elegans	PalmatGasmat	1.0003407030271447	522210	f192a6fedb7b3905a1c920ff25d21e56
OG0006856	SVG	Q6IQ97|RBM41_DANRE RNA-binding protein 4.1	Agalma elegans	PalmatGasmat	0.7319912322012232	537583	NA
OG0006171	SVG	Q6GNJ8|VPS72_XENLA Vacuolar protein sorting-associated protein 72 homolog	Agalma elegans	PalmatGasmat	0.8399443261941424	613518	NA
OG0006193	SVG	Q6ZNW5|GDPP1_HUMAN GDP-D-glucose phosphorylase 1	Agalma elegans	PalmatGasmat	0.7269383520205841	562291	NA
OG0006228	SVG	Q6P1Q0|LTMD1_HUMAN LETM1 domain-containing protein 1	Agalma elegans	PalmatGasmat	0.6467572351230213	636636	NA
OG0006279	SVG	Q9CZ15|PSF1_MOUSE DNA replication complex GINS protein PSF1	Agalma elegans	PalmatGasmat	0.8131606476025233	567539	NA
OG0006299	SVG	Q9VY86|TM2D2_DROME TM2 domain-containing protein CG11103	Agalma elegans	PalmatGasmat	0.698719513434932	541694	NA
OG0006338	SVG	Q8WTS6|SETD7_HUMAN Histone-lysine N-methyltransferase SETD7	Agalma elegans	PalmatGasmat	0.8329141052330642	527687	NA
OG0006358	SVG	Q921Y2|IMP3_MOUSE U3 small nucleolar ribonucleoprotein protein IMP3	Agalma elegans	PalmatGasmat	0.7977855377543339	580592	NA
OG0006377	SVG	Q8K3I9|GLCI1_MOUSE Glucocorticoid-induced transcript 1 protein	Agalma elegans	PalmatGasmat	0.6740480602815729	532210	NA
OG0006399	SVG	Q9DBS8|POC5_MOUSE Centrosomal protein POC5	Agalma elegans	PalmatGasmat	0.6084662452165159	631358	ad93aed6824ceb7f0b5a7844da03fd2b
OG0006406	SVG	Q9V359|VPS28_DROME Vacuolar protein sorting-associated protein 28 homolog	Agalma elegans	PalmatGasmat	0.9460695275025689	525175	NA
OG0006419	SVG	B5XF11|KDM8_SALSA Lysine-specific demethylase 8	Agalma elegans	PalmatGasmat	0.7716091766443146	615709	7bde5d8164dcab84a7729e88db96a950
OG0006437	SVG	P34284|YKK7_CAEEL Uncharacterized F-box/LRR-repeat protein C02F5.7	Agalma elegans	PalmatGasmat	0.7635966795583048	624931	aa429dc5b2d00b73eee4a27ebf27c28c
OG0006446	SVG	Q86YS6|RAB43_HUMAN Ras-related protein Rab-43	Agalma elegans	PalmatGasmat	0.9249287780624783	578599	NA
OG0006492	SVG	Q7ZVT3|SAS6_DANRE Spindle assembly abnormal protein 6 homolog	Agalma elegans	PalmatGasmat	0.8701936245065879	526105	157c09fb202c5fd3f1237644dbfc89b8
OG0006500	SVG	Q9Z191|EYA4_MOUSE Eyes absent homolog 4	Agalma elegans	PalmatGasmat	0.8121709387488183	648008	5cf88028f53e512ab2d49d437a3e3877
OG0004393	SVG	Q8BXX2|ZBT49_MOUSE Zinc finger and BTB domain-containing protein 49	Agalma elegans	PalmatGasmat	0.8287656157006296	542901	f35e1d53b6eafe141e5ef6d562dd75cb
OG0006072	SVG	Q5R8H5|T2EA_PONAB General transcription factor IIE subunit 1	Agalma elegans	PalmatGasmat	0.7183657703535845	584201	2c4efe255f6b624490cae42609158049
OG0006101	SVG	Q6NU08|MTRAB_XENLA Myotubularin-related protein 10-B	Agalma elegans	PalmatGasmat	0.8588784966178712	626163	1311c3603406d2b844bf6c94029619f7
OG0006305	SVG	Q8VDH1|FBX21_MOUSE F-box only protein 21	Agalma elegans	PalmatGasmat	0.8870938612334099	514286	90d07b9d25454084e866bfb51568ff3f
OG0006321	SVG	Q5F413|SMAP2_CHICK Stromal membrane-associated protein 2	Agalma elegans	PalmatGasmat	0.7842950099124311	528390	0614b8da18278b5bca2c16f698cbcfc9
OG0006349	SVG	Q9CWZ7|SNAG_MOUSE Gamma-soluble NSF attachment protein	Agalma elegans	PalmatGasmat	0.7401413459173607	614687	cdb58ed64410bd4ef6b286d43f790eb7
OG0006369	SVG	Q6PBN5|AUP1_DANRE Ancient ubiquitous protein 1	Agalma elegans	PalmatGasmat	0.8749593724672142	596891	edc4a2b8d90eb999c1574098774c141e
OG0006414	SVG	Q6IMM1|DJC27_CHICK DnaJ homolog subfamily C member 27	Agalma elegans	PalmatGasmat	0.9109849419051597	589811	NA
OG0006422	SVG	Q9VH78|ALG12_DROME Probable Dol-P-Man:Man(7)GlcNAc(2)-PP-Dol alpha-1,6-mannosyltransferase	Agalma elegans	PalmatGasmat	0.8568951209191871	595474	9f09115970c470b98c89a7b35ae66951
OG0006424	SVG	Q8IMA8|PANG2_DROME Protein pangolin, isoform J	Agalma elegans	PalmatGasmat	0.6922114234210234	569273	NA
OG0006441	SVG	Q3TZI6|CCNJ_MOUSE Cyclin-J	Agalma elegans	PalmatGasmat	0.6285274937981382	571763	578228e0f755648a9353efabe38cfb52
OG0006444	SVG	Q5RE11|TSN3_PONAB Tetraspanin-3	Agalma elegans	PalmatGasmat	0.8664816297173225	515363	a1abf86f6af169314ebfbdac376eb06e
OG0006493	SVG	Q96ES7|SGF29_HUMAN SAGA-associated factor 29 {ECO:0000305}	Agalma elegans	PalmatGasmat	0.7839355337142266	599889	NA
OG0006510	SVG	Q5PRC7|SOSB2_DANRE SOSS complex subunit B2	Agalma elegans	PalmatGasmat	0.7229683721690642	578690	e1079b270a97a69b9d4e120b2ff5da09
OG0006543	SVG	Q640L5|CCD18_MOUSE Coiled-coil domain-containing protein 18	Agalma elegans	PalmatGasmat	0.681560014465669	582107	413d721f9976332b0d7c2de65fa75eb0
OG0006572	SVG	Q13569|TDG_HUMAN G/T mismatch-specific thymine DNA glycosylase	Agalma elegans	PalmatGasmat	0.8158072297805813	621108	823b2ad505f5b24217070c6599f6929f
OG0006438	SVG	Q99MU3|DSRAD_MOUSE Double-stranded RNA-specific adenosine deaminase	Agalma elegans	PalmatGasmat	0.8235108226339969	601251	3fad95a9dfa7af518dabf57e561d8fdf
OG0006513	SVG	Q9UPM9|B9D1_HUMAN B9 domain-containing protein 1	Agalma elegans	PalmatGasmat	0.5394937219384336	540469	NA
OG0006516	SVG	Q6P5L7|ARGLA_DANRE Arginine and glutamate-rich protein 1-A	Agalma elegans	PalmatGasmat	0.8359623532196861	550209	NA
OG0006536	SVG	Q9Y6G5|COMDA_HUMAN COMM domain-containing protein 10	Agalma elegans	PalmatGasmat	0.8948050434584126	544646	NA
OG0006538	SVG	Q5W111|SPRY7_HUMAN SPRY domain-containing protein 7	Agalma elegans	PalmatGasmat	0.9768066622868576	627240	NA
OG0006560	SVG	Q5U2S3|ZUFSP_RAT Zinc finger with UFM1-specific peptidase domain protein	Agalma elegans	PalmatGasmat	0.6880947827173322	574162	2bc0d40058cf9b6521fc7a71e60e6789
OG0006586	SVG	Q8S7M7|PIRL5_ORYSJ Plant intracellular Ras-group-related LRR protein 5	Agalma elegans	PalmatGasmat	0.7155391605187957	510014	044af4581ba21133c6e0c746c1bfcf24
OG0006592	SVG	Q9R062|GLYG_MOUSE Glycogenin-1	Agalma elegans	PalmatGasmat	0.7109021655525823	510148	NA
OG0006635	SVG	Q290X1|SWET1_DROPS Sugar transporter SWEET1	Agalma elegans	PalmatGasmat	0.7474733072937749	558943	b6a4ed9ab0f10cda0c987a17da9841a5
OG0006647	SVG	Q9QZC7|PKHB2_MOUSE Pleckstrin homology domain-containing family B member 2	Agalma elegans	PalmatGasmat	0.8542429674232664	649290	8eb392312139cb9026eba9ab2f0989d5
OG0006663	SVG	Q9D384|U1SBP_MOUSE U11/U12 small nuclear ribonucleoprotein 35 kDa protein	Agalma elegans	PalmatGasmat	0.9118960935951328	613577	e3866d4ebcd8e332c34ba7cc59d72e07
OG0006666	SVG	Q4KM64|JAGN1_RAT Protein jagunal homolog 1 {ECO:0000305}	Agalma elegans	PalmatGasmat	0.916303670040123	523548	a5b748d0cb100a4b14cc60f7d0dce013
OG0006703	SVG	Q9EQB9|ZN287_MOUSE Zinc finger protein 287	Agalma elegans	PalmatGasmat	0.6930020875306303	651802	NA
OG0006715	SVG	O35817|AKA14_RAT A-kinase anchor protein 14	Agalma elegans	PalmatGasmat	0.876405808622584	621345	e7e9b4b6058c6490187046b8871b5802
OG0006671	SVG	Q5ZMS2|PA1B2_CHICK Platelet-activating factor acetylhydrolase IB subunit beta	Agalma elegans	PalmatGasmat	0.5532571568044007	631986	NA
OG0006719	SVG	Q8IYB8|SUV3_HUMAN ATP-dependent RNA helicase SUPV3L1, mitochondrial	Agalma elegans	PalmatGasmat	0.739411464422075	582191	NA
OG0006587	SVG	Q9UJK0|TSR3_HUMAN Ribosome biogenesis protein TSR3 homolog {ECO:0000255|HAMAP-Rule:MF_03146}	Agalma elegans	PalmatGasmat	0.7071434120954913	516047	NA
OG0006628	SVG	Q96LT7|CI072_HUMAN Protein C9orf72	Agalma elegans	PalmatGasmat	0.8898270576858953	592568	f3ce96bc5f3877cdd346cc0ff368156f
OG0006651	SVG	Q6DGF5|ZDH12_RAT Probable palmitoyltransferase ZDHHC12	Agalma elegans	PalmatGasmat	0.7495431831511773	583705	d4acada98606a685209570b87613efe3
OG0006732	SVG	Q5F3N9|CF106_CHICK Uncharacterized protein C6orf106 homolog	Agalma elegans	PalmatGasmat	0.8534576367897131	517476	NA
OG0006758	SVG	Q8K0S9|SNPC1_MOUSE snRNA-activating protein complex subunit 1	Agalma elegans	PalmatGasmat	0.8749544196349532	560744	5acd8ad98adc447c2451bc874a9160c9
OG0006792	SVG	Q9Z0R0|HASP_MOUSE Serine/threonine-protein kinase haspin	Agalma elegans	PalmatGasmat	0.7652151869306901	612249	097ffbbc10b1a9a8ebe1e972e33d0915
OG0006805	SVG	Q9Y5N5|HEMK2_HUMAN HemK methyltransferase family member 2	Agalma elegans	PalmatGasmat	0.7758620506621774	618336	NA
OG0006754	SVG	Q9JI70|MKKS_MOUSE McKusick-Kaufman/Bardet-Biedl syndromes putative chaperonin	Agalma elegans	PalmatGasmat	0.7619656604743835	650428	e0b58fe4d5bb4975a703ca29c1ab098d
OG0006791	SVG	Q9NYG2|ZDHC3_HUMAN Palmitoyltransferase ZDHHC3 {ECO:0000305}	Agalma elegans	PalmatGasmat	0.5688885748014435	546269	NA
OG0006656	SVG	Q55GQ6|UPP_DICDI Uracil phosphoribosyltransferase	Agalma elegans	PalmatGasmat	0.8773731125418713	547023	ce5ec5f1024a5e15cfccf099ea638b09
OG0006740	SVG	B5XF11|KDM8_SALSA Lysine-specific demethylase 8	Agalma elegans	PalmatGasmat	0.8690991008639634	635594	6a5f0491431ff439382b6147d7d8a447
OG0006741	SVG	O70239|AXIN1_RAT Axin-1	Agalma elegans	PalmatGasmat	0.8065953732644919	520298	89edc576fc1e2e9df12b29521d1c91b1
OG0006802	SVG	Q9DCS2|CP013_MOUSE UPF0585 protein C16orf13 homolog	Agalma elegans	PalmatGasmat	0.7536836249405648	552913	NA
OG0006803	SVG	Q6PBQ2|CHMP7_DANRE Charged multivesicular body protein 7	Agalma elegans	PalmatGasmat	0.8389592559786699	627695	7572f88c99798d11dea32538f0e32a2b
OG0006832	SVG	Q6P606|LYSM4_DANRE LysM and putative peptidoglycan-binding domain-containing protein 4	Agalma elegans	PalmatGasmat	0.7346495279096673	579457	15c0f47d195d3b5f2eb0418eea8ffd0c
OG0006868	SVG	Q6GNT2|CL049_XENLA UPF0454 protein C12orf49 homolog	Agalma elegans	PalmatGasmat	0.6816622136803182	541537	NA
OG0006872	SVG	Q95KE5|RM43_BOVIN 39S ribosomal protein L43, mitochondrial	Agalma elegans	PalmatGasmat	0.764649992610934	618669	NA
OG0006885	SVG	Q5R7P7|TAF9B_PONAB Transcription initiation factor TFIID subunit 9B	Agalma elegans	PalmatGasmat	0.9004746383222475	643495	c599915e6281ebb8c29ba91fa4604c8b
OG0006887	SVG	Q6P859|GPTC4_XENTR G patch domain-containing protein 4	Agalma elegans	PalmatGasmat	0.9329083009754423	578726	bdfa3041b15ac5954c838f1e9768acd4
OG0006890	SVG	O95833|CLIC3_HUMAN Chloride intracellular channel protein 3	Agalma elegans	PalmatGasmat	0.8465271495430906	522336	NA
OG0006898	SVG	Q9AST1|TAF15_ARATH Transcription initiation factor TFIID subunit 15	Agalma elegans	PalmatGasmat	0.8282617454223662	559274	NA
OG0006828	SVG	Q28199|CD5R1_BOVIN Cyclin-dependent kinase 5 activator 1	Agalma elegans	PalmatGasmat	0.5455436453066794	566166	NA
OG0006846	SVG	Q99MB3|TM2D1_MOUSE TM2 domain-containing protein 1	Agalma elegans	PalmatGasmat	0.7420971297410606	590824	07c354d6bb64c256c19a6979991af569
OG0006882	SVG	Q9NZ43|USE1_HUMAN Vesicle transport protein USE1	Agalma elegans	PalmatGasmat	0.5545089582324337	525220	a8ad0fe611e226b054ee0e73681dc2af
OG0006904	SVG	Q8N0W5|IQCK_HUMAN IQ domain-containing protein K	Agalma elegans	PalmatGasmat	0.9208980974446274	515343	0f601cca8d13624d3fab0e08a4decc16
OG0006920	SVG	Q9JJW6|ALRF2_MOUSE Aly/REF export factor 2	Agalma elegans	PalmatGasmat	0.880905614244839	549002	NA
OG0006951	SVG	Q54KA7|SECG_DICDI Ankyrin repeat, PH and SEC7 domain containing protein secG	Agalma elegans	PalmatGasmat	0.968985455904415	609382	NA
OG0007285	SVG	Q5TM50|RPA12_MACMU DNA-directed RNA polymerase I subunit RPA12	Agalma elegans	PalmatGasmat	0.7186599212307759	610313	NA
OG0006834	SVG	Q6TXF1|ARRD3_RAT Arrestin domain-containing protein 3	Agalma elegans	PalmatGasmat	0.7266571056579612	631449	5e9d480a3cc2274eef76c62b024c3f06
OG0006919	SVG	Q925F4|RNF37_MOUSE RING finger protein 37 {ECO:0000305}	Agalma elegans	PalmatGasmat	0.84069674987342	606845	d98fc4c8ed50e6ab779e557fdcc64c87
OG0006948	SVG	Q2KJF7|GLCTK_BOVIN Glycerate kinase	Agalma elegans	PalmatGasmat	0.9309773078768724	516948	8e30939ef7bbe89b14727c7e9a3f92d3
OG0007156	SVG	Q9UK61|TASOR_HUMAN Protein TASOR {ECO:0000305}	Agalma elegans	PalmatGasmat	0.8725477234137815	643781	e0742393df831acce987df1ed840e75d
OG0007314	SVG	A4IJ15|CFA97_XENTR Cilia- and flagella-associated protein 97 {ECO:0000250|UniProtKB:Q9P2B7}	Agalma elegans	PalmatGasmat	0.8389586945455214	601923	534a06943c1db8997b1e776806fce34f
OG0006847	SVG	Q8N3J9|ZN664_HUMAN Zinc finger protein 664	Agalma elegans	PalmatGasmat	0.7498307756876841	558181	NA
OG0006881	SVG	Q9NPD8|UBE2T_HUMAN Ubiquitin-conjugating enzyme E2 T	Agalma elegans	PalmatGasmat	0.7770768873024223	596311	ce613d32857a54da408f757ce1585924
OG0006953	SVG	Q9D0S4|NEUL2_MOUSE Neuralized-like protein 2	Agalma elegans	PalmatGasmat	0.6942012200446341	636749	3b868e7db48f499e9b2632a2330a02af
OG0007004	SVG	Q8TCF1|ZFAN1_HUMAN AN1-type zinc finger protein 1	Agalma elegans	PalmatGasmat	0.8319446279276745	559520	fc4bf2624f90ce6a47ecddec5ad748fd
OG0007008	SVG	Q9R0N3|SYT11_MOUSE Synaptotagmin-11	Agalma elegans	PalmatGasmat	1.2543872459930476	519917	f05cda00b794a71c00e78805780cca70
OG0007016	SVG	Q06438|PEX2_CRIGR Peroxisome biogenesis factor 2	Agalma elegans	PalmatGasmat	0.6819931164014459	632824	8c2f46cc65e2b8ef7acae9d89dafdde6
OG0007218	SVG	Q91W18|TDRD3_MOUSE Tudor domain-containing protein 3	Agalma elegans	PalmatGasmat	0.7123476103400894	544111	61c92c1ad8fe8e8efab424aae1cfba2a
OG0006852	SVG	Q9FVW4|RENT3_ARATH Regulator of nonsense transcripts UPF3	Agalma elegans	PalmatGasmat	0.8309880017789726	564157	5a739c6f8c619c2ba6492c2d8342963f
OG0007067	SVG	Q5JXC2|MIIP_HUMAN Migration and invasion-inhibitory protein	Agalma elegans	PalmatGasmat	0.8008093511520247	525183	e6e33e215246dd1ede985dd58208d43b
OG0007069	SVG	Q8WXB1|MT21A_HUMAN Protein N-lysine methyltransferase METTL21A	Agalma elegans	PalmatGasmat	0.8207149364104849	649206	NA
OG0007072	SVG	Q4N4N8|TXND_THEPA Thioredoxin domain-containing protein	Agalma elegans	PalmatGasmat	0.7279409753877311	645999	NA
OG0007104	SVG	Q3T0B9|CEBPG_BOVIN CCAAT/enhancer-binding protein gamma	Agalma elegans	PalmatGasmat	0.7083356173168315	548198	c8e7b867975db087731be2cc333ca09d
OG0007196	SVG	Q9PTL2|SPY2_CHICK Protein sprouty homolog 2	Agalma elegans	PalmatGasmat	0.6539272720602899	623599	NA
OG0007049	SVG	Q6PF45|VIAAT_XENLA Vesicular inhibitory amino acid transporter	Agalma elegans	PalmatGasmat	1.084564573502233	561718	390bfb74a0e9dbacd617d5eff188e8c1
OG0007064	SVG	Q8BX32|SLX1_MOUSE Structure-specific endonuclease subunit SLX1 {ECO:0000255|HAMAP-Rule:MF_03100}	Agalma elegans	PalmatGasmat	0.7370782095135336	572865	NA
OG0007023	SVG	E7EYQ9|TM216_DANRE Transmembrane protein 216	Agalma elegans	PalmatGasmat	0.9286731204504259	523846	fdde46a399e227e49cada91500d5dfb5
OG0007083	SVG	Q9DAZ9|ANCHR_MOUSE Abscission/NoCut checkpoint regulator	Agalma elegans	PalmatGasmat	0.673579564698325	610821	c3f88753b15893622679ceb11262a7de
OG0007087	SVG	Q9V785|3BP5H_DROME SH3 domain-binding protein 5 homolog	Agalma elegans	PalmatGasmat	0.7521059352261664	557760	NA
OG0007102	SVG	Q99JF8|PSIP1_MOUSE PC4 and SFRS1-interacting protein	Agalma elegans	PalmatGasmat	0.7746220908164192	567531	NA
OG0007132	SVG	Q5SW96|ARH_HUMAN Low density lipoprotein receptor adapter protein 1 {ECO:0000305}	Agalma elegans	PalmatGasmat	0.9215677533034928	609937	6aab9381ebcf567bb25042723ed03e67
OG0007144	SVG	Q7T3A4|RAB13_DANRE Ras-related protein Rab-13	Agalma elegans	PalmatGasmat	0.7261447882951233	602797	c4027f0a67e7ea92ef11156fbf57c030
OG0007154	SVG	Q9BQG1|SYT3_HUMAN Synaptotagmin-3	Agalma elegans	PalmatGasmat	0.8561169864986902	604598	d6b8f7566762b523e0b5ea6fb3b2c566
OG0007157	SVG	Q7ZY70|C108B_XENLA Uncharacterized protein C1orf108 homolog B	Agalma elegans	PalmatGasmat	0.8396782879138597	574741	NA
OG0007167	SVG	Q9H0T7|RAB17_HUMAN Ras-related protein Rab-17	Agalma elegans	PalmatGasmat	0.6724988571467047	611687	cc2bfb72acf46ac1ad0993b9ef373c8b
OG0007173	SVG	Q7TPN3|PIGV_MOUSE GPI mannosyltransferase 2	Agalma elegans	PalmatGasmat	0.7554806155522722	525880	NA
OG0007205	SVG	Q5T7V8|GORAB_HUMAN RAB6-interacting golgin	Agalma elegans	PalmatGasmat	0.5653434139989122	627982	54abbd72f5aa4dd9d855ed4a503d5e3b
OG0007209	SVG	Q8R2M0|TEAN2_MOUSE Transcription elongation factor A N-terminal and central domain-containing protein 2	Agalma elegans	PalmatGasmat	0.7519420581406012	573845	NA
OG0007223	SVG	Q6BPA9|NUF2_DEBHA Probable kinetochore protein NUF2	Agalma elegans	PalmatGasmat	0.6911501019039566	602810	33113a2118104049805761a0d7b51091
OG0007232	SVG	P50616|TOB1_HUMAN Protein Tob1	Agalma elegans	PalmatGasmat	0.4770200667154162	629460	b4a1c108a6336ea8eff5ce30e9e8d085
OG0007245	SVG	Q8CDN9|LRRC9_MOUSE Leucine-rich repeat-containing protein 9	Agalma elegans	PalmatGasmat	0.6846748731375378	539949	NA
OG0007145	SVG	Q8BKI2|TNR6B_MOUSE Trinucleotide repeat-containing gene 6B protein	Agalma elegans	PalmatGasmat	0.8318938480247494	586342	fcf11ccc5965b14fed1d114633b46fc6
OG0007233	SVG	Q58HI1|PELP1_XENLA Proline-, glutamic acid- and leucine-rich protein 1	Agalma elegans	PalmatGasmat	0.5588408241130607	596120	fb7d174880a6366a45fba408504f9cd2
OG0007251	SVG	Q9CXV1|DHSD_MOUSE Succinate dehydrogenase [ubiquinone] cytochrome b small subunit, mitochondrial	Agalma elegans	PalmatGasmat	0.8901421993730284	605804	040fd41e474a8e6e6d52eb537fb5c81a
OG0007095	SVG	Q9Z1S0|BUB1B_MOUSE Mitotic checkpoint serine/threonine-protein kinase BUB1 beta	Agalma elegans	PalmatGasmat	0.8519855326124328	648033	aa385a136eeff2be03607c9accf57f3b
OG0007258	SVG	Q28GJ0|SDCG3_XENTR Serologically defined colon cancer antigen 3 homolog	Agalma elegans	PalmatGasmat	0.5338942909955061	546641	4c7163488fc3a71b85b068dbe152fbd7
OG0007268	SVG	Q9D0K0|TBCD7_MOUSE TBC1 domain family member 7	Agalma elegans	PalmatGasmat	0.6738668252049286	618757	NA
OG0007293	SVG	Q15527|SURF2_HUMAN Surfeit locus protein 2	Agalma elegans	PalmatGasmat	0.9484192634065809	521732	b9652aaca577d01f4cbb358f924d9a58
OG0007598	SVG	Q9VAN6|SLBP_DROME Histone RNA hairpin-binding protein	Agalma elegans	PalmatGasmat	0.6626421524761108	617932	7a3e7d3f68804dd834828d2c65e25135
OG0007318	SVG	Q9BZ19|ANR60_HUMAN Ankyrin repeat domain-containing protein 60	Agalma elegans	PalmatGasmat	1.0117844095579673	579350	NA
OG0007324	SVG	Q5R9K8|AR2BP_PONAB ADP-ribosylation factor-like protein 2-binding protein	Agalma elegans	PalmatGasmat	0.7085854646727489	629151	NA
OG0007320	SVG	Q9H773|DCTP1_HUMAN dCTP pyrophosphatase 1	Agalma elegans	PalmatGasmat	0.7232578765288644	582129	NA
OG0007342	SVG	Q5VYX0|RNLS_HUMAN Renalase {ECO:0000303|PubMed:15841207}	Agalma elegans	PalmatGasmat	0.900391829192254	587906	8e49eedbe2170049d753db7c120c0d7f
OG0007353	SVG	Q9D3V5|FSIP1_MOUSE Fibrous sheath-interacting protein 1	Agalma elegans	PalmatGasmat	1.0461393302970874	569843	NA
OG0007335	SVG	Q9DB15|RM12_MOUSE 39S ribosomal protein L12, mitochondrial	Agalma elegans	PalmatGasmat	0.8972886194002477	551051	3f1e2b1ab4427932a7e4832b403d0111
OG0007360	SVG	Q8NHR9|PROF4_HUMAN Profilin-4	Agalma elegans	PalmatGasmat	0.8406513084161992	576358	0b385215052946085994f6a47610a8c4
OG0007389	SVG	Q8VDR5|TM267_MOUSE Transmembrane protein 267 {ECO:0000312|MGI:MGI:3648543}	Agalma elegans	PalmatGasmat	0.7703571186485703	632402	NA
OG0007392	SVG	Q8JFQ2|RBTN1_DANRE Rhombotin-1	Agalma elegans	PalmatGasmat	0.7521716323750248	570713	NA
OG0007341	SVG	Q9ULK2|AT7L1_HUMAN Ataxin-7-like protein 1	Agalma elegans	PalmatGasmat	0.7527564550572892	569243	NA
OG0007371	SVG	Q95044|UBE2C_SPISO Ubiquitin-conjugating enzyme E2 C	Agalma elegans	PalmatGasmat	0.7205955861678157	547439	bbd342bf9d3f877f8160f50b5c07e014
OG0007370	SVG	Q3SZG6|F92A1_BOVIN Protein FAM92A1	Agalma elegans	PalmatGasmat	0.8192425772724884	543006	d75aafbf9384a6d1c9dac07b43d00565
OG0007397	SVG	Q78S06|SYS1_MOUSE Protein SYS1 homolog	Agalma elegans	PalmatGasmat	0.7268686373681723	547304	NA
OG0007406	SVG	Q810N6|ANR45_MOUSE Ankyrin repeat domain-containing protein 45	Agalma elegans	PalmatGasmat	0.9464642712590937	520859	4e9d1485f210736f309269f8d6809268
OG0007401	SVG	Q502W6|VWA3B_HUMAN von Willebrand factor A domain-containing protein 3B	Agalma elegans	PalmatGasmat	0.9336218137848126	585818	2926ba82b2b18cfd4fe562bd707090ed
OG0003988	SVG	Q9EPQ2|RPGR1_MOUSE X-linked retinitis pigmentosa GTPase regulator-interacting protein 1	Agalma elegans	PalmatGasmat	0.5753933606510125	511644	NA
OG0007426	SVG	Q9ZDW1|GLRX1_RICPR Glutaredoxin-1	Agalma elegans	PalmatGasmat	0.8193002907448491	564507	23a91a683cb4da66be94357e7d0280a3
OG0007443	SVG	Q95N27|PP16B_BOVIN Protein phosphatase 1 regulatory inhibitor subunit 16B	Agalma elegans	PalmatGasmat	1.2740219008087132	632491	adebdbd8843ba847f7e55a702935549f
OG0003325	SVG	Q14590|ZN235_HUMAN Zinc finger protein 235	Agalma elegans	PalmatGasmat	0.8709328951366281	539575	NA
OG0007483	SVG	Q3SZW3|ARV1_BOVIN Protein ARV1	Agalma elegans	PalmatGasmat	0.6779169887201689	511726	NA
OG0007584	SVG	Q9QZS2|RNF4_MOUSE E3 ubiquitin-protein ligase RNF4	Agalma elegans	PalmatGasmat	0.7743294388109144	516164	NA
OG0007497	SVG	Q6P3N5|CNIH4_XENTR Protein cornichon homolog 4	Agalma elegans	PalmatGasmat	0.7198287652487888	586798	fd8205c47fc7190c441ede0f7f180c73
OG0007511	SVG	Q3U6N9|CH033_MOUSE UPF0488 protein C8orf33 homolog	Agalma elegans	PalmatGasmat	0.9956282642408663	626683	NA
OG0007531	SVG	Q8I7Z8|HAM_DROME Transcription factor hamlet	Agalma elegans	PalmatGasmat	0.6741931645103687	620629	NA
OG0007540	SVG	Q9HBE1|PATZ1_HUMAN POZ-, AT hook-, and zinc finger-containing protein 1	Agalma elegans	PalmatGasmat	0.6375473861500106	563534	f340cac9c93719ab1f7bb35b7e5ce49b
OG0007546	SVG	Q8K2J4|CCD14_MOUSE Coiled-coil domain-containing protein 14	Agalma elegans	PalmatGasmat	0.7531407403176608	544344	bca75b13d9ddf3e9c6166015002a933e
OG0007571	SVG	Q8NDI1|EHBP1_HUMAN EH domain-binding protein 1	Agalma elegans	PalmatGasmat	0.7567965525655074	531575	NA
OG0007602	SVG	Q90X67|SOCS3_CHICK Suppressor of cytokine signaling 3	Agalma elegans	PalmatGasmat	0.7092874886468155	576522	000df16dd034a19bc75c68382e4239a2
OG0007414	SVG	Q8BID8|FXL14_MOUSE F-box/LRR-repeat protein 14	Agalma elegans	PneGasmat	0.8381379001348325	632742	NA
OG0003434	SVG	Q9ERC5|OTOF_RAT Otoferlin	Agalma elegans	PneGasmat	1.0535679470871162	524287	NA
OG0003496	SVG	Q9NZM1|MYOF_HUMAN Myoferlin	Agalma elegans	PneGasmat	0.7560515087107409	522404	643866497a0554dbf9d57028c53af567
OG0003498	SVG	Q9JHW1|CBPD_RAT Carboxypeptidase D	Agalma elegans	PneGasmat	0.9386709243712239	556225	NA
OG0003662	SVG	Q96N67|DOCK7_HUMAN Dedicator of cytokinesis protein 7	Agalma elegans	PneGasmat	1.126625496824183	520188	b0a7c3ed8dac1725dd9d518ec9410e00
OG0003663	SVG	Q96N67|DOCK7_HUMAN Dedicator of cytokinesis protein 7	Agalma elegans	PneGasmat	1.0546699051551478	520195	b0a7c3ed8dac1725dd9d518ec9410e00
OG0003442	SVG	Q5ZMH1|SEPT2_CHICK Septin-2	Agalma elegans	PneGasmat	1.0674135904817925	519242	NA
OG0003525	SVG	P92177|1433E_DROME 14-3-3 protein epsilon	Agalma elegans	PneGasmat	1.0085929988251516	605424	NA
OG0003532	SVG	P20072|ANXA7_BOVIN Annexin A7	Agalma elegans	PneGasmat	1.1031516731306468	534079	NA
OG0003559	SVG	F1NTD6|ASCC3_CHICK Activating signal cointegrator 1 complex subunit 3	Agalma elegans	PneGasmat	0.8988390636697908	517876	61ac04617be328be10be9c65143dfc9e
OG0003580	SVG	Q9VT28|FRY_DROME Protein furry	Agalma elegans	PneGasmat	0.9740691315619964	537458	NA
OG0004262	SVG	Q95116|TSP2_BOVIN Thrombospondin-2	Agalma elegans	PneGasmat	0.9199828989049399	610584	NA
OG0005369	SVG	Q8N394|TMTC2_HUMAN Transmembrane and TPR repeat-containing protein 2	Agalma elegans	PneGasmat	0.9318427938881509	639923	NA
OG0004038	SVG	Q5BJL5|SBNO1_RAT Protein strawberry notch homolog 1	Agalma elegans	PneGasmat	0.898066545965012	580816	101ccb732136e6f36e6b62e905d5af17
OG0003647	SVG	P55013|S12A2_SQUAC Solute carrier family 12 member 2	Agalma elegans	PneGasmat	1.1946407233598062	538596	NA
OG0003660	SVG	Q5TYW4|NBAS_DANRE Neuroblastoma-amplified sequence	Agalma elegans	PneGasmat	0.9661473899775074	593150	0c10682fbe63478d0031bee807fdf73f
OG0003690	SVG	Q6UPR8|ERMP1_RAT Endoplasmic reticulum metallopeptidase 1 {ECO:0000305}	Agalma elegans	PneGasmat	0.7998533985397268	518486	fd92d8296891a1cbe5732f2ce87124f1
OG0003696	SVG	Q9DG67|RA54B_CHICK DNA repair and recombination protein RAD54B	Agalma elegans	PneGasmat	0.7954437208878484	535624	NA
OG0003698	SVG	Q9Y620|RA54B_HUMAN DNA repair and recombination protein RAD54B	Agalma elegans	PneGasmat	0.9363764458856936	535623	NA
OG0003697	SVG	P70270|RAD54_MOUSE DNA repair and recombination protein RAD54-like	Agalma elegans	PneGasmat	0.8480744945656804	544019	NA
OG0003730	SVG	Q69Z89|RADIL_MOUSE Ras-associating and dilute domain-containing protein	Agalma elegans	PneGasmat	0.914924771139763	643306	a6e35c2c522ab0426b20f1aa2b80beb7
OG0004565	SVG	Q9BXB5|OSB10_HUMAN Oxysterol-binding protein-related protein 10	Agalma elegans	PneGasmat	0.9438638508335758	535662	2af4a60c48cadd3c9790d93e86fe3749
OG0003549	SVG	Q9DEI1|PRKDC_XENLA DNA-dependent protein kinase catalytic subunit	Agalma elegans	PneGasmat	1.0815326604979385	545306	ca12fd5992ad86ecf6fc62a632058f9c
OG0007454	SVG	P46088|GST_NOTSL Glutathione S-transferase	Agalma elegans	PneGasmat	0.6381432488276051	552408	66921539e071b716ee2612554dd5ea6d
OG0003734	SVG	Q9R1K5|FZR1_MOUSE Fizzy-related protein homolog	Agalma elegans	PneGasmat	0.9262754584106576	629706	NA
OG0003742	SVG	Q14008|CKAP5_HUMAN Cytoskeleton-associated protein 5	Agalma elegans	PneGasmat	0.9341247997320747	642497	NA
OG0003769	SVG	Q8BQM9|MD12L_MOUSE Mediator of RNA polymerase II transcription subunit 12-like protein	Agalma elegans	PneGasmat	0.9989714918537552	542130	NA
OG0003768	SVG	Q9NDJ2|DOM_DROME Helicase domino	Agalma elegans	PneGasmat	0.9536982939668955	519962	NA
OG0003797	SVG	Q68DX3|FRPD2_HUMAN FERM and PDZ domain-containing protein 2	Agalma elegans	PneGasmat	1.0268903418807316	568494	NA
OG0003817	SVG	Q8N3P4|VPS8_HUMAN Vacuolar protein sorting-associated protein 8 homolog	Agalma elegans	PneGasmat	1.0223128769967749	589534	NA
OG0003503	SVG	Q8BPY9|FIGL1_MOUSE Fidgetin-like protein 1	Agalma elegans	PneGasmat	0.8371755831258884	637505	NA
OG0003843	SVG	Q6NRS6|DRAM1_XENLA DNA damage-regulated autophagy modulator protein 1	Agalma elegans	PneGasmat	0.9022602105542992	559161	NA
OG0004340	SVG	P53440|CALMF_NAEGR Calmodulin, flagellar	Agalma elegans	PneGasmat	0.5925684182276667	634158	NA
OG0003741	SVG	Q2QI47|USH2A_MOUSE Usherin	Agalma elegans	PneGasmat	1.2244629576986101	571816	NA
OG0003750	SVG	Q6PDQ2|CHD4_MOUSE Chromodomain-helicase-DNA-binding protein 4	Agalma elegans	PneGasmat	0.9420479309977077	625519	ed47f86d08478eace4e35fe178186b5b
OG0003866	SVG	Q99570|PI3R4_HUMAN Phosphoinositide 3-kinase regulatory subunit 4	Agalma elegans	PneGasmat	1.0228913925338654	641042	fb6a89047acaffaac4f9f2d537546bfe
OG0003867	SVG	Q6P5E4|UGGG1_MOUSE UDP-glucose:glycoprotein glucosyltransferase 1	Agalma elegans	PneGasmat	0.9260266828773962	555992	d89cb1d6ab94bfba5653e4ec9ae56de9
OG0003841	SVG	Q9JI66|S4A4_RAT Electrogenic sodium bicarbonate cotransporter 1	Agalma elegans	PneGasmat	1	621601	NA
OG0003904	SVG	Q5F2N2|FUT11_ORYLA Alpha-(1,3)-fucosyltransferase 11	Agalma elegans	PneGasmat	0.6810468916011136	616009	762807b2c2eedc23e0de543fd01e5949
OG0003858	SVG	Q9R1D7|GBF1_CRIGR Golgi-specific brefeldin A-resistance guanine nucleotide exchange factor 1	Agalma elegans	PneGasmat	0.9278598399980131	526816	829906f81be09e3f99d72b8dcf4dd94f
OG0003890	SVG	Q6ZUT9|DEN5B_HUMAN DENN domain-containing protein 5B	Agalma elegans	PneGasmat	0.9577634284942277	612384	NA
OG0003907	SVG	Q6QI06|RICTR_MOUSE Rapamycin-insensitive companion of mTOR	Agalma elegans	PneGasmat	0.9610310617956941	597181	0c5401ce162e188b3049796d80a2459e
OG0003915	SVG	P37199|NU155_RAT Nuclear pore complex protein Nup155	Agalma elegans	PneGasmat	0.9082079005088056	618191	6e4706fd31555dcfe4aa0652a6a8fd03
OG0003917	SVG	Q6ZQH8|NU188_MOUSE Nucleoporin NUP188 homolog	Agalma elegans	PneGasmat	0.8508597200618728	538165	a9458beca01739930c425878760a7a5e
OG0003935	SVG	Q8WXG6|MADD_HUMAN MAP kinase-activating death domain protein	Agalma elegans	PneGasmat	1.0991825787652039	650867	8589627b51c55f42e0e9ba8b4dd08198
OG0003950	SVG	Q6P423|MED23_XENLA Mediator of RNA polymerase II transcription subunit 23	Agalma elegans	PneGasmat	0.8677181647076031	651159	NA
OG0005689	SVG	Q90385|SHH_CYNPY Sonic hedgehog protein	Agalma elegans	PneGasmat	1.2395729188675142	530510	NA
OG0003927	SVG	Q5ZMA6|NADE_CHICK Glutamine-dependent NAD(+) synthetase	Agalma elegans	PneGasmat	0.7062207416780024	564036	NA
OG0003925	SVG	Q9W1R5|VIR_DROME Protein virilizer	Agalma elegans	PneGasmat	0.8167338476006402	588826	NA
OG0003937	SVG	Q2M389|WASH7_HUMAN WASH complex subunit SWIP {ECO:0000305}	Agalma elegans	PneGasmat	1.2201864030939187	644377	1d6c78c06047f26346e2f9e145be6f24
OG0003973	SVG	Q6PGP7|TTC37_HUMAN Tetratricopeptide repeat protein 37	Agalma elegans	PneGasmat	0.8482304083640172	648098	3ae033dd3dbfc7a07835e73fa76777fd
OG0003974	SVG	Q9Y4E6|WDR7_HUMAN WD repeat-containing protein 7	Agalma elegans	PneGasmat	0.9909182333895199	595739	10953a7e0ef76a86b394d7f951a2a1f7
OG0004036	SVG	Q9Z2Y1|TIM_RAT Protein timeless homolog	Agalma elegans	PneGasmat	0.9257927968166447	646262	NA
OG0003984	SVG	Q9Y3Z3|SAMH1_HUMAN Deoxynucleoside triphosphate triphosphohydrolase SAMHD1	Agalma elegans	PneGasmat	0.8154563813010416	565812	2a7cd68e0566c05681ad266437e5b515
OG0003829	SVG	Q6PFD9|NUP98_MOUSE Nuclear pore complex protein Nup98-Nup96	Agalma elegans	PneGasmat	0.8424179478300076	628702	c1785493aa2c4166f43203a596c78333
OG0003830	SVG	Q6PFD9|NUP98_MOUSE Nuclear pore complex protein Nup98-Nup96	Agalma elegans	PneGasmat	0.9633860361057209	559113	c1785493aa2c4166f43203a596c78333
OG0003987	SVG	Q91V92|ACLY_MOUSE ATP-citrate synthase	Agalma elegans	PneGasmat	0.9961177793266053	642010	63a35ebc4ff03204c9855c388444cd59
OG0005517	SVG	Q91821|MELK_XENLA Maternal embryonic leucine zipper kinase	Agalma elegans	PneGasmat	0.7543484869273297	595607	b836931ab4d3a87ac08c0480e3d757fe
OG0004003	SVG	Q5ZI08|SPT5H_CHICK Transcription elongation factor SPT5	Agalma elegans	PneGasmat	0.9940612486147483	644770	dfa1ae711bc64813a709d6b2a3cc66e3
OG0004004	SVG	Q7SYD5|SC31A_DANRE Protein transport protein Sec31A	Agalma elegans	PneGasmat	0.927465198349562	565930	e53e14b5561c3eb302946274626d8fa8
OG0004006	SVG	Q7ZVM1|STRUM_DANRE WASH complex subunit strumpellin	Agalma elegans	PneGasmat	0.8852460944722963	545648	d4d9124cea3fbef02958568fb789cac9
OG0004011	SVG	F1R345|DDX11_DANRE ATP-dependent DNA helicase DDX11 {ECO:0000305}	Agalma elegans	PneGasmat	1.116527405397814	566596	2c10c74d1ceb09fa3f9729fdd578d82b
OG0003995	SVG	Q9H0H0|INT2_HUMAN Integrator complex subunit 2	Agalma elegans	PneGasmat	0.8680143521316759	564838	7e765c1c3beb6702df595b75a9649fec
OG0004033	SVG	O95602|RPA1_HUMAN DNA-directed RNA polymerase I subunit RPA1	Agalma elegans	PneGasmat	0.8886693110862609	602629	NA
OG0004044	SVG	Q9QWY8|ASAP1_MOUSE Arf-GAP with SH3 domain, ANK repeat and PH domain-containing protein 1	Agalma elegans	PneGasmat	1.053582141874179	573843	8f8e1eecaa6f88304e95142c1028e65c
OG0004051	SVG	Q9Y5W8|SNX13_HUMAN Sorting nexin-13	Agalma elegans	PneGasmat	0.8235651625729731	600706	NA
OG0004177	SVG	Q8VC56|RNF8_MOUSE E3 ubiquitin-protein ligase RNF8 {ECO:0000255|HAMAP-Rule:MF_03067}	Agalma elegans	PneGasmat	0.9733354276738589	550152	NA
OG0003975	SVG	Q6PCJ1|DCTN1_XENLA Dynactin subunit 1	Agalma elegans	PneGasmat	0.9460513324504332	521948	b654f5bf86df610e33b14bda1ff3ccc0
OG0003977	SVG	Q6PCJ1|DCTN1_XENLA Dynactin subunit 1	Agalma elegans	PneGasmat	0.9820017945129151	521946	b654f5bf86df610e33b14bda1ff3ccc0
OG0004063	SVG	Q9ULI0|ATD2B_HUMAN ATPase family AAA domain-containing protein 2B	Agalma elegans	PneGasmat	0.7745489590475876	613975	NA
OG0004089	SVG	O15040|TCPR2_HUMAN Tectonin beta-propeller repeat-containing protein 2	Agalma elegans	PneGasmat	0.9758534570699015	532295	NA
OG0004049	SVG	Q9Y2H9|MAST1_HUMAN Microtubule-associated serine/threonine-protein kinase 1	Agalma elegans	PneGasmat	1.0708796384523989	536205	NA
OG0004111	SVG	Q6P6Y1|K1468_DANRE LisH domain and HEAT repeat-containing protein KIAA1468 homolog	Agalma elegans	PneGasmat	1.1224581051964777	647394	NA
OG0004112	SVG	P59240|NPHP4_MOUSE Nephrocystin-4	Agalma elegans	PneGasmat	0.886507518505345	617848	27b90bb14b1a9e1e2305e2ca07778b78
OG0004114	SVG	Q8TB72|PUM2_HUMAN Pumilio homolog 2	Agalma elegans	PneGasmat	0.9268550154714685	640504	NA
OG0004098	SVG	Q6A009|LTN1_MOUSE E3 ubiquitin-protein ligase listerin	Agalma elegans	PneGasmat	0.9927329830076289	538952	d20eff1e15f496cb1ba0fc802889803e
OG0004103	SVG	Q99683|M3K5_HUMAN Mitogen-activated protein kinase kinase kinase 5	Agalma elegans	PneGasmat	1.1796723159210432	620608	dfe2d113b97f09203481b7d2a260ebfa
OG0004138	SVG	Q86VP3|PACS2_HUMAN Phosphofurin acidic cluster sorting protein 2	Agalma elegans	PneGasmat	1.0401098160261057	522599	9f9727632cfbfeb5c5f5fbedd6e30dd7
OG0004133	SVG	Q9NQW7|XPP1_HUMAN Xaa-Pro aminopeptidase 1	Agalma elegans	PneGasmat	0.9075662415901266	651541	68fd96898d400cae91f6984bf7878eb4
OG0004142	SVG	B2RW38|CFA58_MOUSE Cilia- and flagella-associated protein 58 {ECO:0000305}	Agalma elegans	PneGasmat	1.0550572124182387	646275	NA
OG0003874	SVG	Q91XQ0|DYH8_MOUSE Dynein heavy chain 8, axonemal	Agalma elegans	PneGasmat	1.152256858807144	631341	NA
OG0004181	SVG	Q8BR76|MKS3_MOUSE Meckelin	Agalma elegans	PneGasmat	0.9140474955027714	582255	NA
OG0004156	SVG	Q13423|NNTM_HUMAN NAD(P) transhydrogenase, mitochondrial	Agalma elegans	PneGasmat	0.9300377932260102	538619	8753f55d2fe0373575cb85a8be27abef
OG0006174	SVG	P54708|AT12A_RAT Potassium-transporting ATPase alpha chain 2	Agalma elegans	PneGasmat	2.222490003466242	575499	9cb09d677014cf4ddbe816d0305f3558
OG0003410	SVG	Q6GNL7|AL1L1_XENLA Cytosolic 10-formyltetrahydrofolate dehydrogenase	Agalma elegans	PneGasmat	0.936337410768183	538702	2fa79aeedea6702cb646f1e619f88ea4
OG0004203	SVG	Q9CWF6|BBS2_MOUSE Bardet-Biedl syndrome 2 protein homolog	Agalma elegans	PneGasmat	0.9077979794213257	620752	674a79b59dd03f49a5acc8d511878597
OG0004227	SVG	Q96A65|EXOC4_HUMAN Exocyst complex component 4	Agalma elegans	PneGasmat	1.2300808757657662	530814	ab66a555bfb8b878a51f7bad2c1cb526
OG0004293	SVG	P52756|RBM5_HUMAN RNA-binding protein 5	Agalma elegans	PneGasmat	0.9370116063894639	552395	28c1c9a91f7550d9a3a6fbf8c7e55333
OG0004353	SVG	Q8VC04|T106A_MOUSE Transmembrane protein 106A	Agalma elegans	PneGasmat	0.9452660054925146	519724	c45d3ef5f94c8b00a0d2c67ae33dbf1d
OG0004697	SVG	P29227|HP1_DROVI Heterochromatin protein 1	Agalma elegans	PneGasmat	0.8509182876312812	598220	NA
OG0004251	SVG	Q7ZY18|MC6ZB_XENLA Zygotic DNA replication licensing factor mcm6-B	Agalma elegans	PneGasmat	0.8737441922475414	571139	NA
OG0004324	SVG	A0JPG1|F16B1_XENLA Protein FAM160B1	Agalma elegans	PneGasmat	0.8915379869268453	528176	2342ca08903687facc304069082c31c2
OG0004277	SVG	Q92562|FIG4_HUMAN Polyphosphoinositide phosphatase	Agalma elegans	PneGasmat	0.8236062655640427	618048	7163c0030dfb96ca9dc63d5733832820
OG0004297	SVG	Q80U63|MFN2_MOUSE Mitofusin-2	Agalma elegans	PneGasmat	0.959270214060736	565684	c09e5149a4222480a4a181a4bfe0e20e
OG0003482	SVG	Q561P5|MCM5_XENTR DNA replication licensing factor mcm5	Agalma elegans	PneGasmat	0.8634952739428282	545514	063dfcb986c39ab2a82153d110566cd4
OG0003591	SVG	Q4U2R1|HERC2_MOUSE E3 ubiquitin-protein ligase HERC2	Agalma elegans	PneGasmat	0.9745469844037558	538154	2e9d81bdfde413f8a4ee11695bee19a5
OG0003947	SVG	Q9P2K1|C2D2A_HUMAN Coiled-coil and C2 domain-containing protein 2A	Agalma elegans	PneGasmat	0.9805333894169191	538607	cb8b6683c3659b846295613531cf98c4
OG0004336	SVG	Q5H9R7|PP6R3_HUMAN Serine/threonine-protein phosphatase 6 regulatory subunit 3	Agalma elegans	PneGasmat	0.9592595245404644	537158	07343f20cd3987421ae214a803319d5b
OG0004346	SVG	O42611|HIRA_TAKRU Protein HIRA	Agalma elegans	PneGasmat	0.6399426807043551	544869	NA
OG0004472	SVG	Q5U3Y0|KLD10_RAT Kelch domain-containing protein 10	Agalma elegans	PneGasmat	0.9435867694142481	517380	601b48d74febc7832df417f2d879a09a
OG0005475	SVG	Q7SXF1|DHCR7_DANRE 7-dehydrocholesterol reductase	Agalma elegans	PneGasmat	0.7371108404781984	564256	27eb9e37939739ce3ba60cacc180ca49
OG0004296	SVG	Q5T447|HECD3_HUMAN E3 ubiquitin-protein ligase HECTD3	Agalma elegans	PneGasmat	0.9464086514549974	565968	a04918582917cca736b35e9f2d6c8f75
OG0004170	SVG	Q6UPE0|CHDH_RAT Choline dehydrogenase, mitochondrial	Agalma elegans	PneGasmat	0.9473797591910057	564706	NA
OG0003483	SVG	Q28BS0|MCM3Z_XENTR Zygotic DNA replication licensing factor mcm3	Agalma elegans	PneGasmat	0.808884212858187	587655	d2bdac1f44cd850fcd8967c0827071dc
OG0003546	SVG	Q05438|BMR1B_CHICK Bone morphogenetic protein receptor type-1B	Agalma elegans	PneGasmat	1.014954542526776	607340	a07e69d4343d8a98dcafcec33ce47226
OG0004420	SVG	Q2KI89|ARMC9_BOVIN LisH domain-containing protein ARMC9	Agalma elegans	PneGasmat	0.8675070392362628	577138	8b185cc7067356c6db9ddda97f8a8585
OG0004429	SVG	Q9C0B0|UNK_HUMAN RING finger protein unkempt homolog	Agalma elegans	PneGasmat	1.0760824291678868	529042	2cd2dbf3c869da35d859f9f9fa4522f5
OG0003571	SVG	Q95M18|ENPL_BOVIN Endoplasmin	Agalma elegans	PneGasmat	0.8323726639725892	644312	5ee02837ec912590bc1df45aa6733c85
OG0004367	SVG	Q9VJ87|CWC22_DROME Pre-mRNA-splicing factor CWC22 homolog	Agalma elegans	PneGasmat	0.907363755440067	619533	NA
OG0004455	SVG	Q9ER72|SYCC_MOUSE Cysteine--tRNA ligase, cytoplasmic	Agalma elegans	PneGasmat	0.993304303115836	573792	6df7cff0bd8ac5639749cfd09116d0e5
OG0006007	SVG	P97858|S35B1_MOUSE Solute carrier family 35 member B1	Agalma elegans	PneGasmat	0.9307072752415131	585550	693c9adef566651a3903c13dcb81eaab
OG0007043	SVG	Q8CDF7|EXD1_MOUSE piRNA biogenesis protein EXD1 {ECO:0000305}	Agalma elegans	PneGasmat	0.9126415361050031	579852	2a023d8cc09a051611c7f7896d420d7d
OG0004431	SVG	Q8BGX0|TRI23_MOUSE E3 ubiquitin-protein ligase TRIM23	Agalma elegans	PneGasmat	1.0117719494302138	511420	NA
OG0004446	SVG	Q04724|TLE1_HUMAN Transducin-like enhancer protein 1	Agalma elegans	PneGasmat	1.055255601069151	583690	NA
OG0004468	SVG	Q9W6C5|PDC6I_XENLA Programmed cell death 6-interacting protein	Agalma elegans	PneGasmat	0.9954063243516428	617781	281c48250099e2a5fb80b402a3fc57cb
OG0003613	SVG	O88967|YMEL1_MOUSE ATP-dependent zinc metalloprotease YME1L1	Agalma elegans	PneGasmat	1.0225211073661877	633176	30e3135970285ddad3ad4955aa0a3f0a
OG0004491	SVG	Q99MN1|SYK_MOUSE Lysine--tRNA ligase	Agalma elegans	PneGasmat	1.0002173503136746	510533	f491686d7377f5e22f8f8eb184e618f3
OG0004570	SVG	Q9UKV8|AGO2_HUMAN Protein argonaute-2 {ECO:0000255|HAMAP-Rule:MF_03031}	Agalma elegans	PneGasmat	1.0528442350040532	556297	94742dccad874bc26afd92ad12138ffb
OG0004574	SVG	Q9D3S3|SNX29_MOUSE Sorting nexin-29	Agalma elegans	PneGasmat	1.1016777244136027	626721	8296d4c99dbba12aaa152adc51023540
OG0004607	SVG	Q7ZYQ3|CEPT1_XENLA Choline/ethanolaminephosphotransferase 1	Agalma elegans	PneGasmat	0.9811395128670135	651831	29f29c058779c2bbfb35ba3576e20709
OG0005037	SVG	Q5R9C9|ATF7_PONAB Cyclic AMP-dependent transcription factor ATF-7	Agalma elegans	PneGasmat	0.9962211463714425	579158	4e01e9b4a0ded917b8ecf6e08d6d0b30
OG0004632	SVG	Q9Z2H5|E41L1_MOUSE Band 4.1-like protein 1	Agalma elegans	PneGasmat	0.8413944476456682	526943	ba8463adf7e614ca3ba73510e3559dc4
OG0004639	SVG	Q8NDL9|CBPC5_HUMAN Cytosolic carboxypeptidase-like protein 5	Agalma elegans	PneGasmat	0.9120517948943415	605527	c00c8378271b9f057a03a53bce0bac2e
OG0004492	SVG	Q9EP80|PICK1_RAT PRKCA-binding protein	Agalma elegans	PneGasmat	0.8244599828502138	611662	NA
OG0004554	SVG	Q6PCR7|EIF3A_DANRE Eukaryotic translation initiation factor 3 subunit A {ECO:0000255|HAMAP-Rule:MF_03000}	Agalma elegans	PneGasmat	1.01952067982481	565905	2c806a16fc06210915d2144d2a632f2b
OG0004580	SVG	Q6PDL0|DC1L2_MOUSE Cytoplasmic dynein 1 light intermediate chain 2	Agalma elegans	PneGasmat	1.014266876426724	561494	NA
OG0004587	SVG	A6QPF8|T120B_BOVIN Transmembrane protein 120B	Agalma elegans	PneGasmat	0.909468605347819	528639	c3770414490e9e5b1894c01c9f7820c2
OG0004680	SVG	Q7TN78|ACSM4_RAT Acyl-coenzyme A synthetase ACSM4, mitochondrial	Agalma elegans	PneGasmat	1.1092582439775056	632047	NA
OG0005297	SVG	O95628|CNOT4_HUMAN CCR4-NOT transcription complex subunit 4	Agalma elegans	PneGasmat	0.9713853696282212	586261	NA
OG0004613	SVG	Q9Y5L0|TNPO3_HUMAN Transportin-3	Agalma elegans	PneGasmat	0.9918389177897288	515497	dacc84dd0657ac524995a356af9f2dc4
OG0004638	SVG	Q6AYY8|ACATN_RAT Acetyl-coenzyme A transporter 1	Agalma elegans	PneGasmat	0.7897154369602987	535929	NA
OG0004645	SVG	Q6GM44|MARH5_XENLA E3 ubiquitin-protein ligase MARCH5	Agalma elegans	PneGasmat	0.9166730382873876	586166	3c24ffccfe86c9e7c4ea580be6de56fc
OG0004676	SVG	Q96JM7|LMBL3_HUMAN Lethal(3)malignant brain tumor-like protein 3	Agalma elegans	PneGasmat	0.9372631729572941	597212	02fd384a49463051f03fd5b0e8e30d0a
OG0004681	SVG	Q9LDK9|APBLA_ARATH Beta-adaptin-like protein A	Agalma elegans	PneGasmat	0.947411892526572	540819	ed72340bdf8b3c3e32571bd7a4cd211f
OG0005244	SVG	Q9Z1Z9|PDLI7_RAT PDZ and LIM domain protein 7	Agalma elegans	PneGasmat	1.15242409265166	616345	ae93d8ce8d3b4a88b83bb7af56967833
OG0003618	SVG	Q9BV94|EDEM2_HUMAN ER degradation-enhancing alpha-mannosidase-like protein 2	Agalma elegans	PneGasmat	0.9085343775480237	554691	NA
OG0004533	SVG	Q99J45|NRBP_MOUSE Nuclear receptor-binding protein	Agalma elegans	PneGasmat	0.9390055801325267	522817	c4225a02503733e3200fee7f87998a3f
OG0004563	SVG	Q6ZQ89|MARH6_MOUSE E3 ubiquitin-protein ligase MARCH6	Agalma elegans	PneGasmat	1.0187570149815057	585348	b32278169f19e531b35bab35c0ff30ac
OG0004658	SVG	Q07536|MMSA_BOVIN Methylmalonate-semialdehyde dehydrogenase [acylating], mitochondrial	Agalma elegans	PneGasmat	0.9948046269217804	616514	NA
OG0004784	SVG	Q5TC82|RC3H1_HUMAN Roquin-1	Agalma elegans	PneGasmat	0.9711737382187812	512402	NA
OG0004830	SVG	Q8R3Y8|I2BP1_MOUSE Interferon regulatory factor 2-binding protein 1	Agalma elegans	PneGasmat	1.038886868484055	632156	NA
OG0004702	SVG	Q9DBE9|SPB1_MOUSE pre-rRNA processing protein FTSJ3 {ECO:0000255|HAMAP-Rule:MF_03163}	Agalma elegans	PneGasmat	0.9725304737146301	524695	611f4116891f1b5c3ce1c94b036b2605
OG0004759	SVG	Q91XU0|WRIP1_MOUSE ATPase WRNIP1	Agalma elegans	PneGasmat	0.7679269441554174	621674	468b5729f560bbb7636bca6db82efc24
OG0004831	SVG	Q6PCD5|RFWD3_HUMAN E3 ubiquitin-protein ligase RFWD3	Agalma elegans	PneGasmat	0.8605232451928313	613841	d3add539aa07bc0f5165d060d234823e
OG0004729	SVG	Q1LZF2|ARP8_BOVIN Actin-related protein 8	Agalma elegans	PneGasmat	0.8293283319542905	548737	4f6a49df13290b2e85c42d021b485380
OG0004732	SVG	Q96KG9|SCYL1_HUMAN N-terminal kinase-like protein	Agalma elegans	PneGasmat	0.8397809337054642	509953	NA
OG0004739	SVG	Q5RB87|G3BP1_PONAB Ras GTPase-activating protein-binding protein 1	Agalma elegans	PneGasmat	1.0213593844500997	572931	NA
OG0004767	SVG	Q9NQX3|GEPH_HUMAN Gephyrin {ECO:0000303|PubMed:10839351}	Agalma elegans	PneGasmat	1.1408352369151666	618497	6fbcaa3b0fc0f2f74787dc7bffd931b8
OG0004809	SVG	P97390|VPS45_MOUSE Vacuolar protein sorting-associated protein 45	Agalma elegans	PneGasmat	1.0096833403243535	560971	37bbbc0f9231540b532db1b81ee389cc
OG0004815	SVG	Q95SP2|HRD1_DROME E3 ubiquitin-protein ligase HRD1	Agalma elegans	PneGasmat	0.928714773528656	571123	NA
OG0004884	SVG	Q9BRR9|RHG09_HUMAN Rho GTPase-activating protein 9	Agalma elegans	PneGasmat	1.0521090742260044	519415	e274e07e269ccc79a97c14780a8a02bf
OG0004741	SVG	Q80UM7|MOGS_MOUSE Mannosyl-oligosaccharide glucosidase	Agalma elegans	PneGasmat	1.0071702433197216	576604	4ca12b1782d9fa991dc70910289bd712
OG0004747	SVG	Q6NV04|ILVBL_DANRE Acetolactate synthase-like protein	Agalma elegans	PneGasmat	1.0646986150220321	621433	NA
OG0004800	SVG	Q9UIV1|CNOT7_HUMAN CCR4-NOT transcription complex subunit 7	Agalma elegans	PneGasmat	0.9422993358455773	628611	da9f69a216883bb0bb3c9a094ddb7edf
OG0004803	SVG	Q9P258|RCC2_HUMAN Protein RCC2	Agalma elegans	PneGasmat	0.7531660657138157	627871	NA
OG0004807	SVG	Q08945|SSRP1_HUMAN FACT complex subunit SSRP1	Agalma elegans	PneGasmat	0.8853517274612487	603567	a9eaeb389000bc6ac4daee23053dd800
OG0004876	SVG	Q9Y5B6|PAXB1_HUMAN PAX3- and PAX7-binding protein 1	Agalma elegans	PneGasmat	0.9844557452160235	639653	0795daab29ae31887a11b90b34656e0e
OG0004918	SVG	A7S6A1|U518_NEMVE UPF0518 protein v1g243165	Agalma elegans	PneGasmat	0.9086724635141388	526359	NA
OG0004968	SVG	Q9NXR5|ANR10_HUMAN Ankyrin repeat domain-containing protein 10	Agalma elegans	PneGasmat	0.7508928075356276	580134	063bde0d628661b38e68aa1e2487abdb
OG0003379	SVG	Q3UMM4|CDK10_MOUSE Cyclin-dependent kinase 10	Agalma elegans	PneGasmat	0.8752708103007396	647833	3961b5e3519a332d27b42d6d71f9a9de
OG0004205	SVG	Q9UNY4|TTF2_HUMAN Transcription termination factor 2	Agalma elegans	PneGasmat	0.9653542314092128	575761	520d75baf01cf509565bd51d80eedf3b
OG0004869	SVG	P45701|MA1A1_RABIT Mannosyl-oligosaccharide 1,2-alpha-mannosidase IA	Agalma elegans	PneGasmat	0.9111208726429325	541075	ee34111f3706d6bfc1ff1d17f8f9586e
OG0004875	SVG	Q5E9I8|DCA11_BOVIN DDB1- and CUL4-associated factor 11	Agalma elegans	PneGasmat	0.9121307941039565	606628	df36ca8048181080ac6aa10d318e2c08
OG0004885	SVG	Q9EQX4|AIF1L_MOUSE Allograft inflammatory factor 1-like	Agalma elegans	PneGasmat	0.8904196320770791	542212	NA
OG0004930	SVG	A3QJU3|COQ8B_DANRE Atypical kinase COQ8B, mitochondrial {ECO:0000305}	Agalma elegans	PneGasmat	1.015730741301272	515259	16d677bbc9d35482577bca687ff20a7d
OG0004964	SVG	Q8IYE1|CCD13_HUMAN Coiled-coil domain-containing protein 13 {ECO:0000305}	Agalma elegans	PneGasmat	0.9544250408793873	631979	e6c1f4b1010cdd5568b5540a77a51b9c
OG0004998	SVG	Q5RH51|XYLK_DANRE Glycosaminoglycan xylosylkinase {ECO:0000250|UniProtKB:O75063}	Agalma elegans	PneGasmat	0.8482944548291241	624660	8be4f8d319c07350ce1dbc57432703f6
OG0004866	SVG	Q91820|AURAA_XENLA Aurora kinase A-A	Agalma elegans	PneGasmat	0.8276137294088574	552989	NA
OG0004874	SVG	Q8JZQ9|EIF3B_MOUSE Eukaryotic translation initiation factor 3 subunit B {ECO:0000255|HAMAP-Rule:MF_03001}	Agalma elegans	PneGasmat	0.9874182365495836	560614	5ec9fa8f62566820861a9d5b6de4aef9
OG0004920	SVG	Q9P2R6|RERE_HUMAN Arginine-glutamic acid dipeptide repeats protein	Agalma elegans	PneGasmat	1.0929470552747869	612299	NA
OG0004923	SVG	Q8R5C8|ZMY11_MOUSE Zinc finger MYND domain-containing protein 11	Agalma elegans	PneGasmat	0.9178111802118966	643795	07d93e88d4ca6979c472c7ed77848642
OG0004952	SVG	Q9NVR2|INT10_HUMAN Integrator complex subunit 10	Agalma elegans	PneGasmat	0.7909586394362597	564002	865a36143a85ef184f65c1dec808fd9f
OG0004955	SVG	Q6AXQ5|PDE12_RAT 2',5'-phosphodiesterase 12	Agalma elegans	PneGasmat	0.8370912677688526	638601	NA
OG0005044	SVG	Q8WVS4|WDR60_HUMAN WD repeat-containing protein 60	Agalma elegans	PneGasmat	1.0213360493135866	539674	NA
OG0005015	SVG	Q5ZKQ6|DPOE2_CHICK DNA polymerase epsilon subunit 2	Agalma elegans	PneGasmat	0.8533593868132306	596267	30d78a2ea7a7a29c5ef1bbf61547069a
OG0005046	SVG	Q9Z2N8|ACL6A_MOUSE Actin-like protein 6A	Agalma elegans	PneGasmat	0.8281403749784885	578605	bba51e026cdef08751e175583609a094
OG0005048	SVG	Q8TD16|BICD2_HUMAN Protein bicaudal D homolog 2	Agalma elegans	PneGasmat	0.9128074719732155	594726	cf4740bb989abf8df4fc61e17e73398c
OG0005082	SVG	Q6NUQ1|RINT1_HUMAN RAD50-interacting protein 1	Agalma elegans	PneGasmat	0.8613256877080738	616703	4b0a766c3fd54cc31e2d46cbbfd4a3df
OG0005111	SVG	Q6NTJ3|GWL_XENLA Serine/threonine-protein kinase greatwall	Agalma elegans	PneGasmat	0.8075899314316148	582964	30fd462bf6f4b0ba7fb94ad8d7a76c13
OG0004543	SVG	Q8N3Y7|RDHE2_HUMAN Epidermal retinol dehydrogenase 2	Agalma elegans	PneGasmat	1.0021769940471914	604113	26382438a5c7aaad062df323dae9e89f
OG0005087	SVG	Q5ZHN3|WIPI2_CHICK WD repeat domain phosphoinositide-interacting protein 2	Agalma elegans	PneGasmat	0.9629501018299814	601897	NA
OG0005108	SVG	Q95LR0|MAAT1_MACFA Protein MAATS1	Agalma elegans	PneGasmat	0.9940649178551636	597126	NA
OG0005113	SVG	Q7ZW86|CWC27_DANRE Peptidyl-prolyl cis-trans isomerase CWC27 homolog	Agalma elegans	PneGasmat	0.9134789398542535	526430	77287ac6cf1701192103deff94033193
OG0005133	SVG	O49923|ADK_PHYPA Adenosine kinase	Agalma elegans	PneGasmat	0.9805249524005264	643797	ba1e6ef0dc7258e8631b68db939e72d3
OG0005168	SVG	Q9BTV4|TMM43_HUMAN Transmembrane protein 43	Agalma elegans	PneGasmat	0.6474363078996034	592355	607fcae1e9e3d59293030908dee79dd7
OG0005189	SVG	Q96PV6|LENG8_HUMAN Leukocyte receptor cluster member 8	Agalma elegans	PneGasmat	0.83665352416134	559880	51e08aa496f10022dcd0c5f0dd8b5dfc
OG0005190	SVG	Q68EF0|RAB3I_MOUSE Rab-3A-interacting protein	Agalma elegans	PneGasmat	1.2572933274535323	581031	dfc63d75509bbfa913aa2b2e81d2f563
OG0005255	SVG	Q3MII6|TBC25_HUMAN TBC1 domain family member 25	Agalma elegans	PneGasmat	0.9046657170255705	573109	8974e2096d87bdb5dff36e7041513b55
OG0005378	SVG	Q5R7K0|HSDL1_PONAB Inactive hydroxysteroid dehydrogenase-like protein 1	Agalma elegans	PneGasmat	0.9746580592474788	631474	7e002ce64ea70cf2179fdaf2869c7c35
OG0004839	SVG	Q8C092|TAF5_MOUSE Transcription initiation factor TFIID subunit 5	Agalma elegans	PneGasmat	0.9577675623501138	561651	81df19040364ad66689d4066c2569265
OG0005144	SVG	Q9HCN4|GPN1_HUMAN GPN-loop GTPase 1 {ECO:0000303|PubMed:20855544}	Agalma elegans	PneGasmat	0.9339647460447089	515269	487dde8e1cd8ed16e949a32e780c411b
OG0005167	SVG	Q8D3M4|PHNW_VIBVU 2-aminoethylphosphonate--pyruvate transaminase {ECO:0000255|HAMAP-Rule:MF_01376}	Agalma elegans	PneGasmat	1.123541245022017	618478	NA
OG0005184	SVG	Q4R3J0|RTCA_MACFA RNA 3'-terminal phosphate cyclase	Agalma elegans	PneGasmat	0.8935720893825734	640803	NA
OG0005192	SVG	Q92504|S39A7_HUMAN Zinc transporter SLC39A7	Agalma elegans	PneGasmat	0.8509623070629384	646732	7b78488947f6274abba7159e7512c7dd
OG0005193	SVG	Q96S94|CCNL2_HUMAN Cyclin-L2	Agalma elegans	PneGasmat	0.9034051775323418	632473	1a9695b186bc197aaadc28b8ba4b2d57
OG0005204	SVG	Q9D554|SF3A3_MOUSE Splicing factor 3A subunit 3	Agalma elegans	PneGasmat	0.9186486284963702	543212	d1495bc3bf3a1451e662c24bc25d1c94
OG0005252	SVG	Q9P2Y5|UVRAG_HUMAN UV radiation resistance-associated gene protein	Agalma elegans	PneGasmat	0.8937589570105531	614205	742e395b5222ba31717ee1a935f15836
OG0005253	SVG	Q92643|GPI8_HUMAN GPI-anchor transamidase	Agalma elegans	PneGasmat	0.8423240272922022	546025	NA
OG0005319	SVG	Q8N9H8|MUT7_HUMAN Exonuclease mut-7 homolog	Agalma elegans	PneGasmat	0.8699978026883629	564021	5dbb62d4da50af09dafedeb7dcdb44c8
OG0005444	SVG	Q96IK5|GMCL1_HUMAN Germ cell-less protein-like 1	Agalma elegans	PneGasmat	0.9558555585668129	522981	NA
OG0005456	SVG	Q9JI38|PUS3_MOUSE tRNA pseudouridine(38/39) synthase	Agalma elegans	PneGasmat	0.9247574305454284	530127	9ddb6ff630407698886ce0c7996847b4
OG0003879	SVG	Q99P99|HDAC4_RAT Histone deacetylase 4	Agalma elegans	PneGasmat	0.9983051748700809	650920	02486940fb05bcb4f4be0da834cb6625
OG0005207	SVG	Q99797|MIPEP_HUMAN Mitochondrial intermediate peptidase	Agalma elegans	PneGasmat	1.0526227906962218	566186	NA
OG0005259	SVG	Q5RC31|ETFA_PONAB Electron transfer flavoprotein subunit alpha, mitochondrial	Agalma elegans	PneGasmat	1.0061247239212894	626998	3c5e9c1de5ca557f2062cac3b3731af8
OG0005273	SVG	Q9VCA9|SPCS3_DROME Signal peptidase complex subunit 3	Agalma elegans	PneGasmat	0.9474076035354729	539737	NA
OG0005278	SVG	Q28CM8|ARFG2_XENTR ADP-ribosylation factor GTPase-activating protein 2	Agalma elegans	PneGasmat	0.9839896661927069	568091	0c73097fbeaca5359d22ecdad1bb72f8
OG0005280	SVG	Q5R4Q3|SEC62_PONAB Translocation protein SEC62	Agalma elegans	PneGasmat	0.9112812912174687	592091	NA
OG0005308	SVG	A7S8T5|CCD42_NEMVE Coiled-coil domain-containing protein 42 homolog {ECO:0000305}	Agalma elegans	PneGasmat	0.9069011344518856	617965	4f9d9d7aa1bb247a428ef465ff2c95ee
OG0005374	SVG	Q6PB03|PLD3_XENLA Phospholipase D3	Agalma elegans	PneGasmat	1.1512602342523794	562937	NA
OG0005390	SVG	Q91857|TAF6_XENLA Transcription initiation factor TFIID subunit 6	Agalma elegans	PneGasmat	0.8493850556336412	647978	476326a35d41e055a2c51fe4d069c0e1
OG0005420	SVG	Q9QXE7|TBL1X_MOUSE F-box-like/WD repeat-containing protein TBL1X	Agalma elegans	PneGasmat	0.9304897051563888	571569	a6bd4f3b83510c4a0ca0e36d26abac79
OG0005424	SVG	Q6DE73|OGFD1_XENLA Prolyl 3-hydroxylase OGFOD1	Agalma elegans	PneGasmat	0.9542973510885756	644348	4c03c8ad483ebb52923c23f16453af7c
OG0005529	SVG	Q5XGG5|CCNF_XENTR Cyclin-F	Agalma elegans	PneGasmat	1.0712370719701116	613578	3f5c3c4f7f19e257b69593108999dcd8
OG0005583	SVG	Q5M7Q1|FLCN_XENTR Folliculin	Agalma elegans	PneGasmat	1.0988206308332669	617727	6f8e4b93b7bd454753f04eaae9c58758
OG0005597	SVG	Q9EPS3|GLCE_MOUSE D-glucuronyl C5-epimerase	Agalma elegans	PneGasmat	1.2417941902730316	582552	c2827b2c7c6477c35e7fb694bc1fa9a9
OG0006071	SVG	Q63665|USF2_RAT Upstream stimulatory factor 2	Agalma elegans	PneGasmat	0.8731765684978725	631840	NA
OG0006367	SVG	Q99J47|DRS7B_MOUSE Dehydrogenase/reductase SDR family member 7B	Agalma elegans	PneGasmat	0.9742754873758367	643497	NA
OG0005109	SVG	Q99J62|RFC4_MOUSE Replication factor C subunit 4	Agalma elegans	PneGasmat	0.7777885906410282	644676	05ba56b66b2d8380cd37fecd2582b5be
OG0005233	SVG	Q2TBP4|POC1A_BOVIN POC1 centriolar protein homolog A	Agalma elegans	PneGasmat	0.9826804973882064	525325	a49fd91690873629beb60bd1d44cb24b
OG0005272	SVG	Q9VT57|CDK8_DROME Cyclin-dependent kinase 8	Agalma elegans	PneGasmat	0.8939303403030961	542548	NA
OG0005356	SVG	Q8VEG6|CNO6L_MOUSE CCR4-NOT transcription complex subunit 6-like	Agalma elegans	PneGasmat	0.909361231627937	565512	3d14e0eab1a0bb4939f15ff2942b5142
OG0005360	SVG	Q6PD83|BZW1A_DANRE Basic leucine zipper and W2 domain-containing protein 1-A	Agalma elegans	PneGasmat	1.019961766243656	517087	NA
OG0005367	SVG	Q9BXR0|TGT_HUMAN Queuine tRNA-ribosyltransferase catalytic subunit 1 {ECO:0000255|HAMAP-Rule:MF_03218}	Agalma elegans	PneGasmat	1.0558033982954358	532154	NA
OG0005379	SVG	Q9NWZ5|UCKL1_HUMAN Uridine-cytidine kinase-like 1	Agalma elegans	PneGasmat	0.8058524023717881	510932	badac2fa012c1fa69546f8c98ef73be9
OG0005385	SVG	Q9NPF5|DMAP1_HUMAN DNA methyltransferase 1-associated protein 1	Agalma elegans	PneGasmat	0.9564505122172753	632922	22afc2b8fbc20ea9326380318f1378cf
OG0005397	SVG	Q9D439|CFA53_MOUSE Cilia- and flagella-associated protein 53 {ECO:0000312|MGI:MGI:1921703}	Agalma elegans	PneGasmat	1.1077051319757425	566730	dbc0f39d93358d3184682221bf9f7281
OG0005406	SVG	Q9UKM7|MA1B1_HUMAN Endoplasmic reticulum mannosyl-oligosaccharide 1,2-alpha-mannosidase	Agalma elegans	PneGasmat	0.8820062290353653	650257	1399186dd85309c8fce5de9d44ba4ced
OG0005431	SVG	Q9NUP7|TRM13_HUMAN tRNA:m(4)X modification enzyme TRM13 homolog	Agalma elegans	PneGasmat	0.8860950783509121	552033	58db114d66b3fcc2ffadf80867a65c1f
OG0005458	SVG	Q63486|RRAGA_RAT Ras-related GTP-binding protein A {ECO:0000305}	Agalma elegans	PneGasmat	1.026978385233537	531869	NA
OG0005530	SVG	Q8N0Z6|TTC5_HUMAN Tetratricopeptide repeat protein 5	Agalma elegans	PneGasmat	0.8969774580199599	535670	90cc264be539815ce357b09b611a4729
OG0005544	SVG	Q17BU3|KIF1A_AEDAE Kinesin-like protein unc-104	Agalma elegans	PneGasmat	1.1488321041291063	625960	a15cfd7cf2348d03c61718b0ea613252
OG0005546	SVG	Q9JHW0|PSB7_RAT Proteasome subunit beta type-7	Agalma elegans	PneGasmat	0.9843794045177767	651835	NA
OG0005556	SVG	Q9H920|RN121_HUMAN RING finger protein 121	Agalma elegans	PneGasmat	0.9968463286350077	643501	8ca3b9edfba220a06ced5246b1766745
OG0005575	SVG	Q08C93|ABD12_DANRE Monoacylglycerol lipase ABHD12 {ECO:0000305}	Agalma elegans	PneGasmat	0.9901778329846223	562505	47374fafe643a63cad03c868051278d0
OG0005599	SVG	Q9NZ01|TECR_HUMAN Very-long-chain enoyl-CoA reductase {ECO:0000305}	Agalma elegans	PneGasmat	0.9980371717150575	613904	3f0dd7339cc43d41e2eb5d7971ed68da
OG0005701	SVG	Q8R368|DYXC1_MOUSE Dyslexia susceptibility 1 candidate gene 1 protein homolog	Agalma elegans	PneGasmat	0.7727913804299086	576531	b5dc4896b07489f44d13673289d9acd4
OG0004356	SVG	Q640B4|MUS81_XENTR Crossover junction endonuclease MUS81	Agalma elegans	PneGasmat	0.8115444000567432	554403	2f4fd48ab64a2843f3726c9764ac833b
OG0004991	SVG	Q4V920|PACN1_DANRE Protein kinase C and casein kinase substrate in neurons protein 1	Agalma elegans	PneGasmat	1.1377553088779992	630136	e39a75235d8b0c32d449236a25e78566
OG0005396	SVG	Q9H9A5|CNO10_HUMAN CCR4-NOT transcription complex subunit 10	Agalma elegans	PneGasmat	0.9090724700326762	618323	eaa0db65c4a29b40784e106b661cd3c1
OG0005513	SVG	Q9H095|IQCG_HUMAN IQ domain-containing protein G	Agalma elegans	PneGasmat	1.075644092462583	512842	NA
OG0005525	SVG	Q6TUD4|YIPF3_RAT Protein YIPF3	Agalma elegans	PneGasmat	0.8517506053321937	587631	23f8d47376c5538fe9f4bcc4460b2b53
OG0005572	SVG	Q99L90|MCRS1_MOUSE Microspherule protein 1	Agalma elegans	PneGasmat	0.8403834269586153	566413	NA
OG0005612	SVG	Q9D5L7|SPSB1_MOUSE SPRY domain-containing SOCS box protein 1	Agalma elegans	PneGasmat	0.9407692191073868	584312	NA
OG0005649	SVG	Q8JIF5|ERAL1_CHICK GTPase Era, mitochondrial	Agalma elegans	PneGasmat	1.0068623551791227	588898	NA
OG0005661	SVG	Q92794|KAT6A_HUMAN Histone acetyltransferase KAT6A	Agalma elegans	PneGasmat	0.9801475917257898	640612	c8b3f476eb7a22a0f870cd72956f3c0e
OG0005682	SVG	Q8N5T2|TBC19_HUMAN TBC1 domain family member 19	Agalma elegans	PneGasmat	0.9074024223595166	515374	7c9eba871e3143954dc02e9412ab42af
OG0005688	SVG	Q923D5|WBP11_MOUSE WW domain-binding protein 11	Agalma elegans	PneGasmat	0.958192422871925	557684	73ceb74b0883d07793a00017b9f15494
OG0005778	SVG	Q8C2L6|T161B_MOUSE Transmembrane protein 161B	Agalma elegans	PneGasmat	1.0053319497112025	634258	49ac29faf86ddf9ea44a677a32582827
OG0005855	SVG	Q32LM2|SGTA_BOVIN Small glutamine-rich tetratricopeptide repeat-containing protein alpha	Agalma elegans	PneGasmat	0.9618194359068042	624251	NA
OG0004032	SVG	Q6DCV0|WIPI4_XENLA WD repeat domain phosphoinositide-interacting protein 4	Agalma elegans	PneGasmat	0.93275967944516	612180	NA
OG0005508	SVG	Q5DU02|UBP22_MOUSE Ubiquitin carboxyl-terminal hydrolase 22	Agalma elegans	PneGasmat	0.9075523898773238	595360	2f58155c59b32379166290a90e07a157
OG0005639	SVG	Q8N2K1|UB2J2_HUMAN Ubiquitin-conjugating enzyme E2 J2	Agalma elegans	PneGasmat	1.0012801408019019	548143	NA
OG0005640	SVG	Q9Y315|DEOC_HUMAN Deoxyribose-phosphate aldolase	Agalma elegans	PneGasmat	1.0023362462671492	546036	NA
OG0005642	SVG	Q6IP18|RFA2A_XENLA Replication protein A 32 kDa subunit-A	Agalma elegans	PneGasmat	0.9074462436990741	624278	68aa5cbe91f002794c289be98d191891
OG0005652	SVG	Q5RID7|SNX17_DANRE Sorting nexin-17	Agalma elegans	PneGasmat	1.0598435475288612	594959	84e18239e07bf51b70cfd7ca6be70530
OG0005657	SVG	Q9CS74|ECD_MOUSE Protein ecdysoneless homolog {ECO:0000250|UniProtKB:Q9W032}	Agalma elegans	PneGasmat	0.9398194857618414	642227	c707acb6ee8e57f98bce3e1370269113
OG0005660	SVG	Q96Q11|TRNT1_HUMAN CCA tRNA nucleotidyltransferase 1, mitochondrial	Agalma elegans	PneGasmat	0.8743520030829295	573151	NA
OG0005663	SVG	Q62902|LMAN1_RAT Protein ERGIC-53	Agalma elegans	PneGasmat	0.7458481477152128	612639	5e12e29ef1c5f51d2a32c33a42134072
OG0005664	SVG	Q8BRG8|TM209_MOUSE Transmembrane protein 209	Agalma elegans	PneGasmat	0.8585798629831687	514530	70b017aed9cc2991b775805bc77f2bba
OG0005671	SVG	Q969G3|SMCE1_HUMAN SWI/SNF-related matrix-associated actin-dependent regulator of chromatin subfamily E member 1	Agalma elegans	PneGasmat	0.9264453248825474	637989	be6e5041780ecb8dccd2fd92993d8b9e
OG0005678	SVG	Q8C1A5|THOP1_MOUSE Thimet oligopeptidase	Agalma elegans	PneGasmat	0.9016980076111323	613900	7eb102187eb66bfb8962fb994a0b011b
OG0005731	SVG	Q66II8|RU17_XENTR U1 small nuclear ribonucleoprotein 70 kDa	Agalma elegans	PneGasmat	0.9575029507354474	608235	NA
OG0005746	SVG	Q7T292|MFRN2_DANRE Mitoferrin-2	Agalma elegans	PneGasmat	1.0094333738211099	564629	f1b6cf90f6816b70a7555555630f3f8d
OG0005755	SVG	Q6IRP4|ABHDD_XENLA Protein ABHD13 {ECO:0000305}	Agalma elegans	PneGasmat	0.8558723371965058	533937	NA
OG0005757	SVG	Q29RP8|KMT5B_BOVIN Histone-lysine N-methyltransferase KMT5B {ECO:0000305}	Agalma elegans	PneGasmat	1.0234818501783653	578702	bb4c2ef27735333423d466acb9bbe88b
OG0005765	SVG	Q2TBG8|UCHL3_BOVIN Ubiquitin carboxyl-terminal hydrolase isozyme L3	Agalma elegans	PneGasmat	0.9455446432421845	575663	NA
OG0005807	SVG	Q9MAQ3|UBP11_ARATH Putative ubiquitin carboxyl-terminal hydrolase 11	Agalma elegans	PneGasmat	0.9156076772912156	517091	799054da6eea3ec03c2150d5962a6743
OG0005808	SVG	Q9BX40|LS14B_HUMAN Protein LSM14 homolog B	Agalma elegans	PneGasmat	0.9717009204488789	528825	3d5654667db137e42c757a0a73fd153f
OG0005811	SVG	Q9BUI4|RPC3_HUMAN DNA-directed RNA polymerase III subunit RPC3	Agalma elegans	PneGasmat	0.9546432119300876	589388	6d65a71c1159d0ee182d414c71a58dc0
OG0005813	SVG	Q9NVC6|MED17_HUMAN Mediator of RNA polymerase II transcription subunit 17	Agalma elegans	PneGasmat	0.7994582130146779	525685	e1d9aec6f3b1b14b1b6895742fcdf8e8
OG0005819	SVG	Q68FF0|K1841_MOUSE Uncharacterized protein KIAA1841	Agalma elegans	PneGasmat	0.864002828987322	512058	7464d377b0223fc6a6f5d3d89107983f
OG0005845	SVG	Q6RFH5|WDR74_HUMAN WD repeat-containing protein 74	Agalma elegans	PneGasmat	0.8165244832716875	626050	33c3350b6f5ef11486b1182d70504b4a
OG0005854	SVG	Q8TBC4|UBA3_HUMAN NEDD8-activating enzyme E1 catalytic subunit	Agalma elegans	PneGasmat	0.9285588299238486	569037	NA
OG0005858	SVG	Q5U5Q3|MEX3C_HUMAN RNA-binding E3 ubiquitin-protein ligase MEX3C	Agalma elegans	PneGasmat	1.0432918882009055	526006	1aa0bb89b0ee16809d4fde0cdc5fda0e
OG0005880	SVG	Q9QZN3|FBX8_MOUSE F-box only protein 8	Agalma elegans	PneGasmat	0.9714045233769627	558628	1d44aa75ebe6ac2dd13682d3b9a48d63
OG0005922	SVG	Q28CZ7|ISPD_XENTR Isoprenoid synthase domain-containing protein	Agalma elegans	PneGasmat	0.9964910313163946	631279	aa62032f041d752a0e5bd25d4d2d7c96
OG0005943	SVG	P49642|PRI1_HUMAN DNA primase small subunit	Agalma elegans	PneGasmat	0.87720259698172	560238	79812ee02493c3db910c8a9201e18de0
OG0005965	SVG	Q6GR37|MET16_XENLA Methyltransferase-like protein 16	Agalma elegans	PneGasmat	0.8667972055314165	525300	NA
OG0005996	SVG	Q803V5|LST8_DANRE Target of rapamycin complex subunit lst8	Agalma elegans	PneGasmat	1.0236269483362723	597466	NA
OG0006006	SVG	Q4R5T4|RNF32_MACFA RING finger protein 32	Agalma elegans	PneGasmat	0.8912587990131553	613354	NA
OG0006200	SVG	Q9NRH2|SNRK_HUMAN SNF-related serine/threonine-protein kinase	Agalma elegans	PneGasmat	1.0616567141691937	527465	b637b21bcbcc66a32965e06962a652aa
OG0006296	SVG	Q7ZXV8|ZN207_XENLA BUB3-interacting and GLEBS motif-containing protein ZNF207 {ECO:0000250|UniProtKB:O43670}	Agalma elegans	PneGasmat	0.9545105039571399	520031	NA
OG0005631	SVG	Q9VTF9|UFD1_DROME Ubiquitin fusion degradation protein 1 homolog	Agalma elegans	PneGasmat	0.9504038059037686	572262	dab6996c5779c31f92a5bd0dc771b2d2
OG0005676	SVG	Q9D0N7|CAF1B_MOUSE Chromatin assembly factor 1 subunit B	Agalma elegans	PneGasmat	0.8985275476740208	617340	d93059d1fbf535414de9a9439a3e86c4
OG0005704	SVG	Q6AXT8|SF3A2_RAT Splicing factor 3A subunit 2	Agalma elegans	PneGasmat	0.9352488564193167	516904	bed688400d4847bb7e1e09db937b33be
OG0005737	SVG	Q7ZTZ2|RLP24_DANRE Probable ribosome biogenesis protein RLP24	Agalma elegans	PneGasmat	0.9808976569914847	617864	NA
OG0005744	SVG	P97368|MEIS3_MOUSE Homeobox protein Meis3	Agalma elegans	PneGasmat	0.9572130167841476	515334	NA
OG0005767	SVG	Q5XJS5|THOC6_DANRE THO complex subunit 6 homolog	Agalma elegans	PneGasmat	0.8252562798521197	641155	b45f5355fce6aff87b55af17f49f38e5
OG0005800	SVG	Q9CQJ4|RING2_MOUSE E3 ubiquitin-protein ligase RING2	Agalma elegans	PneGasmat	0.8653630727225632	648680	NA
OG0005823	SVG	X1WER2|UBA5_DANRE Ubiquitin-like modifier-activating enzyme 5	Agalma elegans	PneGasmat	0.7873039953565938	519417	NA
OG0005834	SVG	Q8VDY4|EFCB7_MOUSE EF-hand calcium-binding domain-containing protein 7	Agalma elegans	PneGasmat	0.8756627004085754	553714	45e3248515e5104ebc90d562f50ea79f
OG0005840	SVG	Q91W96|APC4_MOUSE Anaphase-promoting complex subunit 4	Agalma elegans	PneGasmat	0.8489618641117366	600431	cdfae0e0606d9c13477b4ca1e9347b74
OG0005856	SVG	Q9QYW3|PHOCN_RAT MOB-like protein phocein	Agalma elegans	PneGasmat	0.8795071218562623	546295	NA
OG0005868	SVG	Q5RDD2|PR38A_PONAB Pre-mRNA-splicing factor 38A	Agalma elegans	PneGasmat	0.881646570422137	587322	NA
OG0005888	SVG	Q7ZVJ6|QTRT2_DANRE Queuine tRNA-ribosyltransferase accessory subunit 2 {ECO:0000255|HAMAP-Rule:MF_03043}	Agalma elegans	PneGasmat	0.8710897200157277	640974	690777bfb63d86dd8aae0a7d71b18d44
OG0005947	SVG	Q05B18|SHQ1_XENTR Protein SHQ1 homolog	Agalma elegans	PneGasmat	0.823117018955117	515494	NA
OG0005964	SVG	Q9QXP4|DONS_MOUSE Protein downstream neighbor of Son	Agalma elegans	PneGasmat	0.8439432950295652	636141	c5a1c666bf9deb5d664caa7282343fa4
OG0005971	SVG	A1L1C7|PAN3_XENTR PAB-dependent poly(A)-specific ribonuclease subunit PAN3 {ECO:0000255|HAMAP-Rule:MF_03181}	Agalma elegans	PneGasmat	0.9302236266207248	594303	4a19855c62fa2626a789fe900ce63f85
OG0005982	SVG	Q9CZ28|SNF8_MOUSE Vacuolar-sorting protein SNF8	Agalma elegans	PneGasmat	0.9146892119550336	538226	NA
OG0005987	SVG	P51868|CASQ2_RAT Calsequestrin-2	Agalma elegans	PneGasmat	0.8578644974608433	575625	NA
OG0005995	SVG	Q9I8J6|EBP2_XENLA Probable rRNA-processing protein EBP2	Agalma elegans	PneGasmat	0.9473947894819761	643214	NA
OG0006012	SVG	Q922H9|ZN330_MOUSE Zinc finger protein 330	Agalma elegans	PneGasmat	0.9779235503603528	629853	NA
OG0006063	SVG	Q96P11|NSUN5_HUMAN Probable 28S rRNA (cytosine-C(5))-methyltransferase	Agalma elegans	PneGasmat	0.9153856760163951	591113	b1219db784a2d5e1e205e28931b948b4
OG0006114	SVG	Q8IY50|S35F3_HUMAN Putative thiamine transporter SLC35F3 {ECO:0000305}	Agalma elegans	PneGasmat	0.9787789109494315	510083	41d6aca0109806f61d62e29ce74cfcf9
OG0006121	SVG	O60921|HUS1_HUMAN Checkpoint protein HUS1	Agalma elegans	PneGasmat	0.8394272324323065	534608	NA
OG0006122	SVG	Q5W1J5|FOXP1_XENLA Forkhead box protein P1	Agalma elegans	PneGasmat	0.8789967098374561	616627	NA
OG0006152	SVG	Q9JJ78|TOPK_MOUSE Lymphokine-activated killer T-cell-originated protein kinase	Agalma elegans	PneGasmat	0.851477183990542	618644	eeda207c1bbc1c08d0a00270e299ba0f
OG0006155	SVG	Q92117|TBP_PROFL TATA-box-binding protein	Agalma elegans	PneGasmat	0.9707258290529572	594769	NA
OG0006602	SVG	Q9NRN7|ADPPT_HUMAN L-aminoadipate-semialdehyde dehydrogenase-phosphopantetheinyl transferase	Agalma elegans	PneGasmat	0.6759092716046455	532393	4d298b9ca0137e1a33258bec76ca9154
OG0003849	SVG	Q6DHU1|CLP1L_DANRE Cleft lip and palate transmembrane protein 1-like protein	Agalma elegans	PneGasmat	0.9395687728582449	584414	9944f3ff9e8eb289dc4c97ffd6f13ae0
OG0005867	SVG	Q96DH6|MSI2H_HUMAN RNA-binding protein Musashi homolog 2	Agalma elegans	PneGasmat	0.9868785838735822	638714	25a0032afe798b90a1769825d48fe36f
OG0005983	SVG	Q76I79|SSH1_MOUSE Protein phosphatase Slingshot homolog 1	Agalma elegans	PneGasmat	0.9839217357277372	622325	NA
OG0005609	SVG	P23919|KTHY_HUMAN Thymidylate kinase	Agalma elegans	PneGasmat	0.8416543538419314	604326	777709df77bbe2fb3bcf88876db37798
OG0005750	SVG	Q9D172|ES1_MOUSE ES1 protein homolog, mitochondrial	Agalma elegans	PneGasmat	0.9273706227883405	547257	3de5cccdba40bb9ff811672943a7e3aa
OG0005909	SVG	Q9Y3B2|EXOS1_HUMAN Exosome complex component CSL4	Agalma elegans	PneGasmat	0.7837232606263709	528489	da27f40cf8c58c8de02c6473456ec58b
OG0005913	SVG	Q92519|TRIB2_HUMAN Tribbles homolog 2	Agalma elegans	PneGasmat	0.9637732028092383	570656	e5e2a0db3a3c2a020e99adee1b765802
OG0005932	SVG	Q8R0L9|TADA3_MOUSE Transcriptional adapter 3	Agalma elegans	PneGasmat	0.9536735554188768	619084	63cf24eeb437cc088bc8f1ac4fb7ac51
OG0005939	SVG	Q5E9B3|PGTB2_BOVIN Geranylgeranyl transferase type-2 subunit beta	Agalma elegans	PneGasmat	0.7757180528630135	568796	13eb55829a5fce7843139cff92af276b
OG0006009	SVG	A2AWT3|AT7L3_MOUSE Ataxin-7-like protein 3 {ECO:0000255|HAMAP-Rule:MF_03047}	Agalma elegans	PneGasmat	0.9551512742223036	586409	0c560ef43c8fcb25184ed1559731c0e4
OG0006010	SVG	Q9YGY3|BUB3_XENLA Mitotic checkpoint protein BUB3	Agalma elegans	PneGasmat	0.9470361941873099	527865	NA
OG0006126	SVG	Q5E9N9|APEX2_BOVIN DNA-(apurinic or apyrimidinic site) lyase 2	Agalma elegans	PneGasmat	0.9723861477080489	608155	NA
OG0006168	SVG	Q2T9T9|FBXW9_BOVIN F-box/WD repeat-containing protein 9	Agalma elegans	PneGasmat	0.8004395657743182	639397	c57c3cb822ec968275ed13eae6607080
OG0006224	SVG	Q921D4|MED6_MOUSE Mediator of RNA polymerase II transcription subunit 6	Agalma elegans	PneGasmat	0.9103963170426159	580472	bae596e73b0a5f03c31bf77d2e01be53
OG0006244	SVG	P78412|IRX6_HUMAN Iroquois-class homeodomain protein IRX-6	Agalma elegans	PneGasmat	1.0503390921295583	542111	NA
OG0006280	SVG	Q8C3I8|HGH1_MOUSE Protein HGH1 homolog	Agalma elegans	PneGasmat	0.9324002521749178	609632	94a02f8ad6f39d257fd19319796e6ffd
OG0003681	SVG	Q6GPA7|HDAC8_XENLA Histone deacetylase 8	Agalma elegans	PneGasmat	0.5744520848428142	602704	2135f0d61e5037d80da336876d744fe0
OG0005903	SVG	Q7SXM7|PRP31_DANRE U4/U6 small nuclear ribonucleoprotein Prp31	Agalma elegans	PneGasmat	0.8531968286475407	643862	34afbd22443a8cde3f292fee589a0c66
OG0005919	SVG	Q92564|DCNL4_HUMAN DCN1-like protein 4	Agalma elegans	PneGasmat	0.8949431388506316	644564	a78ef14f5a1051ba4a1358ac4058805e
OG0006052	SVG	Q90X38|GPKOW_DANRE G patch domain and KOW motifs-containing protein	Agalma elegans	PneGasmat	0.8991723411441548	621312	29005dfc17d4a60207e4ceaf81586a8e
OG0006054	SVG	Q9D753|EXOS8_MOUSE Exosome complex component RRP43	Agalma elegans	PneGasmat	0.9375205395850091	549892	1c097913ce544485c38d86bc82805040
OG0006087	SVG	O75486|SUPT3_HUMAN Transcription initiation protein SPT3 homolog	Agalma elegans	PneGasmat	0.9130191357949962	626431	NA
OG0006102	SVG	Q13889|TF2H3_HUMAN General transcription factor IIH subunit 3	Agalma elegans	PneGasmat	0.7983772688806566	534942	0371d79035bd734e7e9efaf288cc5271
OG0006202	SVG	Q6P0I8|EXOS6_DANRE Exosome complex component MTR3	Agalma elegans	PneGasmat	0.7757471511722405	564235	31369aec288901b4a7753cd163bb464b
OG0006251	SVG	Q4VBT5|MKRN1_DANRE Probable E3 ubiquitin-protein ligase makorin-1	Agalma elegans	PneGasmat	0.9763655552927313	536193	673bcda71f3f1c79fc061130eecfab8a
OG0006291	SVG	Q9H777|RNZ1_HUMAN Zinc phosphodiesterase ELAC protein 1	Agalma elegans	PneGasmat	0.9255527040860394	602191	NA
OG0006313	SVG	Q92968|PEX13_HUMAN Peroxisomal membrane protein PEX13	Agalma elegans	PneGasmat	1.0098950879116124	546083	4d470577c2510456e7cdb10a2091b07c
OG0006333	SVG	Q9H9L4|KANL2_HUMAN KAT8 regulatory NSL complex subunit 2	Agalma elegans	PneGasmat	0.9244179016239324	516860	9ce55d3b106b8739a6b5ae6929a73666
OG0006336	SVG	Q6P632|NAA20_XENTR N-alpha-acetyltransferase 20	Agalma elegans	PneGasmat	0.8523543627766903	554197	NA
OG0006354	SVG	V5YMB3|DAPB3_PSEMX Dipeptidyl aminopeptidase BIII {ECO:0000312|EMBL:BAO18428.1}	Agalma elegans	PneGasmat	0.8945679068338839	637087	0ae917d76368f4184728e97d33ee3334
OG0006370	SVG	Q9GKR6|CAYP2_MACFA Calcyphosin-2	Agalma elegans	PneGasmat	0.9417491501210304	588897	b36f894aa686723e001e2a69219505a3
OG0006374	SVG	Q9DAJ4|WDR83_MOUSE WD repeat domain-containing protein 83	Agalma elegans	PneGasmat	0.9509065941012935	578167	dbe7a538098819d01c49cb9629b253e2
OG0006387	SVG	Q8BJH1|ZC21A_MOUSE Zinc finger C2HC domain-containing protein 1A	Agalma elegans	PneGasmat	1.0034357975745647	626312	NA
OG0006388	SVG	Q9NUQ2|PLCE_HUMAN 1-acyl-sn-glycerol-3-phosphate acyltransferase epsilon	Agalma elegans	PneGasmat	0.7033944407385039	593638	589b96d1ff709e992768435233264e99
OG0006398	SVG	O43541|SMAD6_HUMAN Mothers against decapentaplegic homolog 6	Agalma elegans	PneGasmat	1.2140582938401927	636025	NA
OG0006400	SVG	Q8WUJ0|STYX_HUMAN Serine/threonine/tyrosine-interacting protein	Agalma elegans	PneGasmat	0.8458167859920608	538048	NA
OG0006191	SVG	Q66IH2|TBRG1_XENTR Transforming growth factor beta regulator 1	Agalma elegans	PneGasmat	0.9898359559029156	565079	56f31317e1499ff13027562aff69d108
OG0006326	SVG	Q32LJ2|ARFRP_BOVIN ADP-ribosylation factor-related protein 1	Agalma elegans	PneGasmat	1.0420926217171202	522210	f192a6fedb7b3905a1c920ff25d21e56
OG0006856	SVG	Q6IQ97|RBM41_DANRE RNA-binding protein 4.1	Agalma elegans	PneGasmat	0.8933514532079713	537583	NA
OG0006171	SVG	Q6GNJ8|VPS72_XENLA Vacuolar protein sorting-associated protein 72 homolog	Agalma elegans	PneGasmat	0.9213656461402651	613518	NA
OG0006193	SVG	Q6ZNW5|GDPP1_HUMAN GDP-D-glucose phosphorylase 1	Agalma elegans	PneGasmat	0.8424255237757119	562291	NA
OG0006228	SVG	Q6P1Q0|LTMD1_HUMAN LETM1 domain-containing protein 1	Agalma elegans	PneGasmat	0.8401803262126213	636636	NA
OG0006279	SVG	Q9CZ15|PSF1_MOUSE DNA replication complex GINS protein PSF1	Agalma elegans	PneGasmat	0.8901339692532235	567539	NA
OG0006299	SVG	Q9VY86|TM2D2_DROME TM2 domain-containing protein CG11103	Agalma elegans	PneGasmat	0.9335591106096504	541694	NA
OG0006338	SVG	Q8WTS6|SETD7_HUMAN Histone-lysine N-methyltransferase SETD7	Agalma elegans	PneGasmat	0.8184707110485525	527687	NA
OG0006358	SVG	Q921Y2|IMP3_MOUSE U3 small nucleolar ribonucleoprotein protein IMP3	Agalma elegans	PneGasmat	1.0046199527372395	580592	NA
OG0006377	SVG	Q8K3I9|GLCI1_MOUSE Glucocorticoid-induced transcript 1 protein	Agalma elegans	PneGasmat	0.8202732471609342	532210	NA
OG0006399	SVG	Q9DBS8|POC5_MOUSE Centrosomal protein POC5	Agalma elegans	PneGasmat	0.8021269283225048	631358	ad93aed6824ceb7f0b5a7844da03fd2b
OG0006406	SVG	Q9V359|VPS28_DROME Vacuolar protein sorting-associated protein 28 homolog	Agalma elegans	PneGasmat	1.0478597612028586	525175	NA
OG0006419	SVG	B5XF11|KDM8_SALSA Lysine-specific demethylase 8	Agalma elegans	PneGasmat	1.0088426951473155	615709	7bde5d8164dcab84a7729e88db96a950
OG0006437	SVG	P34284|YKK7_CAEEL Uncharacterized F-box/LRR-repeat protein C02F5.7	Agalma elegans	PneGasmat	0.8432198972147295	624931	aa429dc5b2d00b73eee4a27ebf27c28c
OG0006446	SVG	Q86YS6|RAB43_HUMAN Ras-related protein Rab-43	Agalma elegans	PneGasmat	0.9489470836137397	578599	NA
OG0006492	SVG	Q7ZVT3|SAS6_DANRE Spindle assembly abnormal protein 6 homolog	Agalma elegans	PneGasmat	1.0291813855479044	526105	157c09fb202c5fd3f1237644dbfc89b8
OG0006500	SVG	Q9Z191|EYA4_MOUSE Eyes absent homolog 4	Agalma elegans	PneGasmat	0.9750548224224944	648008	5cf88028f53e512ab2d49d437a3e3877
OG0004393	SVG	Q8BXX2|ZBT49_MOUSE Zinc finger and BTB domain-containing protein 49	Agalma elegans	PneGasmat	0.9399858327770252	542901	f35e1d53b6eafe141e5ef6d562dd75cb
OG0006072	SVG	Q5R8H5|T2EA_PONAB General transcription factor IIE subunit 1	Agalma elegans	PneGasmat	0.9036532664115745	584201	2c4efe255f6b624490cae42609158049
OG0006101	SVG	Q6NU08|MTRAB_XENLA Myotubularin-related protein 10-B	Agalma elegans	PneGasmat	0.8817895987607165	626163	1311c3603406d2b844bf6c94029619f7
OG0006305	SVG	Q8VDH1|FBX21_MOUSE F-box only protein 21	Agalma elegans	PneGasmat	0.887715410396056	514286	90d07b9d25454084e866bfb51568ff3f
OG0006321	SVG	Q5F413|SMAP2_CHICK Stromal membrane-associated protein 2	Agalma elegans	PneGasmat	1.02325429474983	528390	0614b8da18278b5bca2c16f698cbcfc9
OG0006349	SVG	Q9CWZ7|SNAG_MOUSE Gamma-soluble NSF attachment protein	Agalma elegans	PneGasmat	0.8852670448665348	614687	cdb58ed64410bd4ef6b286d43f790eb7
OG0006369	SVG	Q6PBN5|AUP1_DANRE Ancient ubiquitous protein 1	Agalma elegans	PneGasmat	0.8809637715358583	596891	edc4a2b8d90eb999c1574098774c141e
OG0006414	SVG	Q6IMM1|DJC27_CHICK DnaJ homolog subfamily C member 27	Agalma elegans	PneGasmat	0.9615552168723969	589811	NA
OG0006422	SVG	Q9VH78|ALG12_DROME Probable Dol-P-Man:Man(7)GlcNAc(2)-PP-Dol alpha-1,6-mannosyltransferase	Agalma elegans	PneGasmat	0.9402459938746228	595474	9f09115970c470b98c89a7b35ae66951
OG0006424	SVG	Q8IMA8|PANG2_DROME Protein pangolin, isoform J	Agalma elegans	PneGasmat	0.8520634880397128	569273	NA
OG0006441	SVG	Q3TZI6|CCNJ_MOUSE Cyclin-J	Agalma elegans	PneGasmat	0.76729684646945	571763	578228e0f755648a9353efabe38cfb52
OG0006444	SVG	Q5RE11|TSN3_PONAB Tetraspanin-3	Agalma elegans	PneGasmat	1.2260909966566824	515363	a1abf86f6af169314ebfbdac376eb06e
OG0006493	SVG	Q96ES7|SGF29_HUMAN SAGA-associated factor 29 {ECO:0000305}	Agalma elegans	PneGasmat	0.9737659364627437	599889	NA
OG0006510	SVG	Q5PRC7|SOSB2_DANRE SOSS complex subunit B2	Agalma elegans	PneGasmat	0.8995211097658664	578690	e1079b270a97a69b9d4e120b2ff5da09
OG0006543	SVG	Q640L5|CCD18_MOUSE Coiled-coil domain-containing protein 18	Agalma elegans	PneGasmat	0.9197487969400652	582107	413d721f9976332b0d7c2de65fa75eb0
OG0006572	SVG	Q13569|TDG_HUMAN G/T mismatch-specific thymine DNA glycosylase	Agalma elegans	PneGasmat	0.8321426061049094	621108	823b2ad505f5b24217070c6599f6929f
OG0006438	SVG	Q99MU3|DSRAD_MOUSE Double-stranded RNA-specific adenosine deaminase	Agalma elegans	PneGasmat	0.9387632446250954	601251	3fad95a9dfa7af518dabf57e561d8fdf
OG0006513	SVG	Q9UPM9|B9D1_HUMAN B9 domain-containing protein 1	Agalma elegans	PneGasmat	0.8092100786651398	540469	NA
OG0006516	SVG	Q6P5L7|ARGLA_DANRE Arginine and glutamate-rich protein 1-A	Agalma elegans	PneGasmat	1.013527252161631	550209	NA
OG0006536	SVG	Q9Y6G5|COMDA_HUMAN COMM domain-containing protein 10	Agalma elegans	PneGasmat	0.9955832941900478	544646	NA
OG0006538	SVG	Q5W111|SPRY7_HUMAN SPRY domain-containing protein 7	Agalma elegans	PneGasmat	1.1906513405737926	627240	NA
OG0006560	SVG	Q5U2S3|ZUFSP_RAT Zinc finger with UFM1-specific peptidase domain protein	Agalma elegans	PneGasmat	0.8808105921721353	574162	2bc0d40058cf9b6521fc7a71e60e6789
OG0006586	SVG	Q8S7M7|PIRL5_ORYSJ Plant intracellular Ras-group-related LRR protein 5	Agalma elegans	PneGasmat	0.9781793852288225	510014	044af4581ba21133c6e0c746c1bfcf24
OG0006592	SVG	Q9R062|GLYG_MOUSE Glycogenin-1	Agalma elegans	PneGasmat	0.9013979313907317	510148	NA
OG0006635	SVG	Q290X1|SWET1_DROPS Sugar transporter SWEET1	Agalma elegans	PneGasmat	0.8655066070896883	558943	b6a4ed9ab0f10cda0c987a17da9841a5
OG0006647	SVG	Q9QZC7|PKHB2_MOUSE Pleckstrin homology domain-containing family B member 2	Agalma elegans	PneGasmat	0.9213607535891376	649290	8eb392312139cb9026eba9ab2f0989d5
OG0006663	SVG	Q9D384|U1SBP_MOUSE U11/U12 small nuclear ribonucleoprotein 35 kDa protein	Agalma elegans	PneGasmat	0.9812562099876777	613577	e3866d4ebcd8e332c34ba7cc59d72e07
OG0006666	SVG	Q4KM64|JAGN1_RAT Protein jagunal homolog 1 {ECO:0000305}	Agalma elegans	PneGasmat	0.8564601028638892	523548	a5b748d0cb100a4b14cc60f7d0dce013
OG0006703	SVG	Q9EQB9|ZN287_MOUSE Zinc finger protein 287	Agalma elegans	PneGasmat	0.920141876575683	651802	NA
OG0006715	SVG	O35817|AKA14_RAT A-kinase anchor protein 14	Agalma elegans	PneGasmat	1.0542803753577568	621345	e7e9b4b6058c6490187046b8871b5802
OG0006671	SVG	Q5ZMS2|PA1B2_CHICK Platelet-activating factor acetylhydrolase IB subunit beta	Agalma elegans	PneGasmat	0.7662796556042537	631986	NA
OG0006719	SVG	Q8IYB8|SUV3_HUMAN ATP-dependent RNA helicase SUPV3L1, mitochondrial	Agalma elegans	PneGasmat	0.7936207612890702	582191	NA
OG0006587	SVG	Q9UJK0|TSR3_HUMAN Ribosome biogenesis protein TSR3 homolog {ECO:0000255|HAMAP-Rule:MF_03146}	Agalma elegans	PneGasmat	0.8304261880570081	516047	NA
OG0006628	SVG	Q96LT7|CI072_HUMAN Protein C9orf72	Agalma elegans	PneGasmat	0.9461277947816013	592568	f3ce96bc5f3877cdd346cc0ff368156f
OG0006651	SVG	Q6DGF5|ZDH12_RAT Probable palmitoyltransferase ZDHHC12	Agalma elegans	PneGasmat	0.8398543338485566	583705	d4acada98606a685209570b87613efe3
OG0006732	SVG	Q5F3N9|CF106_CHICK Uncharacterized protein C6orf106 homolog	Agalma elegans	PneGasmat	1.1186337208590151	517476	NA
OG0006758	SVG	Q8K0S9|SNPC1_MOUSE snRNA-activating protein complex subunit 1	Agalma elegans	PneGasmat	0.9629134419557083	560744	5acd8ad98adc447c2451bc874a9160c9
OG0006792	SVG	Q9Z0R0|HASP_MOUSE Serine/threonine-protein kinase haspin	Agalma elegans	PneGasmat	0.8730289795855924	612249	097ffbbc10b1a9a8ebe1e972e33d0915
OG0006805	SVG	Q9Y5N5|HEMK2_HUMAN HemK methyltransferase family member 2	Agalma elegans	PneGasmat	0.9311765127858589	618336	NA
OG0006754	SVG	Q9JI70|MKKS_MOUSE McKusick-Kaufman/Bardet-Biedl syndromes putative chaperonin	Agalma elegans	PneGasmat	0.8123052065475465	650428	e0b58fe4d5bb4975a703ca29c1ab098d
OG0006791	SVG	Q9NYG2|ZDHC3_HUMAN Palmitoyltransferase ZDHHC3 {ECO:0000305}	Agalma elegans	PneGasmat	0.7999244421682449	546269	NA
OG0006656	SVG	Q55GQ6|UPP_DICDI Uracil phosphoribosyltransferase	Agalma elegans	PneGasmat	0.8360147960836659	547023	ce5ec5f1024a5e15cfccf099ea638b09
OG0006740	SVG	B5XF11|KDM8_SALSA Lysine-specific demethylase 8	Agalma elegans	PneGasmat	0.957436082884016	635594	6a5f0491431ff439382b6147d7d8a447
OG0006741	SVG	O70239|AXIN1_RAT Axin-1	Agalma elegans	PneGasmat	0.854928650608467	520298	89edc576fc1e2e9df12b29521d1c91b1
OG0006802	SVG	Q9DCS2|CP013_MOUSE UPF0585 protein C16orf13 homolog	Agalma elegans	PneGasmat	0.922541428565094	552913	NA
OG0006803	SVG	Q6PBQ2|CHMP7_DANRE Charged multivesicular body protein 7	Agalma elegans	PneGasmat	0.8810709065807577	627695	7572f88c99798d11dea32538f0e32a2b
OG0006832	SVG	Q6P606|LYSM4_DANRE LysM and putative peptidoglycan-binding domain-containing protein 4	Agalma elegans	PneGasmat	0.901862417664571	579457	15c0f47d195d3b5f2eb0418eea8ffd0c
OG0006868	SVG	Q6GNT2|CL049_XENLA UPF0454 protein C12orf49 homolog	Agalma elegans	PneGasmat	0.8197075445206946	541537	NA
OG0006872	SVG	Q95KE5|RM43_BOVIN 39S ribosomal protein L43, mitochondrial	Agalma elegans	PneGasmat	0.9421874117112394	618669	NA
OG0006885	SVG	Q5R7P7|TAF9B_PONAB Transcription initiation factor TFIID subunit 9B	Agalma elegans	PneGasmat	0.905367261722727	643495	c599915e6281ebb8c29ba91fa4604c8b
OG0006887	SVG	Q6P859|GPTC4_XENTR G patch domain-containing protein 4	Agalma elegans	PneGasmat	1.0294304196530664	578726	bdfa3041b15ac5954c838f1e9768acd4
OG0006890	SVG	O95833|CLIC3_HUMAN Chloride intracellular channel protein 3	Agalma elegans	PneGasmat	0.8657298166442828	522336	NA
OG0006898	SVG	Q9AST1|TAF15_ARATH Transcription initiation factor TFIID subunit 15	Agalma elegans	PneGasmat	0.9941803776669182	559274	NA
OG0006828	SVG	Q28199|CD5R1_BOVIN Cyclin-dependent kinase 5 activator 1	Agalma elegans	PneGasmat	0.7406249726632563	566166	NA
OG0006846	SVG	Q99MB3|TM2D1_MOUSE TM2 domain-containing protein 1	Agalma elegans	PneGasmat	0.8154511054810888	590824	07c354d6bb64c256c19a6979991af569
OG0006882	SVG	Q9NZ43|USE1_HUMAN Vesicle transport protein USE1	Agalma elegans	PneGasmat	0.8427921610523348	525220	a8ad0fe611e226b054ee0e73681dc2af
OG0006904	SVG	Q8N0W5|IQCK_HUMAN IQ domain-containing protein K	Agalma elegans	PneGasmat	1.0192223249218946	515343	0f601cca8d13624d3fab0e08a4decc16
OG0006920	SVG	Q9JJW6|ALRF2_MOUSE Aly/REF export factor 2	Agalma elegans	PneGasmat	1.001014881209539	549002	NA
OG0006951	SVG	Q54KA7|SECG_DICDI Ankyrin repeat, PH and SEC7 domain containing protein secG	Agalma elegans	PneGasmat	1.0705312261672622	609382	NA
OG0007285	SVG	Q5TM50|RPA12_MACMU DNA-directed RNA polymerase I subunit RPA12	Agalma elegans	PneGasmat	0.852725629263834	610313	NA
OG0006834	SVG	Q6TXF1|ARRD3_RAT Arrestin domain-containing protein 3	Agalma elegans	PneGasmat	1.0419282047820309	631449	5e9d480a3cc2274eef76c62b024c3f06
OG0006919	SVG	Q925F4|RNF37_MOUSE RING finger protein 37 {ECO:0000305}	Agalma elegans	PneGasmat	0.8202971386762306	606845	d98fc4c8ed50e6ab779e557fdcc64c87
OG0006948	SVG	Q2KJF7|GLCTK_BOVIN Glycerate kinase	Agalma elegans	PneGasmat	1.0382387389927759	516948	8e30939ef7bbe89b14727c7e9a3f92d3
OG0007156	SVG	Q9UK61|TASOR_HUMAN Protein TASOR {ECO:0000305}	Agalma elegans	PneGasmat	0.9732161026197614	643781	e0742393df831acce987df1ed840e75d
OG0007314	SVG	A4IJ15|CFA97_XENTR Cilia- and flagella-associated protein 97 {ECO:0000250|UniProtKB:Q9P2B7}	Agalma elegans	PneGasmat	0.8839364962553401	601923	534a06943c1db8997b1e776806fce34f
OG0006847	SVG	Q8N3J9|ZN664_HUMAN Zinc finger protein 664	Agalma elegans	PneGasmat	0.8628228591848475	558181	NA
OG0006881	SVG	Q9NPD8|UBE2T_HUMAN Ubiquitin-conjugating enzyme E2 T	Agalma elegans	PneGasmat	0.9359694018755254	596311	ce613d32857a54da408f757ce1585924
OG0006953	SVG	Q9D0S4|NEUL2_MOUSE Neuralized-like protein 2	Agalma elegans	PneGasmat	0.8651864308129289	636749	3b868e7db48f499e9b2632a2330a02af
OG0007004	SVG	Q8TCF1|ZFAN1_HUMAN AN1-type zinc finger protein 1	Agalma elegans	PneGasmat	0.8010505349393939	559520	fc4bf2624f90ce6a47ecddec5ad748fd
OG0007008	SVG	Q9R0N3|SYT11_MOUSE Synaptotagmin-11	Agalma elegans	PneGasmat	1.0451826567892124	519917	f05cda00b794a71c00e78805780cca70
OG0007016	SVG	Q06438|PEX2_CRIGR Peroxisome biogenesis factor 2	Agalma elegans	PneGasmat	0.8722801937555861	632824	8c2f46cc65e2b8ef7acae9d89dafdde6
OG0007218	SVG	Q91W18|TDRD3_MOUSE Tudor domain-containing protein 3	Agalma elegans	PneGasmat	0.8238062815474061	544111	61c92c1ad8fe8e8efab424aae1cfba2a
OG0006852	SVG	Q9FVW4|RENT3_ARATH Regulator of nonsense transcripts UPF3	Agalma elegans	PneGasmat	0.9867168346500046	564157	5a739c6f8c619c2ba6492c2d8342963f
OG0007067	SVG	Q5JXC2|MIIP_HUMAN Migration and invasion-inhibitory protein	Agalma elegans	PneGasmat	0.8604150013559447	525183	e6e33e215246dd1ede985dd58208d43b
OG0007069	SVG	Q8WXB1|MT21A_HUMAN Protein N-lysine methyltransferase METTL21A	Agalma elegans	PneGasmat	0.8815839736014731	649206	NA
OG0007072	SVG	Q4N4N8|TXND_THEPA Thioredoxin domain-containing protein	Agalma elegans	PneGasmat	0.7836775064573291	645999	NA
OG0007104	SVG	Q3T0B9|CEBPG_BOVIN CCAAT/enhancer-binding protein gamma	Agalma elegans	PneGasmat	1.0136964948673934	548198	c8e7b867975db087731be2cc333ca09d
OG0007196	SVG	Q9PTL2|SPY2_CHICK Protein sprouty homolog 2	Agalma elegans	PneGasmat	1.200355583710881	623599	NA
OG0007049	SVG	Q6PF45|VIAAT_XENLA Vesicular inhibitory amino acid transporter	Agalma elegans	PneGasmat	0.9886661315360576	561718	390bfb74a0e9dbacd617d5eff188e8c1
OG0007064	SVG	Q8BX32|SLX1_MOUSE Structure-specific endonuclease subunit SLX1 {ECO:0000255|HAMAP-Rule:MF_03100}	Agalma elegans	PneGasmat	0.8609343235224536	572865	NA
OG0007023	SVG	E7EYQ9|TM216_DANRE Transmembrane protein 216	Agalma elegans	PneGasmat	0.9592102514013052	523846	fdde46a399e227e49cada91500d5dfb5
OG0007083	SVG	Q9DAZ9|ANCHR_MOUSE Abscission/NoCut checkpoint regulator	Agalma elegans	PneGasmat	0.9457108888681817	610821	c3f88753b15893622679ceb11262a7de
OG0007087	SVG	Q9V785|3BP5H_DROME SH3 domain-binding protein 5 homolog	Agalma elegans	PneGasmat	0.9851320969685424	557760	NA
OG0007102	SVG	Q99JF8|PSIP1_MOUSE PC4 and SFRS1-interacting protein	Agalma elegans	PneGasmat	0.8678382745640207	567531	NA
OG0007132	SVG	Q5SW96|ARH_HUMAN Low density lipoprotein receptor adapter protein 1 {ECO:0000305}	Agalma elegans	PneGasmat	0.9969855591311234	609937	6aab9381ebcf567bb25042723ed03e67
OG0007144	SVG	Q7T3A4|RAB13_DANRE Ras-related protein Rab-13	Agalma elegans	PneGasmat	0.8883509610961473	602797	c4027f0a67e7ea92ef11156fbf57c030
OG0007154	SVG	Q9BQG1|SYT3_HUMAN Synaptotagmin-3	Agalma elegans	PneGasmat	0.9676727697801668	604598	d6b8f7566762b523e0b5ea6fb3b2c566
OG0007157	SVG	Q7ZY70|C108B_XENLA Uncharacterized protein C1orf108 homolog B	Agalma elegans	PneGasmat	1.037005802270829	574741	NA
OG0007167	SVG	Q9H0T7|RAB17_HUMAN Ras-related protein Rab-17	Agalma elegans	PneGasmat	0.9305731067577734	611687	cc2bfb72acf46ac1ad0993b9ef373c8b
OG0007173	SVG	Q7TPN3|PIGV_MOUSE GPI mannosyltransferase 2	Agalma elegans	PneGasmat	0.7349722395197293	525880	NA
OG0007205	SVG	Q5T7V8|GORAB_HUMAN RAB6-interacting golgin	Agalma elegans	PneGasmat	0.7372733249363512	627982	54abbd72f5aa4dd9d855ed4a503d5e3b
OG0007209	SVG	Q8R2M0|TEAN2_MOUSE Transcription elongation factor A N-terminal and central domain-containing protein 2	Agalma elegans	PneGasmat	0.7636052294629424	573845	NA
OG0007223	SVG	Q6BPA9|NUF2_DEBHA Probable kinetochore protein NUF2	Agalma elegans	PneGasmat	0.8222954183359277	602810	33113a2118104049805761a0d7b51091
OG0007232	SVG	P50616|TOB1_HUMAN Protein Tob1	Agalma elegans	PneGasmat	0.704469544307736	629460	b4a1c108a6336ea8eff5ce30e9e8d085
OG0007245	SVG	Q8CDN9|LRRC9_MOUSE Leucine-rich repeat-containing protein 9	Agalma elegans	PneGasmat	0.9712227830351754	539949	NA
OG0007145	SVG	Q8BKI2|TNR6B_MOUSE Trinucleotide repeat-containing gene 6B protein	Agalma elegans	PneGasmat	1.0010671823111024	586342	fcf11ccc5965b14fed1d114633b46fc6
OG0007233	SVG	Q58HI1|PELP1_XENLA Proline-, glutamic acid- and leucine-rich protein 1	Agalma elegans	PneGasmat	0.6761348007768947	596120	fb7d174880a6366a45fba408504f9cd2
OG0007251	SVG	Q9CXV1|DHSD_MOUSE Succinate dehydrogenase [ubiquinone] cytochrome b small subunit, mitochondrial	Agalma elegans	PneGasmat	1.0422046446535975	605804	040fd41e474a8e6e6d52eb537fb5c81a
OG0007095	SVG	Q9Z1S0|BUB1B_MOUSE Mitotic checkpoint serine/threonine-protein kinase BUB1 beta	Agalma elegans	PneGasmat	0.9815020832382372	648033	aa385a136eeff2be03607c9accf57f3b
OG0007258	SVG	Q28GJ0|SDCG3_XENTR Serologically defined colon cancer antigen 3 homolog	Agalma elegans	PneGasmat	0.6675088807310783	546641	4c7163488fc3a71b85b068dbe152fbd7
OG0007268	SVG	Q9D0K0|TBCD7_MOUSE TBC1 domain family member 7	Agalma elegans	PneGasmat	0.6605986009268933	618757	NA
OG0007293	SVG	Q15527|SURF2_HUMAN Surfeit locus protein 2	Agalma elegans	PneGasmat	1.0137070622587374	521732	b9652aaca577d01f4cbb358f924d9a58
OG0007598	SVG	Q9VAN6|SLBP_DROME Histone RNA hairpin-binding protein	Agalma elegans	PneGasmat	0.6925984878524465	617932	7a3e7d3f68804dd834828d2c65e25135
OG0007318	SVG	Q9BZ19|ANR60_HUMAN Ankyrin repeat domain-containing protein 60	Agalma elegans	PneGasmat	1.3174145607240946	579350	NA
OG0007324	SVG	Q5R9K8|AR2BP_PONAB ADP-ribosylation factor-like protein 2-binding protein	Agalma elegans	PneGasmat	0.8606008147885639	629151	NA
OG0007320	SVG	Q9H773|DCTP1_HUMAN dCTP pyrophosphatase 1	Agalma elegans	PneGasmat	0.7574503467104784	582129	NA
OG0007342	SVG	Q5VYX0|RNLS_HUMAN Renalase {ECO:0000303|PubMed:15841207}	Agalma elegans	PneGasmat	0.9556143235177424	587906	8e49eedbe2170049d753db7c120c0d7f
OG0007353	SVG	Q9D3V5|FSIP1_MOUSE Fibrous sheath-interacting protein 1	Agalma elegans	PneGasmat	0.9760277085914406	569843	NA
OG0007335	SVG	Q9DB15|RM12_MOUSE 39S ribosomal protein L12, mitochondrial	Agalma elegans	PneGasmat	0.9752162940097948	551051	3f1e2b1ab4427932a7e4832b403d0111
OG0007360	SVG	Q8NHR9|PROF4_HUMAN Profilin-4	Agalma elegans	PneGasmat	0.8871278886440392	576358	0b385215052946085994f6a47610a8c4
OG0007389	SVG	Q8VDR5|TM267_MOUSE Transmembrane protein 267 {ECO:0000312|MGI:MGI:3648543}	Agalma elegans	PneGasmat	0.808765925212896	632402	NA
OG0007392	SVG	Q8JFQ2|RBTN1_DANRE Rhombotin-1	Agalma elegans	PneGasmat	1.2414768710205297	570713	NA
OG0007341	SVG	Q9ULK2|AT7L1_HUMAN Ataxin-7-like protein 1	Agalma elegans	PneGasmat	0.9323853980524798	569243	NA
OG0007371	SVG	Q95044|UBE2C_SPISO Ubiquitin-conjugating enzyme E2 C	Agalma elegans	PneGasmat	0.7472146472588308	547439	bbd342bf9d3f877f8160f50b5c07e014
OG0007370	SVG	Q3SZG6|F92A1_BOVIN Protein FAM92A1	Agalma elegans	PneGasmat	0.8949245198746626	543006	d75aafbf9384a6d1c9dac07b43d00565
OG0007397	SVG	Q78S06|SYS1_MOUSE Protein SYS1 homolog	Agalma elegans	PneGasmat	0.9537941702177883	547304	NA
OG0007406	SVG	Q810N6|ANR45_MOUSE Ankyrin repeat domain-containing protein 45	Agalma elegans	PneGasmat	0.9744506708690334	520859	4e9d1485f210736f309269f8d6809268
OG0007401	SVG	Q502W6|VWA3B_HUMAN von Willebrand factor A domain-containing protein 3B	Agalma elegans	PneGasmat	1.126289731713094	585818	2926ba82b2b18cfd4fe562bd707090ed
OG0003988	SVG	Q9EPQ2|RPGR1_MOUSE X-linked retinitis pigmentosa GTPase regulator-interacting protein 1	Agalma elegans	PneGasmat	0.8935717880327203	511644	NA
OG0007426	SVG	Q9ZDW1|GLRX1_RICPR Glutaredoxin-1	Agalma elegans	PneGasmat	0.9688326871603195	564507	23a91a683cb4da66be94357e7d0280a3
OG0007443	SVG	Q95N27|PP16B_BOVIN Protein phosphatase 1 regulatory inhibitor subunit 16B	Agalma elegans	PneGasmat	2.2593643864297097	632491	adebdbd8843ba847f7e55a702935549f
OG0003325	SVG	Q14590|ZN235_HUMAN Zinc finger protein 235	Agalma elegans	PneGasmat	0.959547378276288	539575	NA
OG0007483	SVG	Q3SZW3|ARV1_BOVIN Protein ARV1	Agalma elegans	PneGasmat	0.9186002739847322	511726	NA
OG0007584	SVG	Q9QZS2|RNF4_MOUSE E3 ubiquitin-protein ligase RNF4	Agalma elegans	PneGasmat	1.0661598679160398	516164	NA
OG0007497	SVG	Q6P3N5|CNIH4_XENTR Protein cornichon homolog 4	Agalma elegans	PneGasmat	0.8773818427753203	586798	fd8205c47fc7190c441ede0f7f180c73
OG0007511	SVG	Q3U6N9|CH033_MOUSE UPF0488 protein C8orf33 homolog	Agalma elegans	PneGasmat	0.9450754806661433	626683	NA
OG0007531	SVG	Q8I7Z8|HAM_DROME Transcription factor hamlet	Agalma elegans	PneGasmat	0.9442757856205861	620629	NA
OG0007540	SVG	Q9HBE1|PATZ1_HUMAN POZ-, AT hook-, and zinc finger-containing protein 1	Agalma elegans	PneGasmat	0.8144444028324234	563534	f340cac9c93719ab1f7bb35b7e5ce49b
OG0007546	SVG	Q8K2J4|CCD14_MOUSE Coiled-coil domain-containing protein 14	Agalma elegans	PneGasmat	0.8688702038857046	544344	bca75b13d9ddf3e9c6166015002a933e
OG0007571	SVG	Q8NDI1|EHBP1_HUMAN EH domain-binding protein 1	Agalma elegans	PneGasmat	0.8791076011637176	531575	NA
OG0007602	SVG	Q90X67|SOCS3_CHICK Suppressor of cytokine signaling 3	Agalma elegans	PneGasmat	0.7707183141004551	576522	000df16dd034a19bc75c68382e4239a2
OG0007414	SVG	Q8BID8|FXL14_MOUSE F-box/LRR-repeat protein 14	Agalma elegans	NecdevGasmat	1.0854665527313758	632742	NA
OG0003434	SVG	Q9ERC5|OTOF_RAT Otoferlin	Agalma elegans	NecdevGasmat	1.2098802459849343	524287	NA
OG0003496	SVG	Q9NZM1|MYOF_HUMAN Myoferlin	Agalma elegans	NecdevGasmat	0.4600425478969405	522404	643866497a0554dbf9d57028c53af567
OG0003498	SVG	Q9JHW1|CBPD_RAT Carboxypeptidase D	Agalma elegans	NecdevGasmat	0.9285674449431808	556225	NA
OG0003662	SVG	Q96N67|DOCK7_HUMAN Dedicator of cytokinesis protein 7	Agalma elegans	NecdevGasmat	1.1848937452866146	520188	b0a7c3ed8dac1725dd9d518ec9410e00
OG0003663	SVG	Q96N67|DOCK7_HUMAN Dedicator of cytokinesis protein 7	Agalma elegans	NecdevGasmat	1.0000065377271457	520195	b0a7c3ed8dac1725dd9d518ec9410e00
OG0003442	SVG	Q5ZMH1|SEPT2_CHICK Septin-2	Agalma elegans	NecdevGasmat	1.1211518725001837	519242	NA
OG0003525	SVG	P92177|1433E_DROME 14-3-3 protein epsilon	Agalma elegans	NecdevGasmat	1.0292642453603702	605424	NA
OG0003532	SVG	P20072|ANXA7_BOVIN Annexin A7	Agalma elegans	NecdevGasmat	1.1287647581981881	534079	NA
OG0003559	SVG	F1NTD6|ASCC3_CHICK Activating signal cointegrator 1 complex subunit 3	Agalma elegans	NecdevGasmat	1.0252963144703149	517876	61ac04617be328be10be9c65143dfc9e
OG0003580	SVG	Q9VT28|FRY_DROME Protein furry	Agalma elegans	NecdevGasmat	0.9514013157001512	537458	NA
OG0004262	SVG	Q95116|TSP2_BOVIN Thrombospondin-2	Agalma elegans	NecdevGasmat	0.6012994844389777	610584	NA
OG0005369	SVG	Q8N394|TMTC2_HUMAN Transmembrane and TPR repeat-containing protein 2	Agalma elegans	NecdevGasmat	1.133042422181159	639923	NA
OG0004038	SVG	Q5BJL5|SBNO1_RAT Protein strawberry notch homolog 1	Agalma elegans	NecdevGasmat	0.989515383510824	580816	101ccb732136e6f36e6b62e905d5af17
OG0003647	SVG	P55013|S12A2_SQUAC Solute carrier family 12 member 2	Agalma elegans	NecdevGasmat	1.2722653075267074	538596	NA
OG0003660	SVG	Q5TYW4|NBAS_DANRE Neuroblastoma-amplified sequence	Agalma elegans	NecdevGasmat	1.1044886399690907	593150	0c10682fbe63478d0031bee807fdf73f
OG0003690	SVG	Q6UPR8|ERMP1_RAT Endoplasmic reticulum metallopeptidase 1 {ECO:0000305}	Agalma elegans	NecdevGasmat	0.5803028630048453	518486	fd92d8296891a1cbe5732f2ce87124f1
OG0003696	SVG	Q9DG67|RA54B_CHICK DNA repair and recombination protein RAD54B	Agalma elegans	NecdevGasmat	0.9665838631668396	535624	NA
OG0003698	SVG	Q9Y620|RA54B_HUMAN DNA repair and recombination protein RAD54B	Agalma elegans	NecdevGasmat	0.9985338347904534	535623	NA
OG0003697	SVG	P70270|RAD54_MOUSE DNA repair and recombination protein RAD54-like	Agalma elegans	NecdevGasmat	0.8937470803589815	544019	NA
OG0003730	SVG	Q69Z89|RADIL_MOUSE Ras-associating and dilute domain-containing protein	Agalma elegans	NecdevGasmat	1.1308770264466372	643306	a6e35c2c522ab0426b20f1aa2b80beb7
OG0004565	SVG	Q9BXB5|OSB10_HUMAN Oxysterol-binding protein-related protein 10	Agalma elegans	NecdevGasmat	1.0427495556903001	535662	2af4a60c48cadd3c9790d93e86fe3749
OG0003549	SVG	Q9DEI1|PRKDC_XENLA DNA-dependent protein kinase catalytic subunit	Agalma elegans	NecdevGasmat	1.1638026774413723	545306	ca12fd5992ad86ecf6fc62a632058f9c
OG0007454	SVG	P46088|GST_NOTSL Glutathione S-transferase	Agalma elegans	NecdevGasmat	1.0414667382381158	552408	66921539e071b716ee2612554dd5ea6d
OG0003734	SVG	Q9R1K5|FZR1_MOUSE Fizzy-related protein homolog	Agalma elegans	NecdevGasmat	1.0913770965196943	629706	NA
OG0003742	SVG	Q14008|CKAP5_HUMAN Cytoskeleton-associated protein 5	Agalma elegans	NecdevGasmat	0.9593663823033968	642497	NA
OG0003769	SVG	Q8BQM9|MD12L_MOUSE Mediator of RNA polymerase II transcription subunit 12-like protein	Agalma elegans	NecdevGasmat	1.0630826483142748	542130	NA
OG0003768	SVG	Q9NDJ2|DOM_DROME Helicase domino	Agalma elegans	NecdevGasmat	1.029457715744082	519962	NA
OG0003797	SVG	Q68DX3|FRPD2_HUMAN FERM and PDZ domain-containing protein 2	Agalma elegans	NecdevGasmat	1.0365821368021833	568494	NA
OG0003817	SVG	Q8N3P4|VPS8_HUMAN Vacuolar protein sorting-associated protein 8 homolog	Agalma elegans	NecdevGasmat	1.1338845665918307	589534	NA
OG0003503	SVG	Q8BPY9|FIGL1_MOUSE Fidgetin-like protein 1	Agalma elegans	NecdevGasmat	1.0150887988407737	637505	NA
OG0003843	SVG	Q6NRS6|DRAM1_XENLA DNA damage-regulated autophagy modulator protein 1	Agalma elegans	NecdevGasmat	0.99763652813991055	559161	NA
OG0004340	SVG	P53440|CALMF_NAEGR Calmodulin, flagellar	Agalma elegans	NecdevGasmat	1.6009755926748874	634158	NA
OG0003741	SVG	Q2QI47|USH2A_MOUSE Usherin	Agalma elegans	NecdevGasmat	1.1423271974053644	571816	NA
OG0003750	SVG	Q6PDQ2|CHD4_MOUSE Chromodomain-helicase-DNA-binding protein 4	Agalma elegans	NecdevGasmat	1.0075423052931525	625519	ed47f86d08478eace4e35fe178186b5b
OG0003866	SVG	Q99570|PI3R4_HUMAN Phosphoinositide 3-kinase regulatory subunit 4	Agalma elegans	NecdevGasmat	1.151374709900365	641042	fb6a89047acaffaac4f9f2d537546bfe
OG0003867	SVG	Q6P5E4|UGGG1_MOUSE UDP-glucose:glycoprotein glucosyltransferase 1	Agalma elegans	NecdevGasmat	0.9863139856913867	555992	d89cb1d6ab94bfba5653e4ec9ae56de9
OG0003841	SVG	Q9JI66|S4A4_RAT Electrogenic sodium bicarbonate cotransporter 1	Agalma elegans	NecdevGasmat	2.082072428014296	621601	NA
OG0003904	SVG	Q5F2N2|FUT11_ORYLA Alpha-(1,3)-fucosyltransferase 11	Agalma elegans	NecdevGasmat	1.0834403869207803	616009	762807b2c2eedc23e0de543fd01e5949
OG0003858	SVG	Q9R1D7|GBF1_CRIGR Golgi-specific brefeldin A-resistance guanine nucleotide exchange factor 1	Agalma elegans	NecdevGasmat	1.0728805804272419	526816	829906f81be09e3f99d72b8dcf4dd94f
OG0003890	SVG	Q6ZUT9|DEN5B_HUMAN DENN domain-containing protein 5B	Agalma elegans	NecdevGasmat	1.1034197393925609	612384	NA
OG0003907	SVG	Q6QI06|RICTR_MOUSE Rapamycin-insensitive companion of mTOR	Agalma elegans	NecdevGasmat	1.0716604924287232	597181	0c5401ce162e188b3049796d80a2459e
OG0003915	SVG	P37199|NU155_RAT Nuclear pore complex protein Nup155	Agalma elegans	NecdevGasmat	0.9601237645737899	618191	6e4706fd31555dcfe4aa0652a6a8fd03
OG0003917	SVG	Q6ZQH8|NU188_MOUSE Nucleoporin NUP188 homolog	Agalma elegans	NecdevGasmat	1.020811022073118	538165	a9458beca01739930c425878760a7a5e
OG0003935	SVG	Q8WXG6|MADD_HUMAN MAP kinase-activating death domain protein	Agalma elegans	NecdevGasmat	1.1891446535742727	650867	8589627b51c55f42e0e9ba8b4dd08198
OG0003950	SVG	Q6P423|MED23_XENLA Mediator of RNA polymerase II transcription subunit 23	Agalma elegans	NecdevGasmat	0.9934490568760692	651159	NA
OG0005689	SVG	Q90385|SHH_CYNPY Sonic hedgehog protein	Agalma elegans	NecdevGasmat	1.0793471410910709	530510	NA
OG0003927	SVG	Q5ZMA6|NADE_CHICK Glutamine-dependent NAD(+) synthetase	Agalma elegans	NecdevGasmat	0.8815078494704747	564036	NA
OG0003925	SVG	Q9W1R5|VIR_DROME Protein virilizer	Agalma elegans	NecdevGasmat	0.8888952623845315	588826	NA
OG0003937	SVG	Q2M389|WASH7_HUMAN WASH complex subunit SWIP {ECO:0000305}	Agalma elegans	NecdevGasmat	1.1230547448075288	644377	1d6c78c06047f26346e2f9e145be6f24
OG0003973	SVG	Q6PGP7|TTC37_HUMAN Tetratricopeptide repeat protein 37	Agalma elegans	NecdevGasmat	0.9472677703018205	648098	3ae033dd3dbfc7a07835e73fa76777fd
OG0003974	SVG	Q9Y4E6|WDR7_HUMAN WD repeat-containing protein 7	Agalma elegans	NecdevGasmat	1.107127268052369	595739	10953a7e0ef76a86b394d7f951a2a1f7
OG0004036	SVG	Q9Z2Y1|TIM_RAT Protein timeless homolog	Agalma elegans	NecdevGasmat	0.8993679222722394	646262	NA
OG0003984	SVG	Q9Y3Z3|SAMH1_HUMAN Deoxynucleoside triphosphate triphosphohydrolase SAMHD1	Agalma elegans	NecdevGasmat	0.8222226740572286	565812	2a7cd68e0566c05681ad266437e5b515
OG0003829	SVG	Q6PFD9|NUP98_MOUSE Nuclear pore complex protein Nup98-Nup96	Agalma elegans	NecdevGasmat	0.9169915414408841	628702	c1785493aa2c4166f43203a596c78333
OG0003830	SVG	Q6PFD9|NUP98_MOUSE Nuclear pore complex protein Nup98-Nup96	Agalma elegans	NecdevGasmat	1.0082927991614332	559113	c1785493aa2c4166f43203a596c78333
OG0003987	SVG	Q91V92|ACLY_MOUSE ATP-citrate synthase	Agalma elegans	NecdevGasmat	0.9709115407077696	642010	63a35ebc4ff03204c9855c388444cd59
OG0005517	SVG	Q91821|MELK_XENLA Maternal embryonic leucine zipper kinase	Agalma elegans	NecdevGasmat	0.9009849027332247	595607	b836931ab4d3a87ac08c0480e3d757fe
OG0004003	SVG	Q5ZI08|SPT5H_CHICK Transcription elongation factor SPT5	Agalma elegans	NecdevGasmat	0.9938254926511482	644770	dfa1ae711bc64813a709d6b2a3cc66e3
OG0004004	SVG	Q7SYD5|SC31A_DANRE Protein transport protein Sec31A	Agalma elegans	NecdevGasmat	1.085141933556025	565930	e53e14b5561c3eb302946274626d8fa8
OG0004006	SVG	Q7ZVM1|STRUM_DANRE WASH complex subunit strumpellin	Agalma elegans	NecdevGasmat	0.7257615888788082	545648	d4d9124cea3fbef02958568fb789cac9
OG0004011	SVG	F1R345|DDX11_DANRE ATP-dependent DNA helicase DDX11 {ECO:0000305}	Agalma elegans	NecdevGasmat	1.0141979041922353	566596	2c10c74d1ceb09fa3f9729fdd578d82b
OG0003995	SVG	Q9H0H0|INT2_HUMAN Integrator complex subunit 2	Agalma elegans	NecdevGasmat	1.0239586151264406	564838	7e765c1c3beb6702df595b75a9649fec
OG0004033	SVG	O95602|RPA1_HUMAN DNA-directed RNA polymerase I subunit RPA1	Agalma elegans	NecdevGasmat	0.9979067191259821	602629	NA
OG0004044	SVG	Q9QWY8|ASAP1_MOUSE Arf-GAP with SH3 domain, ANK repeat and PH domain-containing protein 1	Agalma elegans	NecdevGasmat	1.1780882753442843	573843	8f8e1eecaa6f88304e95142c1028e65c
OG0004051	SVG	Q9Y5W8|SNX13_HUMAN Sorting nexin-13	Agalma elegans	NecdevGasmat	0.9753052606980288	600706	NA
OG0004177	SVG	Q8VC56|RNF8_MOUSE E3 ubiquitin-protein ligase RNF8 {ECO:0000255|HAMAP-Rule:MF_03067}	Agalma elegans	NecdevGasmat	1.0892334107445607	550152	NA
OG0003975	SVG	Q6PCJ1|DCTN1_XENLA Dynactin subunit 1	Agalma elegans	NecdevGasmat	1.0398147415059154	521948	b654f5bf86df610e33b14bda1ff3ccc0
OG0003977	SVG	Q6PCJ1|DCTN1_XENLA Dynactin subunit 1	Agalma elegans	NecdevGasmat	1.1248067183269783	521946	b654f5bf86df610e33b14bda1ff3ccc0
OG0004063	SVG	Q9ULI0|ATD2B_HUMAN ATPase family AAA domain-containing protein 2B	Agalma elegans	NecdevGasmat	1.0098988537166167	613975	NA
OG0004089	SVG	O15040|TCPR2_HUMAN Tectonin beta-propeller repeat-containing protein 2	Agalma elegans	NecdevGasmat	1.0318278397064637	532295	NA
OG0004049	SVG	Q9Y2H9|MAST1_HUMAN Microtubule-associated serine/threonine-protein kinase 1	Agalma elegans	NecdevGasmat	1.0791228798180104	536205	NA
OG0004111	SVG	Q6P6Y1|K1468_DANRE LisH domain and HEAT repeat-containing protein KIAA1468 homolog	Agalma elegans	NecdevGasmat	1.3584639448810083	647394	NA
OG0004112	SVG	P59240|NPHP4_MOUSE Nephrocystin-4	Agalma elegans	NecdevGasmat	1.039551322310071	617848	27b90bb14b1a9e1e2305e2ca07778b78
OG0004114	SVG	Q8TB72|PUM2_HUMAN Pumilio homolog 2	Agalma elegans	NecdevGasmat	0.9708798631677207	640504	NA
OG0004098	SVG	Q6A009|LTN1_MOUSE E3 ubiquitin-protein ligase listerin	Agalma elegans	NecdevGasmat	1.0273071122889104	538952	d20eff1e15f496cb1ba0fc802889803e
OG0004103	SVG	Q99683|M3K5_HUMAN Mitogen-activated protein kinase kinase kinase 5	Agalma elegans	NecdevGasmat	1.2392568244136908	620608	dfe2d113b97f09203481b7d2a260ebfa
OG0004138	SVG	Q86VP3|PACS2_HUMAN Phosphofurin acidic cluster sorting protein 2	Agalma elegans	NecdevGasmat	1.066068487450643	522599	9f9727632cfbfeb5c5f5fbedd6e30dd7
OG0004133	SVG	Q9NQW7|XPP1_HUMAN Xaa-Pro aminopeptidase 1	Agalma elegans	NecdevGasmat	0.9699538693336845	651541	68fd96898d400cae91f6984bf7878eb4
OG0004142	SVG	B2RW38|CFA58_MOUSE Cilia- and flagella-associated protein 58 {ECO:0000305}	Agalma elegans	NecdevGasmat	1.024684587450091	646275	NA
OG0003874	SVG	Q91XQ0|DYH8_MOUSE Dynein heavy chain 8, axonemal	Agalma elegans	NecdevGasmat	1.130578184279398	631341	NA
OG0004181	SVG	Q8BR76|MKS3_MOUSE Meckelin	Agalma elegans	NecdevGasmat	0.960346666631514	582255	NA
OG0004156	SVG	Q13423|NNTM_HUMAN NAD(P) transhydrogenase, mitochondrial	Agalma elegans	NecdevGasmat	1.0233795075910725	538619	8753f55d2fe0373575cb85a8be27abef
OG0006174	SVG	P54708|AT12A_RAT Potassium-transporting ATPase alpha chain 2	Agalma elegans	NecdevGasmat	2.5570924665209254	575499	9cb09d677014cf4ddbe816d0305f3558
OG0003410	SVG	Q6GNL7|AL1L1_XENLA Cytosolic 10-formyltetrahydrofolate dehydrogenase	Agalma elegans	NecdevGasmat	0.9401761043331961	538702	2fa79aeedea6702cb646f1e619f88ea4
OG0004203	SVG	Q9CWF6|BBS2_MOUSE Bardet-Biedl syndrome 2 protein homolog	Agalma elegans	NecdevGasmat	0.950782010619471	620752	674a79b59dd03f49a5acc8d511878597
OG0004227	SVG	Q96A65|EXOC4_HUMAN Exocyst complex component 4	Agalma elegans	NecdevGasmat	0.9995795833588204	530814	ab66a555bfb8b878a51f7bad2c1cb526
OG0004293	SVG	P52756|RBM5_HUMAN RNA-binding protein 5	Agalma elegans	NecdevGasmat	1.013318834235478	552395	28c1c9a91f7550d9a3a6fbf8c7e55333
OG0004353	SVG	Q8VC04|T106A_MOUSE Transmembrane protein 106A	Agalma elegans	NecdevGasmat	0.9927858578904866	519724	c45d3ef5f94c8b00a0d2c67ae33dbf1d
OG0004697	SVG	P29227|HP1_DROVI Heterochromatin protein 1	Agalma elegans	NecdevGasmat	0.9554771673910288	598220	NA
OG0004251	SVG	Q7ZY18|MC6ZB_XENLA Zygotic DNA replication licensing factor mcm6-B	Agalma elegans	NecdevGasmat	0.8138782402349639	571139	NA
OG0004324	SVG	A0JPG1|F16B1_XENLA Protein FAM160B1	Agalma elegans	NecdevGasmat	1.1486663159989985	528176	2342ca08903687facc304069082c31c2
OG0004277	SVG	Q92562|FIG4_HUMAN Polyphosphoinositide phosphatase	Agalma elegans	NecdevGasmat	0.9963693757545351	618048	7163c0030dfb96ca9dc63d5733832820
OG0004297	SVG	Q80U63|MFN2_MOUSE Mitofusin-2	Agalma elegans	NecdevGasmat	1.0952589538889272	565684	c09e5149a4222480a4a181a4bfe0e20e
OG0003482	SVG	Q561P5|MCM5_XENTR DNA replication licensing factor mcm5	Agalma elegans	NecdevGasmat	0.9019900954706952	545514	063dfcb986c39ab2a82153d110566cd4
OG0003591	SVG	Q4U2R1|HERC2_MOUSE E3 ubiquitin-protein ligase HERC2	Agalma elegans	NecdevGasmat	1.0681477029737378	538154	2e9d81bdfde413f8a4ee11695bee19a5
OG0003947	SVG	Q9P2K1|C2D2A_HUMAN Coiled-coil and C2 domain-containing protein 2A	Agalma elegans	NecdevGasmat	1.2945027950488512	538607	cb8b6683c3659b846295613531cf98c4
OG0004336	SVG	Q5H9R7|PP6R3_HUMAN Serine/threonine-protein phosphatase 6 regulatory subunit 3	Agalma elegans	NecdevGasmat	1.0888485966962864	537158	07343f20cd3987421ae214a803319d5b
OG0004346	SVG	O42611|HIRA_TAKRU Protein HIRA	Agalma elegans	NecdevGasmat	0.8436054482556068	544869	NA
OG0004472	SVG	Q5U3Y0|KLD10_RAT Kelch domain-containing protein 10	Agalma elegans	NecdevGasmat	1.1104036296508746	517380	601b48d74febc7832df417f2d879a09a
OG0005475	SVG	Q7SXF1|DHCR7_DANRE 7-dehydrocholesterol reductase	Agalma elegans	NecdevGasmat	0.8244332928075435	564256	27eb9e37939739ce3ba60cacc180ca49
OG0004296	SVG	Q5T447|HECD3_HUMAN E3 ubiquitin-protein ligase HECTD3	Agalma elegans	NecdevGasmat	1.0951307665090313	565968	a04918582917cca736b35e9f2d6c8f75
OG0004170	SVG	Q6UPE0|CHDH_RAT Choline dehydrogenase, mitochondrial	Agalma elegans	NecdevGasmat	0.9549941595262487	564706	NA
OG0003483	SVG	Q28BS0|MCM3Z_XENTR Zygotic DNA replication licensing factor mcm3	Agalma elegans	NecdevGasmat	0.8261193111999771	587655	d2bdac1f44cd850fcd8967c0827071dc
OG0003546	SVG	Q05438|BMR1B_CHICK Bone morphogenetic protein receptor type-1B	Agalma elegans	NecdevGasmat	1.0604530928064853	607340	a07e69d4343d8a98dcafcec33ce47226
OG0004420	SVG	Q2KI89|ARMC9_BOVIN LisH domain-containing protein ARMC9	Agalma elegans	NecdevGasmat	0.9970052986954411	577138	8b185cc7067356c6db9ddda97f8a8585
OG0004429	SVG	Q9C0B0|UNK_HUMAN RING finger protein unkempt homolog	Agalma elegans	NecdevGasmat	1.1287124182400952	529042	2cd2dbf3c869da35d859f9f9fa4522f5
OG0003571	SVG	Q95M18|ENPL_BOVIN Endoplasmin	Agalma elegans	NecdevGasmat	0.954193085822543	644312	5ee02837ec912590bc1df45aa6733c85
OG0004367	SVG	Q9VJ87|CWC22_DROME Pre-mRNA-splicing factor CWC22 homolog	Agalma elegans	NecdevGasmat	1.0009301296227262	619533	NA
OG0004455	SVG	Q9ER72|SYCC_MOUSE Cysteine--tRNA ligase, cytoplasmic	Agalma elegans	NecdevGasmat	0.9467644347861035	573792	6df7cff0bd8ac5639749cfd09116d0e5
OG0006007	SVG	P97858|S35B1_MOUSE Solute carrier family 35 member B1	Agalma elegans	NecdevGasmat	1.0705573058609563	585550	693c9adef566651a3903c13dcb81eaab
OG0007043	SVG	Q8CDF7|EXD1_MOUSE piRNA biogenesis protein EXD1 {ECO:0000305}	Agalma elegans	NecdevGasmat	0.8927170871835545	579852	2a023d8cc09a051611c7f7896d420d7d
OG0004431	SVG	Q8BGX0|TRI23_MOUSE E3 ubiquitin-protein ligase TRIM23	Agalma elegans	NecdevGasmat	0.9418907520475676	511420	NA
OG0004446	SVG	Q04724|TLE1_HUMAN Transducin-like enhancer protein 1	Agalma elegans	NecdevGasmat	1.0720822594407362	583690	NA
OG0004468	SVG	Q9W6C5|PDC6I_XENLA Programmed cell death 6-interacting protein	Agalma elegans	NecdevGasmat	0.9992895468824645	617781	281c48250099e2a5fb80b402a3fc57cb
OG0003613	SVG	O88967|YMEL1_MOUSE ATP-dependent zinc metalloprotease YME1L1	Agalma elegans	NecdevGasmat	1.0414589547065782	633176	30e3135970285ddad3ad4955aa0a3f0a
OG0004491	SVG	Q99MN1|SYK_MOUSE Lysine--tRNA ligase	Agalma elegans	NecdevGasmat	1.0212128548373183	510533	f491686d7377f5e22f8f8eb184e618f3
OG0004570	SVG	Q9UKV8|AGO2_HUMAN Protein argonaute-2 {ECO:0000255|HAMAP-Rule:MF_03031}	Agalma elegans	NecdevGasmat	1.064153392203049	556297	94742dccad874bc26afd92ad12138ffb
OG0004574	SVG	Q9D3S3|SNX29_MOUSE Sorting nexin-29	Agalma elegans	NecdevGasmat	1.216202600244678	626721	8296d4c99dbba12aaa152adc51023540
OG0004607	SVG	Q7ZYQ3|CEPT1_XENLA Choline/ethanolaminephosphotransferase 1	Agalma elegans	NecdevGasmat	1.042071292504355	651831	29f29c058779c2bbfb35ba3576e20709
OG0005037	SVG	Q5R9C9|ATF7_PONAB Cyclic AMP-dependent transcription factor ATF-7	Agalma elegans	NecdevGasmat	1.0413456110708386	579158	4e01e9b4a0ded917b8ecf6e08d6d0b30
OG0004632	SVG	Q9Z2H5|E41L1_MOUSE Band 4.1-like protein 1	Agalma elegans	NecdevGasmat	1.1555943069251384	526943	ba8463adf7e614ca3ba73510e3559dc4
OG0004639	SVG	Q8NDL9|CBPC5_HUMAN Cytosolic carboxypeptidase-like protein 5	Agalma elegans	NecdevGasmat	1.0847220753375413	605527	c00c8378271b9f057a03a53bce0bac2e
OG0004492	SVG	Q9EP80|PICK1_RAT PRKCA-binding protein	Agalma elegans	NecdevGasmat	0.8932536827754713	611662	NA
OG0004554	SVG	Q6PCR7|EIF3A_DANRE Eukaryotic translation initiation factor 3 subunit A {ECO:0000255|HAMAP-Rule:MF_03000}	Agalma elegans	NecdevGasmat	0.9898328240174522	565905	2c806a16fc06210915d2144d2a632f2b
OG0004580	SVG	Q6PDL0|DC1L2_MOUSE Cytoplasmic dynein 1 light intermediate chain 2	Agalma elegans	NecdevGasmat	1.098217369085896	561494	NA
OG0004587	SVG	A6QPF8|T120B_BOVIN Transmembrane protein 120B	Agalma elegans	NecdevGasmat	0.971153462969367	528639	c3770414490e9e5b1894c01c9f7820c2
OG0004680	SVG	Q7TN78|ACSM4_RAT Acyl-coenzyme A synthetase ACSM4, mitochondrial	Agalma elegans	NecdevGasmat	1.3600635481491985	632047	NA
OG0005297	SVG	O95628|CNOT4_HUMAN CCR4-NOT transcription complex subunit 4	Agalma elegans	NecdevGasmat	0.9540243904520057	586261	NA
OG0004613	SVG	Q9Y5L0|TNPO3_HUMAN Transportin-3	Agalma elegans	NecdevGasmat	0.9939504204693814	515497	dacc84dd0657ac524995a356af9f2dc4
OG0004638	SVG	Q6AYY8|ACATN_RAT Acetyl-coenzyme A transporter 1	Agalma elegans	NecdevGasmat	0.9569967653875039	535929	NA
OG0004645	SVG	Q6GM44|MARH5_XENLA E3 ubiquitin-protein ligase MARCH5	Agalma elegans	NecdevGasmat	1.0734654074920087	586166	3c24ffccfe86c9e7c4ea580be6de56fc
OG0004676	SVG	Q96JM7|LMBL3_HUMAN Lethal(3)malignant brain tumor-like protein 3	Agalma elegans	NecdevGasmat	0.9225624541322044	597212	02fd384a49463051f03fd5b0e8e30d0a
OG0004681	SVG	Q9LDK9|APBLA_ARATH Beta-adaptin-like protein A	Agalma elegans	NecdevGasmat	1.05910360521916	540819	ed72340bdf8b3c3e32571bd7a4cd211f
OG0005244	SVG	Q9Z1Z9|PDLI7_RAT PDZ and LIM domain protein 7	Agalma elegans	NecdevGasmat	1.0111740116766699	616345	ae93d8ce8d3b4a88b83bb7af56967833
OG0003618	SVG	Q9BV94|EDEM2_HUMAN ER degradation-enhancing alpha-mannosidase-like protein 2	Agalma elegans	NecdevGasmat	1.0687618975973312	554691	NA
OG0004533	SVG	Q99J45|NRBP_MOUSE Nuclear receptor-binding protein	Agalma elegans	NecdevGasmat	1.07496559274974	522817	c4225a02503733e3200fee7f87998a3f
OG0004563	SVG	Q6ZQ89|MARH6_MOUSE E3 ubiquitin-protein ligase MARCH6	Agalma elegans	NecdevGasmat	0.9124040524338145	585348	b32278169f19e531b35bab35c0ff30ac
OG0004658	SVG	Q07536|MMSA_BOVIN Methylmalonate-semialdehyde dehydrogenase [acylating], mitochondrial	Agalma elegans	NecdevGasmat	1.0468047626572428	616514	NA
OG0004784	SVG	Q5TC82|RC3H1_HUMAN Roquin-1	Agalma elegans	NecdevGasmat	0.8792112604973583	512402	NA
OG0004830	SVG	Q8R3Y8|I2BP1_MOUSE Interferon regulatory factor 2-binding protein 1	Agalma elegans	NecdevGasmat	1.0000668682991842	632156	NA
OG0004702	SVG	Q9DBE9|SPB1_MOUSE pre-rRNA processing protein FTSJ3 {ECO:0000255|HAMAP-Rule:MF_03163}	Agalma elegans	NecdevGasmat	1.0108325864237904	524695	611f4116891f1b5c3ce1c94b036b2605
OG0004759	SVG	Q91XU0|WRIP1_MOUSE ATPase WRNIP1	Agalma elegans	NecdevGasmat	0.8769059749032078	621674	468b5729f560bbb7636bca6db82efc24
OG0004831	SVG	Q6PCD5|RFWD3_HUMAN E3 ubiquitin-protein ligase RFWD3	Agalma elegans	NecdevGasmat	0.9947845655963885	613841	d3add539aa07bc0f5165d060d234823e
OG0004729	SVG	Q1LZF2|ARP8_BOVIN Actin-related protein 8	Agalma elegans	NecdevGasmat	0.9704596232270727	548737	4f6a49df13290b2e85c42d021b485380
OG0004732	SVG	Q96KG9|SCYL1_HUMAN N-terminal kinase-like protein	Agalma elegans	NecdevGasmat	1.0372552808700533	509953	NA
OG0004739	SVG	Q5RB87|G3BP1_PONAB Ras GTPase-activating protein-binding protein 1	Agalma elegans	NecdevGasmat	1.0296693173254807	572931	NA
OG0004767	SVG	Q9NQX3|GEPH_HUMAN Gephyrin {ECO:0000303|PubMed:10839351}	Agalma elegans	NecdevGasmat	1.0427273274469724	618497	6fbcaa3b0fc0f2f74787dc7bffd931b8
OG0004809	SVG	P97390|VPS45_MOUSE Vacuolar protein sorting-associated protein 45	Agalma elegans	NecdevGasmat	1.1315273451532064	560971	37bbbc0f9231540b532db1b81ee389cc
OG0004815	SVG	Q95SP2|HRD1_DROME E3 ubiquitin-protein ligase HRD1	Agalma elegans	NecdevGasmat	1.0341666520479753	571123	NA
OG0004884	SVG	Q9BRR9|RHG09_HUMAN Rho GTPase-activating protein 9	Agalma elegans	NecdevGasmat	1.1022521523233553	519415	e274e07e269ccc79a97c14780a8a02bf
OG0004741	SVG	Q80UM7|MOGS_MOUSE Mannosyl-oligosaccharide glucosidase	Agalma elegans	NecdevGasmat	1.1249086657457312	576604	4ca12b1782d9fa991dc70910289bd712
OG0004747	SVG	Q6NV04|ILVBL_DANRE Acetolactate synthase-like protein	Agalma elegans	NecdevGasmat	1.1743598377599498	621433	NA
OG0004800	SVG	Q9UIV1|CNOT7_HUMAN CCR4-NOT transcription complex subunit 7	Agalma elegans	NecdevGasmat	1.014567559765354	628611	da9f69a216883bb0bb3c9a094ddb7edf
OG0004803	SVG	Q9P258|RCC2_HUMAN Protein RCC2	Agalma elegans	NecdevGasmat	0.8931705547789563	627871	NA
OG0004807	SVG	Q08945|SSRP1_HUMAN FACT complex subunit SSRP1	Agalma elegans	NecdevGasmat	1.0295637370846524	603567	a9eaeb389000bc6ac4daee23053dd800
OG0004876	SVG	Q9Y5B6|PAXB1_HUMAN PAX3- and PAX7-binding protein 1	Agalma elegans	NecdevGasmat	1.0596994408621028	639653	0795daab29ae31887a11b90b34656e0e
OG0004918	SVG	A7S6A1|U518_NEMVE UPF0518 protein v1g243165	Agalma elegans	NecdevGasmat	1.0523927339953196	526359	NA
OG0004968	SVG	Q9NXR5|ANR10_HUMAN Ankyrin repeat domain-containing protein 10	Agalma elegans	NecdevGasmat	0.826371083216954	580134	063bde0d628661b38e68aa1e2487abdb
OG0003379	SVG	Q3UMM4|CDK10_MOUSE Cyclin-dependent kinase 10	Agalma elegans	NecdevGasmat	0.9448319463230401	647833	3961b5e3519a332d27b42d6d71f9a9de
OG0004205	SVG	Q9UNY4|TTF2_HUMAN Transcription termination factor 2	Agalma elegans	NecdevGasmat	1.0637497490708883	575761	520d75baf01cf509565bd51d80eedf3b
OG0004869	SVG	P45701|MA1A1_RABIT Mannosyl-oligosaccharide 1,2-alpha-mannosidase IA	Agalma elegans	NecdevGasmat	1.0438293517442665	541075	ee34111f3706d6bfc1ff1d17f8f9586e
OG0004875	SVG	Q5E9I8|DCA11_BOVIN DDB1- and CUL4-associated factor 11	Agalma elegans	NecdevGasmat	1.0650100957357567	606628	df36ca8048181080ac6aa10d318e2c08
OG0004885	SVG	Q9EQX4|AIF1L_MOUSE Allograft inflammatory factor 1-like	Agalma elegans	NecdevGasmat	0.8813235454160384	542212	NA
OG0004930	SVG	A3QJU3|COQ8B_DANRE Atypical kinase COQ8B, mitochondrial {ECO:0000305}	Agalma elegans	NecdevGasmat	1.08121175048174	515259	16d677bbc9d35482577bca687ff20a7d
OG0004964	SVG	Q8IYE1|CCD13_HUMAN Coiled-coil domain-containing protein 13 {ECO:0000305}	Agalma elegans	NecdevGasmat	1.0067681257022119	631979	e6c1f4b1010cdd5568b5540a77a51b9c
OG0004998	SVG	Q5RH51|XYLK_DANRE Glycosaminoglycan xylosylkinase {ECO:0000250|UniProtKB:O75063}	Agalma elegans	NecdevGasmat	0.8583297381250342	624660	8be4f8d319c07350ce1dbc57432703f6
OG0004866	SVG	Q91820|AURAA_XENLA Aurora kinase A-A	Agalma elegans	NecdevGasmat	0.9965288704893697	552989	NA
OG0004874	SVG	Q8JZQ9|EIF3B_MOUSE Eukaryotic translation initiation factor 3 subunit B {ECO:0000255|HAMAP-Rule:MF_03001}	Agalma elegans	NecdevGasmat	1.034666343903334	560614	5ec9fa8f62566820861a9d5b6de4aef9
OG0004920	SVG	Q9P2R6|RERE_HUMAN Arginine-glutamic acid dipeptide repeats protein	Agalma elegans	NecdevGasmat	1.1935872938149081	612299	NA
OG0004923	SVG	Q8R5C8|ZMY11_MOUSE Zinc finger MYND domain-containing protein 11	Agalma elegans	NecdevGasmat	1.0589708958295563	643795	07d93e88d4ca6979c472c7ed77848642
OG0004952	SVG	Q9NVR2|INT10_HUMAN Integrator complex subunit 10	Agalma elegans	NecdevGasmat	0.9179888403258181	564002	865a36143a85ef184f65c1dec808fd9f
OG0004955	SVG	Q6AXQ5|PDE12_RAT 2',5'-phosphodiesterase 12	Agalma elegans	NecdevGasmat	0.9893945947956484	638601	NA
OG0005044	SVG	Q8WVS4|WDR60_HUMAN WD repeat-containing protein 60	Agalma elegans	NecdevGasmat	1.1394227576785698	539674	NA
OG0005015	SVG	Q5ZKQ6|DPOE2_CHICK DNA polymerase epsilon subunit 2	Agalma elegans	NecdevGasmat	0.964595556945729	596267	30d78a2ea7a7a29c5ef1bbf61547069a
OG0005046	SVG	Q9Z2N8|ACL6A_MOUSE Actin-like protein 6A	Agalma elegans	NecdevGasmat	0.9340611365777396	578605	bba51e026cdef08751e175583609a094
OG0005048	SVG	Q8TD16|BICD2_HUMAN Protein bicaudal D homolog 2	Agalma elegans	NecdevGasmat	0.9662268705438962	594726	cf4740bb989abf8df4fc61e17e73398c
OG0005082	SVG	Q6NUQ1|RINT1_HUMAN RAD50-interacting protein 1	Agalma elegans	NecdevGasmat	0.988550539428554	616703	4b0a766c3fd54cc31e2d46cbbfd4a3df
OG0005111	SVG	Q6NTJ3|GWL_XENLA Serine/threonine-protein kinase greatwall	Agalma elegans	NecdevGasmat	0.9998966871649313	582964	30fd462bf6f4b0ba7fb94ad8d7a76c13
OG0004543	SVG	Q8N3Y7|RDHE2_HUMAN Epidermal retinol dehydrogenase 2	Agalma elegans	NecdevGasmat	0.9615289501975416	604113	26382438a5c7aaad062df323dae9e89f
OG0005087	SVG	Q5ZHN3|WIPI2_CHICK WD repeat domain phosphoinositide-interacting protein 2	Agalma elegans	NecdevGasmat	1.1398935749220986	601897	NA
OG0005108	SVG	Q95LR0|MAAT1_MACFA Protein MAATS1	Agalma elegans	NecdevGasmat	1.0046908172023143	597126	NA
OG0005113	SVG	Q7ZW86|CWC27_DANRE Peptidyl-prolyl cis-trans isomerase CWC27 homolog	Agalma elegans	NecdevGasmat	1.0893793658789848	526430	77287ac6cf1701192103deff94033193
OG0005133	SVG	O49923|ADK_PHYPA Adenosine kinase	Agalma elegans	NecdevGasmat	1.0454179111180588	643797	ba1e6ef0dc7258e8631b68db939e72d3
OG0005168	SVG	Q9BTV4|TMM43_HUMAN Transmembrane protein 43	Agalma elegans	NecdevGasmat	0.6900730968739622	592355	607fcae1e9e3d59293030908dee79dd7
OG0005189	SVG	Q96PV6|LENG8_HUMAN Leukocyte receptor cluster member 8	Agalma elegans	NecdevGasmat	0.9778652222360025	559880	51e08aa496f10022dcd0c5f0dd8b5dfc
OG0005190	SVG	Q68EF0|RAB3I_MOUSE Rab-3A-interacting protein	Agalma elegans	NecdevGasmat	1.2738496925758844	581031	dfc63d75509bbfa913aa2b2e81d2f563
OG0005255	SVG	Q3MII6|TBC25_HUMAN TBC1 domain family member 25	Agalma elegans	NecdevGasmat	1.019556823057642	573109	8974e2096d87bdb5dff36e7041513b55
OG0005378	SVG	Q5R7K0|HSDL1_PONAB Inactive hydroxysteroid dehydrogenase-like protein 1	Agalma elegans	NecdevGasmat	0.9393985115426976	631474	7e002ce64ea70cf2179fdaf2869c7c35
OG0004839	SVG	Q8C092|TAF5_MOUSE Transcription initiation factor TFIID subunit 5	Agalma elegans	NecdevGasmat	1.027167192936896	561651	81df19040364ad66689d4066c2569265
OG0005144	SVG	Q9HCN4|GPN1_HUMAN GPN-loop GTPase 1 {ECO:0000303|PubMed:20855544}	Agalma elegans	NecdevGasmat	0.9629416114199859	515269	487dde8e1cd8ed16e949a32e780c411b
OG0005167	SVG	Q8D3M4|PHNW_VIBVU 2-aminoethylphosphonate--pyruvate transaminase {ECO:0000255|HAMAP-Rule:MF_01376}	Agalma elegans	NecdevGasmat	1.2746974065954788	618478	NA
OG0005184	SVG	Q4R3J0|RTCA_MACFA RNA 3'-terminal phosphate cyclase	Agalma elegans	NecdevGasmat	1.145850572041563	640803	NA
OG0005192	SVG	Q92504|S39A7_HUMAN Zinc transporter SLC39A7	Agalma elegans	NecdevGasmat	1.0216270111972612	646732	7b78488947f6274abba7159e7512c7dd
OG0005193	SVG	Q96S94|CCNL2_HUMAN Cyclin-L2	Agalma elegans	NecdevGasmat	0.9347446624265436	632473	1a9695b186bc197aaadc28b8ba4b2d57
OG0005204	SVG	Q9D554|SF3A3_MOUSE Splicing factor 3A subunit 3	Agalma elegans	NecdevGasmat	1.0323666769877025	543212	d1495bc3bf3a1451e662c24bc25d1c94
OG0005252	SVG	Q9P2Y5|UVRAG_HUMAN UV radiation resistance-associated gene protein	Agalma elegans	NecdevGasmat	1.082446346602377	614205	742e395b5222ba31717ee1a935f15836
OG0005253	SVG	Q92643|GPI8_HUMAN GPI-anchor transamidase	Agalma elegans	NecdevGasmat	0.9109236080310129	546025	NA
OG0005319	SVG	Q8N9H8|MUT7_HUMAN Exonuclease mut-7 homolog	Agalma elegans	NecdevGasmat	0.8558570466572545	564021	5dbb62d4da50af09dafedeb7dcdb44c8
OG0005444	SVG	Q96IK5|GMCL1_HUMAN Germ cell-less protein-like 1	Agalma elegans	NecdevGasmat	1.092675085654791	522981	NA
OG0005456	SVG	Q9JI38|PUS3_MOUSE tRNA pseudouridine(38/39) synthase	Agalma elegans	NecdevGasmat	1.020566659332394	530127	9ddb6ff630407698886ce0c7996847b4
OG0003879	SVG	Q99P99|HDAC4_RAT Histone deacetylase 4	Agalma elegans	NecdevGasmat	0.9346583979082272	650920	02486940fb05bcb4f4be0da834cb6625
OG0005207	SVG	Q99797|MIPEP_HUMAN Mitochondrial intermediate peptidase	Agalma elegans	NecdevGasmat	1.0613869179139364	566186	NA
OG0005259	SVG	Q5RC31|ETFA_PONAB Electron transfer flavoprotein subunit alpha, mitochondrial	Agalma elegans	NecdevGasmat	1.0087460084394124	626998	3c5e9c1de5ca557f2062cac3b3731af8
OG0005273	SVG	Q9VCA9|SPCS3_DROME Signal peptidase complex subunit 3	Agalma elegans	NecdevGasmat	1.0198466882860362	539737	NA
OG0005278	SVG	Q28CM8|ARFG2_XENTR ADP-ribosylation factor GTPase-activating protein 2	Agalma elegans	NecdevGasmat	1.0002760941997568	568091	0c73097fbeaca5359d22ecdad1bb72f8
OG0005280	SVG	Q5R4Q3|SEC62_PONAB Translocation protein SEC62	Agalma elegans	NecdevGasmat	0.9677529199307188	592091	NA
OG0005308	SVG	A7S8T5|CCD42_NEMVE Coiled-coil domain-containing protein 42 homolog {ECO:0000305}	Agalma elegans	NecdevGasmat	1.0909952234223113	617965	4f9d9d7aa1bb247a428ef465ff2c95ee
OG0005374	SVG	Q6PB03|PLD3_XENLA Phospholipase D3	Agalma elegans	NecdevGasmat	1.0684015152865596	562937	NA
OG0005390	SVG	Q91857|TAF6_XENLA Transcription initiation factor TFIID subunit 6	Agalma elegans	NecdevGasmat	0.9581266703467803	647978	476326a35d41e055a2c51fe4d069c0e1
OG0005420	SVG	Q9QXE7|TBL1X_MOUSE F-box-like/WD repeat-containing protein TBL1X	Agalma elegans	NecdevGasmat	0.9835132164470008	571569	a6bd4f3b83510c4a0ca0e36d26abac79
OG0005424	SVG	Q6DE73|OGFD1_XENLA Prolyl 3-hydroxylase OGFOD1	Agalma elegans	NecdevGasmat	1.0151051040739034	644348	4c03c8ad483ebb52923c23f16453af7c
OG0005529	SVG	Q5XGG5|CCNF_XENTR Cyclin-F	Agalma elegans	NecdevGasmat	1.018499493106477	613578	3f5c3c4f7f19e257b69593108999dcd8
OG0005583	SVG	Q5M7Q1|FLCN_XENTR Folliculin	Agalma elegans	NecdevGasmat	1.2245348457824994	617727	6f8e4b93b7bd454753f04eaae9c58758
OG0005597	SVG	Q9EPS3|GLCE_MOUSE D-glucuronyl C5-epimerase	Agalma elegans	NecdevGasmat	1.0239070599468911	582552	c2827b2c7c6477c35e7fb694bc1fa9a9
OG0006071	SVG	Q63665|USF2_RAT Upstream stimulatory factor 2	Agalma elegans	NecdevGasmat	1.0293020413956575	631840	NA
OG0006367	SVG	Q99J47|DRS7B_MOUSE Dehydrogenase/reductase SDR family member 7B	Agalma elegans	NecdevGasmat	1.1853611403537663	643497	NA
OG0005109	SVG	Q99J62|RFC4_MOUSE Replication factor C subunit 4	Agalma elegans	NecdevGasmat	0.9248603556715237	644676	05ba56b66b2d8380cd37fecd2582b5be
OG0005233	SVG	Q2TBP4|POC1A_BOVIN POC1 centriolar protein homolog A	Agalma elegans	NecdevGasmat	0.9835876459744981	525325	a49fd91690873629beb60bd1d44cb24b
OG0005272	SVG	Q9VT57|CDK8_DROME Cyclin-dependent kinase 8	Agalma elegans	NecdevGasmat	1.027353480471045	542548	NA
OG0005356	SVG	Q8VEG6|CNO6L_MOUSE CCR4-NOT transcription complex subunit 6-like	Agalma elegans	NecdevGasmat	0.9748988078035847	565512	3d14e0eab1a0bb4939f15ff2942b5142
OG0005360	SVG	Q6PD83|BZW1A_DANRE Basic leucine zipper and W2 domain-containing protein 1-A	Agalma elegans	NecdevGasmat	1.031674214691216	517087	NA
OG0005367	SVG	Q9BXR0|TGT_HUMAN Queuine tRNA-ribosyltransferase catalytic subunit 1 {ECO:0000255|HAMAP-Rule:MF_03218}	Agalma elegans	NecdevGasmat	1.030410556668172	532154	NA
OG0005379	SVG	Q9NWZ5|UCKL1_HUMAN Uridine-cytidine kinase-like 1	Agalma elegans	NecdevGasmat	0.9982079493595867	510932	badac2fa012c1fa69546f8c98ef73be9
OG0005385	SVG	Q9NPF5|DMAP1_HUMAN DNA methyltransferase 1-associated protein 1	Agalma elegans	NecdevGasmat	1.0518882877125488	632922	22afc2b8fbc20ea9326380318f1378cf
OG0005397	SVG	Q9D439|CFA53_MOUSE Cilia- and flagella-associated protein 53 {ECO:0000312|MGI:MGI:1921703}	Agalma elegans	NecdevGasmat	1.072084788126208	566730	dbc0f39d93358d3184682221bf9f7281
OG0005406	SVG	Q9UKM7|MA1B1_HUMAN Endoplasmic reticulum mannosyl-oligosaccharide 1,2-alpha-mannosidase	Agalma elegans	NecdevGasmat	0.9986778274729416	650257	1399186dd85309c8fce5de9d44ba4ced
OG0005431	SVG	Q9NUP7|TRM13_HUMAN tRNA:m(4)X modification enzyme TRM13 homolog	Agalma elegans	NecdevGasmat	1.0578317236770638	552033	58db114d66b3fcc2ffadf80867a65c1f
OG0005458	SVG	Q63486|RRAGA_RAT Ras-related GTP-binding protein A {ECO:0000305}	Agalma elegans	NecdevGasmat	1.1761011328391302	531869	NA
OG0005530	SVG	Q8N0Z6|TTC5_HUMAN Tetratricopeptide repeat protein 5	Agalma elegans	NecdevGasmat	1.0051898458113977	535670	90cc264be539815ce357b09b611a4729
OG0005544	SVG	Q17BU3|KIF1A_AEDAE Kinesin-like protein unc-104	Agalma elegans	NecdevGasmat	0.9790533081945936	625960	a15cfd7cf2348d03c61718b0ea613252
OG0005546	SVG	Q9JHW0|PSB7_RAT Proteasome subunit beta type-7	Agalma elegans	NecdevGasmat	1.0346035486370893	651835	NA
OG0005556	SVG	Q9H920|RN121_HUMAN RING finger protein 121	Agalma elegans	NecdevGasmat	1.0455340762540373	643501	8ca3b9edfba220a06ced5246b1766745
OG0005575	SVG	Q08C93|ABD12_DANRE Monoacylglycerol lipase ABHD12 {ECO:0000305}	Agalma elegans	NecdevGasmat	1.059494730168028	562505	47374fafe643a63cad03c868051278d0
OG0005599	SVG	Q9NZ01|TECR_HUMAN Very-long-chain enoyl-CoA reductase {ECO:0000305}	Agalma elegans	NecdevGasmat	1.0462167520865795	613904	3f0dd7339cc43d41e2eb5d7971ed68da
OG0005701	SVG	Q8R368|DYXC1_MOUSE Dyslexia susceptibility 1 candidate gene 1 protein homolog	Agalma elegans	NecdevGasmat	1.1441198922806584	576531	b5dc4896b07489f44d13673289d9acd4
OG0004356	SVG	Q640B4|MUS81_XENTR Crossover junction endonuclease MUS81	Agalma elegans	NecdevGasmat	1.1627554337779615	554403	2f4fd48ab64a2843f3726c9764ac833b
OG0004991	SVG	Q4V920|PACN1_DANRE Protein kinase C and casein kinase substrate in neurons protein 1	Agalma elegans	NecdevGasmat	1.3297690377471287	630136	e39a75235d8b0c32d449236a25e78566
OG0005396	SVG	Q9H9A5|CNO10_HUMAN CCR4-NOT transcription complex subunit 10	Agalma elegans	NecdevGasmat	0.9852897564154374	618323	eaa0db65c4a29b40784e106b661cd3c1
OG0005513	SVG	Q9H095|IQCG_HUMAN IQ domain-containing protein G	Agalma elegans	NecdevGasmat	1.0211821098913114	512842	NA
OG0005525	SVG	Q6TUD4|YIPF3_RAT Protein YIPF3	Agalma elegans	NecdevGasmat	1.0937659202977363	587631	23f8d47376c5538fe9f4bcc4460b2b53
OG0005572	SVG	Q99L90|MCRS1_MOUSE Microspherule protein 1	Agalma elegans	NecdevGasmat	0.9837746688074702	566413	NA
OG0005612	SVG	Q9D5L7|SPSB1_MOUSE SPRY domain-containing SOCS box protein 1	Agalma elegans	NecdevGasmat	0.812283079885654	584312	NA
OG0005649	SVG	Q8JIF5|ERAL1_CHICK GTPase Era, mitochondrial	Agalma elegans	NecdevGasmat	1.0323586768974253	588898	NA
OG0005661	SVG	Q92794|KAT6A_HUMAN Histone acetyltransferase KAT6A	Agalma elegans	NecdevGasmat	1.0776578237421168	640612	c8b3f476eb7a22a0f870cd72956f3c0e
OG0005682	SVG	Q8N5T2|TBC19_HUMAN TBC1 domain family member 19	Agalma elegans	NecdevGasmat	1.0526973785285514	515374	7c9eba871e3143954dc02e9412ab42af
OG0005688	SVG	Q923D5|WBP11_MOUSE WW domain-binding protein 11	Agalma elegans	NecdevGasmat	1.067669778120849	557684	73ceb74b0883d07793a00017b9f15494
OG0005778	SVG	Q8C2L6|T161B_MOUSE Transmembrane protein 161B	Agalma elegans	NecdevGasmat	1.0402290563724297	634258	49ac29faf86ddf9ea44a677a32582827
OG0005855	SVG	Q32LM2|SGTA_BOVIN Small glutamine-rich tetratricopeptide repeat-containing protein alpha	Agalma elegans	NecdevGasmat	1.0178225444768676	624251	NA
OG0004032	SVG	Q6DCV0|WIPI4_XENLA WD repeat domain phosphoinositide-interacting protein 4	Agalma elegans	NecdevGasmat	1.0524589801821416	612180	NA
OG0005508	SVG	Q5DU02|UBP22_MOUSE Ubiquitin carboxyl-terminal hydrolase 22	Agalma elegans	NecdevGasmat	1.0103270621564007	595360	2f58155c59b32379166290a90e07a157
OG0005639	SVG	Q8N2K1|UB2J2_HUMAN Ubiquitin-conjugating enzyme E2 J2	Agalma elegans	NecdevGasmat	1.0006888312949695	548143	NA
OG0005640	SVG	Q9Y315|DEOC_HUMAN Deoxyribose-phosphate aldolase	Agalma elegans	NecdevGasmat	1.011682204213822	546036	NA
OG0005642	SVG	Q6IP18|RFA2A_XENLA Replication protein A 32 kDa subunit-A	Agalma elegans	NecdevGasmat	0.9551428747414112	624278	68aa5cbe91f002794c289be98d191891
OG0005652	SVG	Q5RID7|SNX17_DANRE Sorting nexin-17	Agalma elegans	NecdevGasmat	1.1760206144253964	594959	84e18239e07bf51b70cfd7ca6be70530
OG0005657	SVG	Q9CS74|ECD_MOUSE Protein ecdysoneless homolog {ECO:0000250|UniProtKB:Q9W032}	Agalma elegans	NecdevGasmat	0.9684656479366038	642227	c707acb6ee8e57f98bce3e1370269113
OG0005660	SVG	Q96Q11|TRNT1_HUMAN CCA tRNA nucleotidyltransferase 1, mitochondrial	Agalma elegans	NecdevGasmat	0.9678256775086163	573151	NA
OG0005663	SVG	Q62902|LMAN1_RAT Protein ERGIC-53	Agalma elegans	NecdevGasmat	0.8267678031949623	612639	5e12e29ef1c5f51d2a32c33a42134072
OG0005664	SVG	Q8BRG8|TM209_MOUSE Transmembrane protein 209	Agalma elegans	NecdevGasmat	1.0026911474897207	514530	70b017aed9cc2991b775805bc77f2bba
OG0005671	SVG	Q969G3|SMCE1_HUMAN SWI/SNF-related matrix-associated actin-dependent regulator of chromatin subfamily E member 1	Agalma elegans	NecdevGasmat	1.0114466564344353	637989	be6e5041780ecb8dccd2fd92993d8b9e
OG0005678	SVG	Q8C1A5|THOP1_MOUSE Thimet oligopeptidase	Agalma elegans	NecdevGasmat	1.013640908641623	613900	7eb102187eb66bfb8962fb994a0b011b
OG0005731	SVG	Q66II8|RU17_XENTR U1 small nuclear ribonucleoprotein 70 kDa	Agalma elegans	NecdevGasmat	1.057858437303296	608235	NA
OG0005746	SVG	Q7T292|MFRN2_DANRE Mitoferrin-2	Agalma elegans	NecdevGasmat	0.9743607181220938	564629	f1b6cf90f6816b70a7555555630f3f8d
OG0005755	SVG	Q6IRP4|ABHDD_XENLA Protein ABHD13 {ECO:0000305}	Agalma elegans	NecdevGasmat	1.0368776095392205	533937	NA
OG0005757	SVG	Q29RP8|KMT5B_BOVIN Histone-lysine N-methyltransferase KMT5B {ECO:0000305}	Agalma elegans	NecdevGasmat	1.0286367210097862	578702	bb4c2ef27735333423d466acb9bbe88b
OG0005765	SVG	Q2TBG8|UCHL3_BOVIN Ubiquitin carboxyl-terminal hydrolase isozyme L3	Agalma elegans	NecdevGasmat	0.9908323077772695	575663	NA
OG0005807	SVG	Q9MAQ3|UBP11_ARATH Putative ubiquitin carboxyl-terminal hydrolase 11	Agalma elegans	NecdevGasmat	1.0277926453249513	517091	799054da6eea3ec03c2150d5962a6743
OG0005808	SVG	Q9BX40|LS14B_HUMAN Protein LSM14 homolog B	Agalma elegans	NecdevGasmat	0.9891106623587423	528825	3d5654667db137e42c757a0a73fd153f
OG0005811	SVG	Q9BUI4|RPC3_HUMAN DNA-directed RNA polymerase III subunit RPC3	Agalma elegans	NecdevGasmat	1.0063731680386594	589388	6d65a71c1159d0ee182d414c71a58dc0
OG0005813	SVG	Q9NVC6|MED17_HUMAN Mediator of RNA polymerase II transcription subunit 17	Agalma elegans	NecdevGasmat	0.8975799305951111	525685	e1d9aec6f3b1b14b1b6895742fcdf8e8
OG0005819	SVG	Q68FF0|K1841_MOUSE Uncharacterized protein KIAA1841	Agalma elegans	NecdevGasmat	0.8300938559932302	512058	7464d377b0223fc6a6f5d3d89107983f
OG0005845	SVG	Q6RFH5|WDR74_HUMAN WD repeat-containing protein 74	Agalma elegans	NecdevGasmat	1.0093422151785483	626050	33c3350b6f5ef11486b1182d70504b4a
OG0005854	SVG	Q8TBC4|UBA3_HUMAN NEDD8-activating enzyme E1 catalytic subunit	Agalma elegans	NecdevGasmat	1.0651638927739442	569037	NA
OG0005858	SVG	Q5U5Q3|MEX3C_HUMAN RNA-binding E3 ubiquitin-protein ligase MEX3C	Agalma elegans	NecdevGasmat	1.101706031568965	526006	1aa0bb89b0ee16809d4fde0cdc5fda0e
OG0005880	SVG	Q9QZN3|FBX8_MOUSE F-box only protein 8	Agalma elegans	NecdevGasmat	1.0590814545962435	558628	1d44aa75ebe6ac2dd13682d3b9a48d63
OG0005922	SVG	Q28CZ7|ISPD_XENTR Isoprenoid synthase domain-containing protein	Agalma elegans	NecdevGasmat	1.1832486144138474	631279	aa62032f041d752a0e5bd25d4d2d7c96
OG0005943	SVG	P49642|PRI1_HUMAN DNA primase small subunit	Agalma elegans	NecdevGasmat	0.9085510713584167	560238	79812ee02493c3db910c8a9201e18de0
OG0005965	SVG	Q6GR37|MET16_XENLA Methyltransferase-like protein 16	Agalma elegans	NecdevGasmat	0.9357325629145479	525300	NA
OG0005996	SVG	Q803V5|LST8_DANRE Target of rapamycin complex subunit lst8	Agalma elegans	NecdevGasmat	1.100244647681648	597466	NA
OG0006006	SVG	Q4R5T4|RNF32_MACFA RING finger protein 32	Agalma elegans	NecdevGasmat	0.8127981399771986	613354	NA
OG0006200	SVG	Q9NRH2|SNRK_HUMAN SNF-related serine/threonine-protein kinase	Agalma elegans	NecdevGasmat	1.0702617785305186	527465	b637b21bcbcc66a32965e06962a652aa
OG0006296	SVG	Q7ZXV8|ZN207_XENLA BUB3-interacting and GLEBS motif-containing protein ZNF207 {ECO:0000250|UniProtKB:O43670}	Agalma elegans	NecdevGasmat	1.0581974386333324	520031	NA
OG0005631	SVG	Q9VTF9|UFD1_DROME Ubiquitin fusion degradation protein 1 homolog	Agalma elegans	NecdevGasmat	1.0948344644395527	572262	dab6996c5779c31f92a5bd0dc771b2d2
OG0005676	SVG	Q9D0N7|CAF1B_MOUSE Chromatin assembly factor 1 subunit B	Agalma elegans	NecdevGasmat	0.9662194933517396	617340	d93059d1fbf535414de9a9439a3e86c4
OG0005704	SVG	Q6AXT8|SF3A2_RAT Splicing factor 3A subunit 2	Agalma elegans	NecdevGasmat	1.0186883318909679	516904	bed688400d4847bb7e1e09db937b33be
OG0005737	SVG	Q7ZTZ2|RLP24_DANRE Probable ribosome biogenesis protein RLP24	Agalma elegans	NecdevGasmat	1.0210620526488279	617864	NA
OG0005744	SVG	P97368|MEIS3_MOUSE Homeobox protein Meis3	Agalma elegans	NecdevGasmat	0.8849989124613991	515334	NA
OG0005767	SVG	Q5XJS5|THOC6_DANRE THO complex subunit 6 homolog	Agalma elegans	NecdevGasmat	0.9969934722835511	641155	b45f5355fce6aff87b55af17f49f38e5
OG0005800	SVG	Q9CQJ4|RING2_MOUSE E3 ubiquitin-protein ligase RING2	Agalma elegans	NecdevGasmat	0.9716764133315623	648680	NA
OG0005823	SVG	X1WER2|UBA5_DANRE Ubiquitin-like modifier-activating enzyme 5	Agalma elegans	NecdevGasmat	0.9855600891631732	519417	NA
OG0005834	SVG	Q8VDY4|EFCB7_MOUSE EF-hand calcium-binding domain-containing protein 7	Agalma elegans	NecdevGasmat	0.9286112683036782	553714	45e3248515e5104ebc90d562f50ea79f
OG0005840	SVG	Q91W96|APC4_MOUSE Anaphase-promoting complex subunit 4	Agalma elegans	NecdevGasmat	0.9880104018749569	600431	cdfae0e0606d9c13477b4ca1e9347b74
OG0005856	SVG	Q9QYW3|PHOCN_RAT MOB-like protein phocein	Agalma elegans	NecdevGasmat	1.054173965359525	546295	NA
OG0005868	SVG	Q5RDD2|PR38A_PONAB Pre-mRNA-splicing factor 38A	Agalma elegans	NecdevGasmat	1.044424499213624	587322	NA
OG0005888	SVG	Q7ZVJ6|QTRT2_DANRE Queuine tRNA-ribosyltransferase accessory subunit 2 {ECO:0000255|HAMAP-Rule:MF_03043}	Agalma elegans	NecdevGasmat	1.0240055263591463	640974	690777bfb63d86dd8aae0a7d71b18d44
OG0005947	SVG	Q05B18|SHQ1_XENTR Protein SHQ1 homolog	Agalma elegans	NecdevGasmat	0.9318813249201462	515494	NA
OG0005964	SVG	Q9QXP4|DONS_MOUSE Protein downstream neighbor of Son	Agalma elegans	NecdevGasmat	1.0054372174691324	636141	c5a1c666bf9deb5d664caa7282343fa4
OG0005971	SVG	A1L1C7|PAN3_XENTR PAB-dependent poly(A)-specific ribonuclease subunit PAN3 {ECO:0000255|HAMAP-Rule:MF_03181}	Agalma elegans	NecdevGasmat	1.0203654508831417	594303	4a19855c62fa2626a789fe900ce63f85
OG0005982	SVG	Q9CZ28|SNF8_MOUSE Vacuolar-sorting protein SNF8	Agalma elegans	NecdevGasmat	1.0335849107529034	538226	NA
OG0005987	SVG	P51868|CASQ2_RAT Calsequestrin-2	Agalma elegans	NecdevGasmat	1.0654437888903796	575625	NA
OG0005995	SVG	Q9I8J6|EBP2_XENLA Probable rRNA-processing protein EBP2	Agalma elegans	NecdevGasmat	1.04708407113413	643214	NA
OG0006012	SVG	Q922H9|ZN330_MOUSE Zinc finger protein 330	Agalma elegans	NecdevGasmat	1.0401714050753708	629853	NA
OG0006063	SVG	Q96P11|NSUN5_HUMAN Probable 28S rRNA (cytosine-C(5))-methyltransferase	Agalma elegans	NecdevGasmat	0.9931149363217641	591113	b1219db784a2d5e1e205e28931b948b4
OG0006114	SVG	Q8IY50|S35F3_HUMAN Putative thiamine transporter SLC35F3 {ECO:0000305}	Agalma elegans	NecdevGasmat	0.8802365439096792	510083	41d6aca0109806f61d62e29ce74cfcf9
OG0006121	SVG	O60921|HUS1_HUMAN Checkpoint protein HUS1	Agalma elegans	NecdevGasmat	0.9929004658574914	534608	NA
OG0006122	SVG	Q5W1J5|FOXP1_XENLA Forkhead box protein P1	Agalma elegans	NecdevGasmat	1.036415506676024	616627	NA
OG0006152	SVG	Q9JJ78|TOPK_MOUSE Lymphokine-activated killer T-cell-originated protein kinase	Agalma elegans	NecdevGasmat	1.000649735515571	618644	eeda207c1bbc1c08d0a00270e299ba0f
OG0006155	SVG	Q92117|TBP_PROFL TATA-box-binding protein	Agalma elegans	NecdevGasmat	1.0350082817274038	594769	NA
OG0006602	SVG	Q9NRN7|ADPPT_HUMAN L-aminoadipate-semialdehyde dehydrogenase-phosphopantetheinyl transferase	Agalma elegans	NecdevGasmat	0.9013288199725134	532393	4d298b9ca0137e1a33258bec76ca9154
OG0003849	SVG	Q6DHU1|CLP1L_DANRE Cleft lip and palate transmembrane protein 1-like protein	Agalma elegans	NecdevGasmat	1.0835665127242238	584414	9944f3ff9e8eb289dc4c97ffd6f13ae0
OG0005867	SVG	Q96DH6|MSI2H_HUMAN RNA-binding protein Musashi homolog 2	Agalma elegans	NecdevGasmat	1.0500011297812042	638714	25a0032afe798b90a1769825d48fe36f
OG0005983	SVG	Q76I79|SSH1_MOUSE Protein phosphatase Slingshot homolog 1	Agalma elegans	NecdevGasmat	1.035592227154181	622325	NA
OG0005609	SVG	P23919|KTHY_HUMAN Thymidylate kinase	Agalma elegans	NecdevGasmat	0.9442322508513795	604326	777709df77bbe2fb3bcf88876db37798
OG0005750	SVG	Q9D172|ES1_MOUSE ES1 protein homolog, mitochondrial	Agalma elegans	NecdevGasmat	0.9484183375508324	547257	3de5cccdba40bb9ff811672943a7e3aa
OG0005909	SVG	Q9Y3B2|EXOS1_HUMAN Exosome complex component CSL4	Agalma elegans	NecdevGasmat	0.9120463206794365	528489	da27f40cf8c58c8de02c6473456ec58b
OG0005913	SVG	Q92519|TRIB2_HUMAN Tribbles homolog 2	Agalma elegans	NecdevGasmat	1.027987261261717	570656	e5e2a0db3a3c2a020e99adee1b765802
OG0005932	SVG	Q8R0L9|TADA3_MOUSE Transcriptional adapter 3	Agalma elegans	NecdevGasmat	1.0478806680132455	619084	63cf24eeb437cc088bc8f1ac4fb7ac51
OG0005939	SVG	Q5E9B3|PGTB2_BOVIN Geranylgeranyl transferase type-2 subunit beta	Agalma elegans	NecdevGasmat	1.044079511834979	568796	13eb55829a5fce7843139cff92af276b
OG0006009	SVG	A2AWT3|AT7L3_MOUSE Ataxin-7-like protein 3 {ECO:0000255|HAMAP-Rule:MF_03047}	Agalma elegans	NecdevGasmat	1.0451553504050175	586409	0c560ef43c8fcb25184ed1559731c0e4
OG0006010	SVG	Q9YGY3|BUB3_XENLA Mitotic checkpoint protein BUB3	Agalma elegans	NecdevGasmat	1.0194587520494587	527865	NA
OG0006126	SVG	Q5E9N9|APEX2_BOVIN DNA-(apurinic or apyrimidinic site) lyase 2	Agalma elegans	NecdevGasmat	1.0478177729219929	608155	NA
OG0006168	SVG	Q2T9T9|FBXW9_BOVIN F-box/WD repeat-containing protein 9	Agalma elegans	NecdevGasmat	0.9681298578831774	639397	c57c3cb822ec968275ed13eae6607080
OG0006224	SVG	Q921D4|MED6_MOUSE Mediator of RNA polymerase II transcription subunit 6	Agalma elegans	NecdevGasmat	1.0740696286732299	580472	bae596e73b0a5f03c31bf77d2e01be53
OG0006244	SVG	P78412|IRX6_HUMAN Iroquois-class homeodomain protein IRX-6	Agalma elegans	NecdevGasmat	1.057994201169169	542111	NA
OG0006280	SVG	Q8C3I8|HGH1_MOUSE Protein HGH1 homolog	Agalma elegans	NecdevGasmat	0.9733798160171302	609632	94a02f8ad6f39d257fd19319796e6ffd
OG0003681	SVG	Q6GPA7|HDAC8_XENLA Histone deacetylase 8	Agalma elegans	NecdevGasmat	0.897927603043802	602704	2135f0d61e5037d80da336876d744fe0
OG0005903	SVG	Q7SXM7|PRP31_DANRE U4/U6 small nuclear ribonucleoprotein Prp31	Agalma elegans	NecdevGasmat	0.9417933026767003	643862	34afbd22443a8cde3f292fee589a0c66
OG0005919	SVG	Q92564|DCNL4_HUMAN DCN1-like protein 4	Agalma elegans	NecdevGasmat	1.0437337468883454	644564	a78ef14f5a1051ba4a1358ac4058805e
OG0006052	SVG	Q90X38|GPKOW_DANRE G patch domain and KOW motifs-containing protein	Agalma elegans	NecdevGasmat	0.9849372767547335	621312	29005dfc17d4a60207e4ceaf81586a8e
OG0006054	SVG	Q9D753|EXOS8_MOUSE Exosome complex component RRP43	Agalma elegans	NecdevGasmat	1.0675247081624177	549892	1c097913ce544485c38d86bc82805040
OG0006087	SVG	O75486|SUPT3_HUMAN Transcription initiation protein SPT3 homolog	Agalma elegans	NecdevGasmat	1.0481150599171127	626431	NA
OG0006102	SVG	Q13889|TF2H3_HUMAN General transcription factor IIH subunit 3	Agalma elegans	NecdevGasmat	1.0004759143681115	534942	0371d79035bd734e7e9efaf288cc5271
OG0006202	SVG	Q6P0I8|EXOS6_DANRE Exosome complex component MTR3	Agalma elegans	NecdevGasmat	0.9565623820517951	564235	31369aec288901b4a7753cd163bb464b
OG0006251	SVG	Q4VBT5|MKRN1_DANRE Probable E3 ubiquitin-protein ligase makorin-1	Agalma elegans	NecdevGasmat	1.0027510150166454	536193	673bcda71f3f1c79fc061130eecfab8a
OG0006291	SVG	Q9H777|RNZ1_HUMAN Zinc phosphodiesterase ELAC protein 1	Agalma elegans	NecdevGasmat	1.0093114373182162	602191	NA
OG0006313	SVG	Q92968|PEX13_HUMAN Peroxisomal membrane protein PEX13	Agalma elegans	NecdevGasmat	0.9786307599094406	546083	4d470577c2510456e7cdb10a2091b07c
OG0006333	SVG	Q9H9L4|KANL2_HUMAN KAT8 regulatory NSL complex subunit 2	Agalma elegans	NecdevGasmat	0.9902179947629426	516860	9ce55d3b106b8739a6b5ae6929a73666
OG0006336	SVG	Q6P632|NAA20_XENTR N-alpha-acetyltransferase 20	Agalma elegans	NecdevGasmat	1.0917747798421698	554197	NA
OG0006354	SVG	V5YMB3|DAPB3_PSEMX Dipeptidyl aminopeptidase BIII {ECO:0000312|EMBL:BAO18428.1}	Agalma elegans	NecdevGasmat	0.9539810703994691	637087	0ae917d76368f4184728e97d33ee3334
OG0006370	SVG	Q9GKR6|CAYP2_MACFA Calcyphosin-2	Agalma elegans	NecdevGasmat	1.0208007688681242	588897	b36f894aa686723e001e2a69219505a3
OG0006374	SVG	Q9DAJ4|WDR83_MOUSE WD repeat domain-containing protein 83	Agalma elegans	NecdevGasmat	0.9902241092773576	578167	dbe7a538098819d01c49cb9629b253e2
OG0006387	SVG	Q8BJH1|ZC21A_MOUSE Zinc finger C2HC domain-containing protein 1A	Agalma elegans	NecdevGasmat	1.0638092914264123	626312	NA
OG0006388	SVG	Q9NUQ2|PLCE_HUMAN 1-acyl-sn-glycerol-3-phosphate acyltransferase epsilon	Agalma elegans	NecdevGasmat	1.0175305417709783	593638	589b96d1ff709e992768435233264e99
OG0006398	SVG	O43541|SMAD6_HUMAN Mothers against decapentaplegic homolog 6	Agalma elegans	NecdevGasmat	1.1230622776297998	636025	NA
OG0006400	SVG	Q8WUJ0|STYX_HUMAN Serine/threonine/tyrosine-interacting protein	Agalma elegans	NecdevGasmat	0.9305614059305158	538048	NA
OG0006191	SVG	Q66IH2|TBRG1_XENTR Transforming growth factor beta regulator 1	Agalma elegans	NecdevGasmat	0.9999074464052343	565079	56f31317e1499ff13027562aff69d108
OG0006326	SVG	Q32LJ2|ARFRP_BOVIN ADP-ribosylation factor-related protein 1	Agalma elegans	NecdevGasmat	1.2441813570359348	522210	f192a6fedb7b3905a1c920ff25d21e56
OG0006856	SVG	Q6IQ97|RBM41_DANRE RNA-binding protein 4.1	Agalma elegans	NecdevGasmat	0.9429163027205439	537583	NA
OG0006171	SVG	Q6GNJ8|VPS72_XENLA Vacuolar protein sorting-associated protein 72 homolog	Agalma elegans	NecdevGasmat	1.014019638486355	613518	NA
OG0006193	SVG	Q6ZNW5|GDPP1_HUMAN GDP-D-glucose phosphorylase 1	Agalma elegans	NecdevGasmat	1.00709510096878	562291	NA
OG0006228	SVG	Q6P1Q0|LTMD1_HUMAN LETM1 domain-containing protein 1	Agalma elegans	NecdevGasmat	1.1601650736214846	636636	NA
OG0006279	SVG	Q9CZ15|PSF1_MOUSE DNA replication complex GINS protein PSF1	Agalma elegans	NecdevGasmat	1.014824841988998	567539	NA
OG0006299	SVG	Q9VY86|TM2D2_DROME TM2 domain-containing protein CG11103	Agalma elegans	NecdevGasmat	0.9464528166388848	541694	NA
OG0006338	SVG	Q8WTS6|SETD7_HUMAN Histone-lysine N-methyltransferase SETD7	Agalma elegans	NecdevGasmat	1.0144156765393095	527687	NA
OG0006358	SVG	Q921Y2|IMP3_MOUSE U3 small nucleolar ribonucleoprotein protein IMP3	Agalma elegans	NecdevGasmat	1.011665359266253	580592	NA
OG0006377	SVG	Q8K3I9|GLCI1_MOUSE Glucocorticoid-induced transcript 1 protein	Agalma elegans	NecdevGasmat	0.8392258818723692	532210	NA
OG0006399	SVG	Q9DBS8|POC5_MOUSE Centrosomal protein POC5	Agalma elegans	NecdevGasmat	0.8801199589786866	631358	ad93aed6824ceb7f0b5a7844da03fd2b
OG0006406	SVG	Q9V359|VPS28_DROME Vacuolar protein sorting-associated protein 28 homolog	Agalma elegans	NecdevGasmat	1.0735133489969213	525175	NA
OG0006419	SVG	B5XF11|KDM8_SALSA Lysine-specific demethylase 8	Agalma elegans	NecdevGasmat	0.9355244643502617	615709	7bde5d8164dcab84a7729e88db96a950
OG0006437	SVG	P34284|YKK7_CAEEL Uncharacterized F-box/LRR-repeat protein C02F5.7	Agalma elegans	NecdevGasmat	1.0743280619378293	624931	aa429dc5b2d00b73eee4a27ebf27c28c
OG0006446	SVG	Q86YS6|RAB43_HUMAN Ras-related protein Rab-43	Agalma elegans	NecdevGasmat	1.1013208448136487	578599	NA
OG0006492	SVG	Q7ZVT3|SAS6_DANRE Spindle assembly abnormal protein 6 homolog	Agalma elegans	NecdevGasmat	0.9844426288479136	526105	157c09fb202c5fd3f1237644dbfc89b8
OG0006500	SVG	Q9Z191|EYA4_MOUSE Eyes absent homolog 4	Agalma elegans	NecdevGasmat	1.1110196069407903	648008	5cf88028f53e512ab2d49d437a3e3877
OG0004393	SVG	Q8BXX2|ZBT49_MOUSE Zinc finger and BTB domain-containing protein 49	Agalma elegans	NecdevGasmat	1.0099551746812125	542901	f35e1d53b6eafe141e5ef6d562dd75cb
OG0006072	SVG	Q5R8H5|T2EA_PONAB General transcription factor IIE subunit 1	Agalma elegans	NecdevGasmat	0.9070217954675656	584201	2c4efe255f6b624490cae42609158049
OG0006101	SVG	Q6NU08|MTRAB_XENLA Myotubularin-related protein 10-B	Agalma elegans	NecdevGasmat	1.0786093939508354	626163	1311c3603406d2b844bf6c94029619f7
OG0006305	SVG	Q8VDH1|FBX21_MOUSE F-box only protein 21	Agalma elegans	NecdevGasmat	1.0393148818675038	514286	90d07b9d25454084e866bfb51568ff3f
OG0006321	SVG	Q5F413|SMAP2_CHICK Stromal membrane-associated protein 2	Agalma elegans	NecdevGasmat	1.1477591547105397	528390	0614b8da18278b5bca2c16f698cbcfc9
OG0006349	SVG	Q9CWZ7|SNAG_MOUSE Gamma-soluble NSF attachment protein	Agalma elegans	NecdevGasmat	0.9809974256622392	614687	cdb58ed64410bd4ef6b286d43f790eb7
OG0006369	SVG	Q6PBN5|AUP1_DANRE Ancient ubiquitous protein 1	Agalma elegans	NecdevGasmat	1.0786153639952591	596891	edc4a2b8d90eb999c1574098774c141e
OG0006414	SVG	Q6IMM1|DJC27_CHICK DnaJ homolog subfamily C member 27	Agalma elegans	NecdevGasmat	1.0727386330440114	589811	NA
OG0006422	SVG	Q9VH78|ALG12_DROME Probable Dol-P-Man:Man(7)GlcNAc(2)-PP-Dol alpha-1,6-mannosyltransferase	Agalma elegans	NecdevGasmat	1.1171875828632025	595474	9f09115970c470b98c89a7b35ae66951
OG0006424	SVG	Q8IMA8|PANG2_DROME Protein pangolin, isoform J	Agalma elegans	NecdevGasmat	1.011673698352516	569273	NA
OG0006441	SVG	Q3TZI6|CCNJ_MOUSE Cyclin-J	Agalma elegans	NecdevGasmat	0.9048937003560661	571763	578228e0f755648a9353efabe38cfb52
OG0006444	SVG	Q5RE11|TSN3_PONAB Tetraspanin-3	Agalma elegans	NecdevGasmat	1.0807489546119997	515363	a1abf86f6af169314ebfbdac376eb06e
OG0006493	SVG	Q96ES7|SGF29_HUMAN SAGA-associated factor 29 {ECO:0000305}	Agalma elegans	NecdevGasmat	0.9056326955202414	599889	NA
OG0006510	SVG	Q5PRC7|SOSB2_DANRE SOSS complex subunit B2	Agalma elegans	NecdevGasmat	0.9533688303434336	578690	e1079b270a97a69b9d4e120b2ff5da09
OG0006543	SVG	Q640L5|CCD18_MOUSE Coiled-coil domain-containing protein 18	Agalma elegans	NecdevGasmat	0.9781597111386832	582107	413d721f9976332b0d7c2de65fa75eb0
OG0006572	SVG	Q13569|TDG_HUMAN G/T mismatch-specific thymine DNA glycosylase	Agalma elegans	NecdevGasmat	0.9950154096591716	621108	823b2ad505f5b24217070c6599f6929f
OG0006438	SVG	Q99MU3|DSRAD_MOUSE Double-stranded RNA-specific adenosine deaminase	Agalma elegans	NecdevGasmat	1.0161259449655473	601251	3fad95a9dfa7af518dabf57e561d8fdf
OG0006513	SVG	Q9UPM9|B9D1_HUMAN B9 domain-containing protein 1	Agalma elegans	NecdevGasmat	0.9059972902482264	540469	NA
OG0006516	SVG	Q6P5L7|ARGLA_DANRE Arginine and glutamate-rich protein 1-A	Agalma elegans	NecdevGasmat	1.186340108850716	550209	NA
OG0006536	SVG	Q9Y6G5|COMDA_HUMAN COMM domain-containing protein 10	Agalma elegans	NecdevGasmat	1.1845203225701337	544646	NA
OG0006538	SVG	Q5W111|SPRY7_HUMAN SPRY domain-containing protein 7	Agalma elegans	NecdevGasmat	1.111974340684642	627240	NA
OG0006560	SVG	Q5U2S3|ZUFSP_RAT Zinc finger with UFM1-specific peptidase domain protein	Agalma elegans	NecdevGasmat	0.9670855019537032	574162	2bc0d40058cf9b6521fc7a71e60e6789
OG0006586	SVG	Q8S7M7|PIRL5_ORYSJ Plant intracellular Ras-group-related LRR protein 5	Agalma elegans	NecdevGasmat	0.9970083299082056	510014	044af4581ba21133c6e0c746c1bfcf24
OG0006592	SVG	Q9R062|GLYG_MOUSE Glycogenin-1	Agalma elegans	NecdevGasmat	0.9905539874965638	510148	NA
OG0006635	SVG	Q290X1|SWET1_DROPS Sugar transporter SWEET1	Agalma elegans	NecdevGasmat	1.0192105635818405	558943	b6a4ed9ab0f10cda0c987a17da9841a5
OG0006647	SVG	Q9QZC7|PKHB2_MOUSE Pleckstrin homology domain-containing family B member 2	Agalma elegans	NecdevGasmat	0.9920726801466573	649290	8eb392312139cb9026eba9ab2f0989d5
OG0006663	SVG	Q9D384|U1SBP_MOUSE U11/U12 small nuclear ribonucleoprotein 35 kDa protein	Agalma elegans	NecdevGasmat	1.1310370350305132	613577	e3866d4ebcd8e332c34ba7cc59d72e07
OG0006666	SVG	Q4KM64|JAGN1_RAT Protein jagunal homolog 1 {ECO:0000305}	Agalma elegans	NecdevGasmat	1.0393225965789998	523548	a5b748d0cb100a4b14cc60f7d0dce013
OG0006703	SVG	Q9EQB9|ZN287_MOUSE Zinc finger protein 287	Agalma elegans	NecdevGasmat	1.0149187068582177	651802	NA
OG0006715	SVG	O35817|AKA14_RAT A-kinase anchor protein 14	Agalma elegans	NecdevGasmat	1.2899041691294004	621345	e7e9b4b6058c6490187046b8871b5802
OG0006671	SVG	Q5ZMS2|PA1B2_CHICK Platelet-activating factor acetylhydrolase IB subunit beta	Agalma elegans	NecdevGasmat	1.1072390623949673	631986	NA
OG0006719	SVG	Q8IYB8|SUV3_HUMAN ATP-dependent RNA helicase SUPV3L1, mitochondrial	Agalma elegans	NecdevGasmat	1.1697345710357159	582191	NA
OG0006587	SVG	Q9UJK0|TSR3_HUMAN Ribosome biogenesis protein TSR3 homolog {ECO:0000255|HAMAP-Rule:MF_03146}	Agalma elegans	NecdevGasmat	0.9687432916852226	516047	NA
OG0006628	SVG	Q96LT7|CI072_HUMAN Protein C9orf72	Agalma elegans	NecdevGasmat	1.20132064419892	592568	f3ce96bc5f3877cdd346cc0ff368156f
OG0006651	SVG	Q6DGF5|ZDH12_RAT Probable palmitoyltransferase ZDHHC12	Agalma elegans	NecdevGasmat	1.0261199089071964	583705	d4acada98606a685209570b87613efe3
OG0006732	SVG	Q5F3N9|CF106_CHICK Uncharacterized protein C6orf106 homolog	Agalma elegans	NecdevGasmat	1.1593503229194833	517476	NA
OG0006758	SVG	Q8K0S9|SNPC1_MOUSE snRNA-activating protein complex subunit 1	Agalma elegans	NecdevGasmat	1.07048219141699	560744	5acd8ad98adc447c2451bc874a9160c9
OG0006792	SVG	Q9Z0R0|HASP_MOUSE Serine/threonine-protein kinase haspin	Agalma elegans	NecdevGasmat	0.9514882748309832	612249	097ffbbc10b1a9a8ebe1e972e33d0915
OG0006805	SVG	Q9Y5N5|HEMK2_HUMAN HemK methyltransferase family member 2	Agalma elegans	NecdevGasmat	0.9646630552469158	618336	NA
OG0006754	SVG	Q9JI70|MKKS_MOUSE McKusick-Kaufman/Bardet-Biedl syndromes putative chaperonin	Agalma elegans	NecdevGasmat	0.9137445449964333	650428	e0b58fe4d5bb4975a703ca29c1ab098d
OG0006791	SVG	Q9NYG2|ZDHC3_HUMAN Palmitoyltransferase ZDHHC3 {ECO:0000305}	Agalma elegans	NecdevGasmat	0.8268987344603723	546269	NA
OG0006656	SVG	Q55GQ6|UPP_DICDI Uracil phosphoribosyltransferase	Agalma elegans	NecdevGasmat	0.8910699795992605	547023	ce5ec5f1024a5e15cfccf099ea638b09
OG0006740	SVG	B5XF11|KDM8_SALSA Lysine-specific demethylase 8	Agalma elegans	NecdevGasmat	1.0217021227802627	635594	6a5f0491431ff439382b6147d7d8a447
OG0006741	SVG	O70239|AXIN1_RAT Axin-1	Agalma elegans	NecdevGasmat	1.0325823027382397	520298	89edc576fc1e2e9df12b29521d1c91b1
OG0006802	SVG	Q9DCS2|CP013_MOUSE UPF0585 protein C16orf13 homolog	Agalma elegans	NecdevGasmat	1.0745780055412895	552913	NA
OG0006803	SVG	Q6PBQ2|CHMP7_DANRE Charged multivesicular body protein 7	Agalma elegans	NecdevGasmat	1.0484319401192312	627695	7572f88c99798d11dea32538f0e32a2b
OG0006832	SVG	Q6P606|LYSM4_DANRE LysM and putative peptidoglycan-binding domain-containing protein 4	Agalma elegans	NecdevGasmat	1.032155424256825	579457	15c0f47d195d3b5f2eb0418eea8ffd0c
OG0006868	SVG	Q6GNT2|CL049_XENLA UPF0454 protein C12orf49 homolog	Agalma elegans	NecdevGasmat	1.0823612450990616	541537	NA
OG0006872	SVG	Q95KE5|RM43_BOVIN 39S ribosomal protein L43, mitochondrial	Agalma elegans	NecdevGasmat	1.0879500559833168	618669	NA
OG0006885	SVG	Q5R7P7|TAF9B_PONAB Transcription initiation factor TFIID subunit 9B	Agalma elegans	NecdevGasmat	1.0035223520379315	643495	c599915e6281ebb8c29ba91fa4604c8b
OG0006887	SVG	Q6P859|GPTC4_XENTR G patch domain-containing protein 4	Agalma elegans	NecdevGasmat	1.0161633883335615	578726	bdfa3041b15ac5954c838f1e9768acd4
OG0006890	SVG	O95833|CLIC3_HUMAN Chloride intracellular channel protein 3	Agalma elegans	NecdevGasmat	1.0590208750246175	522336	NA
OG0006898	SVG	Q9AST1|TAF15_ARATH Transcription initiation factor TFIID subunit 15	Agalma elegans	NecdevGasmat	1.0146581013713856	559274	NA
OG0006828	SVG	Q28199|CD5R1_BOVIN Cyclin-dependent kinase 5 activator 1	Agalma elegans	NecdevGasmat	0.8046086705190517	566166	NA
OG0006846	SVG	Q99MB3|TM2D1_MOUSE TM2 domain-containing protein 1	Agalma elegans	NecdevGasmat	0.9599129706949726	590824	07c354d6bb64c256c19a6979991af569
OG0006882	SVG	Q9NZ43|USE1_HUMAN Vesicle transport protein USE1	Agalma elegans	NecdevGasmat	0.857692192789059	525220	a8ad0fe611e226b054ee0e73681dc2af
OG0006904	SVG	Q8N0W5|IQCK_HUMAN IQ domain-containing protein K	Agalma elegans	NecdevGasmat	1.1056231429742687	515343	0f601cca8d13624d3fab0e08a4decc16
OG0006920	SVG	Q9JJW6|ALRF2_MOUSE Aly/REF export factor 2	Agalma elegans	NecdevGasmat	1.0849853686101698	549002	NA
OG0006951	SVG	Q54KA7|SECG_DICDI Ankyrin repeat, PH and SEC7 domain containing protein secG	Agalma elegans	NecdevGasmat	1.1016314574028816	609382	NA
OG0007285	SVG	Q5TM50|RPA12_MACMU DNA-directed RNA polymerase I subunit RPA12	Agalma elegans	NecdevGasmat	0.9951401374506925	610313	NA
OG0006834	SVG	Q6TXF1|ARRD3_RAT Arrestin domain-containing protein 3	Agalma elegans	NecdevGasmat	1.1830621988826893	631449	5e9d480a3cc2274eef76c62b024c3f06
OG0006919	SVG	Q925F4|RNF37_MOUSE RING finger protein 37 {ECO:0000305}	Agalma elegans	NecdevGasmat	0.9105375893227936	606845	d98fc4c8ed50e6ab779e557fdcc64c87
OG0006948	SVG	Q2KJF7|GLCTK_BOVIN Glycerate kinase	Agalma elegans	NecdevGasmat	1.0565214534234402	516948	8e30939ef7bbe89b14727c7e9a3f92d3
OG0007156	SVG	Q9UK61|TASOR_HUMAN Protein TASOR {ECO:0000305}	Agalma elegans	NecdevGasmat	1.022992383819202	643781	e0742393df831acce987df1ed840e75d
OG0007314	SVG	A4IJ15|CFA97_XENTR Cilia- and flagella-associated protein 97 {ECO:0000250|UniProtKB:Q9P2B7}	Agalma elegans	NecdevGasmat	1.1749113344455941	601923	534a06943c1db8997b1e776806fce34f
OG0006847	SVG	Q8N3J9|ZN664_HUMAN Zinc finger protein 664	Agalma elegans	NecdevGasmat	1.021645557473723	558181	NA
OG0006881	SVG	Q9NPD8|UBE2T_HUMAN Ubiquitin-conjugating enzyme E2 T	Agalma elegans	NecdevGasmat	0.9921134958895189	596311	ce613d32857a54da408f757ce1585924
OG0006953	SVG	Q9D0S4|NEUL2_MOUSE Neuralized-like protein 2	Agalma elegans	NecdevGasmat	1.1458033640078946	636749	3b868e7db48f499e9b2632a2330a02af
OG0007004	SVG	Q8TCF1|ZFAN1_HUMAN AN1-type zinc finger protein 1	Agalma elegans	NecdevGasmat	1.031436603239885	559520	fc4bf2624f90ce6a47ecddec5ad748fd
OG0007008	SVG	Q9R0N3|SYT11_MOUSE Synaptotagmin-11	Agalma elegans	NecdevGasmat	1.0190342802725136	519917	f05cda00b794a71c00e78805780cca70
OG0007016	SVG	Q06438|PEX2_CRIGR Peroxisome biogenesis factor 2	Agalma elegans	NecdevGasmat	1.0359734698015346	632824	8c2f46cc65e2b8ef7acae9d89dafdde6
OG0007218	SVG	Q91W18|TDRD3_MOUSE Tudor domain-containing protein 3	Agalma elegans	NecdevGasmat	0.9272838848418525	544111	61c92c1ad8fe8e8efab424aae1cfba2a
OG0006852	SVG	Q9FVW4|RENT3_ARATH Regulator of nonsense transcripts UPF3	Agalma elegans	NecdevGasmat	0.9881362941032499	564157	5a739c6f8c619c2ba6492c2d8342963f
OG0007067	SVG	Q5JXC2|MIIP_HUMAN Migration and invasion-inhibitory protein	Agalma elegans	NecdevGasmat	0.941440992478804	525183	e6e33e215246dd1ede985dd58208d43b
OG0007069	SVG	Q8WXB1|MT21A_HUMAN Protein N-lysine methyltransferase METTL21A	Agalma elegans	NecdevGasmat	0.985582279144575	649206	NA
OG0007072	SVG	Q4N4N8|TXND_THEPA Thioredoxin domain-containing protein	Agalma elegans	NecdevGasmat	0.9228817715520437	645999	NA
OG0007104	SVG	Q3T0B9|CEBPG_BOVIN CCAAT/enhancer-binding protein gamma	Agalma elegans	NecdevGasmat	1.0026146020396576	548198	c8e7b867975db087731be2cc333ca09d
OG0007196	SVG	Q9PTL2|SPY2_CHICK Protein sprouty homolog 2	Agalma elegans	NecdevGasmat	1.2537652209824992	623599	NA
OG0007049	SVG	Q6PF45|VIAAT_XENLA Vesicular inhibitory amino acid transporter	Agalma elegans	NecdevGasmat	0.8763002835673679	561718	390bfb74a0e9dbacd617d5eff188e8c1
OG0007064	SVG	Q8BX32|SLX1_MOUSE Structure-specific endonuclease subunit SLX1 {ECO:0000255|HAMAP-Rule:MF_03100}	Agalma elegans	NecdevGasmat	1.0111804648235148	572865	NA
OG0007023	SVG	E7EYQ9|TM216_DANRE Transmembrane protein 216	Agalma elegans	NecdevGasmat	1.1599510799955866	523846	fdde46a399e227e49cada91500d5dfb5
OG0007083	SVG	Q9DAZ9|ANCHR_MOUSE Abscission/NoCut checkpoint regulator	Agalma elegans	NecdevGasmat	1.1050786498872873	610821	c3f88753b15893622679ceb11262a7de
OG0007087	SVG	Q9V785|3BP5H_DROME SH3 domain-binding protein 5 homolog	Agalma elegans	NecdevGasmat	1.1849279648712403	557760	NA
OG0007102	SVG	Q99JF8|PSIP1_MOUSE PC4 and SFRS1-interacting protein	Agalma elegans	NecdevGasmat	1.0372432545391046	567531	NA
OG0007132	SVG	Q5SW96|ARH_HUMAN Low density lipoprotein receptor adapter protein 1 {ECO:0000305}	Agalma elegans	NecdevGasmat	0.9608396240650954	609937	6aab9381ebcf567bb25042723ed03e67
OG0007144	SVG	Q7T3A4|RAB13_DANRE Ras-related protein Rab-13	Agalma elegans	NecdevGasmat	1.0550507193087326	602797	c4027f0a67e7ea92ef11156fbf57c030
OG0007154	SVG	Q9BQG1|SYT3_HUMAN Synaptotagmin-3	Agalma elegans	NecdevGasmat	1.0575540499460157	604598	d6b8f7566762b523e0b5ea6fb3b2c566
OG0007157	SVG	Q7ZY70|C108B_XENLA Uncharacterized protein C1orf108 homolog B	Agalma elegans	NecdevGasmat	1.1052926589744532	574741	NA
OG0007167	SVG	Q9H0T7|RAB17_HUMAN Ras-related protein Rab-17	Agalma elegans	NecdevGasmat	1.1858597144372154	611687	cc2bfb72acf46ac1ad0993b9ef373c8b
OG0007173	SVG	Q7TPN3|PIGV_MOUSE GPI mannosyltransferase 2	Agalma elegans	NecdevGasmat	0.928538072340477	525880	NA
OG0007205	SVG	Q5T7V8|GORAB_HUMAN RAB6-interacting golgin	Agalma elegans	NecdevGasmat	0.9166633207091403	627982	54abbd72f5aa4dd9d855ed4a503d5e3b
OG0007209	SVG	Q8R2M0|TEAN2_MOUSE Transcription elongation factor A N-terminal and central domain-containing protein 2	Agalma elegans	NecdevGasmat	1.0548950805233386	573845	NA
OG0007223	SVG	Q6BPA9|NUF2_DEBHA Probable kinetochore protein NUF2	Agalma elegans	NecdevGasmat	0.8986145868744378	602810	33113a2118104049805761a0d7b51091
OG0007232	SVG	P50616|TOB1_HUMAN Protein Tob1	Agalma elegans	NecdevGasmat	0.6460447757590214	629460	b4a1c108a6336ea8eff5ce30e9e8d085
OG0007245	SVG	Q8CDN9|LRRC9_MOUSE Leucine-rich repeat-containing protein 9	Agalma elegans	NecdevGasmat	0.9522800924305833	539949	NA
OG0007145	SVG	Q8BKI2|TNR6B_MOUSE Trinucleotide repeat-containing gene 6B protein	Agalma elegans	NecdevGasmat	1.0409150517137153	586342	fcf11ccc5965b14fed1d114633b46fc6
OG0007233	SVG	Q58HI1|PELP1_XENLA Proline-, glutamic acid- and leucine-rich protein 1	Agalma elegans	NecdevGasmat	0.8079866900286432	596120	fb7d174880a6366a45fba408504f9cd2
OG0007251	SVG	Q9CXV1|DHSD_MOUSE Succinate dehydrogenase [ubiquinone] cytochrome b small subunit, mitochondrial	Agalma elegans	NecdevGasmat	1.0431443771483728	605804	040fd41e474a8e6e6d52eb537fb5c81a
OG0007095	SVG	Q9Z1S0|BUB1B_MOUSE Mitotic checkpoint serine/threonine-protein kinase BUB1 beta	Agalma elegans	NecdevGasmat	1.0000851380548186	648033	aa385a136eeff2be03607c9accf57f3b
OG0007258	SVG	Q28GJ0|SDCG3_XENTR Serologically defined colon cancer antigen 3 homolog	Agalma elegans	NecdevGasmat	0.7839507158459623	546641	4c7163488fc3a71b85b068dbe152fbd7
OG0007268	SVG	Q9D0K0|TBCD7_MOUSE TBC1 domain family member 7	Agalma elegans	NecdevGasmat	0.8589990246782103	618757	NA
OG0007293	SVG	Q15527|SURF2_HUMAN Surfeit locus protein 2	Agalma elegans	NecdevGasmat	1.0239820677302487	521732	b9652aaca577d01f4cbb358f924d9a58
OG0007598	SVG	Q9VAN6|SLBP_DROME Histone RNA hairpin-binding protein	Agalma elegans	NecdevGasmat	0.8181171141214415	617932	7a3e7d3f68804dd834828d2c65e25135
OG0007318	SVG	Q9BZ19|ANR60_HUMAN Ankyrin repeat domain-containing protein 60	Agalma elegans	NecdevGasmat	1.2312653104921814	579350	NA
OG0007324	SVG	Q5R9K8|AR2BP_PONAB ADP-ribosylation factor-like protein 2-binding protein	Agalma elegans	NecdevGasmat	1.0371420633148412	629151	NA
OG0007320	SVG	Q9H773|DCTP1_HUMAN dCTP pyrophosphatase 1	Agalma elegans	NecdevGasmat	0.987860749544328	582129	NA
OG0007342	SVG	Q5VYX0|RNLS_HUMAN Renalase {ECO:0000303|PubMed:15841207}	Agalma elegans	NecdevGasmat	1.1181830334480594	587906	8e49eedbe2170049d753db7c120c0d7f
OG0007353	SVG	Q9D3V5|FSIP1_MOUSE Fibrous sheath-interacting protein 1	Agalma elegans	NecdevGasmat	1.0005181848793412	569843	NA
OG0007335	SVG	Q9DB15|RM12_MOUSE 39S ribosomal protein L12, mitochondrial	Agalma elegans	NecdevGasmat	1.0538735790871838	551051	3f1e2b1ab4427932a7e4832b403d0111
OG0007360	SVG	Q8NHR9|PROF4_HUMAN Profilin-4	Agalma elegans	NecdevGasmat	1.0440205156538873	576358	0b385215052946085994f6a47610a8c4
OG0007389	SVG	Q8VDR5|TM267_MOUSE Transmembrane protein 267 {ECO:0000312|MGI:MGI:3648543}	Agalma elegans	NecdevGasmat	1.100347681551747	632402	NA
OG0007392	SVG	Q8JFQ2|RBTN1_DANRE Rhombotin-1	Agalma elegans	NecdevGasmat	1.3624094376356053	570713	NA
OG0007341	SVG	Q9ULK2|AT7L1_HUMAN Ataxin-7-like protein 1	Agalma elegans	NecdevGasmat	0.9750927446877292	569243	NA
OG0007371	SVG	Q95044|UBE2C_SPISO Ubiquitin-conjugating enzyme E2 C	Agalma elegans	NecdevGasmat	1.066423944353558	547439	bbd342bf9d3f877f8160f50b5c07e014
OG0007370	SVG	Q3SZG6|F92A1_BOVIN Protein FAM92A1	Agalma elegans	NecdevGasmat	0.995321293161024	543006	d75aafbf9384a6d1c9dac07b43d00565
OG0007397	SVG	Q78S06|SYS1_MOUSE Protein SYS1 homolog	Agalma elegans	NecdevGasmat	1.0139433630000647	547304	NA
OG0007406	SVG	Q810N6|ANR45_MOUSE Ankyrin repeat domain-containing protein 45	Agalma elegans	NecdevGasmat	1.0858814191136847	520859	4e9d1485f210736f309269f8d6809268
OG0007401	SVG	Q502W6|VWA3B_HUMAN von Willebrand factor A domain-containing protein 3B	Agalma elegans	NecdevGasmat	1.136539840855061	585818	2926ba82b2b18cfd4fe562bd707090ed
OG0003988	SVG	Q9EPQ2|RPGR1_MOUSE X-linked retinitis pigmentosa GTPase regulator-interacting protein 1	Agalma elegans	NecdevGasmat	0.9781215588251012	511644	NA
OG0007426	SVG	Q9ZDW1|GLRX1_RICPR Glutaredoxin-1	Agalma elegans	NecdevGasmat	1.1856481090585307	564507	23a91a683cb4da66be94357e7d0280a3
OG0007443	SVG	Q95N27|PP16B_BOVIN Protein phosphatase 1 regulatory inhibitor subunit 16B	Agalma elegans	NecdevGasmat	2.7021216345124808	632491	adebdbd8843ba847f7e55a702935549f
OG0003325	SVG	Q14590|ZN235_HUMAN Zinc finger protein 235	Agalma elegans	NecdevGasmat	1.1291338296508098	539575	NA
OG0007483	SVG	Q3SZW3|ARV1_BOVIN Protein ARV1	Agalma elegans	NecdevGasmat	0.9338204607299728	511726	NA
OG0007584	SVG	Q9QZS2|RNF4_MOUSE E3 ubiquitin-protein ligase RNF4	Agalma elegans	NecdevGasmat	1.133249501036213	516164	NA
OG0007497	SVG	Q6P3N5|CNIH4_XENTR Protein cornichon homolog 4	Agalma elegans	NecdevGasmat	1.0719511941129252	586798	fd8205c47fc7190c441ede0f7f180c73
OG0007511	SVG	Q3U6N9|CH033_MOUSE UPF0488 protein C8orf33 homolog	Agalma elegans	NecdevGasmat	1.0299149205832532	626683	NA
OG0007531	SVG	Q8I7Z8|HAM_DROME Transcription factor hamlet	Agalma elegans	NecdevGasmat	0.8242075225152867	620629	NA
OG0007540	SVG	Q9HBE1|PATZ1_HUMAN POZ-, AT hook-, and zinc finger-containing protein 1	Agalma elegans	NecdevGasmat	0.9169534773717002	563534	f340cac9c93719ab1f7bb35b7e5ce49b
OG0007546	SVG	Q8K2J4|CCD14_MOUSE Coiled-coil domain-containing protein 14	Agalma elegans	NecdevGasmat	1.0668758841405028	544344	bca75b13d9ddf3e9c6166015002a933e
OG0007571	SVG	Q8NDI1|EHBP1_HUMAN EH domain-binding protein 1	Agalma elegans	NecdevGasmat	0.7768561853328894	531575	NA
OG0007602	SVG	Q90X67|SOCS3_CHICK Suppressor of cytokine signaling 3	Agalma elegans	NecdevGasmat	1.1590313847123537	576522	000df16dd034a19bc75c68382e4239a2
OG0007414	SVG	Q8BID8|FXL14_MOUSE F-box/LRR-repeat protein 14	Bargmannia elongata	GasdevGasmat	1.0935367099616664	1318149	NA
OG0003434	SVG	Q9ERC5|OTOF_RAT Otoferlin	Bargmannia elongata	GasdevGasmat	0.764101672513295	1478851	NA
OG0003496	SVG	Q9NZM1|MYOF_HUMAN Myoferlin	Bargmannia elongata	GasdevGasmat	1.0623106120567667	1407977	643866497a0554dbf9d57028c53af567
OG0003498	SVG	Q9JHW1|CBPD_RAT Carboxypeptidase D	Bargmannia elongata	GasdevGasmat	0.8681574029711939	1311909	NA
OG0003662	SVG	Q96N67|DOCK7_HUMAN Dedicator of cytokinesis protein 7	Bargmannia elongata	GasdevGasmat	0.9569434450487673	1470293	b0a7c3ed8dac1725dd9d518ec9410e00
OG0003663	SVG	Q96N67|DOCK7_HUMAN Dedicator of cytokinesis protein 7	Bargmannia elongata	GasdevGasmat	0.9939931802652695	1470290	b0a7c3ed8dac1725dd9d518ec9410e00
OG0003442	SVG	Q5ZMH1|SEPT2_CHICK Septin-2	Bargmannia elongata	GasdevGasmat	1.006950328663133	1409297	NA
OG0003525	SVG	P92177|1433E_DROME 14-3-3 protein epsilon	Bargmannia elongata	GasdevGasmat	1.1053867766469025	1422880	NA
OG0003532	SVG	P20072|ANXA7_BOVIN Annexin A7	Bargmannia elongata	GasdevGasmat	1.0152513470253965	1352903	NA
OG0003559	SVG	F1NTD6|ASCC3_CHICK Activating signal cointegrator 1 complex subunit 3	Bargmannia elongata	GasdevGasmat	1.1456133021354722	1325727	61ac04617be328be10be9c65143dfc9e
OG0003580	SVG	Q9VT28|FRY_DROME Protein furry	Bargmannia elongata	GasdevGasmat	0.9613550102376273	1418518	NA
OG0004262	SVG	Q95116|TSP2_BOVIN Thrombospondin-2	Bargmannia elongata	GasdevGasmat	0.8014589438370023	1463516	NA
OG0005369	SVG	Q8N394|TMTC2_HUMAN Transmembrane and TPR repeat-containing protein 2	Bargmannia elongata	GasdevGasmat	0.677780838653145	1324733	NA
OG0004038	SVG	Q5BJL5|SBNO1_RAT Protein strawberry notch homolog 1	Bargmannia elongata	GasdevGasmat	1.14105357506862	1318724	101ccb732136e6f36e6b62e905d5af17
OG0003647	SVG	P55013|S12A2_SQUAC Solute carrier family 12 member 2	Bargmannia elongata	GasdevGasmat	1.0137874698570148	1294847	NA
OG0003660	SVG	Q5TYW4|NBAS_DANRE Neuroblastoma-amplified sequence	Bargmannia elongata	GasdevGasmat	1.0913087606874763	1481905	0c10682fbe63478d0031bee807fdf73f
OG0003690	SVG	Q6UPR8|ERMP1_RAT Endoplasmic reticulum metallopeptidase 1 {ECO:0000305}	Bargmannia elongata	GasdevGasmat	1.1544653127065092	1387784	fd92d8296891a1cbe5732f2ce87124f1
OG0003696	SVG	Q9DG67|RA54B_CHICK DNA repair and recombination protein RAD54B	Bargmannia elongata	GasdevGasmat	1.3297090096730144	1477946	NA
OG0003698	SVG	Q9Y620|RA54B_HUMAN DNA repair and recombination protein RAD54B	Bargmannia elongata	GasdevGasmat	1.1246180826681766	1477954	NA
OG0003697	SVG	P70270|RAD54_MOUSE DNA repair and recombination protein RAD54-like	Bargmannia elongata	GasdevGasmat	1.119836564116956	1407897	NA
OG0003730	SVG	Q69Z89|RADIL_MOUSE Ras-associating and dilute domain-containing protein	Bargmannia elongata	GasdevGasmat	0.9497224922797473	1451448	a6e35c2c522ab0426b20f1aa2b80beb7
OG0004565	SVG	Q9BXB5|OSB10_HUMAN Oxysterol-binding protein-related protein 10	Bargmannia elongata	GasdevGasmat	1.1438288020765668	1436487	2af4a60c48cadd3c9790d93e86fe3749
OG0003549	SVG	Q9DEI1|PRKDC_XENLA DNA-dependent protein kinase catalytic subunit	Bargmannia elongata	GasdevGasmat	1.227043855745574	1408368	ca12fd5992ad86ecf6fc62a632058f9c
OG0007454	SVG	P46088|GST_NOTSL Glutathione S-transferase	Bargmannia elongata	GasdevGasmat	1.175256216383164	1331989	66921539e071b716ee2612554dd5ea6d
OG0003734	SVG	Q9R1K5|FZR1_MOUSE Fizzy-related protein homolog	Bargmannia elongata	GasdevGasmat	0.83565187745257	1407411	NA
OG0003742	SVG	Q14008|CKAP5_HUMAN Cytoskeleton-associated protein 5	Bargmannia elongata	GasdevGasmat	1.0093248726404629	1382986	NA
OG0003769	SVG	Q8BQM9|MD12L_MOUSE Mediator of RNA polymerase II transcription subunit 12-like protein	Bargmannia elongata	GasdevGasmat	0.9235877276455604	1457100	NA
OG0003768	SVG	Q9NDJ2|DOM_DROME Helicase domino	Bargmannia elongata	GasdevGasmat	1.064279706329195	1457534	NA
OG0003797	SVG	Q68DX3|FRPD2_HUMAN FERM and PDZ domain-containing protein 2	Bargmannia elongata	GasdevGasmat	1.01522758365308	1374399	NA
OG0003817	SVG	Q8N3P4|VPS8_HUMAN Vacuolar protein sorting-associated protein 8 homolog	Bargmannia elongata	GasdevGasmat	1.1845607265710822	1422469	NA
OG0003503	SVG	Q8BPY9|FIGL1_MOUSE Fidgetin-like protein 1	Bargmannia elongata	GasdevGasmat	1.1148232470822188	1294029	NA
OG0003843	SVG	Q6NRS6|DRAM1_XENLA DNA damage-regulated autophagy modulator protein 1	Bargmannia elongata	GasdevGasmat	1.0734551253097702	1366235	NA
OG0004340	SVG	P53440|CALMF_NAEGR Calmodulin, flagellar	Bargmannia elongata	GasdevGasmat	1.0310113450491825	1376414	NA
OG0003741	SVG	Q2QI47|USH2A_MOUSE Usherin	Bargmannia elongata	GasdevGasmat	0.7238717913055144	1335135	ec32b1ac4f6ea488b1754bf900e0ef14
OG0003750	SVG	Q6PDQ2|CHD4_MOUSE Chromodomain-helicase-DNA-binding protein 4	Bargmannia elongata	GasdevGasmat	1.0444493355713385	1370431	ed47f86d08478eace4e35fe178186b5b
OG0003866	SVG	Q99570|PI3R4_HUMAN Phosphoinositide 3-kinase regulatory subunit 4	Bargmannia elongata	GasdevGasmat	1.1618998478474356	1401933	fb6a89047acaffaac4f9f2d537546bfe
OG0003867	SVG	Q6P5E4|UGGG1_MOUSE UDP-glucose:glycoprotein glucosyltransferase 1	Bargmannia elongata	GasdevGasmat	1.044301426496904	1377784	d89cb1d6ab94bfba5653e4ec9ae56de9
OG0003841	SVG	Q9JI66|S4A4_RAT Electrogenic sodium bicarbonate cotransporter 1	Bargmannia elongata	GasdevGasmat	1.057812152598639	1412148	NA
OG0003904	SVG	Q5F2N2|FUT11_ORYLA Alpha-(1,3)-fucosyltransferase 11	Bargmannia elongata	GasdevGasmat	1.1476883114540026	1386332	762807b2c2eedc23e0de543fd01e5949
OG0003858	SVG	Q9R1D7|GBF1_CRIGR Golgi-specific brefeldin A-resistance guanine nucleotide exchange factor 1	Bargmannia elongata	GasdevGasmat	0.9882505342638847	1364898	829906f81be09e3f99d72b8dcf4dd94f
OG0003890	SVG	Q6ZUT9|DEN5B_HUMAN DENN domain-containing protein 5B	Bargmannia elongata	GasdevGasmat	1.1453896442974238	1412550	NA
OG0003907	SVG	Q6QI06|RICTR_MOUSE Rapamycin-insensitive companion of mTOR	Bargmannia elongata	GasdevGasmat	1.1558101695209146	1427847	0c5401ce162e188b3049796d80a2459e
OG0003915	SVG	P37199|NU155_RAT Nuclear pore complex protein Nup155	Bargmannia elongata	GasdevGasmat	1.1343560715172814	1297293	6e4706fd31555dcfe4aa0652a6a8fd03
OG0003917	SVG	Q6ZQH8|NU188_MOUSE Nucleoporin NUP188 homolog	Bargmannia elongata	GasdevGasmat	1.1182585033075048	1443994	a9458beca01739930c425878760a7a5e
OG0003935	SVG	Q8WXG6|MADD_HUMAN MAP kinase-activating death domain protein	Bargmannia elongata	GasdevGasmat	1.0124510040351604	1476147	8589627b51c55f42e0e9ba8b4dd08198
OG0003950	SVG	Q6P423|MED23_XENLA Mediator of RNA polymerase II transcription subunit 23	Bargmannia elongata	GasdevGasmat	1.1227040894432927	1386628	NA
OG0005689	SVG	Q90385|SHH_CYNPY Sonic hedgehog protein	Bargmannia elongata	GasdevGasmat	1.7799682214119728	1408706	NA
OG0003927	SVG	Q5ZMA6|NADE_CHICK Glutamine-dependent NAD(+) synthetase	Bargmannia elongata	GasdevGasmat	0.9147678896631842	1321711	NA
OG0003925	SVG	Q9W1R5|VIR_DROME Protein virilizer	Bargmannia elongata	GasdevGasmat	1.102038541381525	1319484	NA
OG0003937	SVG	Q2M389|WASH7_HUMAN WASH complex subunit SWIP {ECO:0000305}	Bargmannia elongata	GasdevGasmat	1.0264813668881367	1439524	1d6c78c06047f26346e2f9e145be6f24
OG0003973	SVG	Q6PGP7|TTC37_HUMAN Tetratricopeptide repeat protein 37	Bargmannia elongata	GasdevGasmat	1.0431058091908918	1441149	3ae033dd3dbfc7a07835e73fa76777fd
OG0003974	SVG	Q9Y4E6|WDR7_HUMAN WD repeat-containing protein 7	Bargmannia elongata	GasdevGasmat	1.0103629286218136	1378402	10953a7e0ef76a86b394d7f951a2a1f7
OG0004036	SVG	Q9Z2Y1|TIM_RAT Protein timeless homolog	Bargmannia elongata	GasdevGasmat	1.198898910586069	1425167	NA
OG0003984	SVG	Q9Y3Z3|SAMH1_HUMAN Deoxynucleoside triphosphate triphosphohydrolase SAMHD1	Bargmannia elongata	GasdevGasmat	1.1923086495945727	1386988	2a7cd68e0566c05681ad266437e5b515
OG0003829	SVG	Q6PFD9|NUP98_MOUSE Nuclear pore complex protein Nup98-Nup96	Bargmannia elongata	GasdevGasmat	1.0832286667497193	1373705	c1785493aa2c4166f43203a596c78333
OG0003830	SVG	Q6PFD9|NUP98_MOUSE Nuclear pore complex protein Nup98-Nup96	Bargmannia elongata	GasdevGasmat	1.0686670498021649	1416175	c1785493aa2c4166f43203a596c78333
OG0003987	SVG	Q91V92|ACLY_MOUSE ATP-citrate synthase	Bargmannia elongata	GasdevGasmat	1.065570126097742	1323784	63a35ebc4ff03204c9855c388444cd59
OG0005517	SVG	Q91821|MELK_XENLA Maternal embryonic leucine zipper kinase	Bargmannia elongata	GasdevGasmat	1.14530944966531	1333515	b836931ab4d3a87ac08c0480e3d757fe
OG0004003	SVG	Q5ZI08|SPT5H_CHICK Transcription elongation factor SPT5	Bargmannia elongata	GasdevGasmat	1.0465908696395678	1314522	dfa1ae711bc64813a709d6b2a3cc66e3
OG0004004	SVG	Q7SYD5|SC31A_DANRE Protein transport protein Sec31A	Bargmannia elongata	GasdevGasmat	1.0594261890220509	1467194	e53e14b5561c3eb302946274626d8fa8
OG0004006	SVG	Q7ZVM1|STRUM_DANRE WASH complex subunit strumpellin	Bargmannia elongata	GasdevGasmat	0.9711519166971292	1325973	d4d9124cea3fbef02958568fb789cac9
OG0004011	SVG	F1R345|DDX11_DANRE ATP-dependent DNA helicase DDX11 {ECO:0000305}	Bargmannia elongata	GasdevGasmat	1.170867523775843	1398424	2c10c74d1ceb09fa3f9729fdd578d82b
OG0003995	SVG	Q9H0H0|INT2_HUMAN Integrator complex subunit 2	Bargmannia elongata	GasdevGasmat	1.011360464646183	1387708	7e765c1c3beb6702df595b75a9649fec
OG0004033	SVG	O95602|RPA1_HUMAN DNA-directed RNA polymerase I subunit RPA1	Bargmannia elongata	GasdevGasmat	1.1168788141881894	1469175	NA
OG0004044	SVG	Q9QWY8|ASAP1_MOUSE Arf-GAP with SH3 domain, ANK repeat and PH domain-containing protein 1	Bargmannia elongata	GasdevGasmat	0.992411390117111	1427485	8f8e1eecaa6f88304e95142c1028e65c
OG0004051	SVG	Q9Y5W8|SNX13_HUMAN Sorting nexin-13	Bargmannia elongata	GasdevGasmat	1.1319122992931139	1358311	NA
OG0004177	SVG	Q8VC56|RNF8_MOUSE E3 ubiquitin-protein ligase RNF8 {ECO:0000255|HAMAP-Rule:MF_03067}	Bargmannia elongata	GasdevGasmat	0.9297349225250219	1375904	NA
OG0003975	SVG	Q6PCJ1|DCTN1_XENLA Dynactin subunit 1	Bargmannia elongata	GasdevGasmat	1.0429316080862432	1398977	b654f5bf86df610e33b14bda1ff3ccc0
OG0003977	SVG	Q6PCJ1|DCTN1_XENLA Dynactin subunit 1	Bargmannia elongata	GasdevGasmat	1.0511293830461528	1347373	b654f5bf86df610e33b14bda1ff3ccc0
OG0004063	SVG	Q9ULI0|ATD2B_HUMAN ATPase family AAA domain-containing protein 2B	Bargmannia elongata	GasdevGasmat	1.0356017019528165	1490341	NA
OG0004089	SVG	O15040|TCPR2_HUMAN Tectonin beta-propeller repeat-containing protein 2	Bargmannia elongata	GasdevGasmat	1.0832500748431242	1290403	NA
OG0004049	SVG	Q9Y2H9|MAST1_HUMAN Microtubule-associated serine/threonine-protein kinase 1	Bargmannia elongata	GasdevGasmat	0.9532724216669944	1421957	NA
OG0004111	SVG	Q6P6Y1|K1468_DANRE LisH domain and HEAT repeat-containing protein KIAA1468 homolog	Bargmannia elongata	GasdevGasmat	1.0486165967186172	1282849	NA
OG0004112	SVG	P59240|NPHP4_MOUSE Nephrocystin-4	Bargmannia elongata	GasdevGasmat	1.1739082283200764	1404663	27b90bb14b1a9e1e2305e2ca07778b78
OG0004114	SVG	Q8TB72|PUM2_HUMAN Pumilio homolog 2	Bargmannia elongata	GasdevGasmat	1.134016518608521	1368547	NA
OG0004098	SVG	Q6A009|LTN1_MOUSE E3 ubiquitin-protein ligase listerin	Bargmannia elongata	GasdevGasmat	1.1299799747593546	1462488	d20eff1e15f496cb1ba0fc802889803e
OG0004103	SVG	Q99683|M3K5_HUMAN Mitogen-activated protein kinase kinase kinase 5	Bargmannia elongata	GasdevGasmat	1.036071108265851	1352077	dfe2d113b97f09203481b7d2a260ebfa
OG0004138	SVG	Q86VP3|PACS2_HUMAN Phosphofurin acidic cluster sorting protein 2	Bargmannia elongata	GasdevGasmat	0.9518871665346763	1293779	9f9727632cfbfeb5c5f5fbedd6e30dd7
OG0004133	SVG	Q9NQW7|XPP1_HUMAN Xaa-Pro aminopeptidase 1	Bargmannia elongata	GasdevGasmat	1.0613808827303959	1466154	68fd96898d400cae91f6984bf7878eb4
OG0004142	SVG	B2RW38|CFA58_MOUSE Cilia- and flagella-associated protein 58 {ECO:0000305}	Bargmannia elongata	GasdevGasmat	1.0840732669132818	1421259	NA
OG0003874	SVG	Q91XQ0|DYH8_MOUSE Dynein heavy chain 8, axonemal	Bargmannia elongata	GasdevGasmat	1.0294004139188082	1484679	NA
OG0004181	SVG	Q8BR76|MKS3_MOUSE Meckelin	Bargmannia elongata	GasdevGasmat	1.2131487102490284	1484954	NA
OG0004156	SVG	Q13423|NNTM_HUMAN NAD(P) transhydrogenase, mitochondrial	Bargmannia elongata	GasdevGasmat	1.037669659226807	1367420	8753f55d2fe0373575cb85a8be27abef
OG0006174	SVG	P54708|AT12A_RAT Potassium-transporting ATPase alpha chain 2	Bargmannia elongata	GasdevGasmat	1.0062508832810162	1375129	9cb09d677014cf4ddbe816d0305f3558
OG0003410	SVG	Q6GNL7|AL1L1_XENLA Cytosolic 10-formyltetrahydrofolate dehydrogenase	Bargmannia elongata	GasdevGasmat	1.017774645279291	1414422	2fa79aeedea6702cb646f1e619f88ea4
OG0004203	SVG	Q9CWF6|BBS2_MOUSE Bardet-Biedl syndrome 2 protein homolog	Bargmannia elongata	GasdevGasmat	0.990212157662251	1446056	674a79b59dd03f49a5acc8d511878597
OG0004227	SVG	Q96A65|EXOC4_HUMAN Exocyst complex component 4	Bargmannia elongata	GasdevGasmat	1.2550428568735565	1319878	ab66a555bfb8b878a51f7bad2c1cb526
OG0004293	SVG	P52756|RBM5_HUMAN RNA-binding protein 5	Bargmannia elongata	GasdevGasmat	1.034950921720309	1400214	28c1c9a91f7550d9a3a6fbf8c7e55333
OG0004353	SVG	Q8VC04|T106A_MOUSE Transmembrane protein 106A	Bargmannia elongata	GasdevGasmat	1.1675995527104068	1323154	c45d3ef5f94c8b00a0d2c67ae33dbf1d
OG0004697	SVG	P29227|HP1_DROVI Heterochromatin protein 1	Bargmannia elongata	GasdevGasmat	1.0787544132215452	1400370	NA
OG0004251	SVG	Q7ZY18|MC6ZB_XENLA Zygotic DNA replication licensing factor mcm6-B	Bargmannia elongata	GasdevGasmat	1.1753474723760629	1446285	NA
OG0004324	SVG	A0JPG1|F16B1_XENLA Protein FAM160B1	Bargmannia elongata	GasdevGasmat	1.1172786881011154	1309266	2342ca08903687facc304069082c31c2
OG0004277	SVG	Q92562|FIG4_HUMAN Polyphosphoinositide phosphatase	Bargmannia elongata	GasdevGasmat	1.2429790894219923	1469744	7163c0030dfb96ca9dc63d5733832820
OG0004297	SVG	Q80U63|MFN2_MOUSE Mitofusin-2	Bargmannia elongata	GasdevGasmat	1.3324398927488001	1434467	c09e5149a4222480a4a181a4bfe0e20e
OG0003482	SVG	Q561P5|MCM5_XENTR DNA replication licensing factor mcm5	Bargmannia elongata	GasdevGasmat	1.2310960925338295	1394661	063dfcb986c39ab2a82153d110566cd4
OG0003591	SVG	Q4U2R1|HERC2_MOUSE E3 ubiquitin-protein ligase HERC2	Bargmannia elongata	GasdevGasmat	0.8781227973608781	1359196	2e9d81bdfde413f8a4ee11695bee19a5
OG0003947	SVG	Q9P2K1|C2D2A_HUMAN Coiled-coil and C2 domain-containing protein 2A	Bargmannia elongata	GasdevGasmat	0.9865658556270382	1328423	cb8b6683c3659b846295613531cf98c4
OG0004336	SVG	Q5H9R7|PP6R3_HUMAN Serine/threonine-protein phosphatase 6 regulatory subunit 3	Bargmannia elongata	GasdevGasmat	1.0000764126567114	1292995	07343f20cd3987421ae214a803319d5b
OG0004346	SVG	O42611|HIRA_TAKRU Protein HIRA	Bargmannia elongata	GasdevGasmat	1.2681621248956167	1346559	NA
OG0004472	SVG	Q5U3Y0|KLD10_RAT Kelch domain-containing protein 10	Bargmannia elongata	GasdevGasmat	1.1102927209243438	1317792	601b48d74febc7832df417f2d879a09a
OG0005475	SVG	Q7SXF1|DHCR7_DANRE 7-dehydrocholesterol reductase	Bargmannia elongata	GasdevGasmat	1.0475006804494644	1315829	27eb9e37939739ce3ba60cacc180ca49
OG0004296	SVG	Q5T447|HECD3_HUMAN E3 ubiquitin-protein ligase HECTD3	Bargmannia elongata	GasdevGasmat	0.603999900355366	1353281	a04918582917cca736b35e9f2d6c8f75
OG0004170	SVG	Q6UPE0|CHDH_RAT Choline dehydrogenase, mitochondrial	Bargmannia elongata	GasdevGasmat	1.0012451377459333	1488991	NA
OG0003483	SVG	Q28BS0|MCM3Z_XENTR Zygotic DNA replication licensing factor mcm3	Bargmannia elongata	GasdevGasmat	1.1738308760313	1394660	d2bdac1f44cd850fcd8967c0827071dc
OG0003546	SVG	Q05438|BMR1B_CHICK Bone morphogenetic protein receptor type-1B	Bargmannia elongata	GasdevGasmat	0.9471768736224546	1417030	a07e69d4343d8a98dcafcec33ce47226
OG0004420	SVG	Q2KI89|ARMC9_BOVIN LisH domain-containing protein ARMC9	Bargmannia elongata	GasdevGasmat	1.0170714483522891	1430532	8b185cc7067356c6db9ddda97f8a8585
OG0004429	SVG	Q9C0B0|UNK_HUMAN RING finger protein unkempt homolog	Bargmannia elongata	GasdevGasmat	0.8449917097590225	1373599	2cd2dbf3c869da35d859f9f9fa4522f5
OG0003571	SVG	Q95M18|ENPL_BOVIN Endoplasmin	Bargmannia elongata	GasdevGasmat	1.0907880456501033	1416237	5ee02837ec912590bc1df45aa6733c85
OG0004367	SVG	Q9VJ87|CWC22_DROME Pre-mRNA-splicing factor CWC22 homolog	Bargmannia elongata	GasdevGasmat	1.145215292648467	1456859	NA
OG0004455	SVG	Q9ER72|SYCC_MOUSE Cysteine--tRNA ligase, cytoplasmic	Bargmannia elongata	GasdevGasmat	1.0708397975899433	1440569	6df7cff0bd8ac5639749cfd09116d0e5
OG0006007	SVG	P97858|S35B1_MOUSE Solute carrier family 35 member B1	Bargmannia elongata	GasdevGasmat	1.108153608590146	1395417	693c9adef566651a3903c13dcb81eaab
OG0007043	SVG	Q8CDF7|EXD1_MOUSE piRNA biogenesis protein EXD1 {ECO:0000305}	Bargmannia elongata	GasdevGasmat	1.0868261090443097	1321951	2a023d8cc09a051611c7f7896d420d7d
OG0004431	SVG	Q8BGX0|TRI23_MOUSE E3 ubiquitin-protein ligase TRIM23	Bargmannia elongata	GasdevGasmat	1.0600231680333674	1375407	NA
OG0004446	SVG	Q04724|TLE1_HUMAN Transducin-like enhancer protein 1	Bargmannia elongata	GasdevGasmat	1.065871792761679	1483515	NA
OG0004468	SVG	Q9W6C5|PDC6I_XENLA Programmed cell death 6-interacting protein	Bargmannia elongata	GasdevGasmat	0.9517950183643552	1361183	281c48250099e2a5fb80b402a3fc57cb
OG0003613	SVG	O88967|YMEL1_MOUSE ATP-dependent zinc metalloprotease YME1L1	Bargmannia elongata	GasdevGasmat	1.0632519449817306	1335270	30e3135970285ddad3ad4955aa0a3f0a
OG0004491	SVG	Q99MN1|SYK_MOUSE Lysine--tRNA ligase	Bargmannia elongata	GasdevGasmat	1.084064280063045	1454774	f491686d7377f5e22f8f8eb184e618f3
OG0004570	SVG	Q9UKV8|AGO2_HUMAN Protein argonaute-2 {ECO:0000255|HAMAP-Rule:MF_03031}	Bargmannia elongata	GasdevGasmat	1.0380678147714546	1404408	94742dccad874bc26afd92ad12138ffb
OG0004574	SVG	Q9D3S3|SNX29_MOUSE Sorting nexin-29	Bargmannia elongata	GasdevGasmat	1.0017576621385431	1433607	8296d4c99dbba12aaa152adc51023540
OG0004607	SVG	Q7ZYQ3|CEPT1_XENLA Choline/ethanolaminephosphotransferase 1	Bargmannia elongata	GasdevGasmat	1.0261851166264275	1376089	29f29c058779c2bbfb35ba3576e20709
OG0005037	SVG	Q5R9C9|ATF7_PONAB Cyclic AMP-dependent transcription factor ATF-7	Bargmannia elongata	GasdevGasmat	0.9698994468562161	1464968	4e01e9b4a0ded917b8ecf6e08d6d0b30
OG0004632	SVG	Q9Z2H5|E41L1_MOUSE Band 4.1-like protein 1	Bargmannia elongata	GasdevGasmat	1.5305166283876932	1323644	ba8463adf7e614ca3ba73510e3559dc4
OG0004639	SVG	Q8NDL9|CBPC5_HUMAN Cytosolic carboxypeptidase-like protein 5	Bargmannia elongata	GasdevGasmat	1.0942636367150642	1329649	c00c8378271b9f057a03a53bce0bac2e
OG0004492	SVG	Q9EP80|PICK1_RAT PRKCA-binding protein	Bargmannia elongata	GasdevGasmat	0.9799621616527993	1408844	NA
OG0004554	SVG	Q6PCR7|EIF3A_DANRE Eukaryotic translation initiation factor 3 subunit A {ECO:0000255|HAMAP-Rule:MF_03000}	Bargmannia elongata	GasdevGasmat	1.042739174938529	1462766	2c806a16fc06210915d2144d2a632f2b
OG0004580	SVG	Q6PDL0|DC1L2_MOUSE Cytoplasmic dynein 1 light intermediate chain 2	Bargmannia elongata	GasdevGasmat	0.9719430627614198	1324981	NA
OG0004587	SVG	A6QPF8|T120B_BOVIN Transmembrane protein 120B	Bargmannia elongata	GasdevGasmat	1.0549020872750616	1436437	c3770414490e9e5b1894c01c9f7820c2
OG0004680	SVG	Q7TN78|ACSM4_RAT Acyl-coenzyme A synthetase ACSM4, mitochondrial	Bargmannia elongata	GasdevGasmat	1.0900295716984767	1490078	NA
OG0005297	SVG	O95628|CNOT4_HUMAN CCR4-NOT transcription complex subunit 4	Bargmannia elongata	GasdevGasmat	0.9643424494967552	1382414	NA
OG0004613	SVG	Q9Y5L0|TNPO3_HUMAN Transportin-3	Bargmannia elongata	GasdevGasmat	1.1019994625058118	1457151	dacc84dd0657ac524995a356af9f2dc4
OG0004638	SVG	Q6AYY8|ACATN_RAT Acetyl-coenzyme A transporter 1	Bargmannia elongata	GasdevGasmat	1.0599324195333424	1432486	NA
OG0004645	SVG	Q6GM44|MARH5_XENLA E3 ubiquitin-protein ligase MARCH5	Bargmannia elongata	GasdevGasmat	1.0737960310410744	1342882	3c24ffccfe86c9e7c4ea580be6de56fc
OG0004676	SVG	Q96JM7|LMBL3_HUMAN Lethal(3)malignant brain tumor-like protein 3	Bargmannia elongata	GasdevGasmat	1.1900462804811651	1317611	02fd384a49463051f03fd5b0e8e30d0a
OG0004681	SVG	Q9LDK9|APBLA_ARATH Beta-adaptin-like protein A	Bargmannia elongata	GasdevGasmat	1.0836420585112827	1301951	ed72340bdf8b3c3e32571bd7a4cd211f
OG0005244	SVG	Q9Z1Z9|PDLI7_RAT PDZ and LIM domain protein 7	Bargmannia elongata	GasdevGasmat	0.8793130481038647	1304100	ae93d8ce8d3b4a88b83bb7af56967833
OG0003618	SVG	Q9BV94|EDEM2_HUMAN ER degradation-enhancing alpha-mannosidase-like protein 2	Bargmannia elongata	GasdevGasmat	1.2247683118710473	1300592	NA
OG0004533	SVG	Q99J45|NRBP_MOUSE Nuclear receptor-binding protein	Bargmannia elongata	GasdevGasmat	0.9980671146371336	1416299	c4225a02503733e3200fee7f87998a3f
OG0004563	SVG	Q6ZQ89|MARH6_MOUSE E3 ubiquitin-protein ligase MARCH6	Bargmannia elongata	GasdevGasmat	1.051247388500587	1455399	b32278169f19e531b35bab35c0ff30ac
OG0004658	SVG	Q07536|MMSA_BOVIN Methylmalonate-semialdehyde dehydrogenase [acylating], mitochondrial	Bargmannia elongata	GasdevGasmat	0.9827722376070644	1388547	NA
OG0004784	SVG	Q5TC82|RC3H1_HUMAN Roquin-1	Bargmannia elongata	GasdevGasmat	0.6628842866453737	1321132	NA
OG0004830	SVG	Q8R3Y8|I2BP1_MOUSE Interferon regulatory factor 2-binding protein 1	Bargmannia elongata	GasdevGasmat	0.9707160872443602	1308797	NA
OG0004702	SVG	Q9DBE9|SPB1_MOUSE pre-rRNA processing protein FTSJ3 {ECO:0000255|HAMAP-Rule:MF_03163}	Bargmannia elongata	GasdevGasmat	1.038585160137823	1370031	611f4116891f1b5c3ce1c94b036b2605
OG0004759	SVG	Q91XU0|WRIP1_MOUSE ATPase WRNIP1	Bargmannia elongata	GasdevGasmat	1.0663910037252062	1322138	468b5729f560bbb7636bca6db82efc24
OG0004831	SVG	Q6PCD5|RFWD3_HUMAN E3 ubiquitin-protein ligase RFWD3	Bargmannia elongata	GasdevGasmat	1.0981694991137065	1300300	d3add539aa07bc0f5165d060d234823e
OG0004729	SVG	Q1LZF2|ARP8_BOVIN Actin-related protein 8	Bargmannia elongata	GasdevGasmat	1.198726727256486	1474478	4f6a49df13290b2e85c42d021b485380
OG0004732	SVG	Q96KG9|SCYL1_HUMAN N-terminal kinase-like protein	Bargmannia elongata	GasdevGasmat	0.9850891749159922	1321797	NA
OG0004739	SVG	Q5RB87|G3BP1_PONAB Ras GTPase-activating protein-binding protein 1	Bargmannia elongata	GasdevGasmat	1.0440239602991714	1481250	NA
OG0004767	SVG	Q9NQX3|GEPH_HUMAN Gephyrin {ECO:0000303|PubMed:10839351}	Bargmannia elongata	GasdevGasmat	0.9805405351201902	1407749	6fbcaa3b0fc0f2f74787dc7bffd931b8
OG0004809	SVG	P97390|VPS45_MOUSE Vacuolar protein sorting-associated protein 45	Bargmannia elongata	GasdevGasmat	1.1929022569659915	1454849	37bbbc0f9231540b532db1b81ee389cc
OG0004815	SVG	Q95SP2|HRD1_DROME E3 ubiquitin-protein ligase HRD1	Bargmannia elongata	GasdevGasmat	1.022847985885646	1465546	NA
OG0004884	SVG	Q9BRR9|RHG09_HUMAN Rho GTPase-activating protein 9	Bargmannia elongata	GasdevGasmat	1.0541228066879578	1298312	e274e07e269ccc79a97c14780a8a02bf
OG0004741	SVG	Q80UM7|MOGS_MOUSE Mannosyl-oligosaccharide glucosidase	Bargmannia elongata	GasdevGasmat	1.0277613112407455	1296690	4ca12b1782d9fa991dc70910289bd712
OG0004747	SVG	Q6NV04|ILVBL_DANRE Acetolactate synthase-like protein	Bargmannia elongata	GasdevGasmat	1.1470347303538224	1434610	NA
OG0004800	SVG	Q9UIV1|CNOT7_HUMAN CCR4-NOT transcription complex subunit 7	Bargmannia elongata	GasdevGasmat	1.1736758784325927	1288148	da9f69a216883bb0bb3c9a094ddb7edf
OG0004803	SVG	Q9P258|RCC2_HUMAN Protein RCC2	Bargmannia elongata	GasdevGasmat	1.0653775783722923	1368536	NA
OG0004807	SVG	Q08945|SSRP1_HUMAN FACT complex subunit SSRP1	Bargmannia elongata	GasdevGasmat	1.0672148155954368	1385354	a9eaeb389000bc6ac4daee23053dd800
OG0004876	SVG	Q9Y5B6|PAXB1_HUMAN PAX3- and PAX7-binding protein 1	Bargmannia elongata	GasdevGasmat	1.0761714508887474	1487779	0795daab29ae31887a11b90b34656e0e
OG0004918	SVG	A7S6A1|U518_NEMVE UPF0518 protein v1g243165	Bargmannia elongata	GasdevGasmat	0.9785023625742876	1397599	NA
OG0004968	SVG	Q9NXR5|ANR10_HUMAN Ankyrin repeat domain-containing protein 10	Bargmannia elongata	GasdevGasmat	0.916076588466767	1388097	063bde0d628661b38e68aa1e2487abdb
OG0003379	SVG	Q3UMM4|CDK10_MOUSE Cyclin-dependent kinase 10	Bargmannia elongata	GasdevGasmat	1.1721855954866498	1377554	3961b5e3519a332d27b42d6d71f9a9de
OG0004205	SVG	Q9UNY4|TTF2_HUMAN Transcription termination factor 2	Bargmannia elongata	GasdevGasmat	1.2452005304044855	1460058	520d75baf01cf509565bd51d80eedf3b
OG0004869	SVG	P45701|MA1A1_RABIT Mannosyl-oligosaccharide 1,2-alpha-mannosidase IA	Bargmannia elongata	GasdevGasmat	1.0891066493470722	1437971	ee34111f3706d6bfc1ff1d17f8f9586e
OG0004875	SVG	Q5E9I8|DCA11_BOVIN DDB1- and CUL4-associated factor 11	Bargmannia elongata	GasdevGasmat	1.0811468795116583	1380234	df36ca8048181080ac6aa10d318e2c08
OG0004885	SVG	Q9EQX4|AIF1L_MOUSE Allograft inflammatory factor 1-like	Bargmannia elongata	GasdevGasmat	0.856405437057455	1345529	NA
OG0004930	SVG	A3QJU3|COQ8B_DANRE Atypical kinase COQ8B, mitochondrial {ECO:0000305}	Bargmannia elongata	GasdevGasmat	1.0762487329093229	1450536	16d677bbc9d35482577bca687ff20a7d
OG0004964	SVG	Q8IYE1|CCD13_HUMAN Coiled-coil domain-containing protein 13 {ECO:0000305}	Bargmannia elongata	GasdevGasmat	1.3335899206653423	1285525	e6c1f4b1010cdd5568b5540a77a51b9c
OG0004998	SVG	Q5RH51|XYLK_DANRE Glycosaminoglycan xylosylkinase {ECO:0000250|UniProtKB:O75063}	Bargmannia elongata	GasdevGasmat	1.0603987178817857	1435189	8be4f8d319c07350ce1dbc57432703f6
OG0004866	SVG	Q91820|AURAA_XENLA Aurora kinase A-A	Bargmannia elongata	GasdevGasmat	1.0945501239600115	1303859	NA
OG0004874	SVG	Q8JZQ9|EIF3B_MOUSE Eukaryotic translation initiation factor 3 subunit B {ECO:0000255|HAMAP-Rule:MF_03001}	Bargmannia elongata	GasdevGasmat	1.0235597453286462	1388901	5ec9fa8f62566820861a9d5b6de4aef9
OG0004920	SVG	Q9P2R6|RERE_HUMAN Arginine-glutamic acid dipeptide repeats protein	Bargmannia elongata	GasdevGasmat	0.851391953725053	1355481	NA
OG0004923	SVG	Q8R5C8|ZMY11_MOUSE Zinc finger MYND domain-containing protein 11	Bargmannia elongata	GasdevGasmat	1.103938234779911	1428376	07d93e88d4ca6979c472c7ed77848642
OG0004952	SVG	Q9NVR2|INT10_HUMAN Integrator complex subunit 10	Bargmannia elongata	GasdevGasmat	1.1987787233010958	1451116	865a36143a85ef184f65c1dec808fd9f
OG0004955	SVG	Q6AXQ5|PDE12_RAT 2',5'-phosphodiesterase 12	Bargmannia elongata	GasdevGasmat	1.1117610782467766	1374702	NA
OG0005044	SVG	Q8WVS4|WDR60_HUMAN WD repeat-containing protein 60	Bargmannia elongata	GasdevGasmat	0.9793029445980324	1381246	NA
OG0005015	SVG	Q5ZKQ6|DPOE2_CHICK DNA polymerase epsilon subunit 2	Bargmannia elongata	GasdevGasmat	1.110591024102504	1351634	30d78a2ea7a7a29c5ef1bbf61547069a
OG0005046	SVG	Q9Z2N8|ACL6A_MOUSE Actin-like protein 6A	Bargmannia elongata	GasdevGasmat	1.0858240707270717	1310387	bba51e026cdef08751e175583609a094
OG0005048	SVG	Q8TD16|BICD2_HUMAN Protein bicaudal D homolog 2	Bargmannia elongata	GasdevGasmat	0.9601259577187363	1320158	cf4740bb989abf8df4fc61e17e73398c
OG0005082	SVG	Q6NUQ1|RINT1_HUMAN RAD50-interacting protein 1	Bargmannia elongata	GasdevGasmat	1.0779081330523042	1297867	4b0a766c3fd54cc31e2d46cbbfd4a3df
OG0005111	SVG	Q6NTJ3|GWL_XENLA Serine/threonine-protein kinase greatwall	Bargmannia elongata	GasdevGasmat	1.0473659915973865	1342666	30fd462bf6f4b0ba7fb94ad8d7a76c13
OG0004543	SVG	Q8N3Y7|RDHE2_HUMAN Epidermal retinol dehydrogenase 2	Bargmannia elongata	GasdevGasmat	0.8763341520578883	1290148	26382438a5c7aaad062df323dae9e89f
OG0005087	SVG	Q5ZHN3|WIPI2_CHICK WD repeat domain phosphoinositide-interacting protein 2	Bargmannia elongata	GasdevGasmat	1.128811730670564	1452449	NA
OG0005108	SVG	Q95LR0|MAAT1_MACFA Protein MAATS1	Bargmannia elongata	GasdevGasmat	1.0709576675480426	1320140	NA
OG0005113	SVG	Q7ZW86|CWC27_DANRE Peptidyl-prolyl cis-trans isomerase CWC27 homolog	Bargmannia elongata	GasdevGasmat	1.2541618037921196	1290322	77287ac6cf1701192103deff94033193
OG0005133	SVG	O49923|ADK_PHYPA Adenosine kinase	Bargmannia elongata	GasdevGasmat	1.01987888944954	1349587	ba1e6ef0dc7258e8631b68db939e72d3
OG0005168	SVG	Q9BTV4|TMM43_HUMAN Transmembrane protein 43	Bargmannia elongata	GasdevGasmat	1.1375706275301527	1327719	607fcae1e9e3d59293030908dee79dd7
OG0005189	SVG	Q96PV6|LENG8_HUMAN Leukocyte receptor cluster member 8	Bargmannia elongata	GasdevGasmat	1.0832399330489217	1383997	51e08aa496f10022dcd0c5f0dd8b5dfc
OG0005190	SVG	Q68EF0|RAB3I_MOUSE Rab-3A-interacting protein	Bargmannia elongata	GasdevGasmat	1.0440339900844209	1310098	dfc63d75509bbfa913aa2b2e81d2f563
OG0005255	SVG	Q3MII6|TBC25_HUMAN TBC1 domain family member 25	Bargmannia elongata	GasdevGasmat	0.8851650364778535	1303965	8974e2096d87bdb5dff36e7041513b55
OG0005378	SVG	Q5R7K0|HSDL1_PONAB Inactive hydroxysteroid dehydrogenase-like protein 1	Bargmannia elongata	GasdevGasmat	1.1162490092707213	1431481	7e002ce64ea70cf2179fdaf2869c7c35
OG0004839	SVG	Q8C092|TAF5_MOUSE Transcription initiation factor TFIID subunit 5	Bargmannia elongata	GasdevGasmat	0.6993458317933741	1374658	81df19040364ad66689d4066c2569265
OG0005144	SVG	Q9HCN4|GPN1_HUMAN GPN-loop GTPase 1 {ECO:0000303|PubMed:20855544}	Bargmannia elongata	GasdevGasmat	1.1854625637263883	1462968	487dde8e1cd8ed16e949a32e780c411b
OG0005167	SVG	Q8D3M4|PHNW_VIBVU 2-aminoethylphosphonate--pyruvate transaminase {ECO:0000255|HAMAP-Rule:MF_01376}	Bargmannia elongata	GasdevGasmat	1.2542449843959724	1467686	NA
OG0005184	SVG	Q4R3J0|RTCA_MACFA RNA 3'-terminal phosphate cyclase	Bargmannia elongata	GasdevGasmat	1.062962769688068	1424456	NA
OG0005192	SVG	Q92504|S39A7_HUMAN Zinc transporter SLC39A7	Bargmannia elongata	GasdevGasmat	1.0626034397629043	1324220	7b78488947f6274abba7159e7512c7dd
OG0005193	SVG	Q96S94|CCNL2_HUMAN Cyclin-L2	Bargmannia elongata	GasdevGasmat	1.0582549910983552	1348476	1a9695b186bc197aaadc28b8ba4b2d57
OG0005204	SVG	Q9D554|SF3A3_MOUSE Splicing factor 3A subunit 3	Bargmannia elongata	GasdevGasmat	1.035876634689316	1305590	d1495bc3bf3a1451e662c24bc25d1c94
OG0005252	SVG	Q9P2Y5|UVRAG_HUMAN UV radiation resistance-associated gene protein	Bargmannia elongata	GasdevGasmat	1.061066123968256	1419087	742e395b5222ba31717ee1a935f15836
OG0005253	SVG	Q92643|GPI8_HUMAN GPI-anchor transamidase	Bargmannia elongata	GasdevGasmat	1.2013336059526103	1307622	NA
OG0005319	SVG	Q8N9H8|MUT7_HUMAN Exonuclease mut-7 homolog	Bargmannia elongata	GasdevGasmat	1.3871801923822906	1424221	5dbb62d4da50af09dafedeb7dcdb44c8
OG0005444	SVG	Q96IK5|GMCL1_HUMAN Germ cell-less protein-like 1	Bargmannia elongata	GasdevGasmat	1.1531818535836338	1342846	NA
OG0005456	SVG	Q9JI38|PUS3_MOUSE tRNA pseudouridine(38/39) synthase	Bargmannia elongata	GasdevGasmat	1.1726888730681384	1302609	9ddb6ff630407698886ce0c7996847b4
OG0003879	SVG	Q99P99|HDAC4_RAT Histone deacetylase 4	Bargmannia elongata	GasdevGasmat	1.0003315580353047	1438736	02486940fb05bcb4f4be0da834cb6625
OG0005207	SVG	Q99797|MIPEP_HUMAN Mitochondrial intermediate peptidase	Bargmannia elongata	GasdevGasmat	1.290501918350141	1309128	NA
OG0005259	SVG	Q5RC31|ETFA_PONAB Electron transfer flavoprotein subunit alpha, mitochondrial	Bargmannia elongata	GasdevGasmat	1.0452847279740065	1380744	3c5e9c1de5ca557f2062cac3b3731af8
OG0005273	SVG	Q9VCA9|SPCS3_DROME Signal peptidase complex subunit 3	Bargmannia elongata	GasdevGasmat	1.079076796018279	1473179	NA
OG0005278	SVG	Q28CM8|ARFG2_XENTR ADP-ribosylation factor GTPase-activating protein 2	Bargmannia elongata	GasdevGasmat	1.028059135542366	1446526	0c73097fbeaca5359d22ecdad1bb72f8
OG0005280	SVG	Q5R4Q3|SEC62_PONAB Translocation protein SEC62	Bargmannia elongata	GasdevGasmat	1.0299556539346446	1379397	NA
OG0005308	SVG	A7S8T5|CCD42_NEMVE Coiled-coil domain-containing protein 42 homolog {ECO:0000305}	Bargmannia elongata	GasdevGasmat	1.3170721571446022	1285766	4f9d9d7aa1bb247a428ef465ff2c95ee
OG0005374	SVG	Q6PB03|PLD3_XENLA Phospholipase D3	Bargmannia elongata	GasdevGasmat	0.9458449081131477	1433225	NA
OG0005390	SVG	Q91857|TAF6_XENLA Transcription initiation factor TFIID subunit 6	Bargmannia elongata	GasdevGasmat	1.1851443751491875	1375749	476326a35d41e055a2c51fe4d069c0e1
OG0005420	SVG	Q9QXE7|TBL1X_MOUSE F-box-like/WD repeat-containing protein TBL1X	Bargmannia elongata	GasdevGasmat	1.3176930530944455	1433468	a6bd4f3b83510c4a0ca0e36d26abac79
OG0005424	SVG	Q6DE73|OGFD1_XENLA Prolyl 3-hydroxylase OGFOD1	Bargmannia elongata	GasdevGasmat	1.1462886170738769	1488223	4c03c8ad483ebb52923c23f16453af7c
OG0005529	SVG	Q5XGG5|CCNF_XENTR Cyclin-F	Bargmannia elongata	GasdevGasmat	1.034848719266293	1320013	3f5c3c4f7f19e257b69593108999dcd8
OG0005583	SVG	Q5M7Q1|FLCN_XENTR Folliculin	Bargmannia elongata	GasdevGasmat	1.2749300094853282	1329980	6f8e4b93b7bd454753f04eaae9c58758
OG0005597	SVG	Q9EPS3|GLCE_MOUSE D-glucuronyl C5-epimerase	Bargmannia elongata	GasdevGasmat	1.2381203607852214	1348153	c2827b2c7c6477c35e7fb694bc1fa9a9
OG0006071	SVG	Q63665|USF2_RAT Upstream stimulatory factor 2	Bargmannia elongata	GasdevGasmat	0.9426737067505003	1363477	NA
OG0006367	SVG	Q99J47|DRS7B_MOUSE Dehydrogenase/reductase SDR family member 7B	Bargmannia elongata	GasdevGasmat	1.1597467505794075	1475100	NA
OG0005109	SVG	Q99J62|RFC4_MOUSE Replication factor C subunit 4	Bargmannia elongata	GasdevGasmat	1.2113192329421394	1316238	05ba56b66b2d8380cd37fecd2582b5be
OG0005233	SVG	Q2TBP4|POC1A_BOVIN POC1 centriolar protein homolog A	Bargmannia elongata	GasdevGasmat	1.1132119695165785	1454826	a49fd91690873629beb60bd1d44cb24b
OG0005272	SVG	Q9VT57|CDK8_DROME Cyclin-dependent kinase 8	Bargmannia elongata	GasdevGasmat	1.0806024330271233	1421609	NA
OG0005356	SVG	Q8VEG6|CNO6L_MOUSE CCR4-NOT transcription complex subunit 6-like	Bargmannia elongata	GasdevGasmat	1.0298229228554892	1296644	3d14e0eab1a0bb4939f15ff2942b5142
OG0005360	SVG	Q6PD83|BZW1A_DANRE Basic leucine zipper and W2 domain-containing protein 1-A	Bargmannia elongata	GasdevGasmat	1.0507624725070344	1464836	NA
OG0005367	SVG	Q9BXR0|TGT_HUMAN Queuine tRNA-ribosyltransferase catalytic subunit 1 {ECO:0000255|HAMAP-Rule:MF_03218}	Bargmannia elongata	GasdevGasmat	1.426406205405657	1364344	NA
OG0005379	SVG	Q9NWZ5|UCKL1_HUMAN Uridine-cytidine kinase-like 1	Bargmannia elongata	GasdevGasmat	1.1938590380698964	1331238	badac2fa012c1fa69546f8c98ef73be9
OG0005385	SVG	Q9NPF5|DMAP1_HUMAN DNA methyltransferase 1-associated protein 1	Bargmannia elongata	GasdevGasmat	1.0247898017928425	1427105	22afc2b8fbc20ea9326380318f1378cf
OG0005397	SVG	Q9D439|CFA53_MOUSE Cilia- and flagella-associated protein 53 {ECO:0000312|MGI:MGI:1921703}	Bargmannia elongata	GasdevGasmat	1.072385668966343	1370367	dbc0f39d93358d3184682221bf9f7281
OG0005406	SVG	Q9UKM7|MA1B1_HUMAN Endoplasmic reticulum mannosyl-oligosaccharide 1,2-alpha-mannosidase	Bargmannia elongata	GasdevGasmat	1.0487058073147322	1332690	1399186dd85309c8fce5de9d44ba4ced
OG0005431	SVG	Q9NUP7|TRM13_HUMAN tRNA:m(4)X modification enzyme TRM13 homolog	Bargmannia elongata	GasdevGasmat	1.075367040207655	1389713	58db114d66b3fcc2ffadf80867a65c1f
OG0005458	SVG	Q63486|RRAGA_RAT Ras-related GTP-binding protein A {ECO:0000305}	Bargmannia elongata	GasdevGasmat	1.0163661049581982	1461281	NA
OG0005530	SVG	Q8N0Z6|TTC5_HUMAN Tetratricopeptide repeat protein 5	Bargmannia elongata	GasdevGasmat	1.1391891441755035	1361565	90cc264be539815ce357b09b611a4729
OG0005544	SVG	Q17BU3|KIF1A_AEDAE Kinesin-like protein unc-104	Bargmannia elongata	GasdevGasmat	1.1242283338100234	1358940	a15cfd7cf2348d03c61718b0ea613252
OG0005546	SVG	Q9JHW0|PSB7_RAT Proteasome subunit beta type-7	Bargmannia elongata	GasdevGasmat	1.059087746919683	1314352	NA
OG0005556	SVG	Q9H920|RN121_HUMAN RING finger protein 121	Bargmannia elongata	GasdevGasmat	1.1226491425200296	1348237	8ca3b9edfba220a06ced5246b1766745
OG0005575	SVG	Q08C93|ABD12_DANRE Monoacylglycerol lipase ABHD12 {ECO:0000305}	Bargmannia elongata	GasdevGasmat	1.1248734617558909	1449881	47374fafe643a63cad03c868051278d0
OG0005599	SVG	Q9NZ01|TECR_HUMAN Very-long-chain enoyl-CoA reductase {ECO:0000305}	Bargmannia elongata	GasdevGasmat	0.9745759786022994	1349596	3f0dd7339cc43d41e2eb5d7971ed68da
OG0005701	SVG	Q8R368|DYXC1_MOUSE Dyslexia susceptibility 1 candidate gene 1 protein homolog	Bargmannia elongata	GasdevGasmat	1.1838735925376065	1400650	b5dc4896b07489f44d13673289d9acd4
OG0004356	SVG	Q640B4|MUS81_XENTR Crossover junction endonuclease MUS81	Bargmannia elongata	GasdevGasmat	1.3833922271574735	1405033	2f4fd48ab64a2843f3726c9764ac833b
OG0004991	SVG	Q4V920|PACN1_DANRE Protein kinase C and casein kinase substrate in neurons protein 1	Bargmannia elongata	GasdevGasmat	1.0292149239104023	1436607	e39a75235d8b0c32d449236a25e78566
OG0005396	SVG	Q9H9A5|CNO10_HUMAN CCR4-NOT transcription complex subunit 10	Bargmannia elongata	GasdevGasmat	1.0938881792775916	1325007	eaa0db65c4a29b40784e106b661cd3c1
OG0005513	SVG	Q9H095|IQCG_HUMAN IQ domain-containing protein G	Bargmannia elongata	GasdevGasmat	0.9895340509865399	1358587	NA
OG0005525	SVG	Q6TUD4|YIPF3_RAT Protein YIPF3	Bargmannia elongata	GasdevGasmat	1.0385204352069333	1417153	23f8d47376c5538fe9f4bcc4460b2b53
OG0005572	SVG	Q99L90|MCRS1_MOUSE Microspherule protein 1	Bargmannia elongata	GasdevGasmat	1.17078891505164	1390639	NA
OG0005612	SVG	Q9D5L7|SPSB1_MOUSE SPRY domain-containing SOCS box protein 1	Bargmannia elongata	GasdevGasmat	0.8916493347834052	1430728	NA
OG0005649	SVG	Q8JIF5|ERAL1_CHICK GTPase Era, mitochondrial	Bargmannia elongata	GasdevGasmat	1.228894993074392	1396399	NA
OG0005661	SVG	Q92794|KAT6A_HUMAN Histone acetyltransferase KAT6A	Bargmannia elongata	GasdevGasmat	1.061350521334836	1428796	c8b3f476eb7a22a0f870cd72956f3c0e
OG0005682	SVG	Q8N5T2|TBC19_HUMAN TBC1 domain family member 19	Bargmannia elongata	GasdevGasmat	1.0860721372596138	1337298	7c9eba871e3143954dc02e9412ab42af
OG0005688	SVG	Q923D5|WBP11_MOUSE WW domain-binding protein 11	Bargmannia elongata	GasdevGasmat	1.0306391108212434	1349875	73ceb74b0883d07793a00017b9f15494
OG0005778	SVG	Q8C2L6|T161B_MOUSE Transmembrane protein 161B	Bargmannia elongata	GasdevGasmat	1.5097389334404425	1289669	49ac29faf86ddf9ea44a677a32582827
OG0005855	SVG	Q32LM2|SGTA_BOVIN Small glutamine-rich tetratricopeptide repeat-containing protein alpha	Bargmannia elongata	GasdevGasmat	1.0584212079822302	1448629	NA
OG0004032	SVG	Q6DCV0|WIPI4_XENLA WD repeat domain phosphoinositide-interacting protein 4	Bargmannia elongata	GasdevGasmat	1.195021483548445	1453672	NA
OG0005508	SVG	Q5DU02|UBP22_MOUSE Ubiquitin carboxyl-terminal hydrolase 22	Bargmannia elongata	GasdevGasmat	1.2393094988730216	1425579	2f58155c59b32379166290a90e07a157
OG0005639	SVG	Q8N2K1|UB2J2_HUMAN Ubiquitin-conjugating enzyme E2 J2	Bargmannia elongata	GasdevGasmat	1.0760278204477665	1482264	NA
OG0005640	SVG	Q9Y315|DEOC_HUMAN Deoxyribose-phosphate aldolase	Bargmannia elongata	GasdevGasmat	1.0243674361735098	1493023	NA
OG0005642	SVG	Q6IP18|RFA2A_XENLA Replication protein A 32 kDa subunit-A	Bargmannia elongata	GasdevGasmat	1.1516724364746973	1470922	68aa5cbe91f002794c289be98d191891
OG0005652	SVG	Q5RID7|SNX17_DANRE Sorting nexin-17	Bargmannia elongata	GasdevGasmat	1.033741678243087	1341124	84e18239e07bf51b70cfd7ca6be70530
OG0005657	SVG	Q9CS74|ECD_MOUSE Protein ecdysoneless homolog {ECO:0000250|UniProtKB:Q9W032}	Bargmannia elongata	GasdevGasmat	1.2423315107618789	1347769	c707acb6ee8e57f98bce3e1370269113
OG0005660	SVG	Q96Q11|TRNT1_HUMAN CCA tRNA nucleotidyltransferase 1, mitochondrial	Bargmannia elongata	GasdevGasmat	1.1392021635328127	1347754	NA
OG0005663	SVG	Q62902|LMAN1_RAT Protein ERGIC-53	Bargmannia elongata	GasdevGasmat	1.0358509930731066	1294320	5e12e29ef1c5f51d2a32c33a42134072
OG0005664	SVG	Q8BRG8|TM209_MOUSE Transmembrane protein 209	Bargmannia elongata	GasdevGasmat	1.155527235146586	1395693	70b017aed9cc2991b775805bc77f2bba
OG0005671	SVG	Q969G3|SMCE1_HUMAN SWI/SNF-related matrix-associated actin-dependent regulator of chromatin subfamily E member 1	Bargmannia elongata	GasdevGasmat	1.0737830579586274	1368317	be6e5041780ecb8dccd2fd92993d8b9e
OG0005678	SVG	Q8C1A5|THOP1_MOUSE Thimet oligopeptidase	Bargmannia elongata	GasdevGasmat	1.0391033739454292	1322831	7eb102187eb66bfb8962fb994a0b011b
OG0005731	SVG	Q66II8|RU17_XENTR U1 small nuclear ribonucleoprotein 70 kDa	Bargmannia elongata	GasdevGasmat	1.0194850331930785	1381280	NA
OG0005746	SVG	Q7T292|MFRN2_DANRE Mitoferrin-2	Bargmannia elongata	GasdevGasmat	1.0994774251767896	1444984	f1b6cf90f6816b70a7555555630f3f8d
OG0005755	SVG	Q6IRP4|ABHDD_XENLA Protein ABHD13 {ECO:0000305}	Bargmannia elongata	GasdevGasmat	1.0088358558237895	1336422	NA
OG0005757	SVG	Q29RP8|KMT5B_BOVIN Histone-lysine N-methyltransferase KMT5B {ECO:0000305}	Bargmannia elongata	GasdevGasmat	1.0305773046730133	1413638	bb4c2ef27735333423d466acb9bbe88b
OG0005765	SVG	Q2TBG8|UCHL3_BOVIN Ubiquitin carboxyl-terminal hydrolase isozyme L3	Bargmannia elongata	GasdevGasmat	1.0598446912473265	1385914	NA
OG0005807	SVG	Q9MAQ3|UBP11_ARATH Putative ubiquitin carboxyl-terminal hydrolase 11	Bargmannia elongata	GasdevGasmat	1.1130322853899552	1489379	799054da6eea3ec03c2150d5962a6743
OG0005808	SVG	Q9BX40|LS14B_HUMAN Protein LSM14 homolog B	Bargmannia elongata	GasdevGasmat	1.1112897609321404	1344687	3d5654667db137e42c757a0a73fd153f
OG0005811	SVG	Q9BUI4|RPC3_HUMAN DNA-directed RNA polymerase III subunit RPC3	Bargmannia elongata	GasdevGasmat	1.1713430294415137	1311397	6d65a71c1159d0ee182d414c71a58dc0
OG0005813	SVG	Q9NVC6|MED17_HUMAN Mediator of RNA polymerase II transcription subunit 17	Bargmannia elongata	GasdevGasmat	1.2840593618904623	1374957	e1d9aec6f3b1b14b1b6895742fcdf8e8
OG0005819	SVG	Q68FF0|K1841_MOUSE Uncharacterized protein KIAA1841	Bargmannia elongata	GasdevGasmat	1.12963857353854	1417241	7464d377b0223fc6a6f5d3d89107983f
OG0005845	SVG	Q6RFH5|WDR74_HUMAN WD repeat-containing protein 74	Bargmannia elongata	GasdevGasmat	1.1047156601478803	1402796	33c3350b6f5ef11486b1182d70504b4a
OG0005854	SVG	Q8TBC4|UBA3_HUMAN NEDD8-activating enzyme E1 catalytic subunit	Bargmannia elongata	GasdevGasmat	1.1181730427943173	1434007	NA
OG0005858	SVG	Q5U5Q3|MEX3C_HUMAN RNA-binding E3 ubiquitin-protein ligase MEX3C	Bargmannia elongata	GasdevGasmat	0.7556340368288906	1408270	1aa0bb89b0ee16809d4fde0cdc5fda0e
OG0005880	SVG	Q9QZN3|FBX8_MOUSE F-box only protein 8	Bargmannia elongata	GasdevGasmat	0.993228856271268	1293442	1d44aa75ebe6ac2dd13682d3b9a48d63
OG0005922	SVG	Q28CZ7|ISPD_XENTR Isoprenoid synthase domain-containing protein	Bargmannia elongata	GasdevGasmat	1.0124175984773973	1288139	aa62032f041d752a0e5bd25d4d2d7c96
OG0005943	SVG	P49642|PRI1_HUMAN DNA primase small subunit	Bargmannia elongata	GasdevGasmat	1.1658426045594423	1325583	79812ee02493c3db910c8a9201e18de0
OG0005965	SVG	Q6GR37|MET16_XENLA Methyltransferase-like protein 16	Bargmannia elongata	GasdevGasmat	1.0612381258852204	1458726	NA
OG0005996	SVG	Q803V5|LST8_DANRE Target of rapamycin complex subunit lst8	Bargmannia elongata	GasdevGasmat	1.1575823967652248	1378306	NA
OG0006006	SVG	Q4R5T4|RNF32_MACFA RING finger protein 32	Bargmannia elongata	GasdevGasmat	1.1749723150259828	1347173	NA
OG0006200	SVG	Q9NRH2|SNRK_HUMAN SNF-related serine/threonine-protein kinase	Bargmannia elongata	GasdevGasmat	0.8657165810182302	1465186	b637b21bcbcc66a32965e06962a652aa
OG0006296	SVG	Q7ZXV8|ZN207_XENLA BUB3-interacting and GLEBS motif-containing protein ZNF207 {ECO:0000250|UniProtKB:O43670}	Bargmannia elongata	GasdevGasmat	0.9845085483090188	1477934	NA
OG0005631	SVG	Q9VTF9|UFD1_DROME Ubiquitin fusion degradation protein 1 homolog	Bargmannia elongata	GasdevGasmat	1.0190896369827958	1380796	dab6996c5779c31f92a5bd0dc771b2d2
OG0005676	SVG	Q9D0N7|CAF1B_MOUSE Chromatin assembly factor 1 subunit B	Bargmannia elongata	GasdevGasmat	1.1998472698827185	1312143	d93059d1fbf535414de9a9439a3e86c4
OG0005704	SVG	Q6AXT8|SF3A2_RAT Splicing factor 3A subunit 2	Bargmannia elongata	GasdevGasmat	1.0342373478776439	1393854	bed688400d4847bb7e1e09db937b33be
OG0005737	SVG	Q7ZTZ2|RLP24_DANRE Probable ribosome biogenesis protein RLP24	Bargmannia elongata	GasdevGasmat	1.0908215665324192	1459862	NA
OG0005744	SVG	P97368|MEIS3_MOUSE Homeobox protein Meis3	Bargmannia elongata	GasdevGasmat	0.979201407650553	1470017	NA
OG0005767	SVG	Q5XJS5|THOC6_DANRE THO complex subunit 6 homolog	Bargmannia elongata	GasdevGasmat	1.1380174699456345	1443681	b45f5355fce6aff87b55af17f49f38e5
OG0005800	SVG	Q9CQJ4|RING2_MOUSE E3 ubiquitin-protein ligase RING2	Bargmannia elongata	GasdevGasmat	1.0750371118188837	1383984	NA
OG0005823	SVG	X1WER2|UBA5_DANRE Ubiquitin-like modifier-activating enzyme 5	Bargmannia elongata	GasdevGasmat	1.141734327004416	1421795	NA
OG0005834	SVG	Q8VDY4|EFCB7_MOUSE EF-hand calcium-binding domain-containing protein 7	Bargmannia elongata	GasdevGasmat	1.0174022587458462	1415598	45e3248515e5104ebc90d562f50ea79f
OG0005840	SVG	Q91W96|APC4_MOUSE Anaphase-promoting complex subunit 4	Bargmannia elongata	GasdevGasmat	1.2672817315846214	1331236	cdfae0e0606d9c13477b4ca1e9347b74
OG0005856	SVG	Q9QYW3|PHOCN_RAT MOB-like protein phocein	Bargmannia elongata	GasdevGasmat	1.1482514556656254	1400564	NA
OG0005868	SVG	Q5RDD2|PR38A_PONAB Pre-mRNA-splicing factor 38A	Bargmannia elongata	GasdevGasmat	1.0321955829568137	1320421	NA
OG0005888	SVG	Q7ZVJ6|QTRT2_DANRE Queuine tRNA-ribosyltransferase accessory subunit 2 {ECO:0000255|HAMAP-Rule:MF_03043}	Bargmannia elongata	GasdevGasmat	1.2944499487463454	1460543	690777bfb63d86dd8aae0a7d71b18d44
OG0005947	SVG	Q05B18|SHQ1_XENTR Protein SHQ1 homolog	Bargmannia elongata	GasdevGasmat	1.0910180756827381	1435534	NA
OG0005964	SVG	Q9QXP4|DONS_MOUSE Protein downstream neighbor of Son	Bargmannia elongata	GasdevGasmat	1.255689139695195	1317212	c5a1c666bf9deb5d664caa7282343fa4
OG0005971	SVG	A1L1C7|PAN3_XENTR PAB-dependent poly(A)-specific ribonuclease subunit PAN3 {ECO:0000255|HAMAP-Rule:MF_03181}	Bargmannia elongata	GasdevGasmat	1.0071748760955832	1431198	4a19855c62fa2626a789fe900ce63f85
OG0005982	SVG	Q9CZ28|SNF8_MOUSE Vacuolar-sorting protein SNF8	Bargmannia elongata	GasdevGasmat	1.1105663714554772	1439655	NA
OG0005987	SVG	P51868|CASQ2_RAT Calsequestrin-2	Bargmannia elongata	GasdevGasmat	0.9036969184459508	1476391	NA
OG0005995	SVG	Q9I8J6|EBP2_XENLA Probable rRNA-processing protein EBP2	Bargmannia elongata	GasdevGasmat	1.1486656756019278	1303629	NA
OG0006012	SVG	Q922H9|ZN330_MOUSE Zinc finger protein 330	Bargmannia elongata	GasdevGasmat	1.044428468441953	1486424	NA
OG0006063	SVG	Q96P11|NSUN5_HUMAN Probable 28S rRNA (cytosine-C(5))-methyltransferase	Bargmannia elongata	GasdevGasmat	1.1678821876573378	1480216	b1219db784a2d5e1e205e28931b948b4
OG0006114	SVG	Q8IY50|S35F3_HUMAN Putative thiamine transporter SLC35F3 {ECO:0000305}	Bargmannia elongata	GasdevGasmat	1.0836362059262385	1377895	41d6aca0109806f61d62e29ce74cfcf9
OG0006121	SVG	O60921|HUS1_HUMAN Checkpoint protein HUS1	Bargmannia elongata	GasdevGasmat	1.1750993662227636	1331206	NA
OG0006122	SVG	Q5W1J5|FOXP1_XENLA Forkhead box protein P1	Bargmannia elongata	GasdevGasmat	0.8361706713595451	1336814	NA
OG0006152	SVG	Q9JJ78|TOPK_MOUSE Lymphokine-activated killer T-cell-originated protein kinase	Bargmannia elongata	GasdevGasmat	1.1237480555402295	1473742	eeda207c1bbc1c08d0a00270e299ba0f
OG0006155	SVG	Q92117|TBP_PROFL TATA-box-binding protein	Bargmannia elongata	GasdevGasmat	1.0682008791886772	1387233	NA
OG0006602	SVG	Q9NRN7|ADPPT_HUMAN L-aminoadipate-semialdehyde dehydrogenase-phosphopantetheinyl transferase	Bargmannia elongata	GasdevGasmat	1.1736069097073856	1387774	4d298b9ca0137e1a33258bec76ca9154
OG0003849	SVG	Q6DHU1|CLP1L_DANRE Cleft lip and palate transmembrane protein 1-like protein	Bargmannia elongata	GasdevGasmat	1.0732795773574553	1483301	9944f3ff9e8eb289dc4c97ffd6f13ae0
OG0005867	SVG	Q96DH6|MSI2H_HUMAN RNA-binding protein Musashi homolog 2	Bargmannia elongata	GasdevGasmat	1.1646232997260328	1324113	25a0032afe798b90a1769825d48fe36f
OG0005983	SVG	Q76I79|SSH1_MOUSE Protein phosphatase Slingshot homolog 1	Bargmannia elongata	GasdevGasmat	1.059893878423595	1294375	NA
OG0005609	SVG	P23919|KTHY_HUMAN Thymidylate kinase	Bargmannia elongata	GasdevGasmat	1.1301758457789466	1319214	777709df77bbe2fb3bcf88876db37798
OG0005750	SVG	Q9D172|ES1_MOUSE ES1 protein homolog, mitochondrial	Bargmannia elongata	GasdevGasmat	1.1293390459043688	1458299	3de5cccdba40bb9ff811672943a7e3aa
OG0005909	SVG	Q9Y3B2|EXOS1_HUMAN Exosome complex component CSL4	Bargmannia elongata	GasdevGasmat	1.124056409171434	1426158	da27f40cf8c58c8de02c6473456ec58b
OG0005913	SVG	Q92519|TRIB2_HUMAN Tribbles homolog 2	Bargmannia elongata	GasdevGasmat	0.8835445876989083	1293413	e5e2a0db3a3c2a020e99adee1b765802
OG0005932	SVG	Q8R0L9|TADA3_MOUSE Transcriptional adapter 3	Bargmannia elongata	GasdevGasmat	1.1791576039306821	1365319	63cf24eeb437cc088bc8f1ac4fb7ac51
OG0005939	SVG	Q5E9B3|PGTB2_BOVIN Geranylgeranyl transferase type-2 subunit beta	Bargmannia elongata	GasdevGasmat	1.2356428950824077	1325590	13eb55829a5fce7843139cff92af276b
OG0006009	SVG	A2AWT3|AT7L3_MOUSE Ataxin-7-like protein 3 {ECO:0000255|HAMAP-Rule:MF_03047}	Bargmannia elongata	GasdevGasmat	1.0484972855799592	1481917	0c560ef43c8fcb25184ed1559731c0e4
OG0006010	SVG	Q9YGY3|BUB3_XENLA Mitotic checkpoint protein BUB3	Bargmannia elongata	GasdevGasmat	1.085635021342831	1478956	NA
OG0006126	SVG	Q5E9N9|APEX2_BOVIN DNA-(apurinic or apyrimidinic site) lyase 2	Bargmannia elongata	GasdevGasmat	1.1745664833230507	1448882	NA
OG0006168	SVG	Q2T9T9|FBXW9_BOVIN F-box/WD repeat-containing protein 9	Bargmannia elongata	GasdevGasmat	1.1561151398574618	1381450	c57c3cb822ec968275ed13eae6607080
OG0006224	SVG	Q921D4|MED6_MOUSE Mediator of RNA polymerase II transcription subunit 6	Bargmannia elongata	GasdevGasmat	1.020352195199101	1380681	bae596e73b0a5f03c31bf77d2e01be53
OG0006244	SVG	P78412|IRX6_HUMAN Iroquois-class homeodomain protein IRX-6	Bargmannia elongata	GasdevGasmat	0.9624637114376576	1382733	NA
OG0006280	SVG	Q8C3I8|HGH1_MOUSE Protein HGH1 homolog	Bargmannia elongata	GasdevGasmat	1.155886889474509	1313298	94a02f8ad6f39d257fd19319796e6ffd
OG0003681	SVG	Q6GPA7|HDAC8_XENLA Histone deacetylase 8	Bargmannia elongata	GasdevGasmat	1.2155034252993113	1415683	2135f0d61e5037d80da336876d744fe0
OG0005903	SVG	Q7SXM7|PRP31_DANRE U4/U6 small nuclear ribonucleoprotein Prp31	Bargmannia elongata	GasdevGasmat	1.14424039188176	1392741	34afbd22443a8cde3f292fee589a0c66
OG0005919	SVG	Q92564|DCNL4_HUMAN DCN1-like protein 4	Bargmannia elongata	GasdevGasmat	1.0653391837916188	1400641	a78ef14f5a1051ba4a1358ac4058805e
OG0006052	SVG	Q90X38|GPKOW_DANRE G patch domain and KOW motifs-containing protein	Bargmannia elongata	GasdevGasmat	1.2851224182994614	1301408	29005dfc17d4a60207e4ceaf81586a8e
OG0006054	SVG	Q9D753|EXOS8_MOUSE Exosome complex component RRP43	Bargmannia elongata	GasdevGasmat	1.1178023648814386	1373221	1c097913ce544485c38d86bc82805040
OG0006087	SVG	O75486|SUPT3_HUMAN Transcription initiation protein SPT3 homolog	Bargmannia elongata	GasdevGasmat	0.9918249063292464	1491269	NA
OG0006102	SVG	Q13889|TF2H3_HUMAN General transcription factor IIH subunit 3	Bargmannia elongata	GasdevGasmat	1.1633017792491955	1318130	0371d79035bd734e7e9efaf288cc5271
OG0006202	SVG	Q6P0I8|EXOS6_DANRE Exosome complex component MTR3	Bargmannia elongata	GasdevGasmat	1.1331859723409134	1388971	31369aec288901b4a7753cd163bb464b
OG0006251	SVG	Q4VBT5|MKRN1_DANRE Probable E3 ubiquitin-protein ligase makorin-1	Bargmannia elongata	GasdevGasmat	1.2703505902922256	1388376	673bcda71f3f1c79fc061130eecfab8a
OG0006291	SVG	Q9H777|RNZ1_HUMAN Zinc phosphodiesterase ELAC protein 1	Bargmannia elongata	GasdevGasmat	1.1978004671072568	1363220	NA
OG0006313	SVG	Q92968|PEX13_HUMAN Peroxisomal membrane protein PEX13	Bargmannia elongata	GasdevGasmat	1.2643680175436613	1485288	4d470577c2510456e7cdb10a2091b07c
OG0006333	SVG	Q9H9L4|KANL2_HUMAN KAT8 regulatory NSL complex subunit 2	Bargmannia elongata	GasdevGasmat	1.1170968040069416	1300236	9ce55d3b106b8739a6b5ae6929a73666
OG0006336	SVG	Q6P632|NAA20_XENTR N-alpha-acetyltransferase 20	Bargmannia elongata	GasdevGasmat	1.0940392887538526	1423887	NA
OG0006354	SVG	V5YMB3|DAPB3_PSEMX Dipeptidyl aminopeptidase BIII {ECO:0000312|EMBL:BAO18428.1}	Bargmannia elongata	GasdevGasmat	1.0268554485949326	1418272	0ae917d76368f4184728e97d33ee3334
OG0006370	SVG	Q9GKR6|CAYP2_MACFA Calcyphosin-2	Bargmannia elongata	GasdevGasmat	1.1256776996162192	1335646	b36f894aa686723e001e2a69219505a3
OG0006374	SVG	Q9DAJ4|WDR83_MOUSE WD repeat domain-containing protein 83	Bargmannia elongata	GasdevGasmat	1.2489208829147296	1335451	dbe7a538098819d01c49cb9629b253e2
OG0006387	SVG	Q8BJH1|ZC21A_MOUSE Zinc finger C2HC domain-containing protein 1A	Bargmannia elongata	GasdevGasmat	1.1063932066051203	1461197	NA
OG0006388	SVG	Q9NUQ2|PLCE_HUMAN 1-acyl-sn-glycerol-3-phosphate acyltransferase epsilon	Bargmannia elongata	GasdevGasmat	1.2682133379866292	1301191	589b96d1ff709e992768435233264e99
OG0006398	SVG	O43541|SMAD6_HUMAN Mothers against decapentaplegic homolog 6	Bargmannia elongata	GasdevGasmat	0.9662049633915308	1348036	NA
OG0006400	SVG	Q8WUJ0|STYX_HUMAN Serine/threonine/tyrosine-interacting protein	Bargmannia elongata	GasdevGasmat	1.068787204645527	1371523	NA
OG0006191	SVG	Q66IH2|TBRG1_XENTR Transforming growth factor beta regulator 1	Bargmannia elongata	GasdevGasmat	1.2156653112739082	1386960	56f31317e1499ff13027562aff69d108
OG0006326	SVG	Q32LJ2|ARFRP_BOVIN ADP-ribosylation factor-related protein 1	Bargmannia elongata	GasdevGasmat	0.972918768568116	1468454	f192a6fedb7b3905a1c920ff25d21e56
OG0006856	SVG	Q6IQ97|RBM41_DANRE RNA-binding protein 4.1	Bargmannia elongata	GasdevGasmat	1.0442182877984023	1326561	NA
OG0006171	SVG	Q6GNJ8|VPS72_XENLA Vacuolar protein sorting-associated protein 72 homolog	Bargmannia elongata	GasdevGasmat	1.0380460441612782	1371882	NA
OG0006193	SVG	Q6ZNW5|GDPP1_HUMAN GDP-D-glucose phosphorylase 1	Bargmannia elongata	GasdevGasmat	1.0789538308491389	1295105	NA
OG0006228	SVG	Q6P1Q0|LTMD1_HUMAN LETM1 domain-containing protein 1	Bargmannia elongata	GasdevGasmat	1.274266720864478	1335388	NA
OG0006279	SVG	Q9CZ15|PSF1_MOUSE DNA replication complex GINS protein PSF1	Bargmannia elongata	GasdevGasmat	1.231302957967343	1443890	NA
OG0006299	SVG	Q9VY86|TM2D2_DROME TM2 domain-containing protein CG11103	Bargmannia elongata	GasdevGasmat	1.071743165980819	1481544	NA
OG0006338	SVG	Q8WTS6|SETD7_HUMAN Histone-lysine N-methyltransferase SETD7	Bargmannia elongata	GasdevGasmat	1.190563728829591	1309778	NA
OG0006358	SVG	Q921Y2|IMP3_MOUSE U3 small nucleolar ribonucleoprotein protein IMP3	Bargmannia elongata	GasdevGasmat	1.2119464307683874	1446543	NA
OG0006377	SVG	Q8K3I9|GLCI1_MOUSE Glucocorticoid-induced transcript 1 protein	Bargmannia elongata	GasdevGasmat	1.0053177535469042	1458115	NA
OG0006399	SVG	Q9DBS8|POC5_MOUSE Centrosomal protein POC5	Bargmannia elongata	GasdevGasmat	1.2235683765917946	1456009	ad93aed6824ceb7f0b5a7844da03fd2b
OG0006406	SVG	Q9V359|VPS28_DROME Vacuolar protein sorting-associated protein 28 homolog	Bargmannia elongata	GasdevGasmat	1.1227797815578566	1429737	NA
OG0006419	SVG	B5XF11|KDM8_SALSA Lysine-specific demethylase 8	Bargmannia elongata	GasdevGasmat	1.2561672909991661	1434034	7bde5d8164dcab84a7729e88db96a950
OG0006437	SVG	P34284|YKK7_CAEEL Uncharacterized F-box/LRR-repeat protein C02F5.7	Bargmannia elongata	GasdevGasmat	1.315663963473522	1398057	aa429dc5b2d00b73eee4a27ebf27c28c
OG0006446	SVG	Q86YS6|RAB43_HUMAN Ras-related protein Rab-43	Bargmannia elongata	GasdevGasmat	1.086741096090461	1460516	NA
OG0006492	SVG	Q7ZVT3|SAS6_DANRE Spindle assembly abnormal protein 6 homolog	Bargmannia elongata	GasdevGasmat	1.1561876074264772	1485088	157c09fb202c5fd3f1237644dbfc89b8
OG0006500	SVG	Q9Z191|EYA4_MOUSE Eyes absent homolog 4	Bargmannia elongata	GasdevGasmat	1.1524576512310802	1458984	5cf88028f53e512ab2d49d437a3e3877
OG0004393	SVG	Q8BXX2|ZBT49_MOUSE Zinc finger and BTB domain-containing protein 49	Bargmannia elongata	GasdevGasmat	1.0377827100574362	1297407	f35e1d53b6eafe141e5ef6d562dd75cb
OG0006072	SVG	Q5R8H5|T2EA_PONAB General transcription factor IIE subunit 1	Bargmannia elongata	GasdevGasmat	0.9708756326826871	1396052	2c4efe255f6b624490cae42609158049
OG0006101	SVG	Q6NU08|MTRAB_XENLA Myotubularin-related protein 10-B	Bargmannia elongata	GasdevGasmat	1.065032890190518	1307554	1311c3603406d2b844bf6c94029619f7
OG0006305	SVG	Q8VDH1|FBX21_MOUSE F-box only protein 21	Bargmannia elongata	GasdevGasmat	1.0526841405266563	1357799	90d07b9d25454084e866bfb51568ff3f
OG0006321	SVG	Q5F413|SMAP2_CHICK Stromal membrane-associated protein 2	Bargmannia elongata	GasdevGasmat	0.9891363023388869	1360796	0614b8da18278b5bca2c16f698cbcfc9
OG0006349	SVG	Q9CWZ7|SNAG_MOUSE Gamma-soluble NSF attachment protein	Bargmannia elongata	GasdevGasmat	1.0090821046773364	1362476	cdb58ed64410bd4ef6b286d43f790eb7
OG0006369	SVG	Q6PBN5|AUP1_DANRE Ancient ubiquitous protein 1	Bargmannia elongata	GasdevGasmat	1.1007793607237066	1354783	edc4a2b8d90eb999c1574098774c141e
OG0006414	SVG	Q6IMM1|DJC27_CHICK DnaJ homolog subfamily C member 27	Bargmannia elongata	GasdevGasmat	1.130474641276377	1430629	NA
OG0006422	SVG	Q9VH78|ALG12_DROME Probable Dol-P-Man:Man(7)GlcNAc(2)-PP-Dol alpha-1,6-mannosyltransferase	Bargmannia elongata	GasdevGasmat	1.2714251323664179	1378967	9f09115970c470b98c89a7b35ae66951
OG0006424	SVG	Q8IMA8|PANG2_DROME Protein pangolin, isoform J	Bargmannia elongata	GasdevGasmat	0.9733244038790875	1318223	NA
OG0006441	SVG	Q3TZI6|CCNJ_MOUSE Cyclin-J	Bargmannia elongata	GasdevGasmat	1.0585076209651094	1446068	578228e0f755648a9353efabe38cfb52
OG0006444	SVG	Q5RE11|TSN3_PONAB Tetraspanin-3	Bargmannia elongata	GasdevGasmat	1.0238106651537395	1386153	a1abf86f6af169314ebfbdac376eb06e
OG0006493	SVG	Q96ES7|SGF29_HUMAN SAGA-associated factor 29 {ECO:0000305}	Bargmannia elongata	GasdevGasmat	1.20652867197304	1468302	NA
OG0006510	SVG	Q5PRC7|SOSB2_DANRE SOSS complex subunit B2	Bargmannia elongata	GasdevGasmat	1.070348463361975	1354299	e1079b270a97a69b9d4e120b2ff5da09
OG0006543	SVG	Q640L5|CCD18_MOUSE Coiled-coil domain-containing protein 18	Bargmannia elongata	GasdevGasmat	0.941094687817793	1373874	413d721f9976332b0d7c2de65fa75eb0
OG0006572	SVG	Q13569|TDG_HUMAN G/T mismatch-specific thymine DNA glycosylase	Bargmannia elongata	GasdevGasmat	1.02219769893146	1368537	823b2ad505f5b24217070c6599f6929f
OG0006438	SVG	Q99MU3|DSRAD_MOUSE Double-stranded RNA-specific adenosine deaminase	Bargmannia elongata	GasdevGasmat	1.3265490558278565	1316587	3fad95a9dfa7af518dabf57e561d8fdf
OG0006513	SVG	Q9UPM9|B9D1_HUMAN B9 domain-containing protein 1	Bargmannia elongata	GasdevGasmat	1.2986353005393767	1472431	NA
OG0006516	SVG	Q6P5L7|ARGLA_DANRE Arginine and glutamate-rich protein 1-A	Bargmannia elongata	GasdevGasmat	0.9703022957979537	1445097	NA
OG0006536	SVG	Q9Y6G5|COMDA_HUMAN COMM domain-containing protein 10	Bargmannia elongata	GasdevGasmat	1.0974278380871114	1469758	NA
OG0006538	SVG	Q5W111|SPRY7_HUMAN SPRY domain-containing protein 7	Bargmannia elongata	GasdevGasmat	0.9791049091222549	1446050	NA
OG0006560	SVG	Q5U2S3|ZUFSP_RAT Zinc finger with UFM1-specific peptidase domain protein	Bargmannia elongata	GasdevGasmat	1.4358759910923147	1332106	2bc0d40058cf9b6521fc7a71e60e6789
OG0006586	SVG	Q8S7M7|PIRL5_ORYSJ Plant intracellular Ras-group-related LRR protein 5	Bargmannia elongata	GasdevGasmat	1.3104214035328057	1344291	044af4581ba21133c6e0c746c1bfcf24
OG0006592	SVG	Q9R062|GLYG_MOUSE Glycogenin-1	Bargmannia elongata	GasdevGasmat	1.20794465768785	1300742	NA
OG0006635	SVG	Q290X1|SWET1_DROPS Sugar transporter SWEET1	Bargmannia elongata	GasdevGasmat	1.1543455670228622	1371134	b6a4ed9ab0f10cda0c987a17da9841a5
OG0006647	SVG	Q9QZC7|PKHB2_MOUSE Pleckstrin homology domain-containing family B member 2	Bargmannia elongata	GasdevGasmat	0.8573748455370811	1408650	8eb392312139cb9026eba9ab2f0989d5
OG0006663	SVG	Q9D384|U1SBP_MOUSE U11/U12 small nuclear ribonucleoprotein 35 kDa protein	Bargmannia elongata	GasdevGasmat	1.2998383061053569	1371493	e3866d4ebcd8e332c34ba7cc59d72e07
OG0006666	SVG	Q4KM64|JAGN1_RAT Protein jagunal homolog 1 {ECO:0000305}	Bargmannia elongata	GasdevGasmat	1.0648740566732349	1439516	a5b748d0cb100a4b14cc60f7d0dce013
OG0006703	SVG	Q9EQB9|ZN287_MOUSE Zinc finger protein 287	Bargmannia elongata	GasdevGasmat	1.1218676258083038	1472454	NA
OG0006715	SVG	O35817|AKA14_RAT A-kinase anchor protein 14	Bargmannia elongata	GasdevGasmat	1.49465571394818	1370828	e7e9b4b6058c6490187046b8871b5802
OG0006671	SVG	Q5ZMS2|PA1B2_CHICK Platelet-activating factor acetylhydrolase IB subunit beta	Bargmannia elongata	GasdevGasmat	1.235206264460114	1469702	NA
OG0006719	SVG	Q8IYB8|SUV3_HUMAN ATP-dependent RNA helicase SUPV3L1, mitochondrial	Bargmannia elongata	GasdevGasmat	1.0400708472008673	1419172	NA
OG0006587	SVG	Q9UJK0|TSR3_HUMAN Ribosome biogenesis protein TSR3 homolog {ECO:0000255|HAMAP-Rule:MF_03146}	Bargmannia elongata	GasdevGasmat	1.224702903021273	1362074	NA
OG0006628	SVG	Q96LT7|CI072_HUMAN Protein C9orf72	Bargmannia elongata	GasdevGasmat	1.1034098160855443	1492757	f3ce96bc5f3877cdd346cc0ff368156f
OG0006651	SVG	Q6DGF5|ZDH12_RAT Probable palmitoyltransferase ZDHHC12	Bargmannia elongata	GasdevGasmat	1.2118866096688163	1469748	d4acada98606a685209570b87613efe3
OG0006732	SVG	Q5F3N9|CF106_CHICK Uncharacterized protein C6orf106 homolog	Bargmannia elongata	GasdevGasmat	1.0652266766710778	1473917	NA
OG0006758	SVG	Q8K0S9|SNPC1_MOUSE snRNA-activating protein complex subunit 1	Bargmannia elongata	GasdevGasmat	1.3022485517163016	1343659	5acd8ad98adc447c2451bc874a9160c9
OG0006792	SVG	Q9Z0R0|HASP_MOUSE Serine/threonine-protein kinase haspin	Bargmannia elongata	GasdevGasmat	1.160620318250395	1284859	097ffbbc10b1a9a8ebe1e972e33d0915
OG0006805	SVG	Q9Y5N5|HEMK2_HUMAN HemK methyltransferase family member 2	Bargmannia elongata	GasdevGasmat	1.192326261618795	1318999	NA
OG0006754	SVG	Q9JI70|MKKS_MOUSE McKusick-Kaufman/Bardet-Biedl syndromes putative chaperonin	Bargmannia elongata	GasdevGasmat	1.365821279655943	1381352	e0b58fe4d5bb4975a703ca29c1ab098d
OG0006791	SVG	Q9NYG2|ZDHC3_HUMAN Palmitoyltransferase ZDHHC3 {ECO:0000305}	Bargmannia elongata	GasdevGasmat	1.1766495962809183	1488860	NA
OG0006656	SVG	Q55GQ6|UPP_DICDI Uracil phosphoribosyltransferase	Bargmannia elongata	GasdevGasmat	1.2699780732513417	1384001	ce5ec5f1024a5e15cfccf099ea638b09
OG0006740	SVG	B5XF11|KDM8_SALSA Lysine-specific demethylase 8	Bargmannia elongata	GasdevGasmat	1.2128657282496547	1482787	6a5f0491431ff439382b6147d7d8a447
OG0006741	SVG	O70239|AXIN1_RAT Axin-1	Bargmannia elongata	GasdevGasmat	1.0927482279338308	1487486	89edc576fc1e2e9df12b29521d1c91b1
OG0006802	SVG	Q9DCS2|CP013_MOUSE UPF0585 protein C16orf13 homolog	Bargmannia elongata	GasdevGasmat	1.0667179653861543	1397711	NA
OG0006803	SVG	Q6PBQ2|CHMP7_DANRE Charged multivesicular body protein 7	Bargmannia elongata	GasdevGasmat	1.082962931360711	1310611	7572f88c99798d11dea32538f0e32a2b
OG0006832	SVG	Q6P606|LYSM4_DANRE LysM and putative peptidoglycan-binding domain-containing protein 4	Bargmannia elongata	GasdevGasmat	0.946812551461411	1358112	15c0f47d195d3b5f2eb0418eea8ffd0c
OG0006868	SVG	Q6GNT2|CL049_XENLA UPF0454 protein C12orf49 homolog	Bargmannia elongata	GasdevGasmat	1.0483434319520843	1492852	NA
OG0006872	SVG	Q95KE5|RM43_BOVIN 39S ribosomal protein L43, mitochondrial	Bargmannia elongata	GasdevGasmat	1.2398842485065917	1357975	NA
OG0006885	SVG	Q5R7P7|TAF9B_PONAB Transcription initiation factor TFIID subunit 9B	Bargmannia elongata	GasdevGasmat	1.0333704129282932	1323520	c599915e6281ebb8c29ba91fa4604c8b
OG0006887	SVG	Q6P859|GPTC4_XENTR G patch domain-containing protein 4	Bargmannia elongata	GasdevGasmat	1.0517427101101873	1349787	bdfa3041b15ac5954c838f1e9768acd4
OG0006890	SVG	O95833|CLIC3_HUMAN Chloride intracellular channel protein 3	Bargmannia elongata	GasdevGasmat	0.9561761009961284	1411082	NA
OG0006898	SVG	Q9AST1|TAF15_ARATH Transcription initiation factor TFIID subunit 15	Bargmannia elongata	GasdevGasmat	0.991867738140084	1334108	NA
OG0006828	SVG	Q28199|CD5R1_BOVIN Cyclin-dependent kinase 5 activator 1	Bargmannia elongata	GasdevGasmat	0.8299087890418633	1314747	NA
OG0006846	SVG	Q99MB3|TM2D1_MOUSE TM2 domain-containing protein 1	Bargmannia elongata	GasdevGasmat	1.07507534707801	1438069	07c354d6bb64c256c19a6979991af569
OG0006882	SVG	Q9NZ43|USE1_HUMAN Vesicle transport protein USE1	Bargmannia elongata	GasdevGasmat	1.1492468271096967	1462221	a8ad0fe611e226b054ee0e73681dc2af
OG0006904	SVG	Q8N0W5|IQCK_HUMAN IQ domain-containing protein K	Bargmannia elongata	GasdevGasmat	1.1702730644692687	1404212	0f601cca8d13624d3fab0e08a4decc16
OG0006920	SVG	Q9JJW6|ALRF2_MOUSE Aly/REF export factor 2	Bargmannia elongata	GasdevGasmat	0.8758689882164138	1322788	NA
OG0006951	SVG	Q54KA7|SECG_DICDI Ankyrin repeat, PH and SEC7 domain containing protein secG	Bargmannia elongata	GasdevGasmat	1.004408366866955	1408271	NA
OG0007285	SVG	Q5TM50|RPA12_MACMU DNA-directed RNA polymerase I subunit RPA12	Bargmannia elongata	GasdevGasmat	1.2491886593914039	1387351	NA
OG0006834	SVG	Q6TXF1|ARRD3_RAT Arrestin domain-containing protein 3	Bargmannia elongata	GasdevGasmat	0.919706578056604	1288991	5e9d480a3cc2274eef76c62b024c3f06
OG0006919	SVG	Q925F4|RNF37_MOUSE RING finger protein 37 {ECO:0000305}	Bargmannia elongata	GasdevGasmat	1.2755636440599958	1429905	d98fc4c8ed50e6ab779e557fdcc64c87
OG0006948	SVG	Q2KJF7|GLCTK_BOVIN Glycerate kinase	Bargmannia elongata	GasdevGasmat	1.1537646181653096	1327140	8e30939ef7bbe89b14727c7e9a3f92d3
OG0007156	SVG	Q9UK61|TASOR_HUMAN Protein TASOR {ECO:0000305}	Bargmannia elongata	GasdevGasmat	0.9399204710663421	1434247	e0742393df831acce987df1ed840e75d
OG0007314	SVG	A4IJ15|CFA97_XENTR Cilia- and flagella-associated protein 97 {ECO:0000250|UniProtKB:Q9P2B7}	Bargmannia elongata	GasdevGasmat	1.0312473517336644	1396997	534a06943c1db8997b1e776806fce34f
OG0006847	SVG	Q8N3J9|ZN664_HUMAN Zinc finger protein 664	Bargmannia elongata	GasdevGasmat	1.1801342212591794	1455316	NA
OG0006881	SVG	Q9NPD8|UBE2T_HUMAN Ubiquitin-conjugating enzyme E2 T	Bargmannia elongata	GasdevGasmat	1.1537689561464533	1473706	ce613d32857a54da408f757ce1585924
OG0006953	SVG	Q9D0S4|NEUL2_MOUSE Neuralized-like protein 2	Bargmannia elongata	GasdevGasmat	1.0709113057808908	1372762	3b868e7db48f499e9b2632a2330a02af
OG0007004	SVG	Q8TCF1|ZFAN1_HUMAN AN1-type zinc finger protein 1	Bargmannia elongata	GasdevGasmat	1.181738261085225	1282985	fc4bf2624f90ce6a47ecddec5ad748fd
OG0007008	SVG	Q9R0N3|SYT11_MOUSE Synaptotagmin-11	Bargmannia elongata	GasdevGasmat	0.8432502716815252	1307089	f05cda00b794a71c00e78805780cca70
OG0007016	SVG	Q06438|PEX2_CRIGR Peroxisome biogenesis factor 2	Bargmannia elongata	GasdevGasmat	1.2702010905350647	1484622	8c2f46cc65e2b8ef7acae9d89dafdde6
OG0007218	SVG	Q91W18|TDRD3_MOUSE Tudor domain-containing protein 3	Bargmannia elongata	GasdevGasmat	1.4526121536501821	1299233	61c92c1ad8fe8e8efab424aae1cfba2a
OG0006852	SVG	Q9FVW4|RENT3_ARATH Regulator of nonsense transcripts UPF3	Bargmannia elongata	GasdevGasmat	1.0051380802247158	1465991	5a739c6f8c619c2ba6492c2d8342963f
OG0007067	SVG	Q5JXC2|MIIP_HUMAN Migration and invasion-inhibitory protein	Bargmannia elongata	GasdevGasmat	1.2638540565379548	1406430	e6e33e215246dd1ede985dd58208d43b
OG0007069	SVG	Q8WXB1|MT21A_HUMAN Protein N-lysine methyltransferase METTL21A	Bargmannia elongata	GasdevGasmat	1.316773331373917	1416162	NA
OG0007072	SVG	Q4N4N8|TXND_THEPA Thioredoxin domain-containing protein	Bargmannia elongata	GasdevGasmat	1.0381422844741643	1480501	NA
OG0007104	SVG	Q3T0B9|CEBPG_BOVIN CCAAT/enhancer-binding protein gamma	Bargmannia elongata	GasdevGasmat	1.0709067673246864	1338127	c8e7b867975db087731be2cc333ca09d
OG0007196	SVG	Q9PTL2|SPY2_CHICK Protein sprouty homolog 2	Bargmannia elongata	GasdevGasmat	1.0905134063088309	1408153	NA
OG0007049	SVG	Q6PF45|VIAAT_XENLA Vesicular inhibitory amino acid transporter	Bargmannia elongata	GasdevGasmat	1.11993605711906	1333606	390bfb74a0e9dbacd617d5eff188e8c1
OG0007064	SVG	Q8BX32|SLX1_MOUSE Structure-specific endonuclease subunit SLX1 {ECO:0000255|HAMAP-Rule:MF_03100}	Bargmannia elongata	GasdevGasmat	1.4724606877046145	1379583	NA
OG0007023	SVG	E7EYQ9|TM216_DANRE Transmembrane protein 216	Bargmannia elongata	GasdevGasmat	1.1682950234152272	1375993	fdde46a399e227e49cada91500d5dfb5
OG0007083	SVG	Q9DAZ9|ANCHR_MOUSE Abscission/NoCut checkpoint regulator	Bargmannia elongata	GasdevGasmat	1.1949146185954862	1346192	c3f88753b15893622679ceb11262a7de
OG0007087	SVG	Q9V785|3BP5H_DROME SH3 domain-binding protein 5 homolog	Bargmannia elongata	GasdevGasmat	1.184986568643592	1321821	NA
OG0007102	SVG	Q99JF8|PSIP1_MOUSE PC4 and SFRS1-interacting protein	Bargmannia elongata	GasdevGasmat	1.0859994557117099	1298796	NA
OG0007132	SVG	Q5SW96|ARH_HUMAN Low density lipoprotein receptor adapter protein 1 {ECO:0000305}	Bargmannia elongata	GasdevGasmat	1.122904339108071	1283722	6aab9381ebcf567bb25042723ed03e67
OG0007144	SVG	Q7T3A4|RAB13_DANRE Ras-related protein Rab-13	Bargmannia elongata	GasdevGasmat	1.0535097356819165	1476902	c4027f0a67e7ea92ef11156fbf57c030
OG0007154	SVG	Q9BQG1|SYT3_HUMAN Synaptotagmin-3	Bargmannia elongata	GasdevGasmat	1.2120161062499886	1453004	d6b8f7566762b523e0b5ea6fb3b2c566
OG0007157	SVG	Q7ZY70|C108B_XENLA Uncharacterized protein C1orf108 homolog B	Bargmannia elongata	GasdevGasmat	1.0042490073916208	1379332	NA
OG0007167	SVG	Q9H0T7|RAB17_HUMAN Ras-related protein Rab-17	Bargmannia elongata	GasdevGasmat	1.2126417171117123	1338232	cc2bfb72acf46ac1ad0993b9ef373c8b
OG0007173	SVG	Q7TPN3|PIGV_MOUSE GPI mannosyltransferase 2	Bargmannia elongata	GasdevGasmat	1.4045693737137221	1292469	NA
OG0007205	SVG	Q5T7V8|GORAB_HUMAN RAB6-interacting golgin	Bargmannia elongata	GasdevGasmat	1.1584097028278115	1384515	54abbd72f5aa4dd9d855ed4a503d5e3b
OG0007209	SVG	Q8R2M0|TEAN2_MOUSE Transcription elongation factor A N-terminal and central domain-containing protein 2	Bargmannia elongata	GasdevGasmat	1.3251638054987511	1324509	NA
OG0007223	SVG	Q6BPA9|NUF2_DEBHA Probable kinetochore protein NUF2	Bargmannia elongata	GasdevGasmat	1.3183459378364373	1353358	33113a2118104049805761a0d7b51091
OG0007232	SVG	P50616|TOB1_HUMAN Protein Tob1	Bargmannia elongata	GasdevGasmat	0.8449899398867442	1331137	b4a1c108a6336ea8eff5ce30e9e8d085
OG0007245	SVG	Q8CDN9|LRRC9_MOUSE Leucine-rich repeat-containing protein 9	Bargmannia elongata	GasdevGasmat	1.2774388191114814	1455507	NA
OG0007145	SVG	Q8BKI2|TNR6B_MOUSE Trinucleotide repeat-containing gene 6B protein	Bargmannia elongata	GasdevGasmat	1.025487853701786	1371775	fcf11ccc5965b14fed1d114633b46fc6
OG0007233	SVG	Q58HI1|PELP1_XENLA Proline-, glutamic acid- and leucine-rich protein 1	Bargmannia elongata	GasdevGasmat	1.3220435480695463	1399008	fb7d174880a6366a45fba408504f9cd2
OG0007251	SVG	Q9CXV1|DHSD_MOUSE Succinate dehydrogenase [ubiquinone] cytochrome b small subunit, mitochondrial	Bargmannia elongata	GasdevGasmat	1.060988547896664	1407801	040fd41e474a8e6e6d52eb537fb5c81a
OG0007095	SVG	Q9Z1S0|BUB1B_MOUSE Mitotic checkpoint serine/threonine-protein kinase BUB1 beta	Bargmannia elongata	GasdevGasmat	1.3584910437505473	1377127	aa385a136eeff2be03607c9accf57f3b
OG0007258	SVG	Q28GJ0|SDCG3_XENTR Serologically defined colon cancer antigen 3 homolog	Bargmannia elongata	GasdevGasmat	1.826416159765202	1477952	4c7163488fc3a71b85b068dbe152fbd7
OG0007268	SVG	Q9D0K0|TBCD7_MOUSE TBC1 domain family member 7	Bargmannia elongata	GasdevGasmat	0.9703617872908541	1327446	NA
OG0007293	SVG	Q15527|SURF2_HUMAN Surfeit locus protein 2	Bargmannia elongata	GasdevGasmat	1.1886622106527476	1431215	b9652aaca577d01f4cbb358f924d9a58
OG0007598	SVG	Q9VAN6|SLBP_DROME Histone RNA hairpin-binding protein	Bargmannia elongata	GasdevGasmat	1.180479882159974	1338580	7a3e7d3f68804dd834828d2c65e25135
OG0007318	SVG	Q9BZ19|ANR60_HUMAN Ankyrin repeat domain-containing protein 60	Bargmannia elongata	GasdevGasmat	1.102151467266684	1341058	NA
OG0007324	SVG	Q5R9K8|AR2BP_PONAB ADP-ribosylation factor-like protein 2-binding protein	Bargmannia elongata	GasdevGasmat	1.161010647327323	1361080	NA
OG0007320	SVG	Q9H773|DCTP1_HUMAN dCTP pyrophosphatase 1	Bargmannia elongata	GasdevGasmat	1.1745871146519575	1418734	NA
OG0007342	SVG	Q5VYX0|RNLS_HUMAN Renalase {ECO:0000303|PubMed:15841207}	Bargmannia elongata	GasdevGasmat	1.115986804490564	1420010	8e49eedbe2170049d753db7c120c0d7f
OG0007353	SVG	Q9D3V5|FSIP1_MOUSE Fibrous sheath-interacting protein 1	Bargmannia elongata	GasdevGasmat	0.8847103640445244	1456333	NA
OG0007335	SVG	Q9DB15|RM12_MOUSE 39S ribosomal protein L12, mitochondrial	Bargmannia elongata	GasdevGasmat	1.1675065723349911	1432488	3f1e2b1ab4427932a7e4832b403d0111
OG0007360	SVG	Q8NHR9|PROF4_HUMAN Profilin-4	Bargmannia elongata	GasdevGasmat	1.1763639530964674	1436599	0b385215052946085994f6a47610a8c4
OG0007389	SVG	Q8VDR5|TM267_MOUSE Transmembrane protein 267 {ECO:0000312|MGI:MGI:3648543}	Bargmannia elongata	GasdevGasmat	1.2340793813904454	1299614	NA
OG0007392	SVG	Q8JFQ2|RBTN1_DANRE Rhombotin-1	Bargmannia elongata	GasdevGasmat	0.9710129459349968	1467751	NA
OG0007341	SVG	Q9ULK2|AT7L1_HUMAN Ataxin-7-like protein 1	Bargmannia elongata	GasdevGasmat	1.1407291740549121	1322896	NA
OG0007371	SVG	Q95044|UBE2C_SPISO Ubiquitin-conjugating enzyme E2 C	Bargmannia elongata	GasdevGasmat	1.1359427624545535	1370932	bbd342bf9d3f877f8160f50b5c07e014
OG0007370	SVG	Q3SZG6|F92A1_BOVIN Protein FAM92A1	Bargmannia elongata	GasdevGasmat	1.2304337763652426	1491703	d75aafbf9384a6d1c9dac07b43d00565
OG0007397	SVG	Q78S06|SYS1_MOUSE Protein SYS1 homolog	Bargmannia elongata	GasdevGasmat	0.9300152304085472	1304774	NA
OG0007406	SVG	Q810N6|ANR45_MOUSE Ankyrin repeat domain-containing protein 45	Bargmannia elongata	GasdevGasmat	1.0011957812549375	1442738	4e9d1485f210736f309269f8d6809268
OG0007401	SVG	Q502W6|VWA3B_HUMAN von Willebrand factor A domain-containing protein 3B	Bargmannia elongata	GasdevGasmat	1.1382929634328096	1303610	2926ba82b2b18cfd4fe562bd707090ed
OG0003988	SVG	Q9EPQ2|RPGR1_MOUSE X-linked retinitis pigmentosa GTPase regulator-interacting protein 1	Bargmannia elongata	GasdevGasmat	1.0313391363901119	1382275	NA
OG0007426	SVG	Q9ZDW1|GLRX1_RICPR Glutaredoxin-1	Bargmannia elongata	GasdevGasmat	1.026955748480955	1464206	23a91a683cb4da66be94357e7d0280a3
OG0007443	SVG	Q95N27|PP16B_BOVIN Protein phosphatase 1 regulatory inhibitor subunit 16B	Bargmannia elongata	GasdevGasmat	0.9331087507439592	1338253	adebdbd8843ba847f7e55a702935549f
OG0003325	SVG	Q14590|ZN235_HUMAN Zinc finger protein 235	Bargmannia elongata	GasdevGasmat	1.1374860827884512	1376874	NA
OG0007483	SVG	Q3SZW3|ARV1_BOVIN Protein ARV1	Bargmannia elongata	GasdevGasmat	0.977470069278654	1451607	NA
OG0007584	SVG	Q9QZS2|RNF4_MOUSE E3 ubiquitin-protein ligase RNF4	Bargmannia elongata	GasdevGasmat	1.1002994512224291	1462527	NA
OG0007497	SVG	Q6P3N5|CNIH4_XENTR Protein cornichon homolog 4	Bargmannia elongata	GasdevGasmat	1.0452724805011038	1429039	fd8205c47fc7190c441ede0f7f180c73
OG0007511	SVG	Q3U6N9|CH033_MOUSE UPF0488 protein C8orf33 homolog	Bargmannia elongata	GasdevGasmat	1.1350412135869035	1333216	NA
OG0007531	SVG	Q8I7Z8|HAM_DROME Transcription factor hamlet	Bargmannia elongata	GasdevGasmat	1.1872854102906933	1338704	NA
OG0007540	SVG	Q9HBE1|PATZ1_HUMAN POZ-, AT hook-, and zinc finger-containing protein 1	Bargmannia elongata	GasdevGasmat	1.33521883552153	1307083	f340cac9c93719ab1f7bb35b7e5ce49b
OG0007546	SVG	Q8K2J4|CCD14_MOUSE Coiled-coil domain-containing protein 14	Bargmannia elongata	GasdevGasmat	1.1389708237797374	1411945	bca75b13d9ddf3e9c6166015002a933e
OG0007571	SVG	Q8NDI1|EHBP1_HUMAN EH domain-binding protein 1	Bargmannia elongata	GasdevGasmat	1.228849869075146	1397596	NA
OG0007602	SVG	Q90X67|SOCS3_CHICK Suppressor of cytokine signaling 3	Bargmannia elongata	GasdevGasmat	1.1439461600844911	1459050	000df16dd034a19bc75c68382e4239a2
OG0007414	SVG	Q8BID8|FXL14_MOUSE F-box/LRR-repeat protein 14	Bargmannia elongata	PneGasmat	0.8241629037620719	1318149	NA
OG0003434	SVG	Q9ERC5|OTOF_RAT Otoferlin	Bargmannia elongata	PneGasmat	0.5158001699974393	1478851	NA
OG0003496	SVG	Q9NZM1|MYOF_HUMAN Myoferlin	Bargmannia elongata	PneGasmat	1.1318072366330674	1407977	643866497a0554dbf9d57028c53af567
OG0003498	SVG	Q9JHW1|CBPD_RAT Carboxypeptidase D	Bargmannia elongata	PneGasmat	1.0354425625261188	1311909	NA
OG0003662	SVG	Q96N67|DOCK7_HUMAN Dedicator of cytokinesis protein 7	Bargmannia elongata	PneGasmat	1.1763870035312478	1470293	b0a7c3ed8dac1725dd9d518ec9410e00
OG0003663	SVG	Q96N67|DOCK7_HUMAN Dedicator of cytokinesis protein 7	Bargmannia elongata	PneGasmat	1.1563707096899156	1470290	b0a7c3ed8dac1725dd9d518ec9410e00
OG0003442	SVG	Q5ZMH1|SEPT2_CHICK Septin-2	Bargmannia elongata	PneGasmat	1.0227917629724215	1409297	NA
OG0003525	SVG	P92177|1433E_DROME 14-3-3 protein epsilon	Bargmannia elongata	PneGasmat	1.0515940158144679	1422880	NA
OG0003532	SVG	P20072|ANXA7_BOVIN Annexin A7	Bargmannia elongata	PneGasmat	1.1059111368367374	1352903	NA
OG0003559	SVG	F1NTD6|ASCC3_CHICK Activating signal cointegrator 1 complex subunit 3	Bargmannia elongata	PneGasmat	1.0601724684671154	1325727	61ac04617be328be10be9c65143dfc9e
OG0003580	SVG	Q9VT28|FRY_DROME Protein furry	Bargmannia elongata	PneGasmat	1.1364993120891178	1418518	NA
OG0004262	SVG	Q95116|TSP2_BOVIN Thrombospondin-2	Bargmannia elongata	PneGasmat	1.00432425784641	1463516	NA
OG0005369	SVG	Q8N394|TMTC2_HUMAN Transmembrane and TPR repeat-containing protein 2	Bargmannia elongata	PneGasmat	0.7613746726942688	1324733	NA
OG0004038	SVG	Q5BJL5|SBNO1_RAT Protein strawberry notch homolog 1	Bargmannia elongata	PneGasmat	1.1161453224038251	1318724	101ccb732136e6f36e6b62e905d5af17
OG0003647	SVG	P55013|S12A2_SQUAC Solute carrier family 12 member 2	Bargmannia elongata	PneGasmat	1.0697314444829369	1294847	NA
OG0003660	SVG	Q5TYW4|NBAS_DANRE Neuroblastoma-amplified sequence	Bargmannia elongata	PneGasmat	1.0852040004234749	1481905	0c10682fbe63478d0031bee807fdf73f
OG0003690	SVG	Q6UPR8|ERMP1_RAT Endoplasmic reticulum metallopeptidase 1 {ECO:0000305}	Bargmannia elongata	PneGasmat	1.1450524806822426	1387784	fd92d8296891a1cbe5732f2ce87124f1
OG0003696	SVG	Q9DG67|RA54B_CHICK DNA repair and recombination protein RAD54B	Bargmannia elongata	PneGasmat	1.1713348345937384	1477946	NA
OG0003698	SVG	Q9Y620|RA54B_HUMAN DNA repair and recombination protein RAD54B	Bargmannia elongata	PneGasmat	0.9816549270899204	1477954	NA
OG0003697	SVG	P70270|RAD54_MOUSE DNA repair and recombination protein RAD54-like	Bargmannia elongata	PneGasmat	1.281716865843776	1407897	NA
OG0003730	SVG	Q69Z89|RADIL_MOUSE Ras-associating and dilute domain-containing protein	Bargmannia elongata	PneGasmat	0.8589694258522848	1451448	a6e35c2c522ab0426b20f1aa2b80beb7
OG0004565	SVG	Q9BXB5|OSB10_HUMAN Oxysterol-binding protein-related protein 10	Bargmannia elongata	PneGasmat	1.255876459926022	1436487	2af4a60c48cadd3c9790d93e86fe3749
OG0003549	SVG	Q9DEI1|PRKDC_XENLA DNA-dependent protein kinase catalytic subunit	Bargmannia elongata	PneGasmat	1.350119252165658	1408368	ca12fd5992ad86ecf6fc62a632058f9c
[truncated: 4,917 more rows]
