# Supplementary material for: Evolution of Gene Expression across Species and Specialized Zooids in Siphonophora
Source: Mol Biol Evol. 2022 Feb 3;39(2):msac027. doi: 10.1093/molbev/msac027 (PMC8844502; doi:10.1093/molbev/msac027)
Supplement: msac027_Supplementary_Data [file msac027_supplementary_data.zip › Supplementaryfile9.csv]

gene_tree	S_child	node_parent	node_child	ND_parent	ND_child	S_new	change	treatment	change_direction	blast_hit
8bf590d186f9f152e8ad425233a92b7b	32	78	2	n26	21	K	2.6094663036229315	PalmatGasmat	Positive	Q2XWK0|SVOP_XENLA Synaptic vesicle 2-related protein
8bf590d186f9f152e8ad425233a92b7b	35	78	3	n26	24	L	-3.6549261589851034	PalmatGasmat	Negative	Q2XWK0|SVOP_XENLA Synaptic vesicle 2-related protein
8bf590d186f9f152e8ad425233a92b7b	N37	99	100	n133	n135	E	-1.0484154769088736	PalmatGasmat	Neutral	Q2XWK0|SVOP_XENLA Synaptic vesicle 2-related protein
8bf590d186f9f152e8ad425233a92b7b	32	100	21	n135	127	K	-0.8178021415465019	PalmatGasmat	Neutral	Q2XWK0|SVOP_XENLA Synaptic vesicle 2-related protein
8bf590d186f9f152e8ad425233a92b7b	35	100	22	n135	130	L	0.1834228842880096	PalmatGasmat	Neutral	Q2XWK0|SVOP_XENLA Synaptic vesicle 2-related protein
8bf590d186f9f152e8ad425233a92b7b	26	99	23	n133	133	J	0.7473776679945923	PalmatGasmat	Neutral	Q2XWK0|SVOP_XENLA Synaptic vesicle 2-related protein
8bf590d186f9f152e8ad425233a92b7b	N37	107	108	n152	n154	E	3.485039000374946	PalmatGasmat	Positive	Q2XWK0|SVOP_XENLA Synaptic vesicle 2-related protein
8bf590d186f9f152e8ad425233a92b7b	32	108	28	n154	145	K	3.293019763703081	PalmatGasmat	Positive	Q2XWK0|SVOP_XENLA Synaptic vesicle 2-related protein
8bf590d186f9f152e8ad425233a92b7b	26	107	29	n152	149	J	1.9607146299329192	PalmatGasmat	Neutral	Q2XWK0|SVOP_XENLA Synaptic vesicle 2-related protein
8bf590d186f9f152e8ad425233a92b7b	N37	110	111	n162	n165	E	-0.49549985235818544	PalmatGasmat	Neutral	Q2XWK0|SVOP_XENLA Synaptic vesicle 2-related protein
8bf590d186f9f152e8ad425233a92b7b	32	111	30	n165	154	K	5.010190225074393	PalmatGasmat	Positive	Q2XWK0|SVOP_XENLA Synaptic vesicle 2-related protein
8bf590d186f9f152e8ad425233a92b7b	35	111	31	n165	157	L	-3.7787481978139406	PalmatGasmat	Negative	Q2XWK0|SVOP_XENLA Synaptic vesicle 2-related protein
8bf590d186f9f152e8ad425233a92b7b	26	110	32	n162	162	J	-2.2802329477112186	PalmatGasmat	Negative	Q2XWK0|SVOP_XENLA Synaptic vesicle 2-related protein
8bf590d186f9f152e8ad425233a92b7b	26	112	40	n170	187	J	-4.799378613427355	PalmatGasmat	Negative	Q2XWK0|SVOP_XENLA Synaptic vesicle 2-related protein
8bf590d186f9f152e8ad425233a92b7b	26	125	49	n265	262	J	0.36640585651530166	PalmatGasmat	Neutral	Q2XWK0|SVOP_XENLA Synaptic vesicle 2-related protein
643866497a0554dbf9d57028c53af567	26	96	24	n111	107	J	-0.09651098345209125	PalmatGasmat	Neutral	O75923|DYSF_HUMAN Dysferlin
643866497a0554dbf9d57028c53af567	32	101	26	n134	125	K	-5.247931200141479	PalmatGasmat	Negative	O75923|DYSF_HUMAN Dysferlin
643866497a0554dbf9d57028c53af567	35	101	27	n134	126	L	5.029643585175454	PalmatGasmat	Positive	O75923|DYSF_HUMAN Dysferlin
643866497a0554dbf9d57028c53af567	26	98	33	n130	139	J	0.9456830680110323	PalmatGasmat	Neutral	O75923|DYSF_HUMAN Dysferlin
643866497a0554dbf9d57028c53af567	N37	121	123	n242	n249	E	-3.236544257928903	PalmatGasmat	Negative	O75923|DYSF_HUMAN Dysferlin
643866497a0554dbf9d57028c53af567	32	123	56	n249	249	K	-0.9901307464405125	PalmatGasmat	Neutral	O75923|DYSF_HUMAN Dysferlin
50e0166fe077e9b75045fd72a901b705	26	72	2	n15	17	J	1.8349220396497838	PalmatGasmat	Neutral	Q9BYG0|B3GN5_HUMAN Lactosylceramide 1,3-N-acetyl-beta-D-glucosaminyltransferase
50e0166fe077e9b75045fd72a901b705	26	88	20	n68	70	J	2.4746132951033855	PalmatGasmat	Positive	Q9BYG0|B3GN5_HUMAN Lactosylceramide 1,3-N-acetyl-beta-D-glucosaminyltransferase
50e0166fe077e9b75045fd72a901b705	N37	91	92	n95	n98	E	-4.421736130031267	PalmatGasmat	Negative	Q9BYG0|B3GN5_HUMAN Lactosylceramide 1,3-N-acetyl-beta-D-glucosaminyltransferase
50e0166fe077e9b75045fd72a901b705	32	92	22	n98	89	K	-5.284761595927147	PalmatGasmat	Negative	Q9BYG0|B3GN5_HUMAN Lactosylceramide 1,3-N-acetyl-beta-D-glucosaminyltransferase
50e0166fe077e9b75045fd72a901b705	35	92	23	n98	91	L	0.9222499247488914	PalmatGasmat	Neutral	Q9BYG0|B3GN5_HUMAN Lactosylceramide 1,3-N-acetyl-beta-D-glucosaminyltransferase
50e0166fe077e9b75045fd72a901b705	26	91	24	n95	95	J	4.701011288678607	PalmatGasmat	Positive	Q9BYG0|B3GN5_HUMAN Lactosylceramide 1,3-N-acetyl-beta-D-glucosaminyltransferase
50e0166fe077e9b75045fd72a901b705	32	101	26	n124	112	K	0.6663175540965114	PalmatGasmat	Neutral	Q9BYG0|B3GN5_HUMAN Lactosylceramide 1,3-N-acetyl-beta-D-glucosaminyltransferase
50e0166fe077e9b75045fd72a901b705	35	101	27	n124	115	L	-1.28354375323004	PalmatGasmat	Neutral	Q9BYG0|B3GN5_HUMAN Lactosylceramide 1,3-N-acetyl-beta-D-glucosaminyltransferase
50e0166fe077e9b75045fd72a901b705	35	103	28	n128	117	L	6.799902043072203	PalmatGasmat	Positive	Q9BYG0|B3GN5_HUMAN Lactosylceramide 1,3-N-acetyl-beta-D-glucosaminyltransferase
50e0166fe077e9b75045fd72a901b705	32	103	29	n128	118	K	-0.04280320987818816	PalmatGasmat	Neutral	Q9BYG0|B3GN5_HUMAN Lactosylceramide 1,3-N-acetyl-beta-D-glucosaminyltransferase
50e0166fe077e9b75045fd72a901b705	26	99	31	n117	126	J	-0.23055732626962533	PalmatGasmat	Neutral	Q9BYG0|B3GN5_HUMAN Lactosylceramide 1,3-N-acetyl-beta-D-glucosaminyltransferase
50e0166fe077e9b75045fd72a901b705	26	106	36	n160	155	J	-2.6097878014224563	PalmatGasmat	Negative	Q9BYG0|B3GN5_HUMAN Lactosylceramide 1,3-N-acetyl-beta-D-glucosaminyltransferase
50e0166fe077e9b75045fd72a901b705	32	112	42	n178	173	K	0.9724408383160473	PalmatGasmat	Neutral	Q9BYG0|B3GN5_HUMAN Lactosylceramide 1,3-N-acetyl-beta-D-glucosaminyltransferase
50e0166fe077e9b75045fd72a901b705	35	112	43	n178	174	L	-0.1427706277987854	PalmatGasmat	Neutral	Q9BYG0|B3GN5_HUMAN Lactosylceramide 1,3-N-acetyl-beta-D-glucosaminyltransferase
50e0166fe077e9b75045fd72a901b705	26	122	53	n214	213	J	0.5132907924368554	PalmatGasmat	Neutral	Q9BYG0|B3GN5_HUMAN Lactosylceramide 1,3-N-acetyl-beta-D-glucosaminyltransferase
b0a7c3ed8dac1725dd9d518ec9410e00	35	49	5	n65	46	L	-1.2088917980088045	PalmatGasmat	Neutral	A2AF47|DOC11_MOUSE Dedicator of cytokinesis protein 11
b0a7c3ed8dac1725dd9d518ec9410e00	32	49	6	n65	47	K	0.914852465887214	PalmatGasmat	Neutral	A2AF47|DOC11_MOUSE Dedicator of cytokinesis protein 11
b0a7c3ed8dac1725dd9d518ec9410e00	35	50	9	n69	56	L	0.10841702954238897	PalmatGasmat	Neutral	A2AF47|DOC11_MOUSE Dedicator of cytokinesis protein 11
b0a7c3ed8dac1725dd9d518ec9410e00	35	64	25	n209	194	L	1.2747103234054626	PalmatGasmat	Neutral	A2AF47|DOC11_MOUSE Dedicator of cytokinesis protein 11
beb87988754e0571f4e5519472260229	26	52	3	n45	32	J	0.7014619041012392	PalmatGasmat	Neutral	Q8BUR4|DOCK1_MOUSE Dedicator of cytokinesis protein 1
beb87988754e0571f4e5519472260229	32	79	29	n182	178	K	-2.236555403650068	PalmatGasmat	Negative	Q8BUR4|DOCK1_MOUSE Dedicator of cytokinesis protein 1
beb87988754e0571f4e5519472260229	35	79	30	n182	181	L	0.11147843257713434	PalmatGasmat	Neutral	Q8BUR4|DOCK1_MOUSE Dedicator of cytokinesis protein 1
beb87988754e0571f4e5519472260229	35	81	35	n195	196	L	1.1101765253905709	PalmatGasmat	Neutral	Q8BUR4|DOCK1_MOUSE Dedicator of cytokinesis protein 1
fbdc200320785acf0cdd0ac4b175e5de	26	44	7	n39	40	J	0.3956204013799056	PalmatGasmat	Neutral	P48442|CASR_RAT Extracellular calcium-sensing receptor
fbdc200320785acf0cdd0ac4b175e5de	32	49	10	n57	47	K	-0.4515433634036027	PalmatGasmat	Neutral	P48442|CASR_RAT Extracellular calcium-sensing receptor
fbdc200320785acf0cdd0ac4b175e5de	35	49	11	n57	49	L	-1.593045435964953	PalmatGasmat	Neutral	P48442|CASR_RAT Extracellular calcium-sensing receptor
bbc1566e6848719382da07a664f1db23	N37	43	45	n14	n25	E	0.027315771419382708	PalmatGasmat	Neutral	P07314|GGT1_RAT Gamma-glutamyltranspeptidase 1
bbc1566e6848719382da07a664f1db23	32	45	3	n25	9	K	0.2630820891024135	PalmatGasmat	Neutral	P07314|GGT1_RAT Gamma-glutamyltranspeptidase 1
bbc1566e6848719382da07a664f1db23	N37	67	68	n221	n225	E	-0.08216739971630463	PalmatGasmat	Neutral	P07314|GGT1_RAT Gamma-glutamyltranspeptidase 1
bbc1566e6848719382da07a664f1db23	35	68	32	n225	225	L	0.04901739359927506	PalmatGasmat	Neutral	P07314|GGT1_RAT Gamma-glutamyltranspeptidase 1
bbc1566e6848719382da07a664f1db23	26	67	33	n221	232	J	-0.029464620431917474	PalmatGasmat	Neutral	P07314|GGT1_RAT Gamma-glutamyltranspeptidase 1
9e6d0a1d3f6d7be498b35d3dfed1c9e1	32	59	15	n88	78	K	-1.7507559161522497	PalmatGasmat	Neutral	Q6GN42|CTL4_XENLA Choline transporter-like protein 4
9e6d0a1d3f6d7be498b35d3dfed1c9e1	35	59	16	n88	82	L	2.35585290310316	PalmatGasmat	Positive	Q6GN42|CTL4_XENLA Choline transporter-like protein 4
9e6d0a1d3f6d7be498b35d3dfed1c9e1	26	67	24	n153	154	J	0.3087066595908966	PalmatGasmat	Neutral	Q6GN42|CTL4_XENLA Choline transporter-like protein 4
287ce0e2618367ce2a02c6cf0742d5c8	26	75	12	n68	68	J	-0.9681105456118722	PalmatGasmat	Neutral	O15992|KARG_ANTJA Arginine kinase
287ce0e2618367ce2a02c6cf0742d5c8	32	88	21	n110	103	K	-0.036604298674446194	PalmatGasmat	Neutral	O15992|KARG_ANTJA Arginine kinase
287ce0e2618367ce2a02c6cf0742d5c8	35	88	22	n110	105	L	-0.799823641858336	PalmatGasmat	Neutral	O15992|KARG_ANTJA Arginine kinase
287ce0e2618367ce2a02c6cf0742d5c8	32	114	51	n226	225	K	-1.5813201769449758	PalmatGasmat	Neutral	O15992|KARG_ANTJA Arginine kinase
1ff1b2211c216310478672808ff4a03e	N37	41	42	n72	n75	E	-0.7717743506025575	PalmatGasmat	Neutral	Q6DFF6|KLH20_XENLA Kelch-like protein 20
1ff1b2211c216310478672808ff4a03e	32	42	8	n75	67	K	-0.23261258207771554	PalmatGasmat	Neutral	Q6DFF6|KLH20_XENLA Kelch-like protein 20
1ff1b2211c216310478672808ff4a03e	26	41	11	n72	72	J	2.5741043516818007	PalmatGasmat	Positive	Q6DFF6|KLH20_XENLA Kelch-like protein 20
1ff1b2211c216310478672808ff4a03e	26	51	18	n146	138	J	0.6215332380122917	PalmatGasmat	Neutral	Q6DFF6|KLH20_XENLA Kelch-like protein 20
1ff1b2211c216310478672808ff4a03e	N37	51	52	n146	n151	E	-2.0766105589899007	PalmatGasmat	Negative	Q6DFF6|KLH20_XENLA Kelch-like protein 20
1ff1b2211c216310478672808ff4a03e	35	52	19	n151	141	L	0.22084031756600128	PalmatGasmat	Neutral	Q6DFF6|KLH20_XENLA Kelch-like protein 20
1ff1b2211c216310478672808ff4a03e	32	52	20	n151	142	K	-2.876804688617261	PalmatGasmat	Negative	Q6DFF6|KLH20_XENLA Kelch-like protein 20
1ff1b2211c216310478672808ff4a03e	35	57	27	n201	198	L	8.413767267005232	PalmatGasmat	Positive	Q6DFF6|KLH20_XENLA Kelch-like protein 20
1ff1b2211c216310478672808ff4a03e	32	57	28	n201	201	K	-3.994532003356428	PalmatGasmat	Negative	Q6DFF6|KLH20_XENLA Kelch-like protein 20
61ac04617be328be10be9c65143dfc9e	32	48	5	n39	28	K	-0.6252861605050184	PalmatGasmat	Neutral	F1NTD6|ASCC3_CHICK Activating signal cointegrator 1 complex subunit 3
02252a00d919fd4d3a1674f4a9c52a81	32	45	4	n36	33	K	-2.199830587962458	PalmatGasmat	Negative	O01735|YC91_CAEEL Uncharacterized MFS-type transporter C09D4.1
02252a00d919fd4d3a1674f4a9c52a81	35	45	5	n36	35	L	0.43594716956904617	PalmatGasmat	Neutral	O01735|YC91_CAEEL Uncharacterized MFS-type transporter C09D4.1
02252a00d919fd4d3a1674f4a9c52a81	26	55	13	n100	99	J	1.417256073160988	PalmatGasmat	Neutral	O01735|YC91_CAEEL Uncharacterized MFS-type transporter C09D4.1
02252a00d919fd4d3a1674f4a9c52a81	N37	55	56	n100	n106	E	-1.8901856953715988	PalmatGasmat	Neutral	O01735|YC91_CAEEL Uncharacterized MFS-type transporter C09D4.1
02252a00d919fd4d3a1674f4a9c52a81	32	56	14	n106	102	K	-1.56444432537253	PalmatGasmat	Neutral	O01735|YC91_CAEEL Uncharacterized MFS-type transporter C09D4.1
02252a00d919fd4d3a1674f4a9c52a81	35	56	15	n106	105	L	0.6350007881438181	PalmatGasmat	Neutral	O01735|YC91_CAEEL Uncharacterized MFS-type transporter C09D4.1
02252a00d919fd4d3a1674f4a9c52a81	26	61	20	n127	132	J	-1.404877643437629	PalmatGasmat	Neutral	O01735|YC91_CAEEL Uncharacterized MFS-type transporter C09D4.1
02252a00d919fd4d3a1674f4a9c52a81	26	63	21	n135	134	J	-2.867994050583485	PalmatGasmat	Negative	O01735|YC91_CAEEL Uncharacterized MFS-type transporter C09D4.1
02252a00d919fd4d3a1674f4a9c52a81	35	78	37	n177	176	L	0.12986912947356422	PalmatGasmat	Neutral	O01735|YC91_CAEEL Uncharacterized MFS-type transporter C09D4.1
02252a00d919fd4d3a1674f4a9c52a81	32	78	38	n177	177	K	1.0248388989769712	PalmatGasmat	Neutral	O01735|YC91_CAEEL Uncharacterized MFS-type transporter C09D4.1
c432a4e2ec4e2def3e89890ffc75229b	26	41	2	n13	14	J	-0.22321488185194951	PalmatGasmat	Neutral	Q8BP40|PPA6_MOUSE Lysophosphatidic acid phosphatase type 6
c432a4e2ec4e2def3e89890ffc75229b	26	49	11	n77	69	J	1.1505227833157408	PalmatGasmat	Neutral	Q8BP40|PPA6_MOUSE Lysophosphatidic acid phosphatase type 6
c432a4e2ec4e2def3e89890ffc75229b	32	66	31	n178	171	K	-4.818177176458723	PalmatGasmat	Negative	Q8BP40|PPA6_MOUSE Lysophosphatidic acid phosphatase type 6
c432a4e2ec4e2def3e89890ffc75229b	35	66	32	n178	173	L	1.7175753348210188	PalmatGasmat	Neutral	Q8BP40|PPA6_MOUSE Lysophosphatidic acid phosphatase type 6
2b9e844efda3994bdc0d1cfc3bceef9e	35	33	7	n68	56	L	-2.9297453755269487	PalmatGasmat	Negative	Q86WI1|PKHL1_HUMAN Fibrocystin-L
2b9e844efda3994bdc0d1cfc3bceef9e	32	33	8	n68	57	K	5.542309105805629	PalmatGasmat	Positive	Q86WI1|PKHL1_HUMAN Fibrocystin-L
2b9e844efda3994bdc0d1cfc3bceef9e	32	41	15	n123	111	K	3.922927225177782	PalmatGasmat	Positive	Q86WI1|PKHL1_HUMAN Fibrocystin-L
2b9e844efda3994bdc0d1cfc3bceef9e	35	41	16	n123	114	L	-3.313547714366849	PalmatGasmat	Negative	Q86WI1|PKHL1_HUMAN Fibrocystin-L
9033b0e6315e62a256f6d18e6eaef97f	N37	51	52	n51	n53	E	-3.28910496904809	PalmatGasmat	Negative	Q6R5J2|DISP1_DANRE Protein dispatched homolog 1
9033b0e6315e62a256f6d18e6eaef97f	32	52	11	n53	45	K	-2.899897328471989	PalmatGasmat	Negative	Q6R5J2|DISP1_DANRE Protein dispatched homolog 1
9033b0e6315e62a256f6d18e6eaef97f	26	51	12	n51	50	J	1.1817006305452702	PalmatGasmat	Neutral	Q6R5J2|DISP1_DANRE Protein dispatched homolog 1
6fc8a05288c403d4301c5535c99fad33	26	51	21	n108	112	J	0.6696322288074062	PalmatGasmat	Neutral	O15254|ACOX3_HUMAN Peroxisomal acyl-coenzyme A oxidase 3
6fc8a05288c403d4301c5535c99fad33	32	60	25	n151	146	K	-3.953694740228895	PalmatGasmat	Negative	O15254|ACOX3_HUMAN Peroxisomal acyl-coenzyme A oxidase 3
6fc8a05288c403d4301c5535c99fad33	35	60	26	n151	149	L	0.7996388411249113	PalmatGasmat	Neutral	O15254|ACOX3_HUMAN Peroxisomal acyl-coenzyme A oxidase 3
5d259997cab4e3d0d019243749232aa4	32	51	15	n132	125	K	-3.886607039903327	PalmatGasmat	Negative	Q04656|ATP7A_HUMAN Copper-transporting ATPase 1
5d259997cab4e3d0d019243749232aa4	35	56	20	n149	143	L	8.909800774560193	PalmatGasmat	Positive	Q04656|ATP7A_HUMAN Copper-transporting ATPase 1
5d259997cab4e3d0d019243749232aa4	32	56	21	n149	144	K	2.0900596213716156	PalmatGasmat	Positive	Q04656|ATP7A_HUMAN Copper-transporting ATPase 1
5d259997cab4e3d0d019243749232aa4	32	57	22	n152	147	K	-0.5714496927600567	PalmatGasmat	Neutral	Q04656|ATP7A_HUMAN Copper-transporting ATPase 1
5d259997cab4e3d0d019243749232aa4	35	57	23	n152	148	L	1.4490338844825836	PalmatGasmat	Neutral	Q04656|ATP7A_HUMAN Copper-transporting ATPase 1
9a100c2b265bb95e0dddb7c15dc2a21b	26	43	3	n24	30	J	1.6949461584242842	PalmatGasmat	Neutral	O35920|CAN9_RAT Calpain-9
9a100c2b265bb95e0dddb7c15dc2a21b	N37	61	62	n107	n111	E	-1.984890931876724	PalmatGasmat	Neutral	O35920|CAN9_RAT Calpain-9
9a100c2b265bb95e0dddb7c15dc2a21b	32	62	22	n111	108	K	2.6045989451128992	PalmatGasmat	Positive	O35920|CAN9_RAT Calpain-9
9a100c2b265bb95e0dddb7c15dc2a21b	35	62	23	n111	111	L	-3.028778129876646	PalmatGasmat	Negative	O35920|CAN9_RAT Calpain-9
9a100c2b265bb95e0dddb7c15dc2a21b	N37	68	69	n124	n128	E	-1.7828322961817153	PalmatGasmat	Neutral	O35920|CAN9_RAT Calpain-9
9a100c2b265bb95e0dddb7c15dc2a21b	32	69	27	n128	121	K	-1.3130286062250196	PalmatGasmat	Neutral	O35920|CAN9_RAT Calpain-9
9a100c2b265bb95e0dddb7c15dc2a21b	35	69	28	n128	124	L	-0.2126117856046677	PalmatGasmat	Neutral	O35920|CAN9_RAT Calpain-9
67304e2b985e80e1c34ad1018cc43826	35	33	6	n100	92	L	1.87793788754546	PalmatGasmat	Neutral	Q6PNC0|DMXL1_MOUSE DmX-like protein 1
65be36cb797b3d9a73c8795d3485a607	N37	47	48	n59	n61	E	14.490789696496979	PalmatGasmat	Positive	Q54TR1|CFAD_DICDI Counting factor associated protein D
65be36cb797b3d9a73c8795d3485a607	32	48	9	n61	52	K	0.8000664227903203	PalmatGasmat	Neutral	Q54TR1|CFAD_DICDI Counting factor associated protein D
65be36cb797b3d9a73c8795d3485a607	35	48	10	n61	55	L	40.24361367136942	PalmatGasmat	Positive	Q54TR1|CFAD_DICDI Counting factor associated protein D
65be36cb797b3d9a73c8795d3485a607	26	47	11	n59	59	J	-8.145458036103328	PalmatGasmat	Negative	Q54TR1|CFAD_DICDI Counting factor associated protein D
65be36cb797b3d9a73c8795d3485a607	N37	49	50	n67	n68	E	22.472000156258947	PalmatGasmat	Positive	Q54TR1|CFAD_DICDI Counting factor associated protein D
65be36cb797b3d9a73c8795d3485a607	32	50	12	n68	61	K	24.069141528819785	PalmatGasmat	Positive	Q54TR1|CFAD_DICDI Counting factor associated protein D
65be36cb797b3d9a73c8795d3485a607	35	50	13	n68	64	L	44.90547915693492	PalmatGasmat	Positive	Q54TR1|CFAD_DICDI Counting factor associated protein D
65be36cb797b3d9a73c8795d3485a607	26	49	14	n67	65	J	-8.90129808552153	PalmatGasmat	Negative	Q54TR1|CFAD_DICDI Counting factor associated protein D
65be36cb797b3d9a73c8795d3485a607	26	64	32	n160	169	J	-0.8163060144236679	PalmatGasmat	Neutral	Q54TR1|CFAD_DICDI Counting factor associated protein D
29f359149cbad348b9022cd26e67c297	26	66	29	n122	125	J	1.7216899055122723	PalmatGasmat	Neutral	Q868Z9|PPN_DROME Papilin
29f359149cbad348b9022cd26e67c297	N37	70	71	n137	n141	E	-3.3855792257179598	PalmatGasmat	Negative	Q868Z9|PPN_DROME Papilin
29f359149cbad348b9022cd26e67c297	32	71	32	n141	134	K	-5.221102077835756	PalmatGasmat	Negative	Q868Z9|PPN_DROME Papilin
29f359149cbad348b9022cd26e67c297	35	71	33	n141	137	L	2.0788297190059706	PalmatGasmat	Positive	Q868Z9|PPN_DROME Papilin
29f359149cbad348b9022cd26e67c297	26	70	34	n137	141	J	1.8768238706677107	PalmatGasmat	Neutral	Q868Z9|PPN_DROME Papilin
91fa8720759537a0809c2d521d0db744	26	43	9	n20	32	J	-1.3250397685173017	PalmatGasmat	Neutral	Q8N6F8|WBS27_HUMAN Williams-Beuren syndrome chromosomal region 27 protein
91fa8720759537a0809c2d521d0db744	35	58	20	n122	112	L	-0.15575303301406726	PalmatGasmat	Neutral	Q8N6F8|WBS27_HUMAN Williams-Beuren syndrome chromosomal region 27 protein
91fa8720759537a0809c2d521d0db744	32	58	21	n122	113	K	1.3984581164943415	PalmatGasmat	Neutral	Q8N6F8|WBS27_HUMAN Williams-Beuren syndrome chromosomal region 27 protein
93de7fb57a548fb23570b226cc5a39b0	26	38	6	n31	29	J	1.5332797518501575	PalmatGasmat	Neutral	Q8IV35|WDR49_HUMAN WD repeat-containing protein 49
93de7fb57a548fb23570b226cc5a39b0	26	42	11	n59	51	J	1.4859018018747165	PalmatGasmat	Neutral	Q8IV35|WDR49_HUMAN WD repeat-containing protein 49
93de7fb57a548fb23570b226cc5a39b0	N37	42	43	n59	n64	E	-1.749035455078616	PalmatGasmat	Neutral	Q8IV35|WDR49_HUMAN WD repeat-containing protein 49
93de7fb57a548fb23570b226cc5a39b0	35	43	12	n64	56	L	-3.638251074660135	PalmatGasmat	Negative	Q8IV35|WDR49_HUMAN WD repeat-containing protein 49
93de7fb57a548fb23570b226cc5a39b0	32	43	13	n64	59	K	0.4727198299150556	PalmatGasmat	Neutral	Q8IV35|WDR49_HUMAN WD repeat-containing protein 49
00b49efef456da590c2a4ba60be4ad57	32	41	9	n60	55	K	2.7664239086116873	PalmatGasmat	Positive	Q9JI85|NUCB2_RAT Nucleobindin-2
00b49efef456da590c2a4ba60be4ad57	35	41	10	n60	58	L	1.6218725133085334	PalmatGasmat	Neutral	Q9JI85|NUCB2_RAT Nucleobindin-2
00b49efef456da590c2a4ba60be4ad57	26	42	14	n63	70	J	-2.161105119920951	PalmatGasmat	Negative	Q9JI85|NUCB2_RAT Nucleobindin-2
00b49efef456da590c2a4ba60be4ad57	32	46	16	n79	77	K	-3.218994002941472	PalmatGasmat	Negative	Q9JI85|NUCB2_RAT Nucleobindin-2
00b49efef456da590c2a4ba60be4ad57	35	46	17	n79	80	L	-1.621866407955461	PalmatGasmat	Neutral	Q9JI85|NUCB2_RAT Nucleobindin-2
00b49efef456da590c2a4ba60be4ad57	26	47	20	n105	111	J	-0.9578288312439491	PalmatGasmat	Neutral	Q9JI85|NUCB2_RAT Nucleobindin-2
00b49efef456da590c2a4ba60be4ad57	N37	54	55	n150	n152	E	-0.4482091710305027	PalmatGasmat	Neutral	Q9JI85|NUCB2_RAT Nucleobindin-2
00b49efef456da590c2a4ba60be4ad57	32	55	25	n152	150	K	-0.17256410871954975	PalmatGasmat	Neutral	Q9JI85|NUCB2_RAT Nucleobindin-2
00b49efef456da590c2a4ba60be4ad57	35	55	26	n152	153	L	-0.26485413342099984	PalmatGasmat	Neutral	Q9JI85|NUCB2_RAT Nucleobindin-2
00b49efef456da590c2a4ba60be4ad57	26	54	27	n150	156	J	1.3554030251712723	PalmatGasmat	Neutral	Q9JI85|NUCB2_RAT Nucleobindin-2
a94a71aaf22392341e95ce059a733571	26	50	23	n106	112	J	2.196292951370872	PalmatGasmat	Positive	Q02241|KIF23_HUMAN Kinesin-like protein KIF23
a94a71aaf22392341e95ce059a733571	32	53	25	n142	133	K	0.09878643480703828	PalmatGasmat	Neutral	Q02241|KIF23_HUMAN Kinesin-like protein KIF23
a94a71aaf22392341e95ce059a733571	35	53	26	n142	136	L	-0.702877702607599	PalmatGasmat	Neutral	Q02241|KIF23_HUMAN Kinesin-like protein KIF23
b13ee0f2ee34765a36b562f35d9de1b2	N37	40	41	n59	n61	E	-4.413818980825314	PalmatGasmat	Negative	P22757|HE_PARLI Hatching enzyme
b13ee0f2ee34765a36b562f35d9de1b2	32	41	8	n61	54	K	-0.09156263768282247	PalmatGasmat	Neutral	P22757|HE_PARLI Hatching enzyme
b13ee0f2ee34765a36b562f35d9de1b2	26	40	11	n59	61	J	1.3266421726160145	PalmatGasmat	Neutral	P22757|HE_PARLI Hatching enzyme
b13ee0f2ee34765a36b562f35d9de1b2	32	46	14	n83	74	K	0.294818481526189	PalmatGasmat	Neutral	P22757|HE_PARLI Hatching enzyme
b13ee0f2ee34765a36b562f35d9de1b2	35	46	15	n83	77	L	13.297029866738702	PalmatGasmat	Positive	P22757|HE_PARLI Hatching enzyme
b13ee0f2ee34765a36b562f35d9de1b2	32	57	27	n142	139	K	-3.4949115832101114	PalmatGasmat	Negative	P22757|HE_PARLI Hatching enzyme
b13ee0f2ee34765a36b562f35d9de1b2	35	57	28	n142	140	L	1.394879314446005	PalmatGasmat	Neutral	P22757|HE_PARLI Hatching enzyme
5d870e045a9e97ef90092f77e6a8831b	26	44	11	n27	21	J	1.2447771364957716	PalmatGasmat	Neutral	A8WHP3|SC5A9_DANRE Sodium/glucose cotransporter 4
9638c6ed12c5d505fa9084991bd1d87f	26	28	4	n17	16	J	0.8403191517595497	PalmatGasmat	Neutral	A6QPT7|ERAP2_BOVIN Endoplasmic reticulum aminopeptidase 2
9638c6ed12c5d505fa9084991bd1d87f	N37	36	37	n74	n77	E	-1.6748190105665868	PalmatGasmat	Neutral	A6QPT7|ERAP2_BOVIN Endoplasmic reticulum aminopeptidase 2
9638c6ed12c5d505fa9084991bd1d87f	32	37	12	n77	71	K	-1.262729876377242	PalmatGasmat	Neutral	A6QPT7|ERAP2_BOVIN Endoplasmic reticulum aminopeptidase 2
9638c6ed12c5d505fa9084991bd1d87f	35	37	13	n77	75	L	-0.3432240794726177	PalmatGasmat	Neutral	A6QPT7|ERAP2_BOVIN Endoplasmic reticulum aminopeptidase 2
9638c6ed12c5d505fa9084991bd1d87f	26	36	14	n74	80	J	0.7111573166844417	PalmatGasmat	Neutral	A6QPT7|ERAP2_BOVIN Endoplasmic reticulum aminopeptidase 2
9638c6ed12c5d505fa9084991bd1d87f	N37	41	42	n105	n108	E	-1.5167095143356526	PalmatGasmat	Neutral	A6QPT7|ERAP2_BOVIN Endoplasmic reticulum aminopeptidase 2
9638c6ed12c5d505fa9084991bd1d87f	32	42	16	n108	103	K	0.10153161492723199	PalmatGasmat	Neutral	A6QPT7|ERAP2_BOVIN Endoplasmic reticulum aminopeptidase 2
9638c6ed12c5d505fa9084991bd1d87f	35	42	17	n108	106	L	-1.7426217022866242	PalmatGasmat	Neutral	A6QPT7|ERAP2_BOVIN Endoplasmic reticulum aminopeptidase 2
647ac955e3ee55ab3816f529893c91ea	N37	32	33	n56	n59	E	-1.1956360343877301	PalmatGasmat	Neutral	Q5EAJ7|MVP_STRPU Major vault protein {ECO:0000312|EMBL:DAA05661.1}
647ac955e3ee55ab3816f529893c91ea	32	33	5	n59	47	K	-0.10668132542941394	PalmatGasmat	Neutral	Q5EAJ7|MVP_STRPU Major vault protein {ECO:0000312|EMBL:DAA05661.1}
647ac955e3ee55ab3816f529893c91ea	N37	41	42	n120	n121	E	-1.3307690331381263	PalmatGasmat	Neutral	Q5EAJ7|MVP_STRPU Major vault protein {ECO:0000312|EMBL:DAA05661.1}
647ac955e3ee55ab3816f529893c91ea	32	42	16	n121	115	K	-0.5213756910266223	PalmatGasmat	Neutral	Q5EAJ7|MVP_STRPU Major vault protein {ECO:0000312|EMBL:DAA05661.1}
647ac955e3ee55ab3816f529893c91ea	35	42	17	n121	118	L	-0.7635491313391453	PalmatGasmat	Neutral	Q5EAJ7|MVP_STRPU Major vault protein {ECO:0000312|EMBL:DAA05661.1}
81da92328abecc06b43ae08f6dac301f	N37	49	50	n119	n122	E	-2.0348101238517646	PalmatGasmat	Negative	A2ARV4|LRP2_MOUSE Low-density lipoprotein receptor-related protein 2
81da92328abecc06b43ae08f6dac301f	32	50	21	n122	116	K	-0.9081369455807199	PalmatGasmat	Neutral	A2ARV4|LRP2_MOUSE Low-density lipoprotein receptor-related protein 2
81da92328abecc06b43ae08f6dac301f	26	49	24	n119	124	J	8.814142738656212	PalmatGasmat	Positive	A2ARV4|LRP2_MOUSE Low-density lipoprotein receptor-related protein 2
0c10682fbe63478d0031bee807fdf73f	26	48	13	n100	94	J	1.345001789511064	PalmatGasmat	Neutral	A2RRP1|NBAS_HUMAN Neuroblastoma-amplified sequence
0c10682fbe63478d0031bee807fdf73f	32	51	14	n105	95	K	-1.1960357218236328	PalmatGasmat	Neutral	A2RRP1|NBAS_HUMAN Neuroblastoma-amplified sequence
4e9b556e19ffbe24755815fcaf0c0836	32	34	5	n37	31	K	1.9931228993962418	PalmatGasmat	Neutral	Q10743|ADA10_RAT Disintegrin and metalloproteinase domain-containing protein 10
4e9b556e19ffbe24755815fcaf0c0836	35	34	6	n37	34	L	-0.6786218468582706	PalmatGasmat	Neutral	Q10743|ADA10_RAT Disintegrin and metalloproteinase domain-containing protein 10
4e9b556e19ffbe24755815fcaf0c0836	N37	35	36	n45	n49	E	-2.1313239881957315	PalmatGasmat	Negative	Q10743|ADA10_RAT Disintegrin and metalloproteinase domain-containing protein 10
4e9b556e19ffbe24755815fcaf0c0836	32	36	7	n49	39	K	0.04154098180436625	PalmatGasmat	Neutral	Q10743|ADA10_RAT Disintegrin and metalloproteinase domain-containing protein 10
4e9b556e19ffbe24755815fcaf0c0836	26	35	10	n45	46	J	1.5157919078737683	PalmatGasmat	Neutral	Q10743|ADA10_RAT Disintegrin and metalloproteinase domain-containing protein 10
4e9b556e19ffbe24755815fcaf0c0836	35	41	13	n75	69	L	-0.6849340949808493	PalmatGasmat	Neutral	Q10743|ADA10_RAT Disintegrin and metalloproteinase domain-containing protein 10
4e9b556e19ffbe24755815fcaf0c0836	26	46	19	n103	100	J	1.5372424728905394	PalmatGasmat	Neutral	Q10743|ADA10_RAT Disintegrin and metalloproteinase domain-containing protein 10
4e9b556e19ffbe24755815fcaf0c0836	N37	46	47	n103	n111	E	-1.0905833200485733	PalmatGasmat	Neutral	Q10743|ADA10_RAT Disintegrin and metalloproteinase domain-containing protein 10
9f8adb0ea45549e760b3124c38ca5ee3	26	40	19	n92	103	J	1.0996648176702144	PalmatGasmat	Neutral	Q502W6|VWA3B_HUMAN von Willebrand factor A domain-containing protein 3B
0deb7702a94c0f0f2d0ba338a4cd9fe5	26	28	10	n78	79	J	-0.3201657185602273	PalmatGasmat	Neutral	P11617|AA2AR_CANLF Adenosine receptor A2a
79d79ee028cc9cf1fa88b8a269c06107	26	38	11	n89	81	J	1.7693557405962228	PalmatGasmat	Neutral	Q17LW0|MYO7A_AEDAE Myosin-VIIa
2cbdc2d7920d77165f5d1324b2c174ab	35	39	1	n24	17	L	-2.3438975206687895	PalmatGasmat	Negative	Q17320|WHITE_CERCA Protein white
2cbdc2d7920d77165f5d1324b2c174ab	32	39	2	n24	18	K	-1.1466957413802796	PalmatGasmat	Neutral	Q17320|WHITE_CERCA Protein white
2cbdc2d7920d77165f5d1324b2c174ab	26	54	21	n103	106	J	-1.2986999272021753	PalmatGasmat	Neutral	Q17320|WHITE_CERCA Protein white
fd92d8296891a1cbe5732f2ce87124f1	N37	38	39	n37	n38	E	-2.124374064358372	PalmatGasmat	Negative	Q6UPR8|ERMP1_RAT Endoplasmic reticulum metallopeptidase 1 {ECO:0000305}
fd92d8296891a1cbe5732f2ce87124f1	35	39	8	n38	35	L	0.9571898741918413	PalmatGasmat	Neutral	Q6UPR8|ERMP1_RAT Endoplasmic reticulum metallopeptidase 1 {ECO:0000305}
fd92d8296891a1cbe5732f2ce87124f1	26	38	9	n37	36	J	2.4910853948462006	PalmatGasmat	Positive	Q6UPR8|ERMP1_RAT Endoplasmic reticulum metallopeptidase 1 {ECO:0000305}
fd92d8296891a1cbe5732f2ce87124f1	26	41	15	n42	53	J	2.251517766037815	PalmatGasmat	Positive	Q6UPR8|ERMP1_RAT Endoplasmic reticulum metallopeptidase 1 {ECO:0000305}
fd92d8296891a1cbe5732f2ce87124f1	26	51	23	n111	109	J	0.6247110888258826	PalmatGasmat	Neutral	Q6UPR8|ERMP1_RAT Endoplasmic reticulum metallopeptidase 1 {ECO:0000305}
fd92d8296891a1cbe5732f2ce87124f1	N37	51	52	n111	n115	E	-1.786217852370996	PalmatGasmat	Neutral	Q6UPR8|ERMP1_RAT Endoplasmic reticulum metallopeptidase 1 {ECO:0000305}
fd92d8296891a1cbe5732f2ce87124f1	32	52	24	n115	111	K	-2.2612337066231745	PalmatGasmat	Negative	Q6UPR8|ERMP1_RAT Endoplasmic reticulum metallopeptidase 1 {ECO:0000305}
fd92d8296891a1cbe5732f2ce87124f1	35	52	25	n115	114	L	0.31757491041655445	PalmatGasmat	Neutral	Q6UPR8|ERMP1_RAT Endoplasmic reticulum metallopeptidase 1 {ECO:0000305}
0caa07870a9c9b5ea94bf5a966b7756c	32	49	7	n37	33	K	0.12284534782507843	PalmatGasmat	Neutral	Q13231|CHIT1_HUMAN Chitotriosidase-1
0caa07870a9c9b5ea94bf5a966b7756c	35	49	8	n37	36	L	0.584372406870415	PalmatGasmat	Neutral	Q13231|CHIT1_HUMAN Chitotriosidase-1
0caa07870a9c9b5ea94bf5a966b7756c	26	56	15	n57	53	J	3.1572356489869042	PalmatGasmat	Positive	Q13231|CHIT1_HUMAN Chitotriosidase-1
0caa07870a9c9b5ea94bf5a966b7756c	N37	71	72	n122	n123	E	-1.8943613841166842	PalmatGasmat	Neutral	Q13231|CHIT1_HUMAN Chitotriosidase-1
0caa07870a9c9b5ea94bf5a966b7756c	32	72	31	n123	120	K	-5.934068709070279	PalmatGasmat	Negative	Q13231|CHIT1_HUMAN Chitotriosidase-1
0caa07870a9c9b5ea94bf5a966b7756c	35	72	32	n123	124	L	19.02188661476333	PalmatGasmat	Positive	Q13231|CHIT1_HUMAN Chitotriosidase-1
0caa07870a9c9b5ea94bf5a966b7756c	26	71	33	n122	125	J	3.8758699123219205	PalmatGasmat	Positive	Q13231|CHIT1_HUMAN Chitotriosidase-1
0caa07870a9c9b5ea94bf5a966b7756c	26	74	37	n130	132	J	-0.5761740430154161	PalmatGasmat	Neutral	Q13231|CHIT1_HUMAN Chitotriosidase-1
e2064b418198fd63ba60e5c3afc75a05	26	37	7	n56	56	J	1.2859682957442078	PalmatGasmat	Neutral	Q96AE4|FUBP1_HUMAN Far upstream element-binding protein 1
e2064b418198fd63ba60e5c3afc75a05	N37	38	39	n69	n72	E	-1.8279666348553754	PalmatGasmat	Neutral	Q96AE4|FUBP1_HUMAN Far upstream element-binding protein 1
e2064b418198fd63ba60e5c3afc75a05	32	39	9	n72	64	K	-1.3733545878216329	PalmatGasmat	Neutral	Q96AE4|FUBP1_HUMAN Far upstream element-binding protein 1
e2064b418198fd63ba60e5c3afc75a05	35	39	10	n72	68	L	-0.1656184204688144	PalmatGasmat	Neutral	Q96AE4|FUBP1_HUMAN Far upstream element-binding protein 1
e2064b418198fd63ba60e5c3afc75a05	26	38	11	n69	72	J	2.4181545621585148	PalmatGasmat	Positive	Q96AE4|FUBP1_HUMAN Far upstream element-binding protein 1
e2064b418198fd63ba60e5c3afc75a05	N37	41	42	n84	n88	E	-1.362993485930011	PalmatGasmat	Neutral	Q96AE4|FUBP1_HUMAN Far upstream element-binding protein 1
e2064b418198fd63ba60e5c3afc75a05	35	42	13	n88	83	L	-1.4897140702352558	PalmatGasmat	Neutral	Q96AE4|FUBP1_HUMAN Far upstream element-binding protein 1
e2064b418198fd63ba60e5c3afc75a05	32	42	14	n88	84	K	-0.07797166048953462	PalmatGasmat	Neutral	Q96AE4|FUBP1_HUMAN Far upstream element-binding protein 1
e2064b418198fd63ba60e5c3afc75a05	26	41	15	n84	91	J	1.858026523093366	PalmatGasmat	Neutral	Q96AE4|FUBP1_HUMAN Far upstream element-binding protein 1
4daf0440a7cc672bd5a1c8387b03f82f	35	45	19	n100	102	L	1.561540151318805	PalmatGasmat	Neutral	G3MWR8|MICA3_BOVIN [F-actin]-methionine sulfoxide oxidase MICAL3
9ad875b9d8527a4038f7c0cf5ff006fe	35	30	7	n29	26	L	0.7123957062588916	PalmatGasmat	Neutral	Q8N695|SC5A8_HUMAN Sodium-coupled monocarboxylate transporter 1
5888a40382b8feb351440af021467923	N37	28	29	n13	n17	E	-1.9787090700513168	PalmatGasmat	Neutral	B8VIW9|FP_ACRMI Fibronectin type III domain-containing protein
5888a40382b8feb351440af021467923	26	41	20	n86	94	J	2.420226995930005	PalmatGasmat	Positive	B8VIW9|FP_ACRMI Fibronectin type III domain-containing protein
6214e5a0d07670e3679e1c988981e727	35	35	13	n72	71	L	1.7913542075554005	PalmatGasmat	Neutral	P98088|MUC5A_HUMAN Mucin-5AC {ECO:0000305}
45e5e74205a7f937b95a22eb2d1da4b2	26	41	9	n30	35	J	0.7152386625819485	PalmatGasmat	Neutral	P55112|NAS4_CAEEL Zinc metalloproteinase nas-4
45e5e74205a7f937b95a22eb2d1da4b2	35	55	25	n106	107	L	-2.9333753314980058	PalmatGasmat	Negative	P55112|NAS4_CAEEL Zinc metalloproteinase nas-4
45e5e74205a7f937b95a22eb2d1da4b2	32	61	30	n136	135	K	1.1439440198329658	PalmatGasmat	Neutral	P55112|NAS4_CAEEL Zinc metalloproteinase nas-4
45e5e74205a7f937b95a22eb2d1da4b2	35	61	31	n136	138	L	-1.3210215239289786	PalmatGasmat	Neutral	P55112|NAS4_CAEEL Zinc metalloproteinase nas-4
96dc445098510f7fb611cb3ab0489eb2	32	30	4	n34	21	K	-0.9807501103653765	PalmatGasmat	Neutral	Q91ZA3|PCCA_MOUSE Propionyl-CoA carboxylase alpha chain, mitochondrial
96dc445098510f7fb611cb3ab0489eb2	35	30	5	n34	24	L	-0.20387028924890022	PalmatGasmat	Neutral	Q91ZA3|PCCA_MOUSE Propionyl-CoA carboxylase alpha chain, mitochondrial
e1800e616b1e57aea2fbde86fa4a744e	32	29	5	n24	20	K	-1.4765599131767937	PalmatGasmat	Neutral	O02836|NPY2R_PIG Neuropeptide Y receptor type 2
e1800e616b1e57aea2fbde86fa4a744e	35	29	6	n24	23	L	1.9988757284814629	PalmatGasmat	Neutral	O02836|NPY2R_PIG Neuropeptide Y receptor type 2
e1800e616b1e57aea2fbde86fa4a744e	26	39	20	n124	125	J	-1.044994035128031	PalmatGasmat	Neutral	O02836|NPY2R_PIG Neuropeptide Y receptor type 2
7eee76f108e4b1449d77dabd84762ca3	32	37	9	n68	60	K	-1.520185410249499	PalmatGasmat	Neutral	O43315|AQP9_HUMAN Aquaporin-9
7eee76f108e4b1449d77dabd84762ca3	35	37	10	n68	63	L	2.135892055699656	PalmatGasmat	Positive	O43315|AQP9_HUMAN Aquaporin-9
7eee76f108e4b1449d77dabd84762ca3	32	42	13	n93	87	K	1.7069287092380234	PalmatGasmat	Neutral	O43315|AQP9_HUMAN Aquaporin-9
7eee76f108e4b1449d77dabd84762ca3	35	42	14	n93	90	L	-2.641144093932568	PalmatGasmat	Negative	O43315|AQP9_HUMAN Aquaporin-9
7eee76f108e4b1449d77dabd84762ca3	N37	48	49	n130	n132	E	-1.0148918877754105	PalmatGasmat	Neutral	O43315|AQP9_HUMAN Aquaporin-9
7eee76f108e4b1449d77dabd84762ca3	32	49	22	n132	128	K	-2.785286609309929	PalmatGasmat	Negative	O43315|AQP9_HUMAN Aquaporin-9
7eee76f108e4b1449d77dabd84762ca3	35	49	23	n132	130	L	0.9590898436622237	PalmatGasmat	Neutral	O43315|AQP9_HUMAN Aquaporin-9
7eee76f108e4b1449d77dabd84762ca3	26	48	24	n130	133	J	2.870475907380641	PalmatGasmat	Positive	O43315|AQP9_HUMAN Aquaporin-9
69be1de7e51b97c4949b4ab2f753a5d3	35	42	14	n90	77	L	0.4063546643519526	PalmatGasmat	Neutral	Q9ULT8|HECD1_HUMAN E3 ubiquitin-protein ligase HECTD1
69be1de7e51b97c4949b4ab2f753a5d3	32	42	15	n90	78	K	-1.5716778204826052	PalmatGasmat	Neutral	Q9ULT8|HECD1_HUMAN E3 ubiquitin-protein ligase HECTD1
69be1de7e51b97c4949b4ab2f753a5d3	32	43	16	n96	84	K	-4.3068372486790745	PalmatGasmat	Negative	Q9ULT8|HECD1_HUMAN E3 ubiquitin-protein ligase HECTD1
2f6e3c93c8bf928dcb6c36eb9939c01d	35	45	15	n88	74	L	0.52491711348056	PalmatGasmat	Neutral	A1A5F2|HTR5B_XENTR HEAT repeat-containing protein 5B
2f6e3c93c8bf928dcb6c36eb9939c01d	32	45	16	n88	75	K	-1.5792171525624719	PalmatGasmat	Neutral	A1A5F2|HTR5B_XENTR HEAT repeat-containing protein 5B
479a11c79be7ef56d4acbf75c530aebe	26	27	7	n52	57	J	1.1486196412074652	PalmatGasmat	Neutral	Q9EQC4|ELOV4_MOUSE Elongation of very long chain fatty acids protein 4 {ECO:0000255|HAMAP-Rule:MF_03204, ECO:0000305}
479a11c79be7ef56d4acbf75c530aebe	35	38	15	n97	94	L	-0.07099361417095292	PalmatGasmat	Neutral	Q9EQC4|ELOV4_MOUSE Elongation of very long chain fatty acids protein 4 {ECO:0000255|HAMAP-Rule:MF_03204, ECO:0000305}
fda28b059309dc5b5512a3dfd769e8f8	26	30	3	n31	24	J	2.8900576873639117	PalmatGasmat	Positive	P34885|KPC1B_CAEEL Protein kinase C-like 1B
fda28b059309dc5b5512a3dfd769e8f8	N37	30	31	n31	n35	E	-4.3135294068407335	PalmatGasmat	Negative	P34885|KPC1B_CAEEL Protein kinase C-like 1B
fda28b059309dc5b5512a3dfd769e8f8	32	31	4	n35	26	K	-3.9355146234667284	PalmatGasmat	Negative	P34885|KPC1B_CAEEL Protein kinase C-like 1B
fda28b059309dc5b5512a3dfd769e8f8	35	31	5	n35	29	L	-0.48829465263339344	PalmatGasmat	Neutral	P34885|KPC1B_CAEEL Protein kinase C-like 1B
fda28b059309dc5b5512a3dfd769e8f8	N37	42	43	n102	n104	E	-2.5952582652696488	PalmatGasmat	Negative	P34885|KPC1B_CAEEL Protein kinase C-like 1B
fda28b059309dc5b5512a3dfd769e8f8	32	43	16	n104	98	K	-1.501630493386617	PalmatGasmat	Neutral	P34885|KPC1B_CAEEL Protein kinase C-like 1B
fda28b059309dc5b5512a3dfd769e8f8	26	42	19	n102	107	J	0.6087459477832453	PalmatGasmat	Neutral	P34885|KPC1B_CAEEL Protein kinase C-like 1B
cd89eb3c0ca98079ff20d681dd6fc965	32	44	11	n59	54	K	-5.517603270960462	PalmatGasmat	Negative	P49283|MVL_DROME Protein Malvolio
7b4bc1535460364f658577383ca7455d	N37	33	34	n54	n58	E	-2.0157316718766083	PalmatGasmat	Negative	Q14108|SCRB2_HUMAN Lysosome membrane protein 2
7b4bc1535460364f658577383ca7455d	32	34	8	n58	51	K	-4.737909294777022	PalmatGasmat	Negative	Q14108|SCRB2_HUMAN Lysosome membrane protein 2
7b4bc1535460364f658577383ca7455d	35	34	9	n58	53	L	2.0821014014076917	PalmatGasmat	Positive	Q14108|SCRB2_HUMAN Lysosome membrane protein 2
7b4bc1535460364f658577383ca7455d	26	33	10	n54	60	J	-0.7522714136561223	PalmatGasmat	Neutral	Q14108|SCRB2_HUMAN Lysosome membrane protein 2
786a153cf3e92cfc953c86277a5d20ff	N37	26	27	n22	n27	E	-0.14772632551316636	PalmatGasmat	Neutral	Q8WVB3|HEXDC_HUMAN Hexosaminidase D
786a153cf3e92cfc953c86277a5d20ff	35	27	5	n27	24	L	-1.9553378964421344	PalmatGasmat	Neutral	Q8WVB3|HEXDC_HUMAN Hexosaminidase D
786a153cf3e92cfc953c86277a5d20ff	26	26	6	n22	28	J	1.6924621694387567	PalmatGasmat	Neutral	Q8WVB3|HEXDC_HUMAN Hexosaminidase D
786a153cf3e92cfc953c86277a5d20ff	26	35	12	n71	68	J	4.1038335274440625	PalmatGasmat	Positive	Q8WVB3|HEXDC_HUMAN Hexosaminidase D
006338147c0873a0224de00fc9978cc8	N37	31	32	n15	n18	E	6.595583423587113	PalmatGasmat	Positive	P17213|BPI_HUMAN Bactericidal permeability-increasing protein
006338147c0873a0224de00fc9978cc8	35	32	3	n18	15	L	17.409271842970913	PalmatGasmat	Positive	P17213|BPI_HUMAN Bactericidal permeability-increasing protein
006338147c0873a0224de00fc9978cc8	26	31	4	n15	19	J	-3.2447285674648523	PalmatGasmat	Negative	P17213|BPI_HUMAN Bactericidal permeability-increasing protein
43aba3a9f169529ed614502a0e58748d	N37	38	39	n26	n29	E	8.094987191306252	PalmatGasmat	Positive	F1NPQ2|MINP1_CHICK Multiple inositol polyphosphate phosphatase 1 {ECO:0000250|UniProtKB:Q9UNW1}
43aba3a9f169529ed614502a0e58748d	32	39	4	n29	18	K	1.4393721799095358	PalmatGasmat	Neutral	F1NPQ2|MINP1_CHICK Multiple inositol polyphosphate phosphatase 1 {ECO:0000250|UniProtKB:Q9UNW1}
43aba3a9f169529ed614502a0e58748d	32	55	22	n96	87	K	-2.9737869072620686	PalmatGasmat	Negative	F1NPQ2|MINP1_CHICK Multiple inositol polyphosphate phosphatase 1 {ECO:0000250|UniProtKB:Q9UNW1}
a6e35c2c522ab0426b20f1aa2b80beb7	N37	28	29	n39	n42	E	-1.4428846954104506	PalmatGasmat	Neutral	A7UA95|RADIL_DANRE Ras-associating and dilute domain-containing protein
a6e35c2c522ab0426b20f1aa2b80beb7	35	29	4	n42	33	L	0.45865209314489713	PalmatGasmat	Neutral	A7UA95|RADIL_DANRE Ras-associating and dilute domain-containing protein
a6e35c2c522ab0426b20f1aa2b80beb7	26	28	7	n39	45	J	0.3163208535540294	PalmatGasmat	Neutral	A7UA95|RADIL_DANRE Ras-associating and dilute domain-containing protein
33d892319c297766f98e219e2f320a06	26	27	3	n38	40	J	0.2289788106124335	PalmatGasmat	Neutral	P42577|FRIS_LYMST Soma ferritin
33d892319c297766f98e219e2f320a06	32	38	15	n100	97	K	5.596640776838292	PalmatGasmat	Positive	P42577|FRIS_LYMST Soma ferritin
33d892319c297766f98e219e2f320a06	35	38	16	n100	100	L	21.26823082514075	PalmatGasmat	Positive	P42577|FRIS_LYMST Soma ferritin
2af4a60c48cadd3c9790d93e86fe3749	N37	26	27	n32	n38	E	-0.6689577842710303	PalmatGasmat	Neutral	Q9BXB4|OSB11_HUMAN Oxysterol-binding protein-related protein 11
2af4a60c48cadd3c9790d93e86fe3749	32	27	3	n38	24	K	-1.3674594002386198	PalmatGasmat	Neutral	Q9BXB4|OSB11_HUMAN Oxysterol-binding protein-related protein 11
2af4a60c48cadd3c9790d93e86fe3749	26	26	6	n32	32	J	4.171520940277397	PalmatGasmat	Positive	Q9BXB4|OSB11_HUMAN Oxysterol-binding protein-related protein 11
2af4a60c48cadd3c9790d93e86fe3749	35	35	12	n89	83	L	-0.3656924979836169	PalmatGasmat	Neutral	Q9BXB4|OSB11_HUMAN Oxysterol-binding protein-related protein 11
2af4a60c48cadd3c9790d93e86fe3749	32	35	13	n89	84	K	-1.6173053388339307	PalmatGasmat	Neutral	Q9BXB4|OSB11_HUMAN Oxysterol-binding protein-related protein 11
c6953219fb5c45f355bca8e1506984de	26	28	5	n32	24	J	-0.30224826376047487	PalmatGasmat	Neutral	O46504|PDPR_BOVIN Pyruvate dehydrogenase phosphatase regulatory subunit, mitochondrial
ca12fd5992ad86ecf6fc62a632058f9c	35	39	13	n51	49	L	2.2298316813201855	PalmatGasmat	Positive	Q9DEI1|PRKDC_XENLA DNA-dependent protein kinase catalytic subunit
8a0999849d9fc36537819fb6730d8552	32	47	17	n71	66	K	-1.1286616022332165	PalmatGasmat	Neutral	Q9UKY4|POMT2_HUMAN Protein O-mannosyl-transferase 2
72257304240dc9ee5565c8155987d0c8	N37	35	36	n31	n35	E	-0.24404351755674897	PalmatGasmat	Neutral	O75027|ABCB7_HUMAN ATP-binding cassette sub-family B member 7, mitochondrial
72257304240dc9ee5565c8155987d0c8	32	36	2	n35	26	K	1.217591359573507	PalmatGasmat	Neutral	O75027|ABCB7_HUMAN ATP-binding cassette sub-family B member 7, mitochondrial
8f3952f0c30927ef317397dc02bf2a14	32	27	2	n18	6	K	1.2455583456734707	PalmatGasmat	Neutral	Q98SN7|WNT2B_CHICK Protein Wnt-2b
8f3952f0c30927ef317397dc02bf2a14	35	27	3	n18	8	L	-1.4767443919968464	PalmatGasmat	Neutral	Q98SN7|WNT2B_CHICK Protein Wnt-2b
8f3952f0c30927ef317397dc02bf2a14	26	28	8	n27	22	J	4.56042952296054	PalmatGasmat	Positive	Q98SN7|WNT2B_CHICK Protein Wnt-2b
ea77439727d74a84021cc39bac8783d8	26	60	27	n99	95	J	1.474372179467402	PalmatGasmat	Neutral	Q7ZWG6|PCFT_DANRE Proton-coupled folate transporter
a5c33f5440fd38f2d480edff830fde32	26	37	11	n28	29	J	1.5051001261019201	PalmatGasmat	Neutral	O50655|XERD_SELRU Integrase/recombinase xerD homolog
a5c33f5440fd38f2d480edff830fde32	26	49	23	n109	106	J	1.818992056619896	PalmatGasmat	Neutral	O50655|XERD_SELRU Integrase/recombinase xerD homolog
9bd32f888e3ff63e73e7a5327a0ca804	26	24	12	n58	73	J	1.2064182865421227	PalmatGasmat	Neutral	Q6ZPE2|MTMR5_MOUSE Myotubularin-related protein 5
f868e902b12c683103b05e2c1dea5700	N37	18	19	n71	n79	E	-3.7120427760201835	PalmatGasmat	Negative	Q92621|NU205_HUMAN Nuclear pore complex protein Nup205
f868e902b12c683103b05e2c1dea5700	32	19	5	n79	73	K	0.1928424032856561	PalmatGasmat	Neutral	Q92621|NU205_HUMAN Nuclear pore complex protein Nup205
076cbd13db6ba9d5eec07f2d95b8ef30	N37	24	25	n25	n28	E	-0.49212082132719887	PalmatGasmat	Neutral	Q4R7U0|TMC7_MACFA Transmembrane channel-like protein 7
076cbd13db6ba9d5eec07f2d95b8ef30	32	25	2	n28	18	K	-3.368033542029484	PalmatGasmat	Negative	Q4R7U0|TMC7_MACFA Transmembrane channel-like protein 7
076cbd13db6ba9d5eec07f2d95b8ef30	35	25	3	n28	21	L	1.4552203440350129	PalmatGasmat	Neutral	Q4R7U0|TMC7_MACFA Transmembrane channel-like protein 7
076cbd13db6ba9d5eec07f2d95b8ef30	26	24	4	n25	26	J	0.05380636328906166	PalmatGasmat	Neutral	Q4R7U0|TMC7_MACFA Transmembrane channel-like protein 7
076cbd13db6ba9d5eec07f2d95b8ef30	26	34	19	n102	111	J	-1.1889581710170678	PalmatGasmat	Neutral	Q4R7U0|TMC7_MACFA Transmembrane channel-like protein 7
93cbfb8713a9fed57235d63df229c580	26	25	1	n13	4	J	1.4221250542217987	PalmatGasmat	Neutral	P13234|KCC4_RAT Calcium/calmodulin-dependent protein kinase type IV
0b139d6d3af663a2fccfa3b65fa966f1	26	28	10	n59	66	J	0.06660677677476765	PalmatGasmat	Neutral	O16118|GNAS_HOMAM Guanine nucleotide-binding protein G(s) subunit alpha
0b139d6d3af663a2fccfa3b65fa966f1	35	34	14	n95	91	L	1.628321464911699	PalmatGasmat	Neutral	O16118|GNAS_HOMAM Guanine nucleotide-binding protein G(s) subunit alpha
8c209387d4365ff8941d8b596f8bb7af	N37	19	20	n54	n60	E	-4.084035139310571	PalmatGasmat	Negative	O95714|HERC2_HUMAN E3 ubiquitin-protein ligase HERC2
8c209387d4365ff8941d8b596f8bb7af	32	20	4	n60	57	K	-2.6219123290571353	PalmatGasmat	Negative	O95714|HERC2_HUMAN E3 ubiquitin-protein ligase HERC2
8c209387d4365ff8941d8b596f8bb7af	26	19	5	n54	72	J	0.5785981854654101	PalmatGasmat	Neutral	O95714|HERC2_HUMAN E3 ubiquitin-protein ligase HERC2
c98887013cf368c050a679842cf6dc1d	N37	53	54	n90	n94	E	-3.665704600361845	PalmatGasmat	Negative	Q60992|VAV2_MOUSE Guanine nucleotide exchange factor VAV2
c98887013cf368c050a679842cf6dc1d	35	54	26	n94	98	L	-0.6605437559741711	PalmatGasmat	Neutral	Q60992|VAV2_MOUSE Guanine nucleotide exchange factor VAV2
8e5bd4548f663b02ba1c3684dc2dd9b9	32	39	9	n56	48	K	-0.8711187429591997	PalmatGasmat	Neutral	O88956|PLPP1_CAVPO Phospholipid phosphatase 1 {ECO:0000250|UniProtKB:O14494}
8e5bd4548f663b02ba1c3684dc2dd9b9	35	39	10	n56	50	L	0.9513048424472871	PalmatGasmat	Neutral	O88956|PLPP1_CAVPO Phospholipid phosphatase 1 {ECO:0000250|UniProtKB:O14494}
8e5bd4548f663b02ba1c3684dc2dd9b9	26	46	18	n86	92	J	1.1456196561002123	PalmatGasmat	Neutral	O88956|PLPP1_CAVPO Phospholipid phosphatase 1 {ECO:0000250|UniProtKB:O14494}
8e5bd4548f663b02ba1c3684dc2dd9b9	26	49	19	n95	93	J	-0.8066305759887423	PalmatGasmat	Neutral	O88956|PLPP1_CAVPO Phospholipid phosphatase 1 {ECO:0000250|UniProtKB:O14494}
8e5bd4548f663b02ba1c3684dc2dd9b9	32	50	21	n102	96	K	1.5417593739163977	PalmatGasmat	Neutral	O88956|PLPP1_CAVPO Phospholipid phosphatase 1 {ECO:0000250|UniProtKB:O14494}
8e5bd4548f663b02ba1c3684dc2dd9b9	35	50	22	n102	98	L	-0.8365122428334628	PalmatGasmat	Neutral	O88956|PLPP1_CAVPO Phospholipid phosphatase 1 {ECO:0000250|UniProtKB:O14494}
bbbc4b314b6c29d361a4fd54c488d2a4	N37	35	36	n8	n11	E	-5.356898478542752	PalmatGasmat	Negative	Q96RW7|HMCN1_HUMAN Hemicentin-1
bbbc4b314b6c29d361a4fd54c488d2a4	32	36	2	n11	6	K	-2.657367244957829	PalmatGasmat	Negative	Q96RW7|HMCN1_HUMAN Hemicentin-1
bbbc4b314b6c29d361a4fd54c488d2a4	35	36	3	n11	9	L	-3.2312417707513768	PalmatGasmat	Negative	Q96RW7|HMCN1_HUMAN Hemicentin-1
bbbc4b314b6c29d361a4fd54c488d2a4	26	35	4	n8	12	J	5.144966089318005	PalmatGasmat	Positive	Q96RW7|HMCN1_HUMAN Hemicentin-1
bbbc4b314b6c29d361a4fd54c488d2a4	26	55	25	n97	99	J	5.607655767948401	PalmatGasmat	Positive	Q96RW7|HMCN1_HUMAN Hemicentin-1
bbbc4b314b6c29d361a4fd54c488d2a4	N37	58	59	n103	n106	E	-2.22677267317011	PalmatGasmat	Negative	Q96RW7|HMCN1_HUMAN Hemicentin-1
bbbc4b314b6c29d361a4fd54c488d2a4	32	59	26	n106	101	K	-0.45375548893719386	PalmatGasmat	Neutral	Q96RW7|HMCN1_HUMAN Hemicentin-1
bbbc4b314b6c29d361a4fd54c488d2a4	35	59	27	n106	103	L	-1.8091322166367216	PalmatGasmat	Neutral	Q96RW7|HMCN1_HUMAN Hemicentin-1
bbbc4b314b6c29d361a4fd54c488d2a4	26	58	28	n103	107	J	6.039703154312725	PalmatGasmat	Positive	Q96RW7|HMCN1_HUMAN Hemicentin-1
e02f7bdc2ce17c589df34b23cfdde068	N37	22	23	n34	n37	E	-2.2647736489494865	PalmatGasmat	Negative	P47739|AL3A1_MOUSE Aldehyde dehydrogenase, dimeric NADP-preferring
e02f7bdc2ce17c589df34b23cfdde068	32	23	3	n37	30	K	-4.762469622061291	PalmatGasmat	Negative	P47739|AL3A1_MOUSE Aldehyde dehydrogenase, dimeric NADP-preferring
e02f7bdc2ce17c589df34b23cfdde068	35	23	4	n37	33	L	1.8547932371028857	PalmatGasmat	Neutral	P47739|AL3A1_MOUSE Aldehyde dehydrogenase, dimeric NADP-preferring
e02f7bdc2ce17c589df34b23cfdde068	26	22	5	n34	36	J	1.6912225779361778	PalmatGasmat	Neutral	P47739|AL3A1_MOUSE Aldehyde dehydrogenase, dimeric NADP-preferring
e02f7bdc2ce17c589df34b23cfdde068	26	33	14	n95	98	J	-0.9561170563394369	PalmatGasmat	Neutral	P47739|AL3A1_MOUSE Aldehyde dehydrogenase, dimeric NADP-preferring
215a1ff09ced1ba113065d1714b393f4	26	28	16	n57	79	J	1.1688754948996427	PalmatGasmat	Neutral	G3UZ78|ADGB_MOUSE Androglobin
c8a812e11459a2586b8588e5bdbaeb8f	32	33	9	n62	57	K	-1.9598135607037452	PalmatGasmat	Neutral	Q8VD66|ABHD4_MOUSE Protein ABHD4 {ECO:0000305}
c8a812e11459a2586b8588e5bdbaeb8f	35	33	10	n62	60	L	1.091197779220991	PalmatGasmat	Neutral	Q8VD66|ABHD4_MOUSE Protein ABHD4 {ECO:0000305}
e95f2bb0b2ee76c14bc95dcb006d0373	35	25	5	n42	31	L	0.3354842952586002	PalmatGasmat	Neutral	Q96RY7|IF140_HUMAN Intraflagellar transport protein 140 homolog
e95f2bb0b2ee76c14bc95dcb006d0373	32	25	6	n42	32	K	-1.4182081865341416	PalmatGasmat	Neutral	Q96RY7|IF140_HUMAN Intraflagellar transport protein 140 homolog
613a9bc9c90c67b448f6c7a7ee38c4e7	32	26	3	n27	16	K	-0.6960136081069829	PalmatGasmat	Neutral	Q7LL04|YQK1_SCHPO UPF0676 protein C1494.01
613a9bc9c90c67b448f6c7a7ee38c4e7	35	26	4	n27	19	L	0.20663362596223095	PalmatGasmat	Neutral	Q7LL04|YQK1_SCHPO UPF0676 protein C1494.01
e2f9a359050171a9b94347e0ebe55bf0	32	29	7	n37	35	K	-0.8844467884652153	PalmatGasmat	Neutral	P33198|IDHP_PIG Isocitrate dehydrogenase [NADP], mitochondrial
e2f9a359050171a9b94347e0ebe55bf0	35	29	8	n37	38	L	0.4318347717862425	PalmatGasmat	Neutral	P33198|IDHP_PIG Isocitrate dehydrogenase [NADP], mitochondrial
e2f9a359050171a9b94347e0ebe55bf0	N37	34	35	n58	n62	E	-1.8096795125569336	PalmatGasmat	Neutral	P33198|IDHP_PIG Isocitrate dehydrogenase [NADP], mitochondrial
e2f9a359050171a9b94347e0ebe55bf0	32	35	13	n62	60	K	-0.5381178599483443	PalmatGasmat	Neutral	P33198|IDHP_PIG Isocitrate dehydrogenase [NADP], mitochondrial
e2f9a359050171a9b94347e0ebe55bf0	26	34	14	n58	66	J	0.25558521546639884	PalmatGasmat	Neutral	P33198|IDHP_PIG Isocitrate dehydrogenase [NADP], mitochondrial
dc5f9c40482164c6915d894a113300bf	N37	25	26	n38	n42	E	-1.5067130497743406	PalmatGasmat	Neutral	Q9YHB5|CND3_XENLA Condensin complex subunit 3
dc5f9c40482164c6915d894a113300bf	35	26	4	n42	31	L	0.097764622972445	PalmatGasmat	Neutral	Q9YHB5|CND3_XENLA Condensin complex subunit 3
dc5f9c40482164c6915d894a113300bf	32	26	5	n42	32	K	-1.0831411382787384	PalmatGasmat	Neutral	Q9YHB5|CND3_XENLA Condensin complex subunit 3
dc5f9c40482164c6915d894a113300bf	26	29	11	n59	70	J	3.1217173732664474	PalmatGasmat	Positive	Q9YHB5|CND3_XENLA Condensin complex subunit 3
8a93a89164d7dcd748fd45efed7b41a9	26	33	14	n87	89	J	0.44025313234790375	PalmatGasmat	Neutral	Q2KJI7|AFG32_BOVIN AFG3-like protein 2
de9d6ce58dfdaee7389789a7ad8a3b6e	N37	23	24	n30	n34	E	-1.081788910345211	PalmatGasmat	Neutral	O14828|SCAM3_HUMAN Secretory carrier-associated membrane protein 3
de9d6ce58dfdaee7389789a7ad8a3b6e	32	24	2	n34	26	K	-1.0645787331624315	PalmatGasmat	Neutral	O14828|SCAM3_HUMAN Secretory carrier-associated membrane protein 3
de9d6ce58dfdaee7389789a7ad8a3b6e	35	24	3	n34	29	L	-0.024911534825204334	PalmatGasmat	Neutral	O14828|SCAM3_HUMAN Secretory carrier-associated membrane protein 3
de9d6ce58dfdaee7389789a7ad8a3b6e	26	23	4	n30	36	J	-0.06732949911287701	PalmatGasmat	Neutral	O14828|SCAM3_HUMAN Secretory carrier-associated membrane protein 3
de9d6ce58dfdaee7389789a7ad8a3b6e	26	30	11	n76	75	J	1.9563955101720287	PalmatGasmat	Neutral	O14828|SCAM3_HUMAN Secretory carrier-associated membrane protein 3
de9d6ce58dfdaee7389789a7ad8a3b6e	32	32	13	n83	80	K	-0.012771272415279372	PalmatGasmat	Neutral	O14828|SCAM3_HUMAN Secretory carrier-associated membrane protein 3
de9d6ce58dfdaee7389789a7ad8a3b6e	35	32	14	n83	83	L	0.061700117253356876	PalmatGasmat	Neutral	O14828|SCAM3_HUMAN Secretory carrier-associated membrane protein 3
de9d6ce58dfdaee7389789a7ad8a3b6e	26	34	17	n92	99	J	1.2234311086152982	PalmatGasmat	Neutral	O14828|SCAM3_HUMAN Secretory carrier-associated membrane protein 3
c4d638bb172ee9a947d51daa045a6903	26	27	7	n60	53	J	2.051089343906296	PalmatGasmat	Positive	A6N6J5|WDR35_RAT WD repeat-containing protein 35
c4d638bb172ee9a947d51daa045a6903	26	28	9	n64	59	J	1.8890744857295212	PalmatGasmat	Neutral	A6N6J5|WDR35_RAT WD repeat-containing protein 35
30e6500f32db82d0132817d7c2768cf6	26	31	6	n50	48	J	-3.7259811961136595	PalmatGasmat	Negative	O43451|MGA_HUMAN Maltase-glucoamylase, intestinal
30e6500f32db82d0132817d7c2768cf6	N37	31	32	n50	n53	E	12.600467693154979	PalmatGasmat	Positive	O43451|MGA_HUMAN Maltase-glucoamylase, intestinal
30e6500f32db82d0132817d7c2768cf6	35	32	7	n53	50	L	25.400170957235684	PalmatGasmat	Positive	O43451|MGA_HUMAN Maltase-glucoamylase, intestinal
30e6500f32db82d0132817d7c2768cf6	N37	41	42	n93	n95	E	0.34206529524515245	PalmatGasmat	Neutral	O43451|MGA_HUMAN Maltase-glucoamylase, intestinal
30e6500f32db82d0132817d7c2768cf6	26	41	21	n93	101	J	1.1303745382634902	PalmatGasmat	Neutral	O43451|MGA_HUMAN Maltase-glucoamylase, intestinal
dceefc5898a9415c293d74ed75d2de6c	26	35	17	n81	89	J	1.0014260492514961	PalmatGasmat	Neutral	Q60HG2|TOR1A_MACFA Torsin-1A
1a5df810718567d18cf3e529a4c510a1	N37	17	18	n60	n64	E	-1.9152017661139176	PalmatGasmat	Neutral	P48767|NAC1_FELCA Sodium/calcium exchanger 1
1a5df810718567d18cf3e529a4c510a1	32	18	4	n64	59	K	-1.1407251433012564	PalmatGasmat	Neutral	P48767|NAC1_FELCA Sodium/calcium exchanger 1
1a5df810718567d18cf3e529a4c510a1	35	18	5	n64	62	L	-0.4709211083489808	PalmatGasmat	Neutral	P48767|NAC1_FELCA Sodium/calcium exchanger 1
1a5df810718567d18cf3e529a4c510a1	26	17	6	n60	71	J	0.6795191285177924	PalmatGasmat	Neutral	P48767|NAC1_FELCA Sodium/calcium exchanger 1
42223790260d374ec1106df5a5cec741	26	21	5	n55	50	J	-0.1788125541044104	PalmatGasmat	Neutral	Q6P4S8|INT1_MOUSE Integrator complex subunit 1
42223790260d374ec1106df5a5cec741	N37	21	22	n55	n59	E	-3.600073692798445	PalmatGasmat	Negative	Q6P4S8|INT1_MOUSE Integrator complex subunit 1
42223790260d374ec1106df5a5cec741	35	22	8	n59	61	L	-1.1209813778039655	PalmatGasmat	Neutral	Q6P4S8|INT1_MOUSE Integrator complex subunit 1
a4f5df5979b46e1403b54efa3b55aa29	32	33	4	n27	19	K	-0.1401215674846168	PalmatGasmat	Neutral	P50058|SODM1_LEPBY Superoxide dismutase [Mn] 1
a4f5df5979b46e1403b54efa3b55aa29	35	33	5	n27	22	L	-2.238091529998839	PalmatGasmat	Negative	P50058|SODM1_LEPBY Superoxide dismutase [Mn] 1
a4f5df5979b46e1403b54efa3b55aa29	26	38	13	n57	61	J	0.8477672560231654	PalmatGasmat	Neutral	P50058|SODM1_LEPBY Superoxide dismutase [Mn] 1
a4f5df5979b46e1403b54efa3b55aa29	32	46	19	n95	88	K	0.09457022394133355	PalmatGasmat	Neutral	P50058|SODM1_LEPBY Superoxide dismutase [Mn] 1
a4f5df5979b46e1403b54efa3b55aa29	35	46	20	n95	91	L	-0.43898440109475495	PalmatGasmat	Neutral	P50058|SODM1_LEPBY Superoxide dismutase [Mn] 1
8b9db436c45db80d62c53c23ac673b58	26	27	14	n78	86	J	1.0602443068711809	PalmatGasmat	Neutral	Q2VPA6|HELQ_MOUSE Helicase POLQ-like
6575e55a94f963089ff9193dfbd6ba13	26	26	11	n78	73	J	1.6378488233902806	PalmatGasmat	Neutral	A2AJ88|PLPL7_MOUSE Patatin-like phospholipase domain-containing protein 7
6575e55a94f963089ff9193dfbd6ba13	35	28	12	n87	79	L	-1.4651063525747854	PalmatGasmat	Neutral	A2AJ88|PLPL7_MOUSE Patatin-like phospholipase domain-containing protein 7
e3e1bc47286d5500cfb0ffef8516def6	26	31	1	n17	12	J	1.0611929610456716	PalmatGasmat	Neutral	Q6DC77|MPRGB_DANRE Membrane progestin receptor gamma-B
e3e1bc47286d5500cfb0ffef8516def6	26	43	14	n78	77	J	-0.41948651655223285	PalmatGasmat	Neutral	Q6DC77|MPRGB_DANRE Membrane progestin receptor gamma-B
e3e1bc47286d5500cfb0ffef8516def6	35	45	15	n83	82	L	-2.677425069622864	PalmatGasmat	Negative	Q6DC77|MPRGB_DANRE Membrane progestin receptor gamma-B
e3e1bc47286d5500cfb0ffef8516def6	32	45	16	n83	83	K	-0.06520035206318778	PalmatGasmat	Neutral	Q6DC77|MPRGB_DANRE Membrane progestin receptor gamma-B
6b9715c6432656dc34dae6e322c778c8	32	23	3	n32	26	K	-2.8548384898034525	PalmatGasmat	Negative	Q9SXD5|GSXL3_ARATH Flavin-containing monooxygenase FMO GS-OX-like 3
6b9715c6432656dc34dae6e322c778c8	35	23	4	n32	28	L	0.5047214904415597	PalmatGasmat	Neutral	Q9SXD5|GSXL3_ARATH Flavin-containing monooxygenase FMO GS-OX-like 3
6b9715c6432656dc34dae6e322c778c8	N37	24	25	n43	n46	E	3.0534280025261413	PalmatGasmat	Positive	Q9SXD5|GSXL3_ARATH Flavin-containing monooxygenase FMO GS-OX-like 3
6b9715c6432656dc34dae6e322c778c8	32	25	5	n46	38	K	0.3496916628364339	PalmatGasmat	Neutral	Q9SXD5|GSXL3_ARATH Flavin-containing monooxygenase FMO GS-OX-like 3
6b9715c6432656dc34dae6e322c778c8	35	25	6	n46	41	L	2.4082173399559554	PalmatGasmat	Positive	Q9SXD5|GSXL3_ARATH Flavin-containing monooxygenase FMO GS-OX-like 3
6b9715c6432656dc34dae6e322c778c8	26	24	7	n43	46	J	0.3760702819017616	PalmatGasmat	Neutral	Q9SXD5|GSXL3_ARATH Flavin-containing monooxygenase FMO GS-OX-like 3
7c51d4c02ae995052b6aec7da4638a79	32	30	11	n99	96	K	-1.4263659867407708	PalmatGasmat	Neutral	P91119|PDE5_CAEEL Probable 3',5'-cyclic phosphodiesterase pde-5
2290ac189bfaa3da6f522850ae6f1d55	35	29	12	n68	66	L	-0.1798081073469136	PalmatGasmat	Neutral	Q3UY96|CFA74_MOUSE Cilia- and flagella-associated protein 74 {ECO:0000305}
641f94942b515f8a91e51fbdbe079609	32	19	3	n77	68	K	-1.417743297699712	PalmatGasmat	Neutral	B4F6W9|TRIPC_XENTR E3 ubiquitin-protein ligase TRIP12
d0b307f5de174e1dd1befd22ee84d589	35	22	5	n32	35	L	-1.8506761677991064	PalmatGasmat	Neutral	Q9WTW7|S23A1_RAT Solute carrier family 23 member 1
354b5229b452a41b75c6a2234d1d65b4	26	22	9	n43	65	J	3.569656495681022	PalmatGasmat	Positive	O75140|DEPD5_HUMAN DEP domain-containing protein 5
354b5229b452a41b75c6a2234d1d65b4	32	29	10	n74	71	K	-1.9021058258855639	PalmatGasmat	Neutral	O75140|DEPD5_HUMAN DEP domain-containing protein 5
354b5229b452a41b75c6a2234d1d65b4	35	29	11	n74	73	L	1.2542100526583302	PalmatGasmat	Neutral	O75140|DEPD5_HUMAN DEP domain-containing protein 5
8a6dfb6f10e33cf5d3d0f7595d5243f1	32	23	6	n57	49	K	-0.9221672006757959	PalmatGasmat	Neutral	Q9Y238|DLEC1_HUMAN Deleted in lung and esophageal cancer protein 1
f6d12aa6f6fbc1ea527332e5053966b7	N37	31	32	n14	n17	E	6.585419245055607	PalmatGasmat	Positive	Q01617|CPO_DROME Protein couch potato
f6d12aa6f6fbc1ea527332e5053966b7	32	32	1	n17	8	K	-5.37218473515699	PalmatGasmat	Negative	Q01617|CPO_DROME Protein couch potato
f6d12aa6f6fbc1ea527332e5053966b7	35	32	2	n17	11	L	21.983765913191768	PalmatGasmat	Positive	Q01617|CPO_DROME Protein couch potato
f6d12aa6f6fbc1ea527332e5053966b7	N37	41	42	n67	n70	E	1.5074167797802176	PalmatGasmat	Neutral	Q01617|CPO_DROME Protein couch potato
f6d12aa6f6fbc1ea527332e5053966b7	32	42	15	n70	64	K	-5.110823187309643	PalmatGasmat	Negative	Q01617|CPO_DROME Protein couch potato
f6d12aa6f6fbc1ea527332e5053966b7	35	42	16	n70	67	L	8.473842784800778	PalmatGasmat	Positive	Q01617|CPO_DROME Protein couch potato
f6d12aa6f6fbc1ea527332e5053966b7	26	41	17	n67	72	J	-0.2377008245125425	PalmatGasmat	Neutral	Q01617|CPO_DROME Protein couch potato
4db8bdf89ce476ffad98662429ea1c52	26	23	5	n23	34	J	2.5353587811191933	PalmatGasmat	Positive	Q99LC9|PEX6_MOUSE Peroxisome assembly factor 2
4db8bdf89ce476ffad98662429ea1c52	35	30	11	n90	87	L	-0.16124304740631407	PalmatGasmat	Neutral	Q99LC9|PEX6_MOUSE Peroxisome assembly factor 2
1a0c96caf843da648f9b7f73a403ee0d	26	23	5	n28	32	J	1.8999131060714258	PalmatGasmat	Neutral	Q8NFF2|NCKX4_HUMAN Sodium/potassium/calcium exchanger 4
1a0c96caf843da648f9b7f73a403ee0d	26	24	9	n54	58	J	2.906764285386989	PalmatGasmat	Positive	Q8NFF2|NCKX4_HUMAN Sodium/potassium/calcium exchanger 4
1a0c96caf843da648f9b7f73a403ee0d	32	31	14	n95	93	K	1.2999899934974446	PalmatGasmat	Neutral	Q8NFF2|NCKX4_HUMAN Sodium/potassium/calcium exchanger 4
1a0c96caf843da648f9b7f73a403ee0d	35	31	15	n95	96	L	-1.9059074015521722	PalmatGasmat	Neutral	Q8NFF2|NCKX4_HUMAN Sodium/potassium/calcium exchanger 4
e6a70d27915c27f5bcbbf301d7cc058f	N37	27	28	n52	n56	E	-1.9380974187193059	PalmatGasmat	Neutral	A1A4J1|PFKAL_BOVIN ATP-dependent 6-phosphofructokinase, liver type {ECO:0000255|HAMAP-Rule:MF_03184}
e6a70d27915c27f5bcbbf301d7cc058f	32	28	8	n56	52	K	10.397944231671046	PalmatGasmat	Positive	A1A4J1|PFKAL_BOVIN ATP-dependent 6-phosphofructokinase, liver type {ECO:0000255|HAMAP-Rule:MF_03184}
e6a70d27915c27f5bcbbf301d7cc058f	26	27	11	n52	63	J	0.595961999260211	PalmatGasmat	Neutral	A1A4J1|PFKAL_BOVIN ATP-dependent 6-phosphofructokinase, liver type {ECO:0000255|HAMAP-Rule:MF_03184}
3209188f4591142a8a00f39575cdfa5b	32	33	6	n36	25	K	-1.4524797483524756	PalmatGasmat	Neutral	Q8NBX0|SCPDL_HUMAN Saccharopine dehydrogenase-like oxidoreductase
3209188f4591142a8a00f39575cdfa5b	35	33	7	n36	28	L	-0.45600127421059605	PalmatGasmat	Neutral	Q8NBX0|SCPDL_HUMAN Saccharopine dehydrogenase-like oxidoreductase
55ece9f93216d059ba4794bb35b8f812	26	26	3	n15	11	J	3.7191324739251477	PalmatGasmat	Positive	Q5U3Q6|CIP4_DANRE Cdc42-interacting protein 4 homolog
55ece9f93216d059ba4794bb35b8f812	26	29	9	n60	56	J	0.380122046021631	PalmatGasmat	Neutral	Q5U3Q6|CIP4_DANRE Cdc42-interacting protein 4 homolog
9157eba73507fd010cc767bdb0fc5f3f	35	26	5	n60	52	L	-0.38224282901049117	PalmatGasmat	Neutral	P54359|SEPT2_DROME Septin-2
9157eba73507fd010cc767bdb0fc5f3f	N37	33	35	n84	n89	E	-2.067375578434587	PalmatGasmat	Negative	P54359|SEPT2_DROME Septin-2
9157eba73507fd010cc767bdb0fc5f3f	32	35	16	n89	85	K	-0.9796786755463559	PalmatGasmat	Neutral	P54359|SEPT2_DROME Septin-2
9157eba73507fd010cc767bdb0fc5f3f	35	35	17	n89	88	L	-0.8544839171531383	PalmatGasmat	Neutral	P54359|SEPT2_DROME Septin-2
51c736bc335233649bc297e6dd139b4c	32	22	2	n33	17	K	-0.9739038563844845	PalmatGasmat	Neutral	Q8R4F0|MCLN3_MOUSE Mucolipin-3
51c736bc335233649bc297e6dd139b4c	N37	27	28	n67	n69	E	-0.383438725991234	PalmatGasmat	Neutral	Q8R4F0|MCLN3_MOUSE Mucolipin-3
51c736bc335233649bc297e6dd139b4c	32	28	8	n69	65	K	-0.07766212816992961	PalmatGasmat	Neutral	Q8R4F0|MCLN3_MOUSE Mucolipin-3
51c736bc335233649bc297e6dd139b4c	35	28	9	n69	68	L	-0.34043685327725776	PalmatGasmat	Neutral	Q8R4F0|MCLN3_MOUSE Mucolipin-3
51c736bc335233649bc297e6dd139b4c	26	27	10	n67	71	J	1.6902712845857142	PalmatGasmat	Neutral	Q8R4F0|MCLN3_MOUSE Mucolipin-3
42ae927ae63ceb0fcfc8b544ecbfec92	32	19	3	n16	11	K	-2.038899443980566	PalmatGasmat	Negative	Q6KCD5|NIPBL_MOUSE Nipped-B-like protein
2105b1d445abda5807a2df6ca761bd35	32	21	3	n39	26	K	-0.02193545204119606	PalmatGasmat	Neutral	Q07832|PLK1_MOUSE Serine/threonine-protein kinase PLK1
2105b1d445abda5807a2df6ca761bd35	35	21	4	n39	29	L	0.09943798250696045	PalmatGasmat	Neutral	Q07832|PLK1_MOUSE Serine/threonine-protein kinase PLK1
2105b1d445abda5807a2df6ca761bd35	26	26	11	n72	76	J	4.527254850159782	PalmatGasmat	Positive	Q07832|PLK1_MOUSE Serine/threonine-protein kinase PLK1
32b26ad1aae7b4b0010be5a8f8680b84	N37	22	23	n22	n26	E	-0.09034779013722347	PalmatGasmat	Neutral	Q803I2|ERGI3_DANRE Endoplasmic reticulum-Golgi intermediate compartment protein 3
32b26ad1aae7b4b0010be5a8f8680b84	32	23	3	n26	20	K	-0.03817169970126607	PalmatGasmat	Neutral	Q803I2|ERGI3_DANRE Endoplasmic reticulum-Golgi intermediate compartment protein 3
32b26ad1aae7b4b0010be5a8f8680b84	35	23	4	n26	24	L	-0.07341354622412255	PalmatGasmat	Neutral	Q803I2|ERGI3_DANRE Endoplasmic reticulum-Golgi intermediate compartment protein 3
32b26ad1aae7b4b0010be5a8f8680b84	26	22	5	n22	29	J	3.160408571523601	PalmatGasmat	Positive	Q803I2|ERGI3_DANRE Endoplasmic reticulum-Golgi intermediate compartment protein 3
32b26ad1aae7b4b0010be5a8f8680b84	26	28	11	n67	75	J	3.9888801343739244	PalmatGasmat	Positive	Q803I2|ERGI3_DANRE Endoplasmic reticulum-Golgi intermediate compartment protein 3
d89cb1d6ab94bfba5653e4ec9ae56de9	N37	25	26	n46	n53	E	-1.0827996553427224	PalmatGasmat	Neutral	Q6P5E4|UGGG1_MOUSE UDP-glucose:glycoprotein glucosyltransferase 1
e393e00a3d28e3da377263c05010022e	32	27	3	n34	26	K	-3.3073930803183273	PalmatGasmat	Negative	Q9SZW4|HMA2_ARATH Cadmium/zinc-transporting ATPase HMA2
e393e00a3d28e3da377263c05010022e	35	27	4	n34	28	L	5.539436438091353	PalmatGasmat	Positive	Q9SZW4|HMA2_ARATH Cadmium/zinc-transporting ATPase HMA2
e393e00a3d28e3da377263c05010022e	35	36	15	n89	86	L	0.4631464150071917	PalmatGasmat	Neutral	Q9SZW4|HMA2_ARATH Cadmium/zinc-transporting ATPase HMA2
0ba36d4f1fa2c0678618fa97614690ad	26	33	6	n29	26	J	-1.244491526803392	PalmatGasmat	Neutral	Q09930|DIRA_CAEEL GTP-binding protein drn-1 {ECO:0000305}
0ba36d4f1fa2c0678618fa97614690ad	26	36	9	n45	42	J	0.5233771172423171	PalmatGasmat	Neutral	Q09930|DIRA_CAEEL GTP-binding protein drn-1 {ECO:0000305}
0ba36d4f1fa2c0678618fa97614690ad	26	40	14	n60	59	J	-3.825957772338293	PalmatGasmat	Negative	Q09930|DIRA_CAEEL GTP-binding protein drn-1 {ECO:0000305}
0ba36d4f1fa2c0678618fa97614690ad	N37	46	47	n87	n90	E	-2.2142739327722123	PalmatGasmat	Negative	Q09930|DIRA_CAEEL GTP-binding protein drn-1 {ECO:0000305}
0ba36d4f1fa2c0678618fa97614690ad	32	47	20	n90	83	K	-0.718723247945162	PalmatGasmat	Neutral	Q09930|DIRA_CAEEL GTP-binding protein drn-1 {ECO:0000305}
0ba36d4f1fa2c0678618fa97614690ad	35	47	21	n90	86	L	-1.511122284581971	PalmatGasmat	Neutral	Q09930|DIRA_CAEEL GTP-binding protein drn-1 {ECO:0000305}
0ba36d4f1fa2c0678618fa97614690ad	26	46	22	n87	91	J	1.857835427567422	PalmatGasmat	Neutral	Q09930|DIRA_CAEEL GTP-binding protein drn-1 {ECO:0000305}
c01f9da8131d79f27259f3862cb25447	35	26	6	n49	45	L	-0.39578925397874526	PalmatGasmat	Neutral	B2RR83|YTDC2_MOUSE Probable ATP-dependent RNA helicase YTHDC2
c01f9da8131d79f27259f3862cb25447	32	26	7	n49	46	K	-1.438335965164514	PalmatGasmat	Neutral	B2RR83|YTDC2_MOUSE Probable ATP-dependent RNA helicase YTHDC2
c01f9da8131d79f27259f3862cb25447	32	27	8	n53	49	K	-0.3088588223229801	PalmatGasmat	Neutral	B2RR83|YTDC2_MOUSE Probable ATP-dependent RNA helicase YTHDC2
c01f9da8131d79f27259f3862cb25447	35	27	9	n53	52	L	-0.6246312998339073	PalmatGasmat	Neutral	B2RR83|YTDC2_MOUSE Probable ATP-dependent RNA helicase YTHDC2
7973d22126acd4895c72ee91ef7a84d7	N37	28	29	n50	n53	E	-1.458235585654462	PalmatGasmat	Neutral	Q92122|KPYM_XENLA Pyruvate kinase PKM
7973d22126acd4895c72ee91ef7a84d7	32	29	6	n53	48	K	-3.4159411571908174	PalmatGasmat	Negative	Q92122|KPYM_XENLA Pyruvate kinase PKM
2a4a122a17e5f1be2c1423ecb4ebe597	26	19	8	n29	36	J	0.582484618916835	PalmatGasmat	Neutral	O14672|ADA10_HUMAN Disintegrin and metalloproteinase domain-containing protein 10
762807b2c2eedc23e0de543fd01e5949	35	44	20	n76	75	L	1.520291374642713	PalmatGasmat	Neutral	Q5F2N2|FUT11_ORYLA Alpha-(1,3)-fucosyltransferase 11
8b43d2a02a556d42a92d8558b7cdcd21	N37	26	27	n20	n23	E	-0.46656062858959635	PalmatGasmat	Neutral	Q6NU98|PDK1B_XENLA Serine/threonine-protein kinase pdik1l-B
8b43d2a02a556d42a92d8558b7cdcd21	32	27	2	n23	14	K	-2.801706895371707	PalmatGasmat	Negative	Q6NU98|PDK1B_XENLA Serine/threonine-protein kinase pdik1l-B
8b43d2a02a556d42a92d8558b7cdcd21	35	27	3	n23	15	L	2.6153758071969158	PalmatGasmat	Positive	Q6NU98|PDK1B_XENLA Serine/threonine-protein kinase pdik1l-B
8b43d2a02a556d42a92d8558b7cdcd21	26	26	4	n20	18	J	3.434551337000126	PalmatGasmat	Positive	Q6NU98|PDK1B_XENLA Serine/threonine-protein kinase pdik1l-B
8b43d2a02a556d42a92d8558b7cdcd21	N37	33	34	n50	n52	E	-0.030919687387447232	PalmatGasmat	Neutral	Q6NU98|PDK1B_XENLA Serine/threonine-protein kinase pdik1l-B
8b43d2a02a556d42a92d8558b7cdcd21	32	34	10	n52	46	K	-1.5289051843897308	PalmatGasmat	Neutral	Q6NU98|PDK1B_XENLA Serine/threonine-protein kinase pdik1l-B
8b43d2a02a556d42a92d8558b7cdcd21	35	34	11	n52	49	L	1.665569926826133	PalmatGasmat	Neutral	Q6NU98|PDK1B_XENLA Serine/threonine-protein kinase pdik1l-B
8b43d2a02a556d42a92d8558b7cdcd21	26	33	12	n50	52	J	1.9410703330365287	PalmatGasmat	Neutral	Q6NU98|PDK1B_XENLA Serine/threonine-protein kinase pdik1l-B
8b43d2a02a556d42a92d8558b7cdcd21	32	39	16	n81	75	K	-1.5675955219159283	PalmatGasmat	Neutral	Q6NU98|PDK1B_XENLA Serine/threonine-protein kinase pdik1l-B
8b43d2a02a556d42a92d8558b7cdcd21	35	39	17	n81	78	L	2.7628937809334344	PalmatGasmat	Positive	Q6NU98|PDK1B_XENLA Serine/threonine-protein kinase pdik1l-B
a156beb0a6fd4541f9da7954c2a5e121	32	29	9	n87	74	K	-1.1682365604414264	PalmatGasmat	Neutral	Q9CR50|ZN363_MOUSE RING finger and CHY zinc finger domain-containing protein 1
a156beb0a6fd4541f9da7954c2a5e121	35	29	10	n87	78	L	1.0447474401578902	PalmatGasmat	Neutral	Q9CR50|ZN363_MOUSE RING finger and CHY zinc finger domain-containing protein 1
a156beb0a6fd4541f9da7954c2a5e121	N37	30	31	n93	n95	E	-0.44739347588274847	PalmatGasmat	Neutral	Q9CR50|ZN363_MOUSE RING finger and CHY zinc finger domain-containing protein 1
a156beb0a6fd4541f9da7954c2a5e121	32	31	11	n95	82	K	-3.3292447060924593	PalmatGasmat	Negative	Q9CR50|ZN363_MOUSE RING finger and CHY zinc finger domain-containing protein 1
a156beb0a6fd4541f9da7954c2a5e121	35	31	12	n95	84	L	1.6844880867557173	PalmatGasmat	Neutral	Q9CR50|ZN363_MOUSE RING finger and CHY zinc finger domain-containing protein 1
a156beb0a6fd4541f9da7954c2a5e121	26	30	13	n93	86	J	2.435427113455844	PalmatGasmat	Positive	Q9CR50|ZN363_MOUSE RING finger and CHY zinc finger domain-containing protein 1
04d4e6aa1a8a948f65b151bb413ae117	N37	29	30	n45	n48	E	-3.037264742780418	PalmatGasmat	Negative	Q8IUF8|MINA_HUMAN Bifunctional lysine-specific demethylase and histidyl-hydroxylase MINA
04d4e6aa1a8a948f65b151bb413ae117	32	30	8	n48	42	K	0.22179401328143042	PalmatGasmat	Neutral	Q8IUF8|MINA_HUMAN Bifunctional lysine-specific demethylase and histidyl-hydroxylase MINA
04d4e6aa1a8a948f65b151bb413ae117	32	36	14	n69	63	K	0.6054774364419626	PalmatGasmat	Neutral	Q8IUF8|MINA_HUMAN Bifunctional lysine-specific demethylase and histidyl-hydroxylase MINA
04d4e6aa1a8a948f65b151bb413ae117	35	36	15	n69	66	L	-1.7959786112322285	PalmatGasmat	Neutral	Q8IUF8|MINA_HUMAN Bifunctional lysine-specific demethylase and histidyl-hydroxylase MINA
04d4e6aa1a8a948f65b151bb413ae117	26	34	16	n60	70	J	2.107472488497883	PalmatGasmat	Positive	Q8IUF8|MINA_HUMAN Bifunctional lysine-specific demethylase and histidyl-hydroxylase MINA
829906f81be09e3f99d72b8dcf4dd94f	32	23	3	n26	17	K	-2.5085982860990526	PalmatGasmat	Negative	Q9R1D7|GBF1_CRIGR Golgi-specific brefeldin A-resistance guanine nucleotide exchange factor 1
829906f81be09e3f99d72b8dcf4dd94f	35	23	4	n26	22	L	0.06847035838133693	PalmatGasmat	Neutral	Q9R1D7|GBF1_CRIGR Golgi-specific brefeldin A-resistance guanine nucleotide exchange factor 1
68b86e2336198559462315d99eebc9ff	N37	20	21	n67	n71	E	-1.3561537287291079	PalmatGasmat	Neutral	Q9NZN5|ARHGC_HUMAN Rho guanine nucleotide exchange factor 12
68b86e2336198559462315d99eebc9ff	32	21	6	n71	64	K	-0.9270442227415512	PalmatGasmat	Neutral	Q9NZN5|ARHGC_HUMAN Rho guanine nucleotide exchange factor 12
1038c0cd485ed4644606c2bfe6d149dc	N37	26	27	n34	n38	E	-2.475274599041713	PalmatGasmat	Negative	Q8NCC3|PAG15_HUMAN Group XV phospholipase A2
1038c0cd485ed4644606c2bfe6d149dc	32	27	4	n38	28	K	-2.609108475283483	PalmatGasmat	Negative	Q8NCC3|PAG15_HUMAN Group XV phospholipase A2
1038c0cd485ed4644606c2bfe6d149dc	35	27	5	n38	31	L	0.12657862262584912	PalmatGasmat	Neutral	Q8NCC3|PAG15_HUMAN Group XV phospholipase A2
1038c0cd485ed4644606c2bfe6d149dc	26	26	6	n34	35	J	0.27505310775986574	PalmatGasmat	Neutral	Q8NCC3|PAG15_HUMAN Group XV phospholipase A2
1038c0cd485ed4644606c2bfe6d149dc	N37	33	34	n75	n78	E	3.1808837356936284	PalmatGasmat	Positive	Q8NCC3|PAG15_HUMAN Group XV phospholipase A2
1038c0cd485ed4644606c2bfe6d149dc	32	34	13	n78	71	K	3.5547712998415513	PalmatGasmat	Positive	Q8NCC3|PAG15_HUMAN Group XV phospholipase A2
1038c0cd485ed4644606c2bfe6d149dc	35	34	14	n78	73	L	0.3293671897596244	PalmatGasmat	Neutral	Q8NCC3|PAG15_HUMAN Group XV phospholipase A2
1038c0cd485ed4644606c2bfe6d149dc	26	33	15	n75	77	J	-2.126587468595443	PalmatGasmat	Negative	Q8NCC3|PAG15_HUMAN Group XV phospholipase A2
248b813df93cef2cfd117fe4272688ac	N37	27	28	n22	n25	E	-3.350636676904609	PalmatGasmat	Negative	Q9Y251|HPSE_HUMAN Heparanase
248b813df93cef2cfd117fe4272688ac	32	28	5	n25	17	K	-1.1281291768069808	PalmatGasmat	Neutral	Q9Y251|HPSE_HUMAN Heparanase
248b813df93cef2cfd117fe4272688ac	35	28	6	n25	20	L	-2.21373003835947	PalmatGasmat	Negative	Q9Y251|HPSE_HUMAN Heparanase
248b813df93cef2cfd117fe4272688ac	26	27	7	n22	23	J	4.917794040227703	PalmatGasmat	Positive	Q9Y251|HPSE_HUMAN Heparanase
4264e65c8bd8c6d370302d27b589659d	32	12	1	n16	5	K	0.5580593187738414	PalmatGasmat	Neutral	Q9QYP0|MEGF8_RAT Multiple epidermal growth factor-like domains protein 8
4264e65c8bd8c6d370302d27b589659d	35	12	2	n16	8	L	-0.6678855785169323	PalmatGasmat	Neutral	Q9QYP0|MEGF8_RAT Multiple epidermal growth factor-like domains protein 8
4264e65c8bd8c6d370302d27b589659d	26	10	4	n11	18	J	1.5925484205830982	PalmatGasmat	Neutral	Q9QYP0|MEGF8_RAT Multiple epidermal growth factor-like domains protein 8
9627c2df6bd60c81e6c3ce5395ecd83c	32	30	5	n50	38	K	-0.5044643580399201	PalmatGasmat	Neutral	Q7T163|KDIS_DANRE Kinase D-interacting substrate of 220 kDa
9627c2df6bd60c81e6c3ce5395ecd83c	35	30	6	n50	40	L	-3.7605045936597152	PalmatGasmat	Negative	Q7T163|KDIS_DANRE Kinase D-interacting substrate of 220 kDa
9627c2df6bd60c81e6c3ce5395ecd83c	32	34	10	n64	56	K	10.315863929503	PalmatGasmat	Positive	Q7T163|KDIS_DANRE Kinase D-interacting substrate of 220 kDa
9627c2df6bd60c81e6c3ce5395ecd83c	35	34	11	n64	59	L	-1.630493880885255	PalmatGasmat	Neutral	Q7T163|KDIS_DANRE Kinase D-interacting substrate of 220 kDa
1bcd1f4f2d3f2cfb704e07db2b49196e	26	32	11	n69	65	J	0.8950552332908014	PalmatGasmat	Neutral	Q5SQX6|CYFP2_MOUSE Cytoplasmic FMR1-interacting protein 2
a32b229dcfd2455392930fcb8745293d	32	27	6	n38	29	K	-2.087177933209021	PalmatGasmat	Negative	Q6GYQ0|RGPA1_HUMAN Ral GTPase-activating protein subunit alpha-1
a32b229dcfd2455392930fcb8745293d	35	27	7	n38	32	L	2.293205412899438	PalmatGasmat	Positive	Q6GYQ0|RGPA1_HUMAN Ral GTPase-activating protein subunit alpha-1
20dbd6309411775f33b47fe39b1fff22	32	36	14	n84	80	K	-8.103839736641625	PalmatGasmat	Negative	P0DN66|ACTP1_CINAN Tereporin-Ca1 {ECO:0000305}
20dbd6309411775f33b47fe39b1fff22	35	36	15	n84	82	L	13.361257065668033	PalmatGasmat	Positive	P0DN66|ACTP1_CINAN Tereporin-Ca1 {ECO:0000305}
3bd4fa1814a576a2f2cce4d32aff960b	32	32	14	n85	81	K	-0.6254475051161253	PalmatGasmat	Neutral	Q8TEQ8|PIGO_HUMAN GPI ethanolamine phosphate transferase 3
6e4706fd31555dcfe4aa0652a6a8fd03	N37	24	25	n47	n50	E	-3.3906759228574335	PalmatGasmat	Negative	O75694|NU155_HUMAN Nuclear pore complex protein Nup155
6e4706fd31555dcfe4aa0652a6a8fd03	32	25	6	n50	43	K	-2.267487505621009	PalmatGasmat	Negative	O75694|NU155_HUMAN Nuclear pore complex protein Nup155
f04fa79518ef6e9668a4395c955a3f2a	32	39	11	n49	40	K	-1.193874583329615	PalmatGasmat	Neutral	P23229|ITA6_HUMAN Integrin alpha-6
f04fa79518ef6e9668a4395c955a3f2a	35	39	12	n49	42	L	-0.379693651029566	PalmatGasmat	Neutral	P23229|ITA6_HUMAN Integrin alpha-6
8589627b51c55f42e0e9ba8b4dd08198	N37	23	24	n22	n31	E	-4.647323814691365	PalmatGasmat	Negative	Q80U28|MADD_MOUSE MAP kinase-activating death domain protein
8589627b51c55f42e0e9ba8b4dd08198	32	24	3	n31	27	K	-0.4937069362881777	PalmatGasmat	Neutral	Q80U28|MADD_MOUSE MAP kinase-activating death domain protein
eda6e4032f32832aafcdaeb558a41f7e	26	23	5	n41	38	J	3.2857285099640166	PalmatGasmat	Positive	B0FYY4|ITB1_SHEEP Integrin beta-1 {ECO:0000250|UniProtKB:P05556}
eda6e4032f32832aafcdaeb558a41f7e	N37	23	24	n41	n45	E	-1.2041464598316416	PalmatGasmat	Neutral	B0FYY4|ITB1_SHEEP Integrin beta-1 {ECO:0000250|UniProtKB:P05556}
eda6e4032f32832aafcdaeb558a41f7e	32	24	6	n45	39	K	-8.361421069974588	PalmatGasmat	Negative	B0FYY4|ITB1_SHEEP Integrin beta-1 {ECO:0000250|UniProtKB:P05556}
eda6e4032f32832aafcdaeb558a41f7e	35	24	7	n45	42	L	18.868264794167228	PalmatGasmat	Positive	B0FYY4|ITB1_SHEEP Integrin beta-1 {ECO:0000250|UniProtKB:P05556}
eda6e4032f32832aafcdaeb558a41f7e	N37	29	30	n79	n81	E	-2.0718307106533165	PalmatGasmat	Negative	B0FYY4|ITB1_SHEEP Integrin beta-1 {ECO:0000250|UniProtKB:P05556}
eda6e4032f32832aafcdaeb558a41f7e	35	30	15	n81	83	L	-0.7123066360606766	PalmatGasmat	Neutral	B0FYY4|ITB1_SHEEP Integrin beta-1 {ECO:0000250|UniProtKB:P05556}
eda6e4032f32832aafcdaeb558a41f7e	26	29	16	n79	91	J	2.0633784386826926	PalmatGasmat	Positive	B0FYY4|ITB1_SHEEP Integrin beta-1 {ECO:0000250|UniProtKB:P05556}
5508901396759588e0de8bfae4104a3d	32	30	6	n67	56	K	-0.9370845008670953	PalmatGasmat	Neutral	Q68FK8|DHX9_XENLA ATP-dependent RNA helicase A-like protein
5508901396759588e0de8bfae4104a3d	26	32	12	n77	74	J	1.4080137546102147	PalmatGasmat	Neutral	Q68FK8|DHX9_XENLA ATP-dependent RNA helicase A-like protein
6d6117eed885b96e978712beabc2aa4a	32	25	3	n30	22	K	-1.1663758479352644	PalmatGasmat	Neutral	Q3SYV5|TSN33_BOVIN Tetraspanin-33
6d6117eed885b96e978712beabc2aa4a	35	25	4	n30	25	L	0.8928966872066069	PalmatGasmat	Neutral	Q3SYV5|TSN33_BOVIN Tetraspanin-33
6d6117eed885b96e978712beabc2aa4a	N37	28	29	n46	n50	E	-1.7303936118649512	PalmatGasmat	Neutral	Q3SYV5|TSN33_BOVIN Tetraspanin-33
6d6117eed885b96e978712beabc2aa4a	32	29	8	n50	43	K	-0.3556037943874258	PalmatGasmat	Neutral	Q3SYV5|TSN33_BOVIN Tetraspanin-33
6d6117eed885b96e978712beabc2aa4a	35	29	9	n50	46	L	-1.7787345322919226	PalmatGasmat	Neutral	Q3SYV5|TSN33_BOVIN Tetraspanin-33
6d6117eed885b96e978712beabc2aa4a	26	28	10	n46	51	J	2.522395504326615	PalmatGasmat	Positive	Q3SYV5|TSN33_BOVIN Tetraspanin-33
6d6117eed885b96e978712beabc2aa4a	26	34	15	n80	82	J	0.8448400087804739	PalmatGasmat	Neutral	Q3SYV5|TSN33_BOVIN Tetraspanin-33
459d6f4967aab0828bf9fee3a1f00091	26	26	15	n44	66	J	1.8320422297919061	PalmatGasmat	Neutral	Q12767|TMM94_HUMAN Transmembrane protein 94 {ECO:0000312|HGNC:HGNC:28983}
c43051eb84be094ca33de92711a5b60e	26	27	3	n32	29	J	8.077054510822338	PalmatGasmat	Positive	Q5GH73|XKR6_HUMAN XK-related protein 6
c43051eb84be094ca33de92711a5b60e	32	31	6	n47	40	K	1.9659208905693826	PalmatGasmat	Neutral	Q5GH73|XKR6_HUMAN XK-related protein 6
c43051eb84be094ca33de92711a5b60e	35	31	7	n47	43	L	-2.730686294294403	PalmatGasmat	Negative	Q5GH73|XKR6_HUMAN XK-related protein 6
c43051eb84be094ca33de92711a5b60e	35	42	22	n88	91	L	-1.119597746472177	PalmatGasmat	Neutral	Q5GH73|XKR6_HUMAN XK-related protein 6
1be5dfafec2f2dc52212f06ba7e4fc42	26	22	3	n17	27	J	0.9633613642713712	PalmatGasmat	Neutral	P34529|DCR1_CAEEL Endoribonuclease dcr-1
375249729c0e98f2e403b243005fab59	N37	24	25	n28	n30	E	-2.0001969638120762	PalmatGasmat	Negative	Q00174|LAMA_DROME Laminin subunit alpha
375249729c0e98f2e403b243005fab59	35	25	5	n30	31	L	-2.273477014121765	PalmatGasmat	Negative	Q00174|LAMA_DROME Laminin subunit alpha
375249729c0e98f2e403b243005fab59	N37	31	32	n43	n47	E	4.097060883311377	PalmatGasmat	Positive	Q00174|LAMA_DROME Laminin subunit alpha
375249729c0e98f2e403b243005fab59	26	31	12	n43	49	J	-3.0804259217315533	PalmatGasmat	Negative	Q00174|LAMA_DROME Laminin subunit alpha
375249729c0e98f2e403b243005fab59	N37	36	37	n90	n92	E	-6.333549448068365	PalmatGasmat	Negative	Q00174|LAMA_DROME Laminin subunit alpha
375249729c0e98f2e403b243005fab59	32	37	16	n92	84	K	-2.2828922980748807	PalmatGasmat	Negative	Q00174|LAMA_DROME Laminin subunit alpha
375249729c0e98f2e403b243005fab59	35	37	17	n92	86	L	-3.1132196924672852	PalmatGasmat	Negative	Q00174|LAMA_DROME Laminin subunit alpha
375249729c0e98f2e403b243005fab59	26	36	18	n90	89	J	10.783313570648783	PalmatGasmat	Positive	Q00174|LAMA_DROME Laminin subunit alpha
f9a2fd155162a513966beff9fe4774a5	35	29	11	n59	52	L	-0.07554381534376932	PalmatGasmat	Neutral	Q7Z401|MYCPP_HUMAN C-myc promoter-binding protein
087a65a03cd1b1fc54cada54be85b890	26	25	5	n37	36	J	-0.48216235386243844	PalmatGasmat	Neutral	Q920A5|RISC_MOUSE Retinoid-inducible serine carboxypeptidase
087a65a03cd1b1fc54cada54be85b890	32	28	6	n42	38	K	2.2657140266864397	PalmatGasmat	Positive	Q920A5|RISC_MOUSE Retinoid-inducible serine carboxypeptidase
087a65a03cd1b1fc54cada54be85b890	35	28	7	n42	40	L	36.711895818724315	PalmatGasmat	Positive	Q920A5|RISC_MOUSE Retinoid-inducible serine carboxypeptidase
087a65a03cd1b1fc54cada54be85b890	32	29	8	n46	42	K	-2.9116239465207485	PalmatGasmat	Negative	Q920A5|RISC_MOUSE Retinoid-inducible serine carboxypeptidase
087a65a03cd1b1fc54cada54be85b890	35	29	9	n46	45	L	-2.459108782907367	PalmatGasmat	Negative	Q920A5|RISC_MOUSE Retinoid-inducible serine carboxypeptidase
5adbb3378ff6cd66eaed116b80ab22a2	35	22	4	n30	24	L	-0.9591912679087502	PalmatGasmat	Neutral	Q7XJJ7|FAAH_ARATH Fatty acid amide hydrolase
326cbfb75576f212d78e52a66d3ff2e2	26	28	11	n33	44	J	-0.1501984481290554	PalmatGasmat	Neutral	P52826|CACP_COLLI Carnitine O-acetyltransferase
fac85b412e800f58a37183d2b4d488ad	26	31	16	n75	86	J	3.6074815739830175	PalmatGasmat	Positive	Q3SZH7|LKHA4_BOVIN Leukotriene A-4 hydrolase
b214a320fb39ea3991018b8721fe4b6a	32	26	4	n19	14	K	0.22349457977196754	PalmatGasmat	Neutral	Q6DF67|ISOC2_XENTR Isochorismatase domain-containing protein 2
b214a320fb39ea3991018b8721fe4b6a	35	26	5	n19	17	L	-1.0807469959874152	PalmatGasmat	Neutral	Q6DF67|ISOC2_XENTR Isochorismatase domain-containing protein 2
b214a320fb39ea3991018b8721fe4b6a	32	28	6	n36	26	K	0.508047166733244	PalmatGasmat	Neutral	Q6DF67|ISOC2_XENTR Isochorismatase domain-containing protein 2
b214a320fb39ea3991018b8721fe4b6a	35	28	7	n36	29	L	-1.3147675848926461	PalmatGasmat	Neutral	Q6DF67|ISOC2_XENTR Isochorismatase domain-containing protein 2
b214a320fb39ea3991018b8721fe4b6a	26	31	13	n64	61	J	1.59225364452483	PalmatGasmat	Neutral	Q6DF67|ISOC2_XENTR Isochorismatase domain-containing protein 2
1f82ae0ade0576d1de9451953687665e	35	28	11	n90	87	L	-0.036759267338368436	PalmatGasmat	Neutral	B3DLA6|DICER_XENTR Endoribonuclease Dicer
1f82ae0ade0576d1de9451953687665e	32	28	12	n90	88	K	0.19549396635236538	PalmatGasmat	Neutral	B3DLA6|DICER_XENTR Endoribonuclease Dicer
1b655f396e2ce8e21cbcd54d26c2ff2f	32	19	3	n40	33	K	1.7175710323583384	PalmatGasmat	Neutral	Q5R3I4|TTC38_HUMAN Tetratricopeptide repeat protein 38
7a6703bc1fadc42d2870c6b902f4d4a8	26	24	4	n14	19	J	2.1593407823527118	PalmatGasmat	Positive	Q9Z247|FKBP9_MOUSE Peptidyl-prolyl cis-trans isomerase FKBP9
7a6703bc1fadc42d2870c6b902f4d4a8	32	35	16	n92	87	K	0.20909836550990624	PalmatGasmat	Neutral	Q9Z247|FKBP9_MOUSE Peptidyl-prolyl cis-trans isomerase FKBP9
7a6703bc1fadc42d2870c6b902f4d4a8	35	35	17	n92	89	L	-0.3269627641601505	PalmatGasmat	Neutral	Q9Z247|FKBP9_MOUSE Peptidyl-prolyl cis-trans isomerase FKBP9
473c4538fc76686cb0816323875060e5	N37	39	40	n60	n61	E	0.12327830786918835	PalmatGasmat	Neutral	Q78KK3|S22AI_MOUSE Solute carrier family 22 member 18
473c4538fc76686cb0816323875060e5	32	40	14	n61	56	K	1.1142313322648727	PalmatGasmat	Neutral	Q78KK3|S22AI_MOUSE Solute carrier family 22 member 18
473c4538fc76686cb0816323875060e5	35	40	15	n61	58	L	-1.3120167697800498	PalmatGasmat	Neutral	Q78KK3|S22AI_MOUSE Solute carrier family 22 member 18
473c4538fc76686cb0816323875060e5	26	39	16	n60	59	J	-1.203022364411067	PalmatGasmat	Neutral	Q78KK3|S22AI_MOUSE Solute carrier family 22 member 18
473c4538fc76686cb0816323875060e5	32	45	22	n91	88	K	0.8001858233533031	PalmatGasmat	Neutral	Q78KK3|S22AI_MOUSE Solute carrier family 22 member 18
473c4538fc76686cb0816323875060e5	35	45	23	n91	90	L	-0.7228252353463983	PalmatGasmat	Neutral	Q78KK3|S22AI_MOUSE Solute carrier family 22 member 18
3d2d35634fca19a361e777e51a406092	26	27	5	n17	23	J	1.4181362265070447	PalmatGasmat	Neutral	P20749|BCL3_HUMAN B-cell lymphoma 3 protein
3d2d35634fca19a361e777e51a406092	32	43	18	n87	82	K	-0.3038506294828079	PalmatGasmat	Neutral	P20749|BCL3_HUMAN B-cell lymphoma 3 protein
3d2d35634fca19a361e777e51a406092	35	43	19	n87	85	L	-0.4848238357324101	PalmatGasmat	Neutral	P20749|BCL3_HUMAN B-cell lymphoma 3 protein
3f1e75867c092fb3c9f8243562fb4e7a	32	20	7	n55	47	K	-1.6776802203009795	PalmatGasmat	Neutral	A7RU46|NAPA_NEMVE Nck-associated protein 1 homolog
3f1e75867c092fb3c9f8243562fb4e7a	35	20	8	n55	53	L	0.38054256409910264	PalmatGasmat	Neutral	A7RU46|NAPA_NEMVE Nck-associated protein 1 homolog
3f1e75867c092fb3c9f8243562fb4e7a	26	21	10	n62	60	J	3.298192038812606	PalmatGasmat	Positive	A7RU46|NAPA_NEMVE Nck-associated protein 1 homolog
1d6c78c06047f26346e2f9e145be6f24	26	21	6	n50	45	J	1.0385802889422497	PalmatGasmat	Neutral	Q2M389|WASH7_HUMAN WASH complex subunit SWIP {ECO:0000305}
eec7135e17066a44de22a22e749a794e	32	25	4	n29	21	K	0.8995390994750682	PalmatGasmat	Neutral	O14981|BTAF1_HUMAN TATA-binding protein-associated factor 172
58e6bfb2285706eeb98cf59727f05681	35	26	4	n38	33	L	0.08906069792167084	PalmatGasmat	Neutral	Q10569|CPSF1_BOVIN Cleavage and polyadenylation specificity factor subunit 1
4e07571f57d9e1c977aafa083c43fee9	26	19	3	n21	23	J	-1.4964795710273668	PalmatGasmat	Neutral	P10860|DHE3_RAT Glutamate dehydrogenase 1, mitochondrial
4e07571f57d9e1c977aafa083c43fee9	32	25	9	n79	70	K	0.40726069051995006	PalmatGasmat	Neutral	P10860|DHE3_RAT Glutamate dehydrogenase 1, mitochondrial
4e07571f57d9e1c977aafa083c43fee9	35	25	10	n79	73	L	-0.4673106710255931	PalmatGasmat	Neutral	P10860|DHE3_RAT Glutamate dehydrogenase 1, mitochondrial
ce090205d65f0a85c3e363455b364f1d	N37	25	26	n26	n29	E	-1.2307742055076738	PalmatGasmat	Neutral	Q7SY29|G6PT3_DANRE Glucose-6-phosphate exchanger SLC37A2 {ECO:0000305}
ce090205d65f0a85c3e363455b364f1d	32	26	3	n29	26	K	-0.34396928124777293	PalmatGasmat	Neutral	Q7SY29|G6PT3_DANRE Glucose-6-phosphate exchanger SLC37A2 {ECO:0000305}
ce090205d65f0a85c3e363455b364f1d	35	26	4	n29	30	L	-0.8548151768922774	PalmatGasmat	Neutral	Q7SY29|G6PT3_DANRE Glucose-6-phosphate exchanger SLC37A2 {ECO:0000305}
ce090205d65f0a85c3e363455b364f1d	26	25	5	n26	31	J	2.9771113341849924	PalmatGasmat	Positive	Q7SY29|G6PT3_DANRE Glucose-6-phosphate exchanger SLC37A2 {ECO:0000305}
ce090205d65f0a85c3e363455b364f1d	35	34	11	n77	72	L	1.8269523177887788	PalmatGasmat	Neutral	Q7SY29|G6PT3_DANRE Glucose-6-phosphate exchanger SLC37A2 {ECO:0000305}
ce090205d65f0a85c3e363455b364f1d	32	34	12	n77	73	K	-2.0047672902282043	PalmatGasmat	Negative	Q7SY29|G6PT3_DANRE Glucose-6-phosphate exchanger SLC37A2 {ECO:0000305}
ce090205d65f0a85c3e363455b364f1d	26	32	15	n74	85	J	0.10845715910147681	PalmatGasmat	Neutral	Q7SY29|G6PT3_DANRE Glucose-6-phosphate exchanger SLC37A2 {ECO:0000305}
10953a7e0ef76a86b394d7f951a2a1f7	26	31	11	n49	52	J	0.34451623165398537	PalmatGasmat	Neutral	Q9Y4E6|WDR7_HUMAN WD repeat-containing protein 7
339a3630f26bbed16028a3e245c9c9b2	26	36	12	n40	42	J	1.1818091729798585	PalmatGasmat	Neutral	Q9VZW5|FMAR_DROME FMRFamide receptor
984e502d9a8dd4243790e2e9c289468a	26	15	7	n26	35	J	-0.11280080714641369	PalmatGasmat	Neutral	P10894|PLCB1_BOVIN 1-phosphatidylinositol 4,5-bisphosphate phosphodiesterase beta-1
7153da021cbdc24230487368fb3a7177	N37	27	28	n22	n26	E	1.258868483311966	PalmatGasmat	Neutral	Q8VIG3|RSPH1_MOUSE Radial spoke head 1 homolog
7153da021cbdc24230487368fb3a7177	32	28	7	n26	16	K	-0.08696642959769109	PalmatGasmat	Neutral	Q8VIG3|RSPH1_MOUSE Radial spoke head 1 homolog
7153da021cbdc24230487368fb3a7177	35	28	8	n26	19	L	1.4135191131622054	PalmatGasmat	Neutral	Q8VIG3|RSPH1_MOUSE Radial spoke head 1 homolog
7153da021cbdc24230487368fb3a7177	26	27	9	n22	24	J	0.19127680184598295	PalmatGasmat	Neutral	Q8VIG3|RSPH1_MOUSE Radial spoke head 1 homolog
7153da021cbdc24230487368fb3a7177	N37	34	35	n65	n69	E	-0.9898783738526179	PalmatGasmat	Neutral	Q8VIG3|RSPH1_MOUSE Radial spoke head 1 homolog
7153da021cbdc24230487368fb3a7177	32	35	13	n69	61	K	-0.03269190854316033	PalmatGasmat	Neutral	Q8VIG3|RSPH1_MOUSE Radial spoke head 1 homolog
7153da021cbdc24230487368fb3a7177	35	35	14	n69	64	L	-0.9529210095658152	PalmatGasmat	Neutral	Q8VIG3|RSPH1_MOUSE Radial spoke head 1 homolog
7153da021cbdc24230487368fb3a7177	26	34	15	n65	69	J	0.45551575992657034	PalmatGasmat	Neutral	Q8VIG3|RSPH1_MOUSE Radial spoke head 1 homolog
96a127944ed57a0aeecebd141f63f34c	N37	26	27	n64	n68	E	-0.75452141945249	PalmatGasmat	Neutral	Q99020|ROAA_MOUSE Heterogeneous nuclear ribonucleoprotein A/B
96a127944ed57a0aeecebd141f63f34c	32	27	9	n68	62	K	-1.085517112779339	PalmatGasmat	Neutral	Q99020|ROAA_MOUSE Heterogeneous nuclear ribonucleoprotein A/B
96a127944ed57a0aeecebd141f63f34c	35	27	10	n68	65	L	0.1398790282955075	PalmatGasmat	Neutral	Q99020|ROAA_MOUSE Heterogeneous nuclear ribonucleoprotein A/B
96a127944ed57a0aeecebd141f63f34c	N37	30	31	n84	n86	E	-0.45551419070626253	PalmatGasmat	Neutral	Q99020|ROAA_MOUSE Heterogeneous nuclear ribonucleoprotein A/B
96a127944ed57a0aeecebd141f63f34c	32	31	14	n86	80	K	-0.1901480418810331	PalmatGasmat	Neutral	Q99020|ROAA_MOUSE Heterogeneous nuclear ribonucleoprotein A/B
96a127944ed57a0aeecebd141f63f34c	35	31	15	n86	83	L	-0.29839809732510886	PalmatGasmat	Neutral	Q99020|ROAA_MOUSE Heterogeneous nuclear ribonucleoprotein A/B
96a127944ed57a0aeecebd141f63f34c	26	30	16	n84	86	J	1.8414653417307911	PalmatGasmat	Neutral	Q99020|ROAA_MOUSE Heterogeneous nuclear ribonucleoprotein A/B
3dbc6b6eceb19b87443c6841f7df132d	32	30	8	n56	46	K	-0.8671469218192587	PalmatGasmat	Neutral	Q6PFX9|TNKS1_MOUSE Tankyrase-1
b876067dbe63ba6f3988d2ecc73fa7a2	35	23	2	n27	20	L	0.5161568896816283	PalmatGasmat	Neutral	Q99571|P2RX4_HUMAN P2X purinoceptor 4
b876067dbe63ba6f3988d2ecc73fa7a2	32	23	3	n27	21	K	3.6276371163608694	PalmatGasmat	Positive	Q99571|P2RX4_HUMAN P2X purinoceptor 4
703e286018a19fae08df7b279df761db	26	22	3	n17	17	J	1.6226134117251905	PalmatGasmat	Neutral	P30352|SRSF2_CHICK Serine/arginine-rich splicing factor 2
1556f41b2596cb12df15d7c224a8a0c2	35	32	12	n75	73	L	-1.991676374872378	PalmatGasmat	Neutral	P70031|CCKAR_XENLA Cholecystokinin receptor
1556f41b2596cb12df15d7c224a8a0c2	32	32	13	n75	74	K	2.793209912100011	PalmatGasmat	Positive	P70031|CCKAR_XENLA Cholecystokinin receptor
d9255039cab5b2e892d27c748a2620ab	26	22	7	n54	54	J	1.461641310742448	PalmatGasmat	Neutral	Q13308|PTK7_HUMAN Inactive tyrosine-protein kinase 7
d9255039cab5b2e892d27c748a2620ab	N37	23	24	n65	n68	E	-2.6198655306972327	PalmatGasmat	Negative	Q13308|PTK7_HUMAN Inactive tyrosine-protein kinase 7
d9255039cab5b2e892d27c748a2620ab	32	24	8	n68	62	K	-1.1037470707820083	PalmatGasmat	Neutral	Q13308|PTK7_HUMAN Inactive tyrosine-protein kinase 7
d9255039cab5b2e892d27c748a2620ab	35	24	9	n68	66	L	-1.1060657550512059	PalmatGasmat	Neutral	Q13308|PTK7_HUMAN Inactive tyrosine-protein kinase 7
b1a9c139b82b3c5d41f26066b9b7c41c	26	24	11	n61	67	J	1.2886853551494348	PalmatGasmat	Neutral	B3DJT0|SART3_DANRE Squamous cell carcinoma antigen recognized by T-cells 3 {ECO:0000305}
71a4c72788cc09d7eeea7b55e275bbd9	N37	21	22	n17	n21	E	-2.9738044393732244	PalmatGasmat	Negative	O14976|GAK_HUMAN Cyclin-G-associated kinase
71a4c72788cc09d7eeea7b55e275bbd9	32	22	4	n21	15	K	-2.5388998157795504	PalmatGasmat	Negative	O14976|GAK_HUMAN Cyclin-G-associated kinase
71a4c72788cc09d7eeea7b55e275bbd9	35	22	5	n21	17	L	-0.6248044802078958	PalmatGasmat	Neutral	O14976|GAK_HUMAN Cyclin-G-associated kinase
2a7cd68e0566c05681ad266437e5b515	35	20	5	n44	41	L	0.2637807340969303	PalmatGasmat	Neutral	Q9Y3Z3|SAMH1_HUMAN Deoxynucleoside triphosphate triphosphohydrolase SAMHD1
2a7cd68e0566c05681ad266437e5b515	32	26	11	n79	73	K	0.13600944834267867	PalmatGasmat	Neutral	Q9Y3Z3|SAMH1_HUMAN Deoxynucleoside triphosphate triphosphohydrolase SAMHD1
2a7cd68e0566c05681ad266437e5b515	35	26	12	n79	75	L	4.04760200053186	PalmatGasmat	Positive	Q9Y3Z3|SAMH1_HUMAN Deoxynucleoside triphosphate triphosphohydrolase SAMHD1
eab808aaef4df284aa26880d05e4576e	N37	25	26	n27	n30	E	-1.0783800138120825	PalmatGasmat	Neutral	Q8BYM7|RSH4A_MOUSE Radial spoke head protein 4 homolog A
eab808aaef4df284aa26880d05e4576e	32	26	4	n30	19	K	0.3353142291494263	PalmatGasmat	Neutral	Q8BYM7|RSH4A_MOUSE Radial spoke head protein 4 homolog A
eab808aaef4df284aa26880d05e4576e	35	26	5	n30	22	L	-1.6989659125275498	PalmatGasmat	Neutral	Q8BYM7|RSH4A_MOUSE Radial spoke head protein 4 homolog A
eab808aaef4df284aa26880d05e4576e	26	25	6	n27	27	J	0.9989756320526068	PalmatGasmat	Neutral	Q8BYM7|RSH4A_MOUSE Radial spoke head protein 4 homolog A
eab808aaef4df284aa26880d05e4576e	26	32	16	n68	76	J	1.6515618850469143	PalmatGasmat	Neutral	Q8BYM7|RSH4A_MOUSE Radial spoke head protein 4 homolog A
1d6c0f37cfd463ea29311293e03bce48	N37	18	19	n33	n37	E	-2.310145648274784	PalmatGasmat	Negative	Q9H2M9|RBGPR_HUMAN Rab3 GTPase-activating protein non-catalytic subunit
1d6c0f37cfd463ea29311293e03bce48	35	19	7	n37	37	L	-0.27836571285963296	PalmatGasmat	Neutral	Q9H2M9|RBGPR_HUMAN Rab3 GTPase-activating protein non-catalytic subunit
97c601d54f418006ca3ecc97e2473c0f	N37	21	22	n21	n25	E	-0.9914228171361937	PalmatGasmat	Neutral	Q5I0H9|PDIA5_RAT Protein disulfide-isomerase A5
9c4f4d345a0c2da17f58ff99b6745717	32	39	17	n79	76	K	-2.790463501328404	PalmatGasmat	Negative	P17276|PH4H_DROME Protein henna
9c4f4d345a0c2da17f58ff99b6745717	35	39	18	n79	79	L	-0.9456528793370687	PalmatGasmat	Neutral	P17276|PH4H_DROME Protein henna
63a35ebc4ff03204c9855c388444cd59	32	19	4	n48	43	K	-2.779777379452026	PalmatGasmat	Negative	P16638|ACLY_RAT ATP-citrate synthase
63a35ebc4ff03204c9855c388444cd59	35	19	5	n48	45	L	0.6693053237739983	PalmatGasmat	Neutral	P16638|ACLY_RAT ATP-citrate synthase
8843af38b4fd974270576b7403abef05	32	20	2	n14	10	K	0.12281780664886625	PalmatGasmat	Neutral	Q9D3W5|LRC71_MOUSE Leucine-rich repeat-containing protein 71
8843af38b4fd974270576b7403abef05	35	20	3	n14	12	L	1.3650639061562149	PalmatGasmat	Neutral	Q9D3W5|LRC71_MOUSE Leucine-rich repeat-containing protein 71
8843af38b4fd974270576b7403abef05	26	21	5	n16	20	J	-0.5956714337377792	PalmatGasmat	Neutral	Q9D3W5|LRC71_MOUSE Leucine-rich repeat-containing protein 71
8843af38b4fd974270576b7403abef05	26	26	7	n37	32	J	0.6467692629921686	PalmatGasmat	Neutral	Q9D3W5|LRC71_MOUSE Leucine-rich repeat-containing protein 71
0cea1b33983e869912c8f0526f531c6c	N37	27	28	n19	n22	E	-2.1198009126633672	PalmatGasmat	Negative	Q8R4V2|DUS15_MOUSE Dual specificity protein phosphatase 15 {ECO:0000250|UniProtKB:Q9H1R2}
0cea1b33983e869912c8f0526f531c6c	32	28	2	n22	16	K	-0.3282617626645777	PalmatGasmat	Neutral	Q8R4V2|DUS15_MOUSE Dual specificity protein phosphatase 15 {ECO:0000250|UniProtKB:Q9H1R2}
0cea1b33983e869912c8f0526f531c6c	35	28	3	n22	18	L	-2.5446872249188557	PalmatGasmat	Negative	Q8R4V2|DUS15_MOUSE Dual specificity protein phosphatase 15 {ECO:0000250|UniProtKB:Q9H1R2}
0cea1b33983e869912c8f0526f531c6c	26	27	4	n19	23	J	1.8727371277135103	PalmatGasmat	Neutral	Q8R4V2|DUS15_MOUSE Dual specificity protein phosphatase 15 {ECO:0000250|UniProtKB:Q9H1R2}
0cea1b33983e869912c8f0526f531c6c	26	29	5	n26	25	J	2.3875021517969914	PalmatGasmat	Positive	Q8R4V2|DUS15_MOUSE Dual specificity protein phosphatase 15 {ECO:0000250|UniProtKB:Q9H1R2}
0cea1b33983e869912c8f0526f531c6c	N37	29	30	n26	n31	E	-1.6321935093877487	PalmatGasmat	Neutral	Q8R4V2|DUS15_MOUSE Dual specificity protein phosphatase 15 {ECO:0000250|UniProtKB:Q9H1R2}
0cea1b33983e869912c8f0526f531c6c	32	30	6	n31	27	K	-2.383660082109538	PalmatGasmat	Negative	Q8R4V2|DUS15_MOUSE Dual specificity protein phosphatase 15 {ECO:0000250|UniProtKB:Q9H1R2}
0cea1b33983e869912c8f0526f531c6c	35	30	7	n31	29	L	0.8831079699719244	PalmatGasmat	Neutral	Q8R4V2|DUS15_MOUSE Dual specificity protein phosphatase 15 {ECO:0000250|UniProtKB:Q9H1R2}
b836931ab4d3a87ac08c0480e3d757fe	26	20	2	n13	8	J	0.7347893168021905	PalmatGasmat	Neutral	Q91821|MELK_XENLA Maternal embryonic leucine zipper kinase
b836931ab4d3a87ac08c0480e3d757fe	26	27	13	n60	67	J	3.3657001417230576	PalmatGasmat	Positive	Q91821|MELK_XENLA Maternal embryonic leucine zipper kinase
021535f93316350f67d6283f7008b5fa	26	25	2	n15	11	J	-0.18834606296123463	PalmatGasmat	Neutral	P0C872|JMJD7_MOUSE JmjC domain-containing protein 7
021535f93316350f67d6283f7008b5fa	35	32	11	n55	55	L	-2.6192035981977413	PalmatGasmat	Negative	P0C872|JMJD7_MOUSE JmjC domain-containing protein 7
021535f93316350f67d6283f7008b5fa	32	39	17	n83	81	K	0.48196505635207765	PalmatGasmat	Neutral	P0C872|JMJD7_MOUSE JmjC domain-containing protein 7
021535f93316350f67d6283f7008b5fa	35	39	18	n83	84	L	-1.339947124726089	PalmatGasmat	Neutral	P0C872|JMJD7_MOUSE JmjC domain-containing protein 7
94ea9abcdb525e55c7e2a64fada709ce	32	33	12	n66	62	K	0.8581429865872513	PalmatGasmat	Neutral	P20735|GGT1_PIG Gamma-glutamyltranspeptidase 1
94ea9abcdb525e55c7e2a64fada709ce	35	33	13	n66	63	L	-0.9442062820897288	PalmatGasmat	Neutral	P20735|GGT1_PIG Gamma-glutamyltranspeptidase 1
442087fc28138fb9cb47090c2b8cbd2b	N37	24	25	n54	n60	E	-1.284214599018033	PalmatGasmat	Neutral	O94827|PKHG5_HUMAN Pleckstrin homology domain-containing family G member 5
442087fc28138fb9cb47090c2b8cbd2b	32	25	9	n60	57	K	-1.3514251360168326	PalmatGasmat	Neutral	O94827|PKHG5_HUMAN Pleckstrin homology domain-containing family G member 5
442087fc28138fb9cb47090c2b8cbd2b	35	25	10	n60	60	L	-0.2704353180058565	PalmatGasmat	Neutral	O94827|PKHG5_HUMAN Pleckstrin homology domain-containing family G member 5
219aae635be8655eff866d0a3b45f795	32	25	8	n53	47	K	-2.015228818628597	PalmatGasmat	Negative	Q9NSI6|BRWD1_HUMAN Bromodomain and WD repeat-containing protein 1
219aae635be8655eff866d0a3b45f795	35	25	9	n53	50	L	-1.2444256608416757	PalmatGasmat	Neutral	Q9NSI6|BRWD1_HUMAN Bromodomain and WD repeat-containing protein 1
e5f7bcb349889a7670d11c64ce711c3c	N37	29	30	n20	n23	E	-1.5921969170377948	PalmatGasmat	Neutral	Q00341|VIGLN_HUMAN Vigilin
e5f7bcb349889a7670d11c64ce711c3c	32	30	2	n23	17	K	-1.2383090437958262	PalmatGasmat	Neutral	Q00341|VIGLN_HUMAN Vigilin
e5f7bcb349889a7670d11c64ce711c3c	35	30	3	n23	20	L	-0.2442107362245728	PalmatGasmat	Neutral	Q00341|VIGLN_HUMAN Vigilin
e5f7bcb349889a7670d11c64ce711c3c	26	29	4	n20	25	J	-0.2625358463768933	PalmatGasmat	Neutral	Q00341|VIGLN_HUMAN Vigilin
5010105d4f48aaad9dcc81636f0a7e63	32	34	13	n61	54	K	-2.8785684269072997	PalmatGasmat	Negative	Q13367|AP3B2_HUMAN AP-3 complex subunit beta-2
5010105d4f48aaad9dcc81636f0a7e63	35	34	14	n61	57	L	1.6336422906715955	PalmatGasmat	Neutral	Q13367|AP3B2_HUMAN AP-3 complex subunit beta-2
87c365632ef1e9ffff6f1b2e41196de7	32	20	2	n14	6	K	1.5456932850256475	PalmatGasmat	Neutral	C3YWU0|FUCO_BRAFL Alpha-L-fucosidase
4b0b02265b0784d2b29135600ef9db0a	N37	26	27	n39	n43	E	-2.5374782553741526	PalmatGasmat	Negative	E2RYF8|TPX2_PATPE Targeting protein for Xklp2 homolog
4b0b02265b0784d2b29135600ef9db0a	32	27	7	n43	37	K	-2.4922165154839573	PalmatGasmat	Negative	E2RYF8|TPX2_PATPE Targeting protein for Xklp2 homolog
4b0b02265b0784d2b29135600ef9db0a	35	27	8	n43	40	L	-0.3446416858317074	PalmatGasmat	Neutral	E2RYF8|TPX2_PATPE Targeting protein for Xklp2 homolog
4b0b02265b0784d2b29135600ef9db0a	26	26	9	n39	44	J	2.6878670729234986	PalmatGasmat	Positive	E2RYF8|TPX2_PATPE Targeting protein for Xklp2 homolog
4ec0bfe52c6e75bbced60f7137e57762	26	21	11	n29	43	J	1.369467913496819	PalmatGasmat	Neutral	Q86XH1|IQCA1_HUMAN IQ and AAA domain-containing protein 1
0a0aa783ef35500067a2fa8d19bfc84d	N37	39	40	n40	n43	E	1.1075800916270373	PalmatGasmat	Neutral	Q99NF1|BCDO2_MOUSE Beta,beta-carotene 9',10'-oxygenase
0a0aa783ef35500067a2fa8d19bfc84d	32	40	10	n43	37	K	1.7249121294803957	PalmatGasmat	Neutral	Q99NF1|BCDO2_MOUSE Beta,beta-carotene 9',10'-oxygenase
0a0aa783ef35500067a2fa8d19bfc84d	35	40	11	n43	40	L	0.5368485804515951	PalmatGasmat	Neutral	Q99NF1|BCDO2_MOUSE Beta,beta-carotene 9',10'-oxygenase
0a0aa783ef35500067a2fa8d19bfc84d	26	42	17	n49	54	J	0.15932207290003805	PalmatGasmat	Neutral	Q99NF1|BCDO2_MOUSE Beta,beta-carotene 9',10'-oxygenase
85931b1853e34107b826449ea7903231	32	17	2	n19	8	K	-1.4677114324311682	PalmatGasmat	Neutral	Q27607|DPOG1_DROME DNA polymerase subunit gamma-1, mitochondrial
85931b1853e34107b826449ea7903231	35	17	3	n19	11	L	0.999982700848354	PalmatGasmat	Neutral	Q27607|DPOG1_DROME DNA polymerase subunit gamma-1, mitochondrial
85931b1853e34107b826449ea7903231	26	14	6	n14	23	J	0.47179417274901503	PalmatGasmat	Neutral	Q27607|DPOG1_DROME DNA polymerase subunit gamma-1, mitochondrial
9327546e95cc480371ef114f287178d3	32	25	4	n27	18	K	-0.05911719773628919	PalmatGasmat	Neutral	Q5RHR6|BROMI_DANRE Protein broad-minded
9327546e95cc480371ef114f287178d3	35	25	5	n27	21	L	-0.42310688873747465	PalmatGasmat	Neutral	Q5RHR6|BROMI_DANRE Protein broad-minded
0ca687913c2258b55f1a7045a3b4721b	26	24	7	n32	38	J	2.4977923756794636	PalmatGasmat	Positive	Q9VHH9|JHD1_DROME JmjC domain-containing histone demethylation protein 1
0ca687913c2258b55f1a7045a3b4721b	N37	27	28	n48	n51	E	-2.764109529995012	PalmatGasmat	Negative	Q9VHH9|JHD1_DROME JmjC domain-containing histone demethylation protein 1
d047bb4f8f5e84d0835687c15ff127a8	N37	19	20	n27	n32	E	-3.169537395133819	PalmatGasmat	Negative	Q8BHG1|NRDC_MOUSE Nardilysin
d047bb4f8f5e84d0835687c15ff127a8	26	19	10	n27	37	J	0.3689144607652736	PalmatGasmat	Neutral	Q8BHG1|NRDC_MOUSE Nardilysin
0b70cc0d68a875691dc03d6a2d9d7df3	N37	26	27	n66	n68	E	-2.2774940041285987	PalmatGasmat	Negative	B7ZC77|CTNA2_DANRE Catenin alpha-2
0b70cc0d68a875691dc03d6a2d9d7df3	32	27	9	n68	63	K	-4.280437743462398	PalmatGasmat	Negative	B7ZC77|CTNA2_DANRE Catenin alpha-2
0b70cc0d68a875691dc03d6a2d9d7df3	35	27	10	n68	65	L	0.19448172897984095	PalmatGasmat	Neutral	B7ZC77|CTNA2_DANRE Catenin alpha-2
0b70cc0d68a875691dc03d6a2d9d7df3	26	26	11	n66	68	J	3.3464923578160075	PalmatGasmat	Positive	B7ZC77|CTNA2_DANRE Catenin alpha-2
c6043e5af44c04a3800986da8290b2e2	N37	22	23	n29	n30	E	-0.27445275236555156	PalmatGasmat	Neutral	Q942L2|PDI22_ORYSJ Protein disulfide isomerase-like 2-2
c6043e5af44c04a3800986da8290b2e2	32	23	6	n30	28	K	0.05026415392979518	PalmatGasmat	Neutral	Q942L2|PDI22_ORYSJ Protein disulfide isomerase-like 2-2
c6043e5af44c04a3800986da8290b2e2	35	23	7	n30	31	L	-0.3486448677843573	PalmatGasmat	Neutral	Q942L2|PDI22_ORYSJ Protein disulfide isomerase-like 2-2
c6043e5af44c04a3800986da8290b2e2	26	22	8	n29	36	J	1.1691307241620104	PalmatGasmat	Neutral	Q942L2|PDI22_ORYSJ Protein disulfide isomerase-like 2-2
01ab07e4c7434a5e2b2dbbba373d37d0	N37	24	27	n32	n40	E	-0.9438268252208221	PalmatGasmat	Neutral	Q11011|PSA_MOUSE Puromycin-sensitive aminopeptidase
01ab07e4c7434a5e2b2dbbba373d37d0	32	27	9	n40	36	K	-0.005956010180415851	PalmatGasmat	Neutral	Q11011|PSA_MOUSE Puromycin-sensitive aminopeptidase
01ab07e4c7434a5e2b2dbbba373d37d0	35	27	10	n40	39	L	-0.8232307020963486	PalmatGasmat	Neutral	Q11011|PSA_MOUSE Puromycin-sensitive aminopeptidase
37ff22d9bf54297b16acac4eadf3235b	N37	22	23	n27	n30	E	-1.176678955709526	PalmatGasmat	Neutral	Q8K4Y7|CANT1_RAT Soluble calcium-activated nucleotidase 1
37ff22d9bf54297b16acac4eadf3235b	32	23	2	n30	22	K	-0.8800011219724386	PalmatGasmat	Neutral	Q8K4Y7|CANT1_RAT Soluble calcium-activated nucleotidase 1
37ff22d9bf54297b16acac4eadf3235b	35	23	3	n30	25	L	0.08391809908565971	PalmatGasmat	Neutral	Q8K4Y7|CANT1_RAT Soluble calcium-activated nucleotidase 1
37ff22d9bf54297b16acac4eadf3235b	26	22	4	n27	30	J	0.4186270657171312	PalmatGasmat	Neutral	Q8K4Y7|CANT1_RAT Soluble calcium-activated nucleotidase 1
37ff22d9bf54297b16acac4eadf3235b	N37	29	30	n61	n64	E	-1.1257290625304914	PalmatGasmat	Neutral	Q8K4Y7|CANT1_RAT Soluble calcium-activated nucleotidase 1
37ff22d9bf54297b16acac4eadf3235b	32	30	11	n64	58	K	-3.4552422024188125	PalmatGasmat	Negative	Q8K4Y7|CANT1_RAT Soluble calcium-activated nucleotidase 1
37ff22d9bf54297b16acac4eadf3235b	35	30	12	n64	60	L	1.8074564822660741	PalmatGasmat	Neutral	Q8K4Y7|CANT1_RAT Soluble calcium-activated nucleotidase 1
37ff22d9bf54297b16acac4eadf3235b	26	29	13	n61	65	J	0.364507154425706	PalmatGasmat	Neutral	Q8K4Y7|CANT1_RAT Soluble calcium-activated nucleotidase 1
e53e14b5561c3eb302946274626d8fa8	N37	18	19	n47	n50	E	-0.8325976541194677	PalmatGasmat	Neutral	Q7SYD5|SC31A_DANRE Protein transport protein Sec31A
e53e14b5561c3eb302946274626d8fa8	32	19	6	n50	46	K	-1.1712671756255222	PalmatGasmat	Neutral	Q7SYD5|SC31A_DANRE Protein transport protein Sec31A
e53e14b5561c3eb302946274626d8fa8	26	18	10	n47	58	J	2.2737105220729026	PalmatGasmat	Positive	Q7SYD5|SC31A_DANRE Protein transport protein Sec31A
616b303e21a7d79937bc2b8bcccb4b8b	32	18	5	n28	19	K	-0.9069743176954763	PalmatGasmat	Neutral	O70546|KDM6A_MOUSE Lysine-specific demethylase 6A
616b303e21a7d79937bc2b8bcccb4b8b	35	18	6	n28	22	L	-2.174060866365262	PalmatGasmat	Negative	O70546|KDM6A_MOUSE Lysine-specific demethylase 6A
616b303e21a7d79937bc2b8bcccb4b8b	26	16	8	n22	30	J	1.6587272514009688	PalmatGasmat	Neutral	O70546|KDM6A_MOUSE Lysine-specific demethylase 6A
69d6db75a84763d3d60a10494aabf56d	26	31	12	n52	57	J	3.0354105798456064	PalmatGasmat	Positive	P30974|TLR1_DROME Tachykinin-like peptides receptor 86C
69d6db75a84763d3d60a10494aabf56d	32	34	14	n74	73	K	-0.11442322628480557	PalmatGasmat	Neutral	P30974|TLR1_DROME Tachykinin-like peptides receptor 86C
74c4225bf9293b32311b00764dbd0683	26	22	4	n20	21	J	-0.5059980667466614	PalmatGasmat	Neutral	Q5Y5T5|ZDHC8_MOUSE Probable palmitoyltransferase ZDHHC8
74c4225bf9293b32311b00764dbd0683	26	29	7	n34	35	J	0.6870100767206649	PalmatGasmat	Neutral	Q5Y5T5|ZDHC8_MOUSE Probable palmitoyltransferase ZDHHC8
74c4225bf9293b32311b00764dbd0683	26	34	16	n66	72	J	1.6356253902708107	PalmatGasmat	Neutral	Q5Y5T5|ZDHC8_MOUSE Probable palmitoyltransferase ZDHHC8
eeeef5a97116169dd1b40b065347be1e	32	25	8	n55	51	K	-2.368908680364191	PalmatGasmat	Negative	A9ULE9|DJC22_XENTR DnaJ homolog subfamily C member 22
eeeef5a97116169dd1b40b065347be1e	35	25	9	n55	54	L	2.192019586643822	PalmatGasmat	Positive	A9ULE9|DJC22_XENTR DnaJ homolog subfamily C member 22
9b2456f737323e32179a9fda4101539b	35	17	3	n29	23	L	0.9929295075011826	PalmatGasmat	Neutral	Q8BHY8|SNX14_MOUSE Sorting nexin-14
9b2456f737323e32179a9fda4101539b	32	17	4	n29	24	K	-2.4747585637773346	PalmatGasmat	Negative	Q8BHY8|SNX14_MOUSE Sorting nexin-14
9b2456f737323e32179a9fda4101539b	26	14	7	n25	36	J	2.2309183751829096	PalmatGasmat	Positive	Q8BHY8|SNX14_MOUSE Sorting nexin-14
a6f46b71bf1145243326d6fa28f5333e	N37	20	21	n31	n35	E	-0.9077085652007961	PalmatGasmat	Neutral	Q6P1A2|MBOA5_HUMAN Lysophospholipid acyltransferase 5
a6f46b71bf1145243326d6fa28f5333e	35	21	3	n35	26	L	1.436015069030638	PalmatGasmat	Neutral	Q6P1A2|MBOA5_HUMAN Lysophospholipid acyltransferase 5
a6f46b71bf1145243326d6fa28f5333e	32	21	4	n35	27	K	-3.436982541634332	PalmatGasmat	Negative	Q6P1A2|MBOA5_HUMAN Lysophospholipid acyltransferase 5
a6f46b71bf1145243326d6fa28f5333e	26	20	5	n31	34	J	2.0859561811191867	PalmatGasmat	Positive	Q6P1A2|MBOA5_HUMAN Lysophospholipid acyltransferase 5
a6f46b71bf1145243326d6fa28f5333e	32	26	10	n69	64	K	-3.3587570049188162	PalmatGasmat	Negative	Q6P1A2|MBOA5_HUMAN Lysophospholipid acyltransferase 5
a6f46b71bf1145243326d6fa28f5333e	35	26	11	n69	66	L	0.2128877100828882	PalmatGasmat	Neutral	Q6P1A2|MBOA5_HUMAN Lysophospholipid acyltransferase 5
c56e1e046b18f44ca53871fdca17d554	32	28	5	n43	41	K	0.7298511807208051	PalmatGasmat	Neutral	Q9H5L6|THAP9_HUMAN DNA transposase THAP9
c56e1e046b18f44ca53871fdca17d554	35	28	6	n43	42	L	0.597930658646241	PalmatGasmat	Neutral	Q9H5L6|THAP9_HUMAN DNA transposase THAP9
c56e1e046b18f44ca53871fdca17d554	35	34	11	n57	53	L	0.5524009611034999	PalmatGasmat	Neutral	Q9H5L6|THAP9_HUMAN DNA transposase THAP9
c56e1e046b18f44ca53871fdca17d554	26	39	14	n72	67	J	-9.485696130570385e-4	PalmatGasmat	Neutral	Q9H5L6|THAP9_HUMAN DNA transposase THAP9
04718ff43306fb1a7ed2b0a5b7ac2602	26	31	12	n65	62	J	0.7602994259895676	PalmatGasmat	Neutral	Q5R806|PTGR2_PONAB Prostaglandin reductase 2
7e765c1c3beb6702df595b75a9649fec	32	22	5	n64	54	K	-3.4940956325239463	PalmatGasmat	Negative	Q80UK8|INT2_MOUSE Integrator complex subunit 2
aea83917f30ee10cd625659abe962815	26	21	13	n57	69	J	1.9505910998019151	PalmatGasmat	Neutral	Q16706|MA2A1_HUMAN Alpha-mannosidase 2
e231e4db3b09e8a1e19860bbce31f148	32	29	6	n38	31	K	-2.8824991648608562	PalmatGasmat	Negative	P13807|GYS1_HUMAN Glycogen [starch] synthase, muscle
e231e4db3b09e8a1e19860bbce31f148	35	29	7	n38	34	L	-0.9757901335671832	PalmatGasmat	Neutral	P13807|GYS1_HUMAN Glycogen [starch] synthase, muscle
b3292e8d78bab326fb2aa5f80c39c97d	26	24	10	n35	47	J	3.388123854878698	PalmatGasmat	Positive	Q2NKQ1|SGSM1_HUMAN Small G protein signaling modulator 1
77a9309a5a6a077bae6549ff581b5ecb	26	30	12	n56	65	J	0.5421704860417575	PalmatGasmat	Neutral	Q8IWF2|FXRD2_HUMAN FAD-dependent oxidoreductase domain-containing protein 2
324fc4c37d167cb8b104276cc67ed1a1	35	36	9	n46	36	L	-1.2576824884335787	PalmatGasmat	Neutral	A9CPT4|TDRD1_ORYLA Tudor domain-containing protein 1
324fc4c37d167cb8b104276cc67ed1a1	32	36	10	n46	37	K	0.024906037746491513	PalmatGasmat	Neutral	A9CPT4|TDRD1_ORYLA Tudor domain-containing protein 1
3bfce6963123851f1de4b97960428254	32	31	8	n37	29	K	-1.961254633220743	PalmatGasmat	Neutral	Q9ES34|UBE3B_MOUSE Ubiquitin-protein ligase E3B
9b789901ec58c812eee2618b6e73489f	35	20	4	n21	20	L	0.7857855874849502	PalmatGasmat	Neutral	A6QNS3|ABR_BOVIN Active breakpoint cluster region-related protein
9b789901ec58c812eee2618b6e73489f	N37	26	27	n61	n64	E	-3.5620783053441496	PalmatGasmat	Negative	A6QNS3|ABR_BOVIN Active breakpoint cluster region-related protein
9b789901ec58c812eee2618b6e73489f	26	26	15	n61	78	J	1.604446111169641	PalmatGasmat	Neutral	A6QNS3|ABR_BOVIN Active breakpoint cluster region-related protein
8f8e1eecaa6f88304e95142c1028e65c	N37	19	20	n63	n66	E	-1.8884501204544673	PalmatGasmat	Neutral	O97902|ASAP1_BOVIN Arf-GAP with SH3 domain, ANK repeat and PH domain-containing protein 1
8f8e1eecaa6f88304e95142c1028e65c	32	20	6	n66	61	K	-0.31155539252208914	PalmatGasmat	Neutral	O97902|ASAP1_BOVIN Arf-GAP with SH3 domain, ANK repeat and PH domain-containing protein 1
7c19c66ae67f31cbf2835e4b3acd6753	26	22	6	n54	51	J	0.7662542899495365	PalmatGasmat	Neutral	Q80UP3|DGKZ_MOUSE Diacylglycerol kinase zeta
7c19c66ae67f31cbf2835e4b3acd6753	N37	22	23	n54	n63	E	-2.8455314708925266	PalmatGasmat	Negative	Q80UP3|DGKZ_MOUSE Diacylglycerol kinase zeta
8ad1f3e511feb332280fb7d335dc56f2	N37	16	18	n27	n33	E	-1.8875899337485635	PalmatGasmat	Neutral	Q80U35|ARHGH_MOUSE Rho guanine nucleotide exchange factor 17
8ad1f3e511feb332280fb7d335dc56f2	32	18	4	n33	29	K	-1.8689661018645038	PalmatGasmat	Neutral	Q80U35|ARHGH_MOUSE Rho guanine nucleotide exchange factor 17
0ab748631866d363ed5884986a1ecf68	35	24	3	n14	11	L	1.4863637125585634	PalmatGasmat	Neutral	Q9NVV5|AIG1_HUMAN Androgen-induced gene 1 protein
0ab748631866d363ed5884986a1ecf68	N37	27	29	n30	n35	E	-1.0358117095259602	PalmatGasmat	Neutral	Q9NVV5|AIG1_HUMAN Androgen-induced gene 1 protein
0ab748631866d363ed5884986a1ecf68	32	29	7	n35	30	K	-1.4107398967892477	PalmatGasmat	Neutral	Q9NVV5|AIG1_HUMAN Androgen-induced gene 1 protein
0ab748631866d363ed5884986a1ecf68	35	29	8	n35	33	L	0.22269262046308236	PalmatGasmat	Neutral	Q9NVV5|AIG1_HUMAN Androgen-induced gene 1 protein
ffa80af7d36fcd371f262e8e2c0c110b	26	21	4	n15	9	J	0.9159531486591275	PalmatGasmat	Neutral	Q2LAM0|FA2H_RAT Fatty acid 2-hydroxylase
ffa80af7d36fcd371f262e8e2c0c110b	N37	27	28	n58	n64	E	-0.5363784829766904	PalmatGasmat	Neutral	Q2LAM0|FA2H_RAT Fatty acid 2-hydroxylase
ffa80af7d36fcd371f262e8e2c0c110b	32	28	10	n64	57	K	-1.0001843321184716	PalmatGasmat	Neutral	Q2LAM0|FA2H_RAT Fatty acid 2-hydroxylase
ffa80af7d36fcd371f262e8e2c0c110b	35	28	11	n64	60	L	0.4024268888790758	PalmatGasmat	Neutral	Q2LAM0|FA2H_RAT Fatty acid 2-hydroxylase
ffa80af7d36fcd371f262e8e2c0c110b	26	27	12	n58	65	J	1.6833722641319684	PalmatGasmat	Neutral	Q2LAM0|FA2H_RAT Fatty acid 2-hydroxylase
73721d00e0321be052527c4df01dac52	N37	21	22	n36	n39	E	-5.078061782640799	PalmatGasmat	Negative	E1BYJ2|MSH6_CHICK DNA mismatch repair protein Msh6 {ECO:0000250|UniProtKB:P54276}
73721d00e0321be052527c4df01dac52	32	22	9	n39	39	K	-1.542460610307665	PalmatGasmat	Neutral	E1BYJ2|MSH6_CHICK DNA mismatch repair protein Msh6 {ECO:0000250|UniProtKB:P54276}
4859edea248a7e918c3750d89bdec8cf	32	18	2	n10	10	K	-1.894844617663853	PalmatGasmat	Neutral	Q3TD49|SPP2B_MOUSE Signal peptide peptidase-like 2B {ECO:0000250|UniProtKB:Q8TCT7}
4859edea248a7e918c3750d89bdec8cf	32	22	7	n20	19	K	-0.8416529133762795	PalmatGasmat	Neutral	Q3TD49|SPP2B_MOUSE Signal peptide peptidase-like 2B {ECO:0000250|UniProtKB:Q8TCT7}
01d1e00caf568cc103a6144203c1bafe	26	20	12	n67	77	J	0.28918266344491605	PalmatGasmat	Neutral	Q86XP1|DGKH_HUMAN Diacylglycerol kinase eta
1b554b13236064ff122ae4c42e189d56	26	14	6	n36	50	J	1.5696063823244448	PalmatGasmat	Neutral	Q28BX9|C2CD5_XENTR C2 domain-containing protein 5
3006cf26505bc706ee4d6baaa2d30c61	35	16	3	n24	18	L	0.2962729623781645	PalmatGasmat	Neutral	Q6P5E8|DGKQ_MOUSE Diacylglycerol kinase theta
4f447e739c43f88c454024f28a54f0ce	32	25	1	n21	12	K	0.2516956608043498	PalmatGasmat	Neutral	P49183|DNAS1_MOUSE Deoxyribonuclease-1
4f447e739c43f88c454024f28a54f0ce	35	25	2	n21	15	L	-1.2813113838931747	PalmatGasmat	Neutral	P49183|DNAS1_MOUSE Deoxyribonuclease-1
4f447e739c43f88c454024f28a54f0ce	32	30	5	n45	38	K	1.2031605133498926	PalmatGasmat	Neutral	P49183|DNAS1_MOUSE Deoxyribonuclease-1
4f447e739c43f88c454024f28a54f0ce	35	30	6	n45	40	L	-0.15969400709982953	PalmatGasmat	Neutral	P49183|DNAS1_MOUSE Deoxyribonuclease-1
4f447e739c43f88c454024f28a54f0ce	N37	34	35	n63	n65	E	-1.1894242406985893	PalmatGasmat	Neutral	P49183|DNAS1_MOUSE Deoxyribonuclease-1
4f447e739c43f88c454024f28a54f0ce	32	35	14	n65	58	K	1.0640206881775751	PalmatGasmat	Neutral	P49183|DNAS1_MOUSE Deoxyribonuclease-1
4f447e739c43f88c454024f28a54f0ce	35	35	15	n65	62	L	-4.0850429649434625	PalmatGasmat	Negative	P49183|DNAS1_MOUSE Deoxyribonuclease-1
4f447e739c43f88c454024f28a54f0ce	26	34	16	n63	64	J	3.115435009035194	PalmatGasmat	Positive	P49183|DNAS1_MOUSE Deoxyribonuclease-1
55ee9e3b5f39a1c7bdd0944cc9be2b0f	35	16	8	n62	65	L	-1.0304960000155152	PalmatGasmat	Neutral	P55196|AFAD_HUMAN Afadin
55ee9e3b5f39a1c7bdd0944cc9be2b0f	26	14	9	n51	67	J	0.8007560178642719	PalmatGasmat	Neutral	P55196|AFAD_HUMAN Afadin
cefe2a1f8fe38c6b77ac4f28aa37eb37	26	22	5	n34	36	J	0.5307365470222248	PalmatGasmat	Neutral	Q3SZ71|MPPB_BOVIN Mitochondrial-processing peptidase subunit beta
cefe2a1f8fe38c6b77ac4f28aa37eb37	N37	28	29	n61	n63	E	-0.7373715987568514	PalmatGasmat	Neutral	Q3SZ71|MPPB_BOVIN Mitochondrial-processing peptidase subunit beta
cefe2a1f8fe38c6b77ac4f28aa37eb37	32	29	11	n63	58	K	-0.45830705814342587	PalmatGasmat	Neutral	Q3SZ71|MPPB_BOVIN Mitochondrial-processing peptidase subunit beta
cefe2a1f8fe38c6b77ac4f28aa37eb37	35	29	12	n63	61	L	-0.23300645247382054	PalmatGasmat	Neutral	Q3SZ71|MPPB_BOVIN Mitochondrial-processing peptidase subunit beta
cefe2a1f8fe38c6b77ac4f28aa37eb37	26	28	13	n61	65	J	0.7947315691326432	PalmatGasmat	Neutral	Q3SZ71|MPPB_BOVIN Mitochondrial-processing peptidase subunit beta
91eab90dd5b38a3093ab0456504eca01	32	16	4	n53	44	K	-1.2372511988731374	PalmatGasmat	Neutral	P85120|DAPLE_XENLA Daple-like protein
91eab90dd5b38a3093ab0456504eca01	35	16	5	n53	47	L	0.9049461104513695	PalmatGasmat	Neutral	P85120|DAPLE_XENLA Daple-like protein
1cabd2cbb74de15b483d7daf07449907	N37	24	25	n58	n62	E	-4.447808468079228	PalmatGasmat	Negative	Q9H9Y6|RPA2_HUMAN DNA-directed RNA polymerase I subunit RPA2
1cabd2cbb74de15b483d7daf07449907	32	25	9	n62	57	K	-2.2493100603613323	PalmatGasmat	Negative	Q9H9Y6|RPA2_HUMAN DNA-directed RNA polymerase I subunit RPA2
1cabd2cbb74de15b483d7daf07449907	35	25	10	n62	61	L	-1.292528638413495	PalmatGasmat	Neutral	Q9H9Y6|RPA2_HUMAN DNA-directed RNA polymerase I subunit RPA2
171f8611e02e4f34e7d6d8bfcab3ef12	32	26	2	n23	13	K	-1.015054522043941	PalmatGasmat	Neutral	Q5BLE8|RETST_DANRE Putative all-trans-retinol 13,14-reductase
171f8611e02e4f34e7d6d8bfcab3ef12	35	26	3	n23	16	L	0.15842575224959257	PalmatGasmat	Neutral	Q5BLE8|RETST_DANRE Putative all-trans-retinol 13,14-reductase
171f8611e02e4f34e7d6d8bfcab3ef12	32	36	14	n68	62	K	-1.9293125503506126	PalmatGasmat	Neutral	Q5BLE8|RETST_DANRE Putative all-trans-retinol 13,14-reductase
171f8611e02e4f34e7d6d8bfcab3ef12	35	36	15	n68	65	L	1.5686163365153742	PalmatGasmat	Neutral	Q5BLE8|RETST_DANRE Putative all-trans-retinol 13,14-reductase
2d285036916975e9e442d51920994b5c	35	17	2	n50	40	L	1.9387720517287854	PalmatGasmat	Neutral	P20595|GCYB1_RAT Guanylate cyclase soluble subunit beta-1
2d285036916975e9e442d51920994b5c	32	17	3	n50	41	K	-2.02747796190437	PalmatGasmat	Negative	P20595|GCYB1_RAT Guanylate cyclase soluble subunit beta-1
f581eefbb3bb22d5e6c2a83699f037a7	32	23	3	n34	27	K	-3.2459689814613433	PalmatGasmat	Negative	Q80U95|UBE3C_MOUSE Ubiquitin-protein ligase E3C
f581eefbb3bb22d5e6c2a83699f037a7	35	23	4	n34	29	L	0.880856665590607	PalmatGasmat	Neutral	Q80U95|UBE3C_MOUSE Ubiquitin-protein ligase E3C
f581eefbb3bb22d5e6c2a83699f037a7	32	24	5	n36	30	K	-1.1288191772028005	PalmatGasmat	Neutral	Q80U95|UBE3C_MOUSE Ubiquitin-protein ligase E3C
f581eefbb3bb22d5e6c2a83699f037a7	35	24	6	n36	34	L	0.6574959592987958	PalmatGasmat	Neutral	Q80U95|UBE3C_MOUSE Ubiquitin-protein ligase E3C
c03bdf49a46892182be3db194c8a7764	N37	20	21	n13	n16	E	-1.4640570160203672	PalmatGasmat	Neutral	Q69ZQ1|K1161_MOUSE Uncharacterized family 31 glucosidase KIAA1161
c03bdf49a46892182be3db194c8a7764	32	21	1	n16	7	K	-0.015200550291433655	PalmatGasmat	Neutral	Q69ZQ1|K1161_MOUSE Uncharacterized family 31 glucosidase KIAA1161
c03bdf49a46892182be3db194c8a7764	26	20	4	n13	18	J	0.26723251497828515	PalmatGasmat	Neutral	Q69ZQ1|K1161_MOUSE Uncharacterized family 31 glucosidase KIAA1161
4f8763fe850584b511f606371e120c24	32	17	4	n36	31	K	0.07544418363088326	PalmatGasmat	Neutral	Q9HAC7|SUCHY_HUMAN Succinate--hydroxymethylglutarate CoA-transferase
4f8763fe850584b511f606371e120c24	35	17	5	n36	35	L	0.5520149621142113	PalmatGasmat	Neutral	Q9HAC7|SUCHY_HUMAN Succinate--hydroxymethylglutarate CoA-transferase
4f8763fe850584b511f606371e120c24	26	21	7	n53	47	J	1.4635449978224324	PalmatGasmat	Neutral	Q9HAC7|SUCHY_HUMAN Succinate--hydroxymethylglutarate CoA-transferase
4f8763fe850584b511f606371e120c24	N37	21	22	n53	n57	E	-2.5504455995782456	PalmatGasmat	Negative	Q9HAC7|SUCHY_HUMAN Succinate--hydroxymethylglutarate CoA-transferase
4f8763fe850584b511f606371e120c24	32	22	8	n57	49	K	-2.478955677842693	PalmatGasmat	Negative	Q9HAC7|SUCHY_HUMAN Succinate--hydroxymethylglutarate CoA-transferase
4f8763fe850584b511f606371e120c24	35	22	9	n57	52	L	0.7288713101334023	PalmatGasmat	Neutral	Q9HAC7|SUCHY_HUMAN Succinate--hydroxymethylglutarate CoA-transferase
2c04dad77dc222d02e11a574c700f8bd	N37	22	23	n31	n35	E	0.45203780880118954	PalmatGasmat	Neutral	P19623|SPEE_HUMAN Spermidine synthase
2c04dad77dc222d02e11a574c700f8bd	32	23	4	n35	27	K	-1.9046163674124315	PalmatGasmat	Neutral	P19623|SPEE_HUMAN Spermidine synthase
2c04dad77dc222d02e11a574c700f8bd	35	23	5	n35	30	L	3.5800357935583964	PalmatGasmat	Positive	P19623|SPEE_HUMAN Spermidine synthase
2c04dad77dc222d02e11a574c700f8bd	26	22	6	n31	38	J	0.9239783596722487	PalmatGasmat	Neutral	P19623|SPEE_HUMAN Spermidine synthase
2c04dad77dc222d02e11a574c700f8bd	32	27	11	n64	64	K	-2.01158317062046	PalmatGasmat	Negative	P19623|SPEE_HUMAN Spermidine synthase
e83c3f645c32b9214a622c2e94189017	N37	20	21	n17	n20	E	-2.5769579877521975	PalmatGasmat	Negative	Q9Z2W0|DNPEP_MOUSE Aspartyl aminopeptidase
e83c3f645c32b9214a622c2e94189017	32	21	4	n20	14	K	-2.8555227406815114	PalmatGasmat	Negative	Q9Z2W0|DNPEP_MOUSE Aspartyl aminopeptidase
e83c3f645c32b9214a622c2e94189017	35	21	5	n20	17	L	-0.09256296269447424	PalmatGasmat	Neutral	Q9Z2W0|DNPEP_MOUSE Aspartyl aminopeptidase
e83c3f645c32b9214a622c2e94189017	26	20	6	n17	22	J	1.9357849406680907	PalmatGasmat	Neutral	Q9Z2W0|DNPEP_MOUSE Aspartyl aminopeptidase
e83c3f645c32b9214a622c2e94189017	32	27	10	n60	52	K	6.2810513934744465	PalmatGasmat	Positive	Q9Z2W0|DNPEP_MOUSE Aspartyl aminopeptidase
e83c3f645c32b9214a622c2e94189017	35	27	11	n60	55	L	11.9840014827245	PalmatGasmat	Positive	Q9Z2W0|DNPEP_MOUSE Aspartyl aminopeptidase
d2311c0041268f750c5e5bc4c176c7a5	N37	25	26	n23	n24	E	-1.837091837199533	PalmatGasmat	Neutral	Q9VQX4|PNCB_DROME Nicotinate phosphoribosyltransferase
d2311c0041268f750c5e5bc4c176c7a5	32	26	4	n24	17	K	-0.21063906552097875	PalmatGasmat	Neutral	Q9VQX4|PNCB_DROME Nicotinate phosphoribosyltransferase
d2311c0041268f750c5e5bc4c176c7a5	35	26	5	n24	20	L	-2.0584665390135033	PalmatGasmat	Negative	Q9VQX4|PNCB_DROME Nicotinate phosphoribosyltransferase
d2311c0041268f750c5e5bc4c176c7a5	26	25	6	n23	22	J	2.0499593061284958	PalmatGasmat	Positive	Q9VQX4|PNCB_DROME Nicotinate phosphoribosyltransferase
d9bb51f6f449e6a51ef539ba5cf9e30f	N37	24	25	n27	n33	E	-1.3169381247129748	PalmatGasmat	Neutral	Q7T3C7|RT4I1_DANRE Reticulon-4-interacting protein 1 homolog, mitochondrial
d9bb51f6f449e6a51ef539ba5cf9e30f	32	25	4	n33	25	K	-1.5344946781398145	PalmatGasmat	Neutral	Q7T3C7|RT4I1_DANRE Reticulon-4-interacting protein 1 homolog, mitochondrial
d9bb51f6f449e6a51ef539ba5cf9e30f	35	25	5	n33	27	L	0.23003453711288252	PalmatGasmat	Neutral	Q7T3C7|RT4I1_DANRE Reticulon-4-interacting protein 1 homolog, mitochondrial
d9bb51f6f449e6a51ef539ba5cf9e30f	26	24	6	n27	31	J	1.0458179642425849	PalmatGasmat	Neutral	Q7T3C7|RT4I1_DANRE Reticulon-4-interacting protein 1 homolog, mitochondrial
d9bb51f6f449e6a51ef539ba5cf9e30f	26	28	9	n41	39	J	1.281103686004508	PalmatGasmat	Neutral	Q7T3C7|RT4I1_DANRE Reticulon-4-interacting protein 1 homolog, mitochondrial
d9bb51f6f449e6a51ef539ba5cf9e30f	N37	28	29	n41	n44	E	-1.4701534870201372	PalmatGasmat	Neutral	Q7T3C7|RT4I1_DANRE Reticulon-4-interacting protein 1 homolog, mitochondrial
d9bb51f6f449e6a51ef539ba5cf9e30f	32	29	10	n44	40	K	-0.6567266889069948	PalmatGasmat	Neutral	Q7T3C7|RT4I1_DANRE Reticulon-4-interacting protein 1 homolog, mitochondrial
d9bb51f6f449e6a51ef539ba5cf9e30f	35	29	11	n44	43	L	-1.028135725135076	PalmatGasmat	Neutral	Q7T3C7|RT4I1_DANRE Reticulon-4-interacting protein 1 homolog, mitochondrial
d9bb51f6f449e6a51ef539ba5cf9e30f	26	32	16	n70	77	J	0.3460902689929193	PalmatGasmat	Neutral	Q7T3C7|RT4I1_DANRE Reticulon-4-interacting protein 1 homolog, mitochondrial
2bb167c23c06a6b1f1f4d850c9e6deee	N37	21	22	n32	n37	E	-3.863190466067141	PalmatGasmat	Negative	P27169|PON1_HUMAN Serum paraoxonase/arylesterase 1 {ECO:0000303|PubMed:7916578}
2bb167c23c06a6b1f1f4d850c9e6deee	32	22	9	n37	32	K	0.24053945850643565	PalmatGasmat	Neutral	P27169|PON1_HUMAN Serum paraoxonase/arylesterase 1 {ECO:0000303|PubMed:7916578}
2bb167c23c06a6b1f1f4d850c9e6deee	26	21	10	n32	43	J	0.5115766380901848	PalmatGasmat	Neutral	P27169|PON1_HUMAN Serum paraoxonase/arylesterase 1 {ECO:0000303|PubMed:7916578}
fdd8dd90875ddf083b33b524191b841d	32	30	9	n43	36	K	-0.7918718017890753	PalmatGasmat	Neutral	Q8C0J6|SWAHC_MOUSE Ankyrin repeat domain-containing protein SOWAHC
fdd8dd90875ddf083b33b524191b841d	35	30	10	n43	39	L	0.8791843410348482	PalmatGasmat	Neutral	Q8C0J6|SWAHC_MOUSE Ankyrin repeat domain-containing protein SOWAHC
1435e61ef46e02dcb2e1740d9bc0e9c2	N37	18	19	n54	n61	E	-2.713369807719434	PalmatGasmat	Negative	Q86VS3|IQCH_HUMAN IQ domain-containing protein H
2a76d4491e6a23a789465a202030bb72	N37	20	21	n44	n48	E	-1.7677009781161876	PalmatGasmat	Neutral	Q4H4B6|SCRIB_DANRE Protein scribble homolog
2a76d4491e6a23a789465a202030bb72	32	21	5	n48	44	K	-1.783723301504494	PalmatGasmat	Neutral	Q4H4B6|SCRIB_DANRE Protein scribble homolog
2a76d4491e6a23a789465a202030bb72	35	21	6	n48	47	L	-0.295848802298753	PalmatGasmat	Neutral	Q4H4B6|SCRIB_DANRE Protein scribble homolog
d9f4c43053307ec63eaeb24ab637fb5a	N37	27	28	n35	n38	E	-1.8624488764333123	PalmatGasmat	Neutral	P29144|TPP2_HUMAN Tripeptidyl-peptidase 2
d9f4c43053307ec63eaeb24ab637fb5a	32	28	11	n38	32	K	-1.7237997307740618	PalmatGasmat	Neutral	P29144|TPP2_HUMAN Tripeptidyl-peptidase 2
d9f4c43053307ec63eaeb24ab637fb5a	35	28	12	n38	35	L	0.018819419331087005	PalmatGasmat	Neutral	P29144|TPP2_HUMAN Tripeptidyl-peptidase 2
c0cb11b98beb9418ea71e2798defe525	26	17	7	n55	53	J	2.9675510450146345	PalmatGasmat	Positive	O60524|NEMF_HUMAN Nuclear export mediator factor NEMF
09356dd4863a06d90a0067e729cc1990	26	13	4	n15	26	J	1.9171114061695267	PalmatGasmat	Neutral	Q6IE70|PAN2_RAT PAB-dependent poly(A)-specific ribonuclease subunit PAN2 {ECO:0000255|HAMAP-Rule:MF_03182}
84148e6d51108955d46278bd4365dc63	26	19	7	n39	42	J	2.2476558373935673	PalmatGasmat	Positive	Q24562|U2AF2_DROME Splicing factor U2AF 50 kDa subunit
84148e6d51108955d46278bd4365dc63	26	22	10	n57	61	J	2.4937399410135814	PalmatGasmat	Positive	Q24562|U2AF2_DROME Splicing factor U2AF 50 kDa subunit
27b90bb14b1a9e1e2305e2ca07778b78	32	16	3	n41	31	K	-2.3392314481235954	PalmatGasmat	Negative	P59240|NPHP4_MOUSE Nephrocystin-4
27b90bb14b1a9e1e2305e2ca07778b78	35	16	4	n41	34	L	-0.0688397093329749	PalmatGasmat	Neutral	P59240|NPHP4_MOUSE Nephrocystin-4
6273245f2bfc28719ac90f700c29bafa	32	27	2	n17	6	K	5.011909579161465	PalmatGasmat	Positive	P25228|RAB3_DROME Ras-related protein Rab-3
6273245f2bfc28719ac90f700c29bafa	35	27	3	n17	8	L	-7.714343086858802	PalmatGasmat	Negative	P25228|RAB3_DROME Ras-related protein Rab-3
6273245f2bfc28719ac90f700c29bafa	26	31	12	n41	44	J	3.895024940314296	PalmatGasmat	Positive	P25228|RAB3_DROME Ras-related protein Rab-3
6273245f2bfc28719ac90f700c29bafa	N37	33	34	n51	n54	E	-1.5321093149325422	PalmatGasmat	Neutral	P25228|RAB3_DROME Ras-related protein Rab-3
6273245f2bfc28719ac90f700c29bafa	32	34	13	n54	50	K	-0.6049602701026745	PalmatGasmat	Neutral	P25228|RAB3_DROME Ras-related protein Rab-3
6273245f2bfc28719ac90f700c29bafa	35	34	14	n54	53	L	-1.1648453523724112	PalmatGasmat	Neutral	P25228|RAB3_DROME Ras-related protein Rab-3
6273245f2bfc28719ac90f700c29bafa	26	33	15	n51	57	J	1.7032374553169092	PalmatGasmat	Neutral	P25228|RAB3_DROME Ras-related protein Rab-3
6273245f2bfc28719ac90f700c29bafa	26	37	19	n75	82	J	1.5472541252883187	PalmatGasmat	Neutral	P25228|RAB3_DROME Ras-related protein Rab-3
82764583e238ec5c1ec66e3e85e992b2	26	22	3	n9	15	J	-0.3728268707833365	PalmatGasmat	Neutral	Q05000|MYS_PODCA Myosin heavy chain
82764583e238ec5c1ec66e3e85e992b2	N37	24	25	n18	n23	E	1.6514001299295653	PalmatGasmat	Neutral	Q05000|MYS_PODCA Myosin heavy chain
82764583e238ec5c1ec66e3e85e992b2	35	25	4	n23	20	L	0.8166843963911332	PalmatGasmat	Neutral	Q05000|MYS_PODCA Myosin heavy chain
82764583e238ec5c1ec66e3e85e992b2	26	24	11	n18	35	J	-1.6935459805204822	PalmatGasmat	Neutral	Q05000|MYS_PODCA Myosin heavy chain
ddccc7a04505eda9628b3aba33cbbc39	26	26	9	n31	38	J	0.8932328542855483	PalmatGasmat	Neutral	O17732|PYC1_CAEEL Pyruvate carboxylase 1
28bb99405b8e8d31b279508bf9473451	32	19	1	n40	30	K	-0.7194990397852324	PalmatGasmat	Neutral	P23514|COPB_RAT Coatomer subunit beta
28bb99405b8e8d31b279508bf9473451	35	19	2	n40	33	L	-1.6432900699540904	PalmatGasmat	Neutral	P23514|COPB_RAT Coatomer subunit beta
28bb99405b8e8d31b279508bf9473451	26	17	4	n35	40	J	0.391125782887236	PalmatGasmat	Neutral	P23514|COPB_RAT Coatomer subunit beta
0517dc1e854a7cc513161237ba895f68	N37	21	22	n42	n44	E	-3.566998583835784	PalmatGasmat	Negative	Q9UNA1|RHG26_HUMAN Rho GTPase-activating protein 26
0517dc1e854a7cc513161237ba895f68	32	22	6	n44	41	K	-2.2185658944024054	PalmatGasmat	Negative	Q9UNA1|RHG26_HUMAN Rho GTPase-activating protein 26
0517dc1e854a7cc513161237ba895f68	35	22	7	n44	44	L	-0.7892475400532344	PalmatGasmat	Neutral	Q9UNA1|RHG26_HUMAN Rho GTPase-activating protein 26
0517dc1e854a7cc513161237ba895f68	26	21	8	n42	50	J	0.8485161263125508	PalmatGasmat	Neutral	Q9UNA1|RHG26_HUMAN Rho GTPase-activating protein 26
88cecd0a4816910399e384442f52f53f	32	19	4	n38	34	K	0.090150268321121	PalmatGasmat	Neutral	Q7T3E5|KAT3_DANRE Kynurenine--oxoglutarate transaminase 3
88cecd0a4816910399e384442f52f53f	35	19	5	n38	37	L	-0.019133593956603356	PalmatGasmat	Neutral	Q7T3E5|KAT3_DANRE Kynurenine--oxoglutarate transaminase 3
88cecd0a4816910399e384442f52f53f	32	25	10	n63	57	K	-0.21754105225549553	PalmatGasmat	Neutral	Q7T3E5|KAT3_DANRE Kynurenine--oxoglutarate transaminase 3
88cecd0a4816910399e384442f52f53f	35	25	11	n63	60	L	-1.0271953199058332	PalmatGasmat	Neutral	Q7T3E5|KAT3_DANRE Kynurenine--oxoglutarate transaminase 3
50a495ccfc3076a26fec3a8a5ca80978	26	14	6	n54	60	J	2.25627078109336	PalmatGasmat	Positive	M1BYJ7|ENDB1_SOLTU External alternative NAD(P)H-ubiquinone oxidoreductase B1, mitochondrial
1a58b3e9683e6708ea5faac6963bca51	32	30	6	n37	32	K	6.702584041628521	PalmatGasmat	Positive	Q2M3R5|S35G1_HUMAN Solute carrier family 35 member G1
1a58b3e9683e6708ea5faac6963bca51	35	30	7	n37	34	L	4.884070558731187	PalmatGasmat	Positive	Q2M3R5|S35G1_HUMAN Solute carrier family 35 member G1
1a58b3e9683e6708ea5faac6963bca51	32	33	8	n44	38	K	7.166643590416974	PalmatGasmat	Positive	Q2M3R5|S35G1_HUMAN Solute carrier family 35 member G1
1a58b3e9683e6708ea5faac6963bca51	35	33	9	n44	40	L	-3.856037692012376	PalmatGasmat	Negative	Q2M3R5|S35G1_HUMAN Solute carrier family 35 member G1
b9a0998e062a0f6f6e6f2d43b9a25df7	35	24	2	n21	15	L	-2.158468026487967	PalmatGasmat	Negative	P17200|ACM4_CHICK Muscarinic acetylcholine receptor M4
b9a0998e062a0f6f6e6f2d43b9a25df7	32	24	3	n21	16	K	6.018398293892251	PalmatGasmat	Positive	P17200|ACM4_CHICK Muscarinic acetylcholine receptor M4
b9a0998e062a0f6f6e6f2d43b9a25df7	26	28	5	n41	35	J	3.470454175111229	PalmatGasmat	Positive	P17200|ACM4_CHICK Muscarinic acetylcholine receptor M4
3e4579e6e96f0359843eecfc1b2fad6a	35	26	8	n62	58	L	1.3108381550498718	PalmatGasmat	Neutral	I0IUP3|MCM8_CHICK DNA helicase MCM8
d9874fd07ec71afaef28aa215f2a1f5d	26	16	3	n43	40	J	0.28623976517377514	PalmatGasmat	Neutral	Q39565|DYHB_CHLRE Dynein beta chain, flagellar outer arm
d9874fd07ec71afaef28aa215f2a1f5d	32	17	5	n50	47	K	4.951635810647275	PalmatGasmat	Positive	Q39565|DYHB_CHLRE Dynein beta chain, flagellar outer arm
d9874fd07ec71afaef28aa215f2a1f5d	35	17	6	n50	48	L	-2.6281736498190256	PalmatGasmat	Negative	Q39565|DYHB_CHLRE Dynein beta chain, flagellar outer arm
18414953328569542f4d25bff88b765e	N37	21	22	n44	n52	E	-4.309647263741237	PalmatGasmat	Negative	O60673|REV3L_HUMAN DNA polymerase zeta catalytic subunit
18414953328569542f4d25bff88b765e	35	22	6	n52	49	L	-2.051983457040448	PalmatGasmat	Negative	O60673|REV3L_HUMAN DNA polymerase zeta catalytic subunit
18414953328569542f4d25bff88b765e	32	22	7	n52	50	K	-0.8702350658400485	PalmatGasmat	Neutral	O60673|REV3L_HUMAN DNA polymerase zeta catalytic subunit
fcacb94e6f320e88e89c6ada99ba590a	N37	21	22	n19	n23	E	-1.2270549449287973	PalmatGasmat	Neutral	P11586|C1TC_HUMAN C-1-tetrahydrofolate synthase, cytoplasmic
fcacb94e6f320e88e89c6ada99ba590a	32	22	2	n23	10	K	-2.4213486906825854	PalmatGasmat	Negative	P11586|C1TC_HUMAN C-1-tetrahydrofolate synthase, cytoplasmic
fcacb94e6f320e88e89c6ada99ba590a	35	22	3	n23	13	L	1.6185829414584463	PalmatGasmat	Neutral	P11586|C1TC_HUMAN C-1-tetrahydrofolate synthase, cytoplasmic
fcacb94e6f320e88e89c6ada99ba590a	26	21	4	n19	18	J	1.6285954446399575	PalmatGasmat	Neutral	P11586|C1TC_HUMAN C-1-tetrahydrofolate synthase, cytoplasmic
fcacb94e6f320e88e89c6ada99ba590a	N37	26	27	n56	n60	E	-1.364476637188713	PalmatGasmat	Neutral	P11586|C1TC_HUMAN C-1-tetrahydrofolate synthase, cytoplasmic
fcacb94e6f320e88e89c6ada99ba590a	32	27	10	n60	54	K	-0.13940178221418778	PalmatGasmat	Neutral	P11586|C1TC_HUMAN C-1-tetrahydrofolate synthase, cytoplasmic
fcacb94e6f320e88e89c6ada99ba590a	35	27	11	n60	57	L	-1.4456505488180444	PalmatGasmat	Neutral	P11586|C1TC_HUMAN C-1-tetrahydrofolate synthase, cytoplasmic
fcacb94e6f320e88e89c6ada99ba590a	26	26	12	n56	62	J	2.121580344563084	PalmatGasmat	Positive	P11586|C1TC_HUMAN C-1-tetrahydrofolate synthase, cytoplasmic
24486b967616a6f08d336e0b22b4a7e7	26	15	9	n35	50	J	3.888122881826722	PalmatGasmat	Positive	Q9H8V3|ECT2_HUMAN Protein ECT2
b2d046ebfe277237316115fe75cac8cd	32	30	10	n39	32	K	-1.0945834369418204	PalmatGasmat	Neutral	Q9NRL2|BAZ1A_HUMAN Bromodomain adjacent to zinc finger domain protein 1A
dfe2d113b97f09203481b7d2a260ebfa	35	17	3	n30	26	L	-0.7023136404173974	PalmatGasmat	Neutral	Q6ZN16|M3K15_HUMAN Mitogen-activated protein kinase kinase kinase 15
dfe2d113b97f09203481b7d2a260ebfa	32	17	4	n30	27	K	-1.8115940820095133	PalmatGasmat	Neutral	Q6ZN16|M3K15_HUMAN Mitogen-activated protein kinase kinase kinase 15
bf0e9bbde8904c36bb3991ca70f1d9b8	26	18	6	n28	24	J	1.197043907417417	PalmatGasmat	Neutral	Q5TJG6|BRD2_CANLF Bromodomain-containing protein 2
bf0e9bbde8904c36bb3991ca70f1d9b8	32	21	7	n34	25	K	-1.9937121324406917	PalmatGasmat	Neutral	Q5TJG6|BRD2_CANLF Bromodomain-containing protein 2
bf0e9bbde8904c36bb3991ca70f1d9b8	35	21	8	n34	27	L	-0.10806534934877104	PalmatGasmat	Neutral	Q5TJG6|BRD2_CANLF Bromodomain-containing protein 2
ea310d6c7f87499ce20ccab6b69143e3	N37	15	17	n56	n60	E	-2.334280058010911	PalmatGasmat	Negative	Q91W89|MA2C1_MOUSE Alpha-mannosidase 2C1
ea310d6c7f87499ce20ccab6b69143e3	35	17	8	n60	56	L	0.17744041526227008	PalmatGasmat	Neutral	Q91W89|MA2C1_MOUSE Alpha-mannosidase 2C1
ea310d6c7f87499ce20ccab6b69143e3	32	17	9	n60	57	K	-2.386318781098923	PalmatGasmat	Negative	Q91W89|MA2C1_MOUSE Alpha-mannosidase 2C1
823ceff040f43562adf5009cadac09a2	26	18	5	n28	26	J	1.7306286198110392	PalmatGasmat	Neutral	Q80U96|XPO1_RAT Exportin-1
3fe9aaf5e7de73369e686733bf2f46d5	26	21	12	n54	66	J	2.4121663315106807	PalmatGasmat	Positive	Q9WVQ1|MAGI2_MOUSE Membrane-associated guanylate kinase, WW and PDZ domain-containing protein 2
35440a02eebbe6d0335aa38715959398	26	17	5	n49	47	J	2.129539587855898	PalmatGasmat	Positive	P59015|VPS18_DANRE Vacuolar protein sorting-associated protein 18 homolog
523fe8dac5e4813eff1948051008e780	N37	18	19	n23	n27	E	-2.4414018371141153	PalmatGasmat	Negative	Q5VW36|FOCAD_HUMAN Focadhesin
3ad63c6a81b9b53522086e40dd1fb65b	N37	25	26	n36	n40	E	-0.8918872561045846	PalmatGasmat	Neutral	O02485|YDJ1_CAEEL Uncharacterized protein ZK1073.1
3ad63c6a81b9b53522086e40dd1fb65b	32	26	7	n40	32	K	2.638829390532286	PalmatGasmat	Positive	O02485|YDJ1_CAEEL Uncharacterized protein ZK1073.1
3ad63c6a81b9b53522086e40dd1fb65b	26	25	10	n36	41	J	1.0109899923052814	PalmatGasmat	Neutral	O02485|YDJ1_CAEEL Uncharacterized protein ZK1073.1
3ad63c6a81b9b53522086e40dd1fb65b	32	31	14	n75	72	K	1.8209635944123315	PalmatGasmat	Neutral	O02485|YDJ1_CAEEL Uncharacterized protein ZK1073.1
3ad63c6a81b9b53522086e40dd1fb65b	35	31	15	n75	75	L	-3.0788146955571603	PalmatGasmat	Negative	O02485|YDJ1_CAEEL Uncharacterized protein ZK1073.1
35e04ea27615c26e1950cdbff411a1e7	N37	11	12	n54	n57	E	-0.38992661758856045	PalmatGasmat	Neutral	P98194|AT2C1_HUMAN Calcium-transporting ATPase type 2C member 1
35e04ea27615c26e1950cdbff411a1e7	32	12	4	n57	53	K	-1.39829709242618	PalmatGasmat	Neutral	P98194|AT2C1_HUMAN Calcium-transporting ATPase type 2C member 1
35e04ea27615c26e1950cdbff411a1e7	35	12	5	n57	56	L	1.577663827760845	PalmatGasmat	Neutral	P98194|AT2C1_HUMAN Calcium-transporting ATPase type 2C member 1
aadacd4b8b8db5ec6a8a3475acd7d8ba	N37	15	16	n21	n24	E	-1.2649957072500078	PalmatGasmat	Neutral	Q9NR30|DDX21_HUMAN Nucleolar RNA helicase 2 {ECO:0000305}
aadacd4b8b8db5ec6a8a3475acd7d8ba	32	16	3	n24	20	K	-0.727187527698947	PalmatGasmat	Neutral	Q9NR30|DDX21_HUMAN Nucleolar RNA helicase 2 {ECO:0000305}
aadacd4b8b8db5ec6a8a3475acd7d8ba	35	16	4	n24	23	L	-0.5413966306567509	PalmatGasmat	Neutral	Q9NR30|DDX21_HUMAN Nucleolar RNA helicase 2 {ECO:0000305}
026ac90485cb9eb5c6a9394e91161a16	26	33	16	n78	79	J	0.24215863348692032	PalmatGasmat	Neutral	Q27052|FCA1_TRYRA Flagellar calcium-binding protein
2e3d24cb8fbadc45f619a01704d2371c	26	22	7	n34	29	J	2.192935708243167	PalmatGasmat	Positive	Q5ZIT8|TAF2_CHICK Transcription initiation factor TFIID subunit 2
2e3d24cb8fbadc45f619a01704d2371c	N37	22	23	n34	n41	E	-2.1084457782095654	PalmatGasmat	Negative	Q5ZIT8|TAF2_CHICK Transcription initiation factor TFIID subunit 2
2e3d24cb8fbadc45f619a01704d2371c	35	23	8	n41	35	L	0.8140085174908707	PalmatGasmat	Neutral	Q5ZIT8|TAF2_CHICK Transcription initiation factor TFIID subunit 2
896fe6c60ff47cf60c04c02475cae432	35	20	1	n15	12	L	12.178589292135294	PalmatGasmat	Positive	O95260|ATE1_HUMAN Arginyl-tRNA--protein transferase 1
896fe6c60ff47cf60c04c02475cae432	32	20	2	n15	13	K	-4.118292470310417	PalmatGasmat	Negative	O95260|ATE1_HUMAN Arginyl-tRNA--protein transferase 1
896fe6c60ff47cf60c04c02475cae432	N37	27	28	n43	n47	E	-1.2214073951947642	PalmatGasmat	Neutral	O95260|ATE1_HUMAN Arginyl-tRNA--protein transferase 1
896fe6c60ff47cf60c04c02475cae432	32	28	10	n47	40	K	-1.5129752269172612	PalmatGasmat	Neutral	O95260|ATE1_HUMAN Arginyl-tRNA--protein transferase 1
896fe6c60ff47cf60c04c02475cae432	35	28	11	n47	43	L	0.4216805185664078	PalmatGasmat	Neutral	O95260|ATE1_HUMAN Arginyl-tRNA--protein transferase 1
896fe6c60ff47cf60c04c02475cae432	26	27	12	n43	48	J	0.5652435582654263	PalmatGasmat	Neutral	O95260|ATE1_HUMAN Arginyl-tRNA--protein transferase 1
0bd211292d8fb9d57d8346af6e3ce317	35	23	2	n25	17	L	-0.23213142282419558	PalmatGasmat	Neutral	P13676|ACPH_RAT Acylamino-acid-releasing enzyme
0bd211292d8fb9d57d8346af6e3ce317	32	23	3	n25	18	K	-2.353002517311159	PalmatGasmat	Negative	P13676|ACPH_RAT Acylamino-acid-releasing enzyme
3e6b66e27ce7270ec8828a7e5c1326ba	N37	22	23	n17	n21	E	-2.003696405685833	PalmatGasmat	Negative	A2BIL7|BAZ1B_DANRE Tyrosine-protein kinase BAZ1B
3e6b66e27ce7270ec8828a7e5c1326ba	32	23	3	n21	14	K	-2.112498734171191	PalmatGasmat	Negative	A2BIL7|BAZ1B_DANRE Tyrosine-protein kinase BAZ1B
691273104e43837c092050fce3f35dd5	32	43	21	n75	74	K	-2.9432686133913526	PalmatGasmat	Negative	A9JTH1|NCLDA_DANRE Neurocalcin-delta A
691273104e43837c092050fce3f35dd5	35	43	22	n75	77	L	3.409954797293347	PalmatGasmat	Positive	A9JTH1|NCLDA_DANRE Neurocalcin-delta A
a0a998d6ae74b0355eb86943923bd108	35	19	7	n57	53	L	-0.3905735840415279	PalmatGasmat	Neutral	Q68F70|INT4_XENLA Integrator complex subunit 4
a0a998d6ae74b0355eb86943923bd108	32	19	8	n57	54	K	-0.21862416005067237	PalmatGasmat	Neutral	Q68F70|INT4_XENLA Integrator complex subunit 4
4d574fec4b23380adb060f14d6c35df9	N37	26	27	n66	n70	E	-2.6771367009249474	PalmatGasmat	Negative	Q01433|AMPD2_HUMAN AMP deaminase 2
4d574fec4b23380adb060f14d6c35df9	32	27	12	n70	68	K	-3.533251292590035	PalmatGasmat	Negative	Q01433|AMPD2_HUMAN AMP deaminase 2
4d574fec4b23380adb060f14d6c35df9	35	27	13	n70	72	L	0.45787945211938347	PalmatGasmat	Neutral	Q01433|AMPD2_HUMAN AMP deaminase 2
4d574fec4b23380adb060f14d6c35df9	26	26	14	n66	78	J	1.0124607106933512	PalmatGasmat	Neutral	Q01433|AMPD2_HUMAN AMP deaminase 2
171905f0c300a05e645872a5be45f5d1	32	16	3	n29	23	K	-2.5697228079534953	PalmatGasmat	Negative	Q68J42|LIPS_PIG Hormone-sensitive lipase
171905f0c300a05e645872a5be45f5d1	35	16	4	n29	26	L	3.1609215531546497	PalmatGasmat	Positive	Q68J42|LIPS_PIG Hormone-sensitive lipase
171905f0c300a05e645872a5be45f5d1	32	19	5	n41	38	K	-2.5460745450840374	PalmatGasmat	Negative	Q68J42|LIPS_PIG Hormone-sensitive lipase
171905f0c300a05e645872a5be45f5d1	35	19	6	n41	39	L	2.353842129049336	PalmatGasmat	Positive	Q68J42|LIPS_PIG Hormone-sensitive lipase
91d8e67c25e1217a521ee2e0c58cccce	26	22	7	n30	27	J	3.1475422527463808	PalmatGasmat	Positive	Q9HAU5|RENT2_HUMAN Regulator of nonsense transcripts 2
212ea961bacebac06060d659a418aed0	26	24	7	n27	25	J	1.0879208022240643	PalmatGasmat	Neutral	Q9I8S4|AZIN2_XENLA Antizyme inhibitor 2
0145301409abb24c7ee0c78e27527ca7	N37	15	16	n25	n32	E	-2.6965404926480327	PalmatGasmat	Negative	Q80TR8|VPRBP_MOUSE Protein VPRBP
0145301409abb24c7ee0c78e27527ca7	32	16	2	n32	23	K	-1.5266145439427303	PalmatGasmat	Neutral	Q80TR8|VPRBP_MOUSE Protein VPRBP
0145301409abb24c7ee0c78e27527ca7	35	16	3	n32	26	L	-0.9075453565627855	PalmatGasmat	Neutral	Q80TR8|VPRBP_MOUSE Protein VPRBP
0145301409abb24c7ee0c78e27527ca7	26	15	4	n25	34	J	1.7680441016638482	PalmatGasmat	Neutral	Q80TR8|VPRBP_MOUSE Protein VPRBP
0c065d84b06dabd8670fcfb336eddacd	26	16	9	n40	43	J	0.7704758530045496	PalmatGasmat	Neutral	Q17N71|CLU_AEDAE Clustered mitochondria protein homolog {ECO:0000255|HAMAP-Rule:MF_03013}
68fd96898d400cae91f6984bf7878eb4	26	14	7	n51	56	J	2.483049632641121	PalmatGasmat	Positive	Q9NQW7|XPP1_HUMAN Xaa-Pro aminopeptidase 1
b2b1561e93f0f303b370291c8ebd6195	35	22	7	n61	55	L	-0.24711200991069937	PalmatGasmat	Neutral	Q8CIE2|ZMIZ2_MOUSE Zinc finger MIZ domain-containing protein 2
4feb337b8785072356cbf1c6c555a58f	32	16	4	n59	54	K	-1.281916825537051	PalmatGasmat	Neutral	Q62784|INP4A_RAT Type I inositol 3,4-bisphosphate 4-phosphatase
4feb337b8785072356cbf1c6c555a58f	35	16	5	n59	59	L	1.8788871358971995	PalmatGasmat	Neutral	Q62784|INP4A_RAT Type I inositol 3,4-bisphosphate 4-phosphatase
4feb337b8785072356cbf1c6c555a58f	26	14	7	n53	70	J	2.48760858260612	PalmatGasmat	Positive	Q62784|INP4A_RAT Type I inositol 3,4-bisphosphate 4-phosphatase
b7b50c45a3ec0ad92c80a3686e09701a	N37	24	25	n49	n50	E	-2.876251632445083	PalmatGasmat	Negative	A5PK45|GT251_BOVIN Procollagen galactosyltransferase 1
b7b50c45a3ec0ad92c80a3686e09701a	32	25	10	n50	47	K	-1.1077568088206948	PalmatGasmat	Neutral	A5PK45|GT251_BOVIN Procollagen galactosyltransferase 1
b7b50c45a3ec0ad92c80a3686e09701a	35	25	11	n50	49	L	-1.415333419939872	PalmatGasmat	Neutral	A5PK45|GT251_BOVIN Procollagen galactosyltransferase 1
b7b50c45a3ec0ad92c80a3686e09701a	26	24	12	n49	50	J	2.500475802256082	PalmatGasmat	Positive	A5PK45|GT251_BOVIN Procollagen galactosyltransferase 1
b8fbf0408a678da283116781a653769f	32	26	6	n34	31	K	13.73858862002079	PalmatGasmat	Positive	A6QPN6|GILT_BOVIN Gamma-interferon-inducible lysosomal thiol reductase
b8fbf0408a678da283116781a653769f	35	26	7	n34	35	L	-5.968036453121291	PalmatGasmat	Negative	A6QPN6|GILT_BOVIN Gamma-interferon-inducible lysosomal thiol reductase
b8fbf0408a678da283116781a653769f	N37	30	31	n53	n54	E	14.39642992116207	PalmatGasmat	Positive	A6QPN6|GILT_BOVIN Gamma-interferon-inducible lysosomal thiol reductase
b8fbf0408a678da283116781a653769f	32	31	9	n54	50	K	30.18179582553971	PalmatGasmat	Positive	A6QPN6|GILT_BOVIN Gamma-interferon-inducible lysosomal thiol reductase
b8fbf0408a678da283116781a653769f	35	31	10	n54	53	L	2.1754146133037198	PalmatGasmat	Positive	A6QPN6|GILT_BOVIN Gamma-interferon-inducible lysosomal thiol reductase
b8fbf0408a678da283116781a653769f	26	30	11	n53	54	J	-2.149663455218541	PalmatGasmat	Negative	A6QPN6|GILT_BOVIN Gamma-interferon-inducible lysosomal thiol reductase
b8fbf0408a678da283116781a653769f	26	32	14	n58	61	J	0.6802463748571006	PalmatGasmat	Neutral	A6QPN6|GILT_BOVIN Gamma-interferon-inducible lysosomal thiol reductase
6f8c41552132a361c44a9692c9b5261e	26	15	6	n30	40	J	1.6194281173761993	PalmatGasmat	Neutral	O15084|ANR28_HUMAN Serine/threonine-protein phosphatase 6 regulatory ankyrin repeat subunit A
d3c9e953d55f229aff0c26c81e5fa902	26	15	8	n33	44	J	0.7423014244133487	PalmatGasmat	Neutral	Q9BXW6|OSBL1_HUMAN Oxysterol-binding protein-related protein 1
3819bc51b6ff51517b43701770521c60	26	16	6	n25	34	J	1.1062494744143259	PalmatGasmat	Neutral	Q7Z2Z2|EFL1_HUMAN Elongation factor-like GTPase 1
f6126d5e908c3a2f7fac8bc2d2c8397d	32	19	5	n44	40	K	2.129900459387658	PalmatGasmat	Positive	Q8K007|SULF1_MOUSE Extracellular sulfatase Sulf-1
f6126d5e908c3a2f7fac8bc2d2c8397d	35	19	6	n44	43	L	-3.1629044127338064	PalmatGasmat	Negative	Q8K007|SULF1_MOUSE Extracellular sulfatase Sulf-1
234b388a28a51a32c08851241192bbfe	26	16	5	n32	44	J	0.9274749583724144	PalmatGasmat	Neutral	Q8BH74|NU107_MOUSE Nuclear pore complex protein Nup107
3397fffe8c5084e627ef0239f73ab3fc	N37	20	21	n42	n46	E	-3.517433355365395	PalmatGasmat	Negative	Q0V9R3|DI3L2_XENTR DIS3-like exonuclease 2 {ECO:0000255|HAMAP-Rule:MF_03045}
3397fffe8c5084e627ef0239f73ab3fc	35	21	3	n46	40	L	-2.1762654500085477	PalmatGasmat	Negative	Q0V9R3|DI3L2_XENTR DIS3-like exonuclease 2 {ECO:0000255|HAMAP-Rule:MF_03045}
57517013c06f63df174eb6df51b523f1	35	24	11	n64	61	L	-0.5101550532438088	PalmatGasmat	Neutral	Q587J7|TDR12_HUMAN Putative ATP-dependent RNA helicase TDRD12
57517013c06f63df174eb6df51b523f1	26	22	13	n59	71	J	2.7870527802095997	PalmatGasmat	Positive	Q587J7|TDR12_HUMAN Putative ATP-dependent RNA helicase TDRD12
963b33c0a0490ebd1650c53edcea1c33	N37	26	27	n37	n41	E	-0.9572114731940993	PalmatGasmat	Neutral	P20936|RASA1_HUMAN Ras GTPase-activating protein 1
963b33c0a0490ebd1650c53edcea1c33	32	27	10	n41	35	K	0.8528361406514894	PalmatGasmat	Neutral	P20936|RASA1_HUMAN Ras GTPase-activating protein 1
adabded9a59d1a4d82ba6935903acb79	26	22	6	n35	40	J	1.7051581560509632	PalmatGasmat	Neutral	Q9VSL3|SEPIA_DROME Pyrimidodiazepine synthase {ECO:0000305}
adabded9a59d1a4d82ba6935903acb79	26	26	8	n52	47	J	1.2484953772382563	PalmatGasmat	Neutral	Q9VSL3|SEPIA_DROME Pyrimidodiazepine synthase {ECO:0000305}
adabded9a59d1a4d82ba6935903acb79	32	28	10	n60	54	K	-2.0471747009427856	PalmatGasmat	Negative	Q9VSL3|SEPIA_DROME Pyrimidodiazepine synthase {ECO:0000305}
adabded9a59d1a4d82ba6935903acb79	35	28	11	n60	57	L	-0.12440002281313574	PalmatGasmat	Neutral	Q9VSL3|SEPIA_DROME Pyrimidodiazepine synthase {ECO:0000305}
04a614969fee7096b43e3dca008ca0a8	26	22	6	n47	51	J	0.7452393683047692	PalmatGasmat	Neutral	Q03601|NHL1_CAEEL RING finger protein nhl-1
6b3651db6f49664265c18038fd43bd28	26	20	11	n48	60	J	1.6106776820021111	PalmatGasmat	Neutral	Q5SPP5|EFR3B_DANRE Protein EFR3 homolog B
b87046ea79ff428b1d65eb82a525e0ac	32	19	6	n53	49	K	-2.8670307623311135	PalmatGasmat	Negative	O14617|AP3D1_HUMAN AP-3 complex subunit delta-1
b87046ea79ff428b1d65eb82a525e0ac	35	19	7	n53	52	L	1.4522427333773211	PalmatGasmat	Neutral	O14617|AP3D1_HUMAN AP-3 complex subunit delta-1
b87046ea79ff428b1d65eb82a525e0ac	26	17	8	n42	57	J	0.8914038222117581	PalmatGasmat	Neutral	O14617|AP3D1_HUMAN AP-3 complex subunit delta-1
766390afd9ecfcea72dc2f204c681830	32	24	7	n45	41	K	-0.22688673460784697	PalmatGasmat	Neutral	Q6P2K6|P4R3A_MOUSE Serine/threonine-protein phosphatase 4 regulatory subunit 3A {ECO:0000250|UniProtKB:Q6IN85}
c52f04d9b782286d2aff532888a7364c	26	16	7	n35	46	J	0.6297869706986491	PalmatGasmat	Neutral	Q9NV70|EXOC1_HUMAN Exocyst complex component 1
3bf52ad1ae42d928f397b743e163d40a	26	17	5	n35	38	J	0.4812743912524694	PalmatGasmat	Neutral	O70551|SRPK1_MOUSE SRSF protein kinase 1
3bf52ad1ae42d928f397b743e163d40a	32	21	8	n72	64	K	-1.020079349986622	PalmatGasmat	Neutral	O70551|SRPK1_MOUSE SRSF protein kinase 1
3bf52ad1ae42d928f397b743e163d40a	35	21	9	n72	66	L	3.0675363496057098	PalmatGasmat	Positive	O70551|SRPK1_MOUSE SRSF protein kinase 1
df754681628e214627c4adfa88f326dc	35	22	7	n31	27	L	0.057395636847894525	PalmatGasmat	Neutral	P00636|F16P1_PIG Fructose-1,6-bisphosphatase 1
df754681628e214627c4adfa88f326dc	26	24	10	n37	41	J	5.733913709861113	PalmatGasmat	Positive	P00636|F16P1_PIG Fructose-1,6-bisphosphatase 1
f645153d5746a3703d8da813df23c094	N37	19	20	n19	n25	E	-2.0078126962732563	PalmatGasmat	Negative	P69849|NOMO3_HUMAN Nodal modulator 3
f645153d5746a3703d8da813df23c094	32	20	2	n25	16	K	-0.7289437431762907	PalmatGasmat	Neutral	P69849|NOMO3_HUMAN Nodal modulator 3
ada673bcb2c5dda2b2939bff367de496	32	19	5	n33	29	K	0.23995066674604607	PalmatGasmat	Neutral	Q6P963|GLO2_DANRE Hydroxyacylglutathione hydrolase, mitochondrial
ada673bcb2c5dda2b2939bff367de496	35	19	6	n33	32	L	-1.7120482362300755	PalmatGasmat	Neutral	Q6P963|GLO2_DANRE Hydroxyacylglutathione hydrolase, mitochondrial
ada673bcb2c5dda2b2939bff367de496	32	23	9	n51	48	K	-1.0052217165262347	PalmatGasmat	Neutral	Q6P963|GLO2_DANRE Hydroxyacylglutathione hydrolase, mitochondrial
75d9d493a3d9c05233de20e1d2256998	N37	29	30	n42	n43	E	-7.7978765680621445	PalmatGasmat	Negative	Q9Z139|ROR1_MOUSE Inactive tyrosine-protein kinase transmembrane receptor ROR1 {ECO:0000250|UniProtKB:Q01973}
75d9d493a3d9c05233de20e1d2256998	32	30	9	n43	36	K	-1.641926039187012	PalmatGasmat	Neutral	Q9Z139|ROR1_MOUSE Inactive tyrosine-protein kinase transmembrane receptor ROR1 {ECO:0000250|UniProtKB:Q01973}
9cb09d677014cf4ddbe816d0305f3558	26	24	3	n16	13	J	0.6850635805995986	PalmatGasmat	Neutral	Q6RWA9|AT1A_TAESO Sodium/potassium-transporting ATPase subunit alpha
427a5394257da9beed9f774ee3649a0d	32	25	2	n15	7	K	1.7898286328589779	PalmatGasmat	Neutral	Q8C0J6|SWAHC_MOUSE Ankyrin repeat domain-containing protein SOWAHC
427a5394257da9beed9f774ee3649a0d	35	25	3	n15	10	L	2.0386841710512025	PalmatGasmat	Positive	Q8C0J6|SWAHC_MOUSE Ankyrin repeat domain-containing protein SOWAHC
427a5394257da9beed9f774ee3649a0d	32	30	11	n42	38	K	-2.1363412449572703	PalmatGasmat	Negative	Q8C0J6|SWAHC_MOUSE Ankyrin repeat domain-containing protein SOWAHC
427a5394257da9beed9f774ee3649a0d	35	30	12	n42	41	L	2.5659075968313236	PalmatGasmat	Positive	Q8C0J6|SWAHC_MOUSE Ankyrin repeat domain-containing protein SOWAHC
427a5394257da9beed9f774ee3649a0d	26	34	16	n56	59	J	0.8209133758572428	PalmatGasmat	Neutral	Q8C0J6|SWAHC_MOUSE Ankyrin repeat domain-containing protein SOWAHC
2fa79aeedea6702cb646f1e619f88ea4	26	25	12	n62	70	J	2.1162040718954023	PalmatGasmat	Positive	Q6GNL7|AL1L1_XENLA Cytosolic 10-formyltetrahydrofolate dehydrogenase
640922f726fadbe37fc874540ac330f1	26	21	6	n23	29	J	2.3301943955433924	PalmatGasmat	Positive	Q2V2M9|FHOD3_HUMAN FH1/FH2 domain-containing protein 3
640922f726fadbe37fc874540ac330f1	32	27	9	n54	49	K	-0.7292194238739806	PalmatGasmat	Neutral	Q2V2M9|FHOD3_HUMAN FH1/FH2 domain-containing protein 3
640922f726fadbe37fc874540ac330f1	35	27	10	n54	52	L	-0.3457188801579404	PalmatGasmat	Neutral	Q2V2M9|FHOD3_HUMAN FH1/FH2 domain-containing protein 3
71925737ee16ea137d325dba8e5a9c8c	35	18	6	n30	28	L	-1.6069352295323927	PalmatGasmat	Neutral	Q8R5L3|VPS39_MOUSE Vam6/Vps39-like protein
71925737ee16ea137d325dba8e5a9c8c	35	20	7	n40	33	L	-1.4395986458468573	PalmatGasmat	Neutral	Q8R5L3|VPS39_MOUSE Vam6/Vps39-like protein
71925737ee16ea137d325dba8e5a9c8c	32	20	8	n40	34	K	0.9963480075886593	PalmatGasmat	Neutral	Q8R5L3|VPS39_MOUSE Vam6/Vps39-like protein
71925737ee16ea137d325dba8e5a9c8c	26	16	9	n26	41	J	2.1441986219550984	PalmatGasmat	Positive	Q8R5L3|VPS39_MOUSE Vam6/Vps39-like protein
bdb184c55829d76d4e185b62c1c6b101	N37	16	17	n20	n27	E	-1.5192673535584804	PalmatGasmat	Neutral	O00291|HIP1_HUMAN Huntingtin-interacting protein 1
bdb184c55829d76d4e185b62c1c6b101	35	17	5	n27	20	L	-0.21393552082407377	PalmatGasmat	Neutral	O00291|HIP1_HUMAN Huntingtin-interacting protein 1
bdb184c55829d76d4e185b62c1c6b101	26	16	8	n20	27	J	1.0216811289312124	PalmatGasmat	Neutral	O00291|HIP1_HUMAN Huntingtin-interacting protein 1
aa3f456e6226a8be900a28f90e353410	26	18	3	n15	19	J	1.121985230082385	PalmatGasmat	Neutral	O94988|FA13A_HUMAN Protein FAM13A
97270f89bd65d204650f6d1c6a4aaffc	N37	21	22	n50	n53	E	1.2000568045006959	PalmatGasmat	Neutral	A1E295|CATB_PIG Cathepsin B
97270f89bd65d204650f6d1c6a4aaffc	32	22	7	n53	50	K	0.3470219588455295	PalmatGasmat	Neutral	A1E295|CATB_PIG Cathepsin B
97270f89bd65d204650f6d1c6a4aaffc	35	22	8	n53	54	L	0.8504108598985305	PalmatGasmat	Neutral	A1E295|CATB_PIG Cathepsin B
97270f89bd65d204650f6d1c6a4aaffc	26	21	9	n50	56	J	0.21494429793065972	PalmatGasmat	Neutral	A1E295|CATB_PIG Cathepsin B
daef966a51cd42c41496958ed9780d9c	32	18	5	n22	14	K	-1.2959056414916061	PalmatGasmat	Neutral	Q8N5C6|SRBD1_HUMAN S1 RNA-binding domain-containing protein 1
daef966a51cd42c41496958ed9780d9c	35	18	6	n22	18	L	-0.2427067762907443	PalmatGasmat	Neutral	Q8N5C6|SRBD1_HUMAN S1 RNA-binding domain-containing protein 1
70b396922885903040c4d39f5aea8538	32	22	8	n41	37	K	-0.24079332825877955	PalmatGasmat	Neutral	Q5R4M2|ULK4_PONAB Serine/threonine-protein kinase ULK4
020aca4cf66948f5ce5958fff4c37c66	26	21	6	n22	19	J	1.5072716300197027	PalmatGasmat	Neutral	P20585|MSH3_HUMAN DNA mismatch repair protein Msh3
020aca4cf66948f5ce5958fff4c37c66	32	23	7	n29	24	K	-1.0321599572776239	PalmatGasmat	Neutral	P20585|MSH3_HUMAN DNA mismatch repair protein Msh3
39de1f59b977516d249ebf94a8e064ce	26	17	4	n19	20	J	0.9066697681566318	PalmatGasmat	Neutral	P58802|TB10A_MOUSE TBC1 domain family member 10A
39de1f59b977516d249ebf94a8e064ce	32	24	8	n55	48	K	-1.9965574518939764	PalmatGasmat	Neutral	P58802|TB10A_MOUSE TBC1 domain family member 10A
39de1f59b977516d249ebf94a8e064ce	35	24	9	n55	51	L	0.7711287438296544	PalmatGasmat	Neutral	P58802|TB10A_MOUSE TBC1 domain family member 10A
39de1f59b977516d249ebf94a8e064ce	32	25	10	n58	52	K	-0.05673659479485187	PalmatGasmat	Neutral	P58802|TB10A_MOUSE TBC1 domain family member 10A
39de1f59b977516d249ebf94a8e064ce	35	25	11	n58	54	L	0.6289984448298774	PalmatGasmat	Neutral	P58802|TB10A_MOUSE TBC1 domain family member 10A
39de1f59b977516d249ebf94a8e064ce	26	22	12	n51	59	J	3.0534650091534887	PalmatGasmat	Positive	P58802|TB10A_MOUSE TBC1 domain family member 10A
d32fa588b09def0eab7dc150b2c00e21	32	22	5	n33	25	K	-0.32009206420177005	PalmatGasmat	Neutral	O94806|KPCD3_HUMAN Serine/threonine-protein kinase D3
d32fa588b09def0eab7dc150b2c00e21	35	22	6	n33	27	L	-0.7666087794976866	PalmatGasmat	Neutral	O94806|KPCD3_HUMAN Serine/threonine-protein kinase D3
0e017631c0e801a2c11ffc2afe42d152	26	14	6	n29	38	J	2.148477444537443	PalmatGasmat	Positive	Q80T91|MEG11_MOUSE Multiple epidermal growth factor-like domains protein 11
65a10614a621df6ba5c7c80028838c29	N37	15	17	n30	n39	E	-2.524960378673655	PalmatGasmat	Negative	Q9HAV4|XPO5_HUMAN Exportin-5
65a10614a621df6ba5c7c80028838c29	35	17	7	n39	42	L	-0.27156402895685433	PalmatGasmat	Neutral	Q9HAV4|XPO5_HUMAN Exportin-5
ae074a93a1a0db54734c0feb982780a9	26	13	5	n37	44	J	1.155779617993984	PalmatGasmat	Neutral	Q5ZKK5|ODFP2_CHICK Outer dense fiber protein 2
6376808c5b061ea2a1eb9acb173ca0dc	26	16	5	n37	35	J	1.7085808658142134	PalmatGasmat	Neutral	Q14527|HLTF_HUMAN Helicase-like transcription factor
6376808c5b061ea2a1eb9acb173ca0dc	35	18	7	n42	39	L	1.3275064839014243	PalmatGasmat	Neutral	Q14527|HLTF_HUMAN Helicase-like transcription factor
0baa3f837edfa614c88be3c96261faa3	32	23	4	n34	28	K	-0.5325514949463889	PalmatGasmat	Neutral	P28656|NP1L1_MOUSE Nucleosome assembly protein 1-like 1
0baa3f837edfa614c88be3c96261faa3	32	25	7	n38	33	K	0.23808607327561002	PalmatGasmat	Neutral	P28656|NP1L1_MOUSE Nucleosome assembly protein 1-like 1
0baa3f837edfa614c88be3c96261faa3	35	25	8	n38	36	L	0.3339383259583834	PalmatGasmat	Neutral	P28656|NP1L1_MOUSE Nucleosome assembly protein 1-like 1
0baa3f837edfa614c88be3c96261faa3	26	19	9	n20	37	J	1.8979792346408968	PalmatGasmat	Neutral	P28656|NP1L1_MOUSE Nucleosome assembly protein 1-like 1
8acd2147792241558f4922df075c7f37	32	21	4	n35	30	K	-1.0879834774498356	PalmatGasmat	Neutral	Q5CZZ9|PI51B_RAT Phosphatidylinositol 4-phosphate 5-kinase type-1 beta
8acd2147792241558f4922df075c7f37	35	21	5	n35	32	L	-1.448535907725803	PalmatGasmat	Neutral	Q5CZZ9|PI51B_RAT Phosphatidylinositol 4-phosphate 5-kinase type-1 beta
eeaf04a7dfa30a6a8114f031169b8b29	32	13	3	n36	30	K	-2.3323911005046147	PalmatGasmat	Negative	O95803|NDST3_HUMAN Bifunctional heparan sulfate N-deacetylase/N-sulfotransferase 3
eeaf04a7dfa30a6a8114f031169b8b29	35	13	4	n36	34	L	0.3991586211500956	PalmatGasmat	Neutral	O95803|NDST3_HUMAN Bifunctional heparan sulfate N-deacetylase/N-sulfotransferase 3
caa504698fff7b8d7dc7fce9a6f46642	N37	17	18	n27	n31	E	-1.5202178229307182	PalmatGasmat	Neutral	E1BLZ4|ZFY26_BOVIN Zinc finger FYVE domain-containing protein 26
4802f18f64a1d8608c8a47fe27ae7251	32	20	7	n53	50	K	-1.9195605100615374	PalmatGasmat	Neutral	A7E3W5|SNG2_BOVIN Synaptogyrin-2
4802f18f64a1d8608c8a47fe27ae7251	35	20	8	n53	53	L	-0.2019638299036129	PalmatGasmat	Neutral	A7E3W5|SNG2_BOVIN Synaptogyrin-2
04da277c9135b365c9fc38b1ed192107	35	22	6	n45	39	L	6.64193312958328	PalmatGasmat	Positive	P21213|HUTH_RAT Histidine ammonia-lyase
04da277c9135b365c9fc38b1ed192107	32	22	7	n45	40	K	-6.72549305705207	PalmatGasmat	Negative	P21213|HUTH_RAT Histidine ammonia-lyase
b306d6f67a82303cc9f7a3b50e76ae25	26	14	7	n49	55	J	1.3973104870305582	PalmatGasmat	Neutral	Q9DBR1|XRN2_MOUSE 5'-3' exoribonuclease 2
eca4bed4c6c7a9d2ef024b952c563f02	32	21	5	n37	31	K	-1.7914329314668298	PalmatGasmat	Neutral	P40692|MLH1_HUMAN DNA mismatch repair protein Mlh1
eca4bed4c6c7a9d2ef024b952c563f02	35	21	6	n37	32	L	0.20270222475195118	PalmatGasmat	Neutral	P40692|MLH1_HUMAN DNA mismatch repair protein Mlh1
6345624dd1f93ad166c97dd4a86cc5a0	35	20	6	n37	34	L	-0.4240248679353063	PalmatGasmat	Neutral	Q5HZJ0|RNC_MOUSE Ribonuclease 3
c5d4aecfd5e97fa8c01e621b990b759d	32	20	1	n11	4	K	-2.425825369404207	PalmatGasmat	Negative	Q6DBQ8|CPTP_DANRE Ceramide-1-phosphate transfer protein
c5d4aecfd5e97fa8c01e621b990b759d	35	20	2	n11	7	L	-2.1996486085980442	PalmatGasmat	Negative	Q6DBQ8|CPTP_DANRE Ceramide-1-phosphate transfer protein
c7ea99e54ce41f23ff75b9e70a472275	26	21	3	n12	18	J	1.5491738192064624	PalmatGasmat	Neutral	Q06705|CSR1_YEAST Phosphatidylinositol transfer protein CSR1
c7ea99e54ce41f23ff75b9e70a472275	32	29	10	n48	46	K	1.7036259183440638	PalmatGasmat	Neutral	Q06705|CSR1_YEAST Phosphatidylinositol transfer protein CSR1
c7ea99e54ce41f23ff75b9e70a472275	35	29	11	n48	48	L	1.4509007293383243	PalmatGasmat	Neutral	Q06705|CSR1_YEAST Phosphatidylinositol transfer protein CSR1
24bc601e184b95f232f210552e6965db	32	37	4	n19	12	K	0.6426817452632665	PalmatGasmat	Neutral	Q05000|MYS_PODCA Myosin heavy chain
24bc601e184b95f232f210552e6965db	35	49	20	n59	57	L	8.583471785522498	PalmatGasmat	Positive	Q05000|MYS_PODCA Myosin heavy chain
a6148c2a2bf025c6652d7300e893d80b	26	20	10	n39	52	J	0.6215743335312615	PalmatGasmat	Neutral	Q3T1G7|COG7_RAT Conserved oligomeric Golgi complex subunit 7
0cd491ba4001f160e7f0be1632ce57e5	32	20	6	n30	22	K	-2.0524578627978483	PalmatGasmat	Negative	Q92831|KAT2B_HUMAN Histone acetyltransferase KAT2B
0cd491ba4001f160e7f0be1632ce57e5	35	20	7	n30	25	L	-0.47331435257080984	PalmatGasmat	Neutral	Q92831|KAT2B_HUMAN Histone acetyltransferase KAT2B
9b3a56abe416db91a5d4ffaa5a93ffc8	32	22	8	n33	29	K	-1.9348771892432002	PalmatGasmat	Neutral	Q92889|XPF_HUMAN DNA repair endonuclease XPF
9b3a56abe416db91a5d4ffaa5a93ffc8	35	22	9	n33	31	L	-1.7274246371960902	PalmatGasmat	Neutral	Q92889|XPF_HUMAN DNA repair endonuclease XPF
3355b8761337c76059de693cc7251eec	26	22	12	n53	62	J	2.0770206913358664	PalmatGasmat	Positive	Q91V93|RHBT2_MOUSE Rho-related BTB domain-containing protein 2
af61e56e68a1873f599d9c551fb9c932	32	18	6	n46	43	K	-1.295690699412263	PalmatGasmat	Neutral	P46109|CRKL_HUMAN Crk-like protein
af61e56e68a1873f599d9c551fb9c932	35	18	7	n46	46	L	-0.9017324161182793	PalmatGasmat	Neutral	P46109|CRKL_HUMAN Crk-like protein
b67b80ec2a283ca31e7e50d04d41ebb3	N37	16	17	n45	n49	E	-1.6858859955946308	PalmatGasmat	Neutral	Q6NRS1|IBTK_XENLA Inhibitor of Bruton tyrosine kinase
b67b80ec2a283ca31e7e50d04d41ebb3	32	17	5	n49	46	K	-2.479798708254379	PalmatGasmat	Negative	Q6NRS1|IBTK_XENLA Inhibitor of Bruton tyrosine kinase
b67b80ec2a283ca31e7e50d04d41ebb3	35	17	6	n49	50	L	0.7846782051744985	PalmatGasmat	Neutral	Q6NRS1|IBTK_XENLA Inhibitor of Bruton tyrosine kinase
0dd65ab9bd7976e655c3e6f5d7730031	26	18	5	n30	24	J	0.8052351128947971	PalmatGasmat	Neutral	A1L3F5|CMIP_XENLA C-Maf-inducing protein
868948f0dfb4a931844857fc3eacdfe0	26	19	7	n32	35	J	1.6691708635608244	PalmatGasmat	Neutral	Q4V9P0|SAMC_DANRE S-adenosylmethionine mitochondrial carrier protein
868948f0dfb4a931844857fc3eacdfe0	35	27	11	n58	54	L	0.13999448958255523	PalmatGasmat	Neutral	Q4V9P0|SAMC_DANRE S-adenosylmethionine mitochondrial carrier protein
e4fc08517a8621ecbcf1ce6eb8dd9847	32	23	6	n52	46	K	-0.5634433466470266	PalmatGasmat	Neutral	Q9H270|VPS11_HUMAN Vacuolar protein sorting-associated protein 11 homolog
e4fc08517a8621ecbcf1ce6eb8dd9847	35	23	7	n52	49	L	-0.016878963790733528	PalmatGasmat	Neutral	Q9H270|VPS11_HUMAN Vacuolar protein sorting-associated protein 11 homolog
95d96a9161fcc8fc1a09c9fa7188187a	N37	18	19	n14	n17	E	-1.9004472768499152	PalmatGasmat	Neutral	Q7ZYA0|LMBD2_XENLA LMBR1 domain-containing protein 2
95d96a9161fcc8fc1a09c9fa7188187a	32	19	2	n17	8	K	-2.501725085036464	PalmatGasmat	Negative	Q7ZYA0|LMBD2_XENLA LMBR1 domain-containing protein 2
254421e903889c001b7b8743f7764a69	N37	21	22	n19	n23	E	-3.1833206171321176	PalmatGasmat	Negative	Q96JH7|VCIP1_HUMAN Deubiquitinating protein VCIP135
254421e903889c001b7b8743f7764a69	35	22	5	n23	16	L	-1.6421633814171162	PalmatGasmat	Neutral	Q96JH7|VCIP1_HUMAN Deubiquitinating protein VCIP135
254421e903889c001b7b8743f7764a69	32	22	6	n23	17	K	-1.0275795238977696	PalmatGasmat	Neutral	Q96JH7|VCIP1_HUMAN Deubiquitinating protein VCIP135
254421e903889c001b7b8743f7764a69	26	21	7	n19	30	J	3.5051564114084517	PalmatGasmat	Positive	Q96JH7|VCIP1_HUMAN Deubiquitinating protein VCIP135
927447b5ec0d425cc00848c2f354e48a	26	22	6	n26	21	J	1.432629675555655	PalmatGasmat	Neutral	Q91V83|TTI1_MOUSE TELO2-interacting protein 1 homolog
927447b5ec0d425cc00848c2f354e48a	32	25	9	n36	29	K	-1.6062877219090836	PalmatGasmat	Neutral	Q91V83|TTI1_MOUSE TELO2-interacting protein 1 homolog
927447b5ec0d425cc00848c2f354e48a	35	25	10	n36	32	L	-0.009458799032177626	PalmatGasmat	Neutral	Q91V83|TTI1_MOUSE TELO2-interacting protein 1 homolog
15638cf889d185250abdacf25077c1dd	26	20	9	n23	38	J	2.3448500881441836	PalmatGasmat	Positive	Q71B07|D19L3_MOUSE Probable C-mannosyltransferase DPY19L3
95e59b66078610f4129dd97c7a339950	N37	12	13	n30	n35	E	-1.5099759787780964	PalmatGasmat	Neutral	Q5T0N1|CFA70_HUMAN Cilia- and flagella-associated protein 70 {ECO:0000312|HGNC:HGNC:30726}
95e59b66078610f4129dd97c7a339950	32	13	3	n35	29	K	-0.8996485851203031	PalmatGasmat	Neutral	Q5T0N1|CFA70_HUMAN Cilia- and flagella-associated protein 70 {ECO:0000312|HGNC:HGNC:30726}
95e59b66078610f4129dd97c7a339950	26	12	6	n30	45	J	0.8565292386356913	PalmatGasmat	Neutral	Q5T0N1|CFA70_HUMAN Cilia- and flagella-associated protein 70 {ECO:0000312|HGNC:HGNC:30726}
28c1c9a91f7550d9a3a6fbf8c7e55333	26	14	5	n21	34	J	1.3794549195263452	PalmatGasmat	Neutral	P52756|RBM5_HUMAN RNA-binding protein 5
c45d3ef5f94c8b00a0d2c67ae33dbf1d	N37	25	26	n50	n54	E	-0.4442737226795495	PalmatGasmat	Neutral	Q1LWC2|T106B_DANRE Transmembrane protein 106B
c45d3ef5f94c8b00a0d2c67ae33dbf1d	32	26	10	n54	48	K	-2.6503936773272194	PalmatGasmat	Negative	Q1LWC2|T106B_DANRE Transmembrane protein 106B
c45d3ef5f94c8b00a0d2c67ae33dbf1d	35	26	11	n54	51	L	2.1058295240634926	PalmatGasmat	Positive	Q1LWC2|T106B_DANRE Transmembrane protein 106B
c45d3ef5f94c8b00a0d2c67ae33dbf1d	26	25	12	n50	56	J	-0.37394404178369856	PalmatGasmat	Neutral	Q1LWC2|T106B_DANRE Transmembrane protein 106B
bf6c5b9f92314ed891b02aa73e04dc7c	35	16	6	n45	44	L	-1.1786096021560584	PalmatGasmat	Neutral	Q7KZ85|SPT6H_HUMAN Transcription elongation factor SPT6
377a57d2d24bb1fe7717ff8557179da0	32	16	2	n31	25	K	3.2530977498398013	PalmatGasmat	Positive	Q6GM82|ALAT2_XENLA Alanine aminotransferase 2
195bf9e00e2d9e18b69c5caf12ec9893	26	17	7	n24	31	J	2.2821018919099902	PalmatGasmat	Positive	Q8NI36|WDR36_HUMAN WD repeat-containing protein 36
1e61b4951581439fe46ba2e8afd3ffa3	N37	21	22	n35	n43	E	-3.518284180288427	PalmatGasmat	Negative	O13046|WDHD1_XENLA WD repeat and HMG-box DNA-binding protein 1
1e61b4951581439fe46ba2e8afd3ffa3	35	22	7	n43	37	L	-1.735729349997064	PalmatGasmat	Neutral	O13046|WDHD1_XENLA WD repeat and HMG-box DNA-binding protein 1
1e61b4951581439fe46ba2e8afd3ffa3	32	22	8	n43	38	K	-1.2835130652797488	PalmatGasmat	Neutral	O13046|WDHD1_XENLA WD repeat and HMG-box DNA-binding protein 1
3f7ae18cf324b050ea12d14d55e1e20f	N37	21	22	n22	n27	E	-1.863941846548466	PalmatGasmat	Neutral	Q58A65|JIP4_MOUSE C-Jun-amino-terminal kinase-interacting protein 4
3f7ae18cf324b050ea12d14d55e1e20f	32	22	7	n27	20	K	-2.3751226808363874	PalmatGasmat	Negative	Q58A65|JIP4_MOUSE C-Jun-amino-terminal kinase-interacting protein 4
e76732fbe7aeb70a1be04d47748777d9	26	19	5	n27	22	J	6.921527714030124	PalmatGasmat	Positive	A2RV61|GAPD1_XENLA GTPase-activating protein and VPS9 domain-containing protein 1
e76732fbe7aeb70a1be04d47748777d9	N37	19	20	n27	n32	E	-4.679115617685852	PalmatGasmat	Negative	A2RV61|GAPD1_XENLA GTPase-activating protein and VPS9 domain-containing protein 1
e76732fbe7aeb70a1be04d47748777d9	32	20	6	n32	24	K	-3.508564213856007	PalmatGasmat	Negative	A2RV61|GAPD1_XENLA GTPase-activating protein and VPS9 domain-containing protein 1
5e943e21069404a66e4bf4bfb172c7aa	N37	18	19	n31	n35	E	-5.603959498670108	PalmatGasmat	Negative	Q66GS9|CP135_HUMAN Centrosomal protein of 135 kDa
1f71e13f16c210e95792b15f87d11a7e	26	21	10	n42	50	J	2.4787153219925364	PalmatGasmat	Positive	Q9BQK8|LPIN3_HUMAN Phosphatidate phosphatase LPIN3
fdae9b3ede8ea7d17885784fe879ced2	N37	19	20	n25	n26	E	-4.676061137989978	PalmatGasmat	Negative	Q9CIR9|ADD_LACLA Adenosine deaminase {ECO:0000255|HAMAP-Rule:MF_00540}
fdae9b3ede8ea7d17885784fe879ced2	32	20	2	n26	21	K	-2.2901763738604406	PalmatGasmat	Negative	Q9CIR9|ADD_LACLA Adenosine deaminase {ECO:0000255|HAMAP-Rule:MF_00540}
fdae9b3ede8ea7d17885784fe879ced2	35	20	3	n26	24	L	-2.789625476237911	PalmatGasmat	Negative	Q9CIR9|ADD_LACLA Adenosine deaminase {ECO:0000255|HAMAP-Rule:MF_00540}
fdae9b3ede8ea7d17885784fe879ced2	26	19	4	n25	25	J	0.11352194843103454	PalmatGasmat	Neutral	Q9CIR9|ADD_LACLA Adenosine deaminase {ECO:0000255|HAMAP-Rule:MF_00540}
fdae9b3ede8ea7d17885784fe879ced2	26	24	12	n48	54	J	-0.6856556272092215	PalmatGasmat	Neutral	Q9CIR9|ADD_LACLA Adenosine deaminase {ECO:0000255|HAMAP-Rule:MF_00540}
1019786d3ac3b4cb431761143cd3b1f8	N37	22	23	n25	n28	E	0.2156327460689711	PalmatGasmat	Neutral	P24044|CALM_PLAFA Calmodulin
1019786d3ac3b4cb431761143cd3b1f8	32	23	4	n28	22	K	0.4313180595606243	PalmatGasmat	Neutral	P24044|CALM_PLAFA Calmodulin
1019786d3ac3b4cb431761143cd3b1f8	35	23	5	n28	25	L	-0.1861903814133508	PalmatGasmat	Neutral	P24044|CALM_PLAFA Calmodulin
1019786d3ac3b4cb431761143cd3b1f8	26	22	6	n25	28	J	-0.9541444378648256	PalmatGasmat	Neutral	P24044|CALM_PLAFA Calmodulin
1019786d3ac3b4cb431761143cd3b1f8	32	28	11	n52	46	K	0.9371494880985654	PalmatGasmat	Neutral	P24044|CALM_PLAFA Calmodulin
27fe1a0e13f49bfd1d55dfe75b7ee7ec	26	19	8	n45	51	J	-0.05087371677427108	PalmatGasmat	Neutral	Q91584|ELAV3_XENLA ELAV-like protein 3
28d3e0f1096a83f13f1c704ea426a03a	26	14	2	n6	3	J	1.482233723017035	PalmatGasmat	Neutral	Q9UKP5|ATS6_HUMAN A disintegrin and metalloproteinase with thrombospondin motifs 6
28d3e0f1096a83f13f1c704ea426a03a	32	23	11	n67	65	K	-0.025657739910927357	PalmatGasmat	Neutral	Q9UKP5|ATS6_HUMAN A disintegrin and metalloproteinase with thrombospondin motifs 6
28d3e0f1096a83f13f1c704ea426a03a	35	23	12	n67	67	L	-0.21684292333080118	PalmatGasmat	Neutral	Q9UKP5|ATS6_HUMAN A disintegrin and metalloproteinase with thrombospondin motifs 6
fa22894c3fa17bf7d8f3a7863b8c459c	26	15	3	n14	18	J	2.939534211407448	PalmatGasmat	Positive	Q9ULB1|NRX1A_HUMAN Neurexin-1
0b154d99921513609f74cfe4fffad5fb	26	27	13	n49	58	J	0.4678296500863832	PalmatGasmat	Neutral	O08623|SQSTM_RAT Sequestosome-1
22849d16343bdc66a6de8460963413aa	26	14	7	n35	45	J	2.491957432279051	PalmatGasmat	Positive	Q8R2E9|ERO1B_MOUSE ERO1-like protein beta
18f8fb4da6e3c655d8a301bb90b3859f	N37	14	15	n15	n21	E	-2.1903495764632295	PalmatGasmat	Negative	Q5RBN1|FND3A_PONAB Fibronectin type-III domain-containing protein 3A
18f8fb4da6e3c655d8a301bb90b3859f	35	15	2	n21	14	L	0.30768688275575573	PalmatGasmat	Neutral	Q5RBN1|FND3A_PONAB Fibronectin type-III domain-containing protein 3A
18f8fb4da6e3c655d8a301bb90b3859f	32	15	3	n21	16	K	-1.9912175666423564	PalmatGasmat	Neutral	Q5RBN1|FND3A_PONAB Fibronectin type-III domain-containing protein 3A
8c1b809040a181a358808a5abd8ac799	32	20	10	n53	55	K	-2.8983323322440824	PalmatGasmat	Negative	Q149N8|SHPRH_HUMAN E3 ubiquitin-protein ligase SHPRH
a023ad0af39d6b68bf96cb476b5aa107	32	23	10	n51	47	K	-2.294437684003367	PalmatGasmat	Negative	Q3UVY5|PCX4_MOUSE Pecanex-like protein 4
a023ad0af39d6b68bf96cb476b5aa107	35	23	11	n51	48	L	-0.04379425543693419	PalmatGasmat	Neutral	Q3UVY5|PCX4_MOUSE Pecanex-like protein 4
cb941c20bd13b9c82403bc7dee7a105a	26	22	11	n45	51	J	0.8519248980574361	PalmatGasmat	Neutral	P97927|LAMA4_MOUSE Laminin subunit alpha-4
63fa9e81f9b3a6e5d089b5e38750996f	26	16	6	n51	50	J	1.1120836004989039	PalmatGasmat	Neutral	Q5U2P1|CNNM2_RAT Metal transporter CNNM2
57d4e865baf934eca9cb35d6d90e338e	26	19	5	n47	46	J	2.9699965574857545	PalmatGasmat	Positive	Q8CGS6|DPOLQ_MOUSE DNA polymerase theta {ECO:0000312|MGI:MGI:2155399}
57d4e865baf934eca9cb35d6d90e338e	N37	19	20	n47	n53	E	-1.0647770231195721	PalmatGasmat	Neutral	Q8CGS6|DPOLQ_MOUSE DNA polymerase theta {ECO:0000312|MGI:MGI:2155399}
57d4e865baf934eca9cb35d6d90e338e	26	25	12	n62	64	J	2.2351240584380023	PalmatGasmat	Positive	Q8CGS6|DPOLQ_MOUSE DNA polymerase theta {ECO:0000312|MGI:MGI:2155399}
6268bb88dd7a6cb61081cc3e310639e9	26	18	6	n25	36	J	0.6470329565760119	PalmatGasmat	Neutral	Q6ZQ58|LARP1_MOUSE La-related protein 1
d77f4af605a7bc5dfade314d40c2b2d4	26	17	10	n46	54	J	1.7297633120715585	PalmatGasmat	Neutral	Q14692|BMS1_HUMAN Ribosome biogenesis protein BMS1 homolog
67805e1a23b56aebabf4a4deb496ab48	26	17	5	n45	43	J	2.4080093535957	PalmatGasmat	Positive	Q2KJJ5|TBL3_BOVIN Transducin beta-like protein 3
693c3af78b5b76f239dbf04b1e6dc200	32	12	4	n35	35	K	0.40562221862792763	PalmatGasmat	Neutral	Q16959|DYI2_HELCR Dynein intermediate chain 2, ciliary
693c3af78b5b76f239dbf04b1e6dc200	35	12	5	n35	39	L	-2.004246378340968	PalmatGasmat	Negative	Q16959|DYI2_HELCR Dynein intermediate chain 2, ciliary
0d262649331ffebf2ffbd4f8ca2acd09	35	17	6	n32	31	L	-3.0947320689363877	PalmatGasmat	Negative	Q4R708|NAA35_MACFA N-alpha-acetyltransferase 35, NatC auxiliary subunit
45a6d0383f1763bcc2cf65279736b816	N37	19	20	n21	n25	E	-0.6227879978502256	PalmatGasmat	Neutral	Q14186|TFDP1_HUMAN Transcription factor Dp-1
45a6d0383f1763bcc2cf65279736b816	32	20	5	n25	18	K	-1.6397518591363278	PalmatGasmat	Neutral	Q14186|TFDP1_HUMAN Transcription factor Dp-1
45a6d0383f1763bcc2cf65279736b816	35	20	6	n25	21	L	0.6982179032738635	PalmatGasmat	Neutral	Q14186|TFDP1_HUMAN Transcription factor Dp-1
45a6d0383f1763bcc2cf65279736b816	26	23	11	n52	55	J	1.2584933585140587	PalmatGasmat	Neutral	Q14186|TFDP1_HUMAN Transcription factor Dp-1
07ff6b67fc1e26185297f0cb1c1d9370	32	16	3	n17	10	K	-4.897349880155531	PalmatGasmat	Negative	P22607|FGFR3_HUMAN Fibroblast growth factor receptor 3
07ff6b67fc1e26185297f0cb1c1d9370	35	16	4	n17	15	L	3.6603343458705955	PalmatGasmat	Positive	P22607|FGFR3_HUMAN Fibroblast growth factor receptor 3
2e522c75e834e4cbe090f237c37f71d7	35	23	5	n38	31	L	2.881995264741707	PalmatGasmat	Positive	O00750|P3C2B_HUMAN Phosphatidylinositol 4-phosphate 3-kinase C2 domain-containing subunit beta
2e522c75e834e4cbe090f237c37f71d7	32	23	6	n38	33	K	-3.1925104113725826	PalmatGasmat	Negative	O00750|P3C2B_HUMAN Phosphatidylinositol 4-phosphate 3-kinase C2 domain-containing subunit beta
2e522c75e834e4cbe090f237c37f71d7	26	18	9	n28	47	J	3.5929018232808194	PalmatGasmat	Positive	O00750|P3C2B_HUMAN Phosphatidylinositol 4-phosphate 3-kinase C2 domain-containing subunit beta
43d90b6ed3a919077c7ead3cafea180f	26	23	11	n53	59	J	1.8758672597330275	PalmatGasmat	Neutral	P46413|GSHB_RAT Glutathione synthetase
8b2ed4a569c63b534edf110572e8e926	26	19	5	n27	34	J	0.2427899427579207	PalmatGasmat	Neutral	Q92556|ELMO1_HUMAN Engulfment and cell motility protein 1
f7e238d4cbd22d73cdcf13cda2246d69	26	16	3	n22	21	J	3.177460984146278	PalmatGasmat	Positive	Q02508|HGV2_HALRO Protein HGV2
f7e238d4cbd22d73cdcf13cda2246d69	32	18	4	n26	23	K	3.5589849832403875	PalmatGasmat	Positive	Q02508|HGV2_HALRO Protein HGV2
f7e238d4cbd22d73cdcf13cda2246d69	35	18	5	n26	26	L	-3.6038216972477652	PalmatGasmat	Negative	Q02508|HGV2_HALRO Protein HGV2
f8fba1223da2b771c74299672d5f2d86	N37	17	19	n24	n29	E	-3.8855470261934606	PalmatGasmat	Negative	Q13395|TARB1_HUMAN Probable methyltransferase TARBP1
f8fba1223da2b771c74299672d5f2d86	32	19	6	n29	25	K	-1.3278149261330183	PalmatGasmat	Neutral	Q13395|TARB1_HUMAN Probable methyltransferase TARBP1
71f8b4b89e157e41b20753db53e9a109	32	16	5	n47	39	K	-1.97495191389504	PalmatGasmat	Neutral	Q5ZIC8|IPO13_CHICK Importin-13
71f8b4b89e157e41b20753db53e9a109	35	16	6	n47	42	L	-0.5707101519644744	PalmatGasmat	Neutral	Q5ZIC8|IPO13_CHICK Importin-13
d04a5d3b1f08c53963cac3fae03bfc1f	N37	18	19	n44	n47	E	-1.4665991436263137	PalmatGasmat	Neutral	Q9FRL3|ERDL6_ARATH Sugar transporter ERD6-like 6
d04a5d3b1f08c53963cac3fae03bfc1f	35	19	6	n47	41	L	0.37145579358095104	PalmatGasmat	Neutral	Q9FRL3|ERDL6_ARATH Sugar transporter ERD6-like 6
d04a5d3b1f08c53963cac3fae03bfc1f	32	19	7	n47	42	K	-1.4370752752335891	PalmatGasmat	Neutral	Q9FRL3|ERDL6_ARATH Sugar transporter ERD6-like 6
d04a5d3b1f08c53963cac3fae03bfc1f	26	18	8	n44	50	J	-0.46290391297154326	PalmatGasmat	Neutral	Q9FRL3|ERDL6_ARATH Sugar transporter ERD6-like 6
2342ca08903687facc304069082c31c2	N37	19	20	n41	n46	E	-2.086016458916912	PalmatGasmat	Negative	A0JPG1|F16B1_XENLA Protein FAM160B1
2342ca08903687facc304069082c31c2	32	20	7	n46	41	K	-1.867840379308228	PalmatGasmat	Neutral	A0JPG1|F16B1_XENLA Protein FAM160B1
2342ca08903687facc304069082c31c2	35	20	8	n46	44	L	-0.2624640963154466	PalmatGasmat	Neutral	A0JPG1|F16B1_XENLA Protein FAM160B1
680b0b7d1974d98e14f1985dfac13c43	26	17	5	n5	14	J	1.2701552605104633	PalmatGasmat	Neutral	Q8WZ60|KLHL6_HUMAN Kelch-like protein 6
397070871697f21be4695e5c91bc020d	26	21	9	n46	54	J	0.300594712291814	PalmatGasmat	Neutral	Q8C1F4|CGAT2_MOUSE Chondroitin sulfate N-acetylgalactosaminyltransferase 2
e01f441a6c3eb8062ab75be0e3e9b9ee	35	20	9	n41	41	L	0.08038464187670274	PalmatGasmat	Neutral	Q8IWQ3|BRSK2_HUMAN Serine/threonine-protein kinase BRSK2
f6240d5ef76db71affa5f6168bf4f9a0	32	17	2	n15	11	K	-1.4798792624537966	PalmatGasmat	Neutral	O94826|TOM70_HUMAN Mitochondrial import receptor subunit TOM70
f6240d5ef76db71affa5f6168bf4f9a0	35	17	3	n15	14	L	-0.3667576972534815	PalmatGasmat	Neutral	O94826|TOM70_HUMAN Mitochondrial import receptor subunit TOM70
d5b59593feaa303882d95a50a1889b23	32	21	8	n49	44	K	-1.104973651956558	PalmatGasmat	Neutral	Q8IY37|DHX37_HUMAN Probable ATP-dependent RNA helicase DHX37
d5b59593feaa303882d95a50a1889b23	35	21	9	n49	47	L	-1.279874421358549	PalmatGasmat	Neutral	Q8IY37|DHX37_HUMAN Probable ATP-dependent RNA helicase DHX37
e8e9002d99f70db1781266ac6c630aa6	35	19	3	n27	14	L	1.896664912458665	PalmatGasmat	Neutral	P49620|DGKG_RAT Diacylglycerol kinase gamma
e8e9002d99f70db1781266ac6c630aa6	32	19	4	n27	15	K	-1.3554285361421228	PalmatGasmat	Neutral	P49620|DGKG_RAT Diacylglycerol kinase gamma
0a53702e219556fce6b1c9e6407d819a	32	18	2	n27	22	K	-0.6615066633779535	PalmatGasmat	Neutral	Q28E61|NSUN2_XENTR tRNA (cytosine(34)-C(5))-methyltransferase
1359e3d50694824f671dcb3382e8ad42	32	19	6	n16	15	K	-0.30089956719320027	PalmatGasmat	Neutral	O75746|CMC1_HUMAN Calcium-binding mitochondrial carrier protein Aralar1
09360e59a88ae6de2e78941f3df87aed	32	22	4	n25	20	K	-0.7309076789856225	PalmatGasmat	Neutral	D3ZTX0|TMED7_RAT Transmembrane emp24 domain-containing protein 7
09360e59a88ae6de2e78941f3df87aed	35	22	5	n25	23	L	1.4425692700321844	PalmatGasmat	Neutral	D3ZTX0|TMED7_RAT Transmembrane emp24 domain-containing protein 7
09360e59a88ae6de2e78941f3df87aed	26	27	12	n46	51	J	-0.1402061646939044	PalmatGasmat	Neutral	D3ZTX0|TMED7_RAT Transmembrane emp24 domain-containing protein 7
c09e5149a4222480a4a181a4bfe0e20e	32	18	3	n31	22	K	-3.536880193020284	PalmatGasmat	Negative	Q80U63|MFN2_MOUSE Mitofusin-2
93d28979b04695c4ac496fd071b8f0be	N37	16	17	n32	n36	E	0.7638315623056078	PalmatGasmat	Neutral	Q68CP4|HGNAT_HUMAN Heparan-alpha-glucosaminide N-acetyltransferase
93d28979b04695c4ac496fd071b8f0be	32	17	5	n36	29	K	-0.1702439034200221	PalmatGasmat	Neutral	Q68CP4|HGNAT_HUMAN Heparan-alpha-glucosaminide N-acetyltransferase
93d28979b04695c4ac496fd071b8f0be	35	17	6	n36	33	L	0.7438835391992042	PalmatGasmat	Neutral	Q68CP4|HGNAT_HUMAN Heparan-alpha-glucosaminide N-acetyltransferase
93d28979b04695c4ac496fd071b8f0be	26	16	7	n32	39	J	0.9980273803170041	PalmatGasmat	Neutral	Q68CP4|HGNAT_HUMAN Heparan-alpha-glucosaminide N-acetyltransferase
18e976c01cc5e8d752f5c36c7ff89e61	N37	17	18	n15	n20	E	-1.3870240333201471	PalmatGasmat	Neutral	Q8TEX9|IPO4_HUMAN Importin-4
18e976c01cc5e8d752f5c36c7ff89e61	32	18	2	n20	16	K	-0.33896088415093933	PalmatGasmat	Neutral	Q8TEX9|IPO4_HUMAN Importin-4
b3fdab73f95dab9fea6c6d06b820ab36	32	21	3	n23	13	K	-1.0477454297158164	PalmatGasmat	Neutral	Q5ZL05|CRCM1_CHICK Calcium release-activated calcium channel protein 1
b3fdab73f95dab9fea6c6d06b820ab36	35	21	4	n23	16	L	1.3902980245034777	PalmatGasmat	Neutral	Q5ZL05|CRCM1_CHICK Calcium release-activated calcium channel protein 1
b3fdab73f95dab9fea6c6d06b820ab36	32	27	9	n50	39	K	0.2764899540134765	PalmatGasmat	Neutral	Q5ZL05|CRCM1_CHICK Calcium release-activated calcium channel protein 1
b3fdab73f95dab9fea6c6d06b820ab36	35	27	10	n50	42	L	-1.8948927196111265	PalmatGasmat	Neutral	Q5ZL05|CRCM1_CHICK Calcium release-activated calcium channel protein 1
edfa3d0afd253b02ac3148230352ca7e	32	17	3	n27	18	K	-1.2672477669086855	PalmatGasmat	Neutral	A8E7C5|SAC2_DANRE Phosphatidylinositide phosphatase SAC2 {ECO:0000250|UniProtKB:Q9Y2H2}
edfa3d0afd253b02ac3148230352ca7e	35	17	4	n27	21	L	-0.9049325391837889	PalmatGasmat	Neutral	A8E7C5|SAC2_DANRE Phosphatidylinositide phosphatase SAC2 {ECO:0000250|UniProtKB:Q9Y2H2}
edfa3d0afd253b02ac3148230352ca7e	26	15	7	n23	33	J	1.3818686726423979	PalmatGasmat	Neutral	A8E7C5|SAC2_DANRE Phosphatidylinositide phosphatase SAC2 {ECO:0000250|UniProtKB:Q9Y2H2}
dbc646b1779a86e66bab5b05e6577f33	N37	19	20	n45	n50	E	-1.6923191867890566	PalmatGasmat	Neutral	Q924T7|RNF31_MOUSE E3 ubiquitin-protein ligase RNF31
dbc646b1779a86e66bab5b05e6577f33	32	20	7	n50	48	K	-2.0404693626998354	PalmatGasmat	Negative	Q924T7|RNF31_MOUSE E3 ubiquitin-protein ligase RNF31
e1d880a885155c5277fd0314fbf2dcf3	32	19	3	n27	24	K	-2.7867468082749816	PalmatGasmat	Negative	P12798|KPBB_RABIT Phosphorylase b kinase regulatory subunit beta
41f084fdaf2dd38d49c63cf521f7d493	N37	22	23	n32	n37	E	-3.9292851527956403	PalmatGasmat	Negative	O94761|RECQ4_HUMAN ATP-dependent DNA helicase Q4
41f084fdaf2dd38d49c63cf521f7d493	32	23	6	n37	35	K	-1.4678293775264404	PalmatGasmat	Neutral	O94761|RECQ4_HUMAN ATP-dependent DNA helicase Q4
41f084fdaf2dd38d49c63cf521f7d493	26	22	7	n32	40	J	1.1729350283335744	PalmatGasmat	Neutral	O94761|RECQ4_HUMAN ATP-dependent DNA helicase Q4
03215e875de189af716fa41dc8344fcb	26	18	4	n15	13	J	-1.6117486222380089	PalmatGasmat	Neutral	P07098|LIPG_HUMAN Gastric triacylglycerol lipase
50c2bb3ab3171c88f4deb2b4d1b22079	N37	17	18	n45	n46	E	-3.051053196301099	PalmatGasmat	Negative	Q13614|MTMR2_HUMAN Myotubularin-related protein 2
50c2bb3ab3171c88f4deb2b4d1b22079	32	18	4	n46	44	K	-2.9755160120618482	PalmatGasmat	Negative	Q13614|MTMR2_HUMAN Myotubularin-related protein 2
50c2bb3ab3171c88f4deb2b4d1b22079	26	17	7	n45	57	J	0.7896090191524521	PalmatGasmat	Neutral	Q13614|MTMR2_HUMAN Myotubularin-related protein 2
1cc4bbbdbac703419dbcf129183ce236	N37	20	21	n17	n20	E	-1.551424275686335	PalmatGasmat	Neutral	O00410|IPO5_HUMAN Importin-5
1cc4bbbdbac703419dbcf129183ce236	32	21	3	n20	14	K	-0.5554808250171722	PalmatGasmat	Neutral	O00410|IPO5_HUMAN Importin-5
162cb81b12224c19daae4bb67ce14144	26	13	7	n29	37	J	0.8783643511641853	PalmatGasmat	Neutral	B2GUZ1|UBP4_RAT Ubiquitin carboxyl-terminal hydrolase 4
d89adb49c9bcb87d50b25544014a9c26	32	19	4	n26	20	K	-2.0019164541461802	PalmatGasmat	Negative	Q14746|COG2_HUMAN Conserved oligomeric Golgi complex subunit 2
0212517805351107214184d9875d77d8	32	23	9	n57	49	K	-2.0766914069803564	PalmatGasmat	Negative	P23508|CRCM_HUMAN Colorectal mutant cancer protein
297b5306dfbae688873ce2006e9fa9cc	32	16	3	n23	15	K	-1.7184986694662694	PalmatGasmat	Neutral	O08856|ELL_MOUSE RNA polymerase II elongation factor ELL
297b5306dfbae688873ce2006e9fa9cc	N37	19	20	n51	n55	E	-1.669761293608996	PalmatGasmat	Neutral	O08856|ELL_MOUSE RNA polymerase II elongation factor ELL
297b5306dfbae688873ce2006e9fa9cc	32	20	7	n55	49	K	-2.514566194146809	PalmatGasmat	Negative	O08856|ELL_MOUSE RNA polymerase II elongation factor ELL
297b5306dfbae688873ce2006e9fa9cc	35	20	8	n55	52	L	0.390125232852969	PalmatGasmat	Neutral	O08856|ELL_MOUSE RNA polymerase II elongation factor ELL
25bb2a545ce07b86c621a462af320c34	32	21	9	n57	51	K	-2.367077673316369	PalmatGasmat	Negative	Q5FWT1|FA98A_RAT Protein FAM98A
25bb2a545ce07b86c621a462af320c34	35	21	10	n57	54	L	-1.1448391173995462	PalmatGasmat	Neutral	Q5FWT1|FA98A_RAT Protein FAM98A
af47b98597a05246b3d32cf0414d448b	N37	20	21	n27	n31	E	-1.4168890907844531	PalmatGasmat	Neutral	Q9Y6Y8|S23IP_HUMAN SEC23-interacting protein
af47b98597a05246b3d32cf0414d448b	32	21	4	n31	26	K	-0.7612104948834286	PalmatGasmat	Neutral	Q9Y6Y8|S23IP_HUMAN SEC23-interacting protein
f18ecb90ab670dde98105ccb0a2b6aed	N37	12	13	n39	n43	E	-2.719595106231393	PalmatGasmat	Negative	Q9UPQ3|AGAP1_HUMAN Arf-GAP with GTPase, ANK repeat and PH domain-containing protein 1
f18ecb90ab670dde98105ccb0a2b6aed	32	13	3	n43	37	K	-2.7220944527978266	PalmatGasmat	Negative	Q9UPQ3|AGAP1_HUMAN Arf-GAP with GTPase, ANK repeat and PH domain-containing protein 1
3f423fc44b7434ea89b13e5b4b29b273	26	24	10	n40	45	J	1.371544531456485	PalmatGasmat	Neutral	O95807|TM50A_HUMAN Transmembrane protein 50A
6d4f879da72bcd683ecdb0a585fb889f	26	17	6	n30	36	J	1.3698218644221198	PalmatGasmat	Neutral	F1N152|HTRA1_BOVIN Serine protease HTRA1
8fcecd381dd4b121ddbf8ab984c76799	32	22	7	n41	37	K	-2.559141227411541	PalmatGasmat	Negative	Q3SYV9|ARHL2_BOVIN Poly(ADP-ribose) glycohydrolase ARH3
8fcecd381dd4b121ddbf8ab984c76799	35	22	8	n41	40	L	-0.510803166995136	PalmatGasmat	Neutral	Q3SYV9|ARHL2_BOVIN Poly(ADP-ribose) glycohydrolase ARH3
1147c0af4983da6b3b693cbc4ecbe3f4	26	12	3	n32	30	J	0.2532091755581381	PalmatGasmat	Neutral	Q5W041|ARMC3_HUMAN Armadillo repeat-containing protein 3
1147c0af4983da6b3b693cbc4ecbe3f4	N37	12	13	n32	n42	E	-2.3395439200729493	PalmatGasmat	Negative	Q5W041|ARMC3_HUMAN Armadillo repeat-containing protein 3
1147c0af4983da6b3b693cbc4ecbe3f4	32	13	4	n42	37	K	-2.901860051936791	PalmatGasmat	Negative	Q5W041|ARMC3_HUMAN Armadillo repeat-containing protein 3
1147c0af4983da6b3b693cbc4ecbe3f4	35	13	5	n42	39	L	-0.3734966430415467	PalmatGasmat	Neutral	Q5W041|ARMC3_HUMAN Armadillo repeat-containing protein 3
1dde0ebc3a4b5a912d33a1c245e91267	32	17	5	n43	39	K	-0.04460693076427633	PalmatGasmat	Neutral	Q29NC4|CBPA1_DROPS Zinc carboxypeptidase A 1
1dde0ebc3a4b5a912d33a1c245e91267	35	17	6	n43	42	L	-0.460001499714623	PalmatGasmat	Neutral	Q29NC4|CBPA1_DROPS Zinc carboxypeptidase A 1
1dde0ebc3a4b5a912d33a1c245e91267	32	19	8	n65	65	K	0.9815742273781186	PalmatGasmat	Neutral	Q29NC4|CBPA1_DROPS Zinc carboxypeptidase A 1
1dde0ebc3a4b5a912d33a1c245e91267	35	19	9	n65	67	L	-1.346267317035204	PalmatGasmat	Neutral	Q29NC4|CBPA1_DROPS Zinc carboxypeptidase A 1
cb4dd6c9026694b8cae36f26b3aa4dd9	26	18	6	n18	25	J	2.7245001484373232	PalmatGasmat	Positive	Q5U243|CLIP3_XENLA CAP-Gly domain-containing linker protein 3
cb4dd6c9026694b8cae36f26b3aa4dd9	N37	24	25	n45	n48	E	0.1518007151043669	PalmatGasmat	Neutral	Q5U243|CLIP3_XENLA CAP-Gly domain-containing linker protein 3
cb4dd6c9026694b8cae36f26b3aa4dd9	32	25	8	n48	43	K	-2.6566642377119756	PalmatGasmat	Negative	Q5U243|CLIP3_XENLA CAP-Gly domain-containing linker protein 3
47d8469ab0c8c6380fcab3058b53c41d	26	19	5	n39	42	J	-1.5691963455631561	PalmatGasmat	Neutral	O43581|SYT7_HUMAN Synaptotagmin-7 {ECO:0000305}
61c0e9c0d1270914519605b578925e1f	N37	25	26	n9	n10	E	3.6952451987737023	PalmatGasmat	Positive	P53440|CALMF_NAEGR Calmodulin, flagellar
61c0e9c0d1270914519605b578925e1f	32	26	2	n10	3	K	7.560566122702328	PalmatGasmat	Positive	P53440|CALMF_NAEGR Calmodulin, flagellar
61c0e9c0d1270914519605b578925e1f	35	26	3	n10	6	L	-1.4755246941898499	PalmatGasmat	Neutral	P53440|CALMF_NAEGR Calmodulin, flagellar
61c0e9c0d1270914519605b578925e1f	26	25	4	n9	7	J	-1.5613239328306363	PalmatGasmat	Neutral	P53440|CALMF_NAEGR Calmodulin, flagellar
61c0e9c0d1270914519605b578925e1f	32	32	9	n34	30	K	-0.8581673528766496	PalmatGasmat	Neutral	P53440|CALMF_NAEGR Calmodulin, flagellar
61c0e9c0d1270914519605b578925e1f	35	32	10	n34	33	L	2.801089194687154	PalmatGasmat	Positive	P53440|CALMF_NAEGR Calmodulin, flagellar
61c0e9c0d1270914519605b578925e1f	32	34	13	n46	43	K	-4.120617502045572	PalmatGasmat	Negative	P53440|CALMF_NAEGR Calmodulin, flagellar
61c0e9c0d1270914519605b578925e1f	35	34	14	n46	46	L	3.5317864848378617	PalmatGasmat	Positive	P53440|CALMF_NAEGR Calmodulin, flagellar
e96c95a2c87766e490c76c45bb95960e	32	22	9	n53	50	K	0.20018852773613133	PalmatGasmat	Neutral	P17130|ROA1_XENLA Heterogeneous nuclear ribonucleoproteins A1 homolog
e96c95a2c87766e490c76c45bb95960e	35	22	10	n53	53	L	0.3304914962101371	PalmatGasmat	Neutral	P17130|ROA1_XENLA Heterogeneous nuclear ribonucleoproteins A1 homolog
e96c95a2c87766e490c76c45bb95960e	35	23	11	n58	57	L	-0.9449896505919066	PalmatGasmat	Neutral	P17130|ROA1_XENLA Heterogeneous nuclear ribonucleoproteins A1 homolog
e96c95a2c87766e490c76c45bb95960e	32	23	12	n58	59	K	-0.21961355248839481	PalmatGasmat	Neutral	P17130|ROA1_XENLA Heterogeneous nuclear ribonucleoproteins A1 homolog
f4150332f8e43c249f3683d59f61bc11	32	17	3	n31	25	K	-0.34810957236874657	PalmatGasmat	Neutral	Q8CDU6|HECD2_MOUSE Probable E3 ubiquitin-protein ligase HECTD2
f4150332f8e43c249f3683d59f61bc11	35	17	4	n31	28	L	0.6060351054838851	PalmatGasmat	Neutral	Q8CDU6|HECD2_MOUSE Probable E3 ubiquitin-protein ligase HECTD2
e0a37ee947c2c0357c8659ab5fb6aeb6	32	21	9	n55	56	K	-2.419939529545733	PalmatGasmat	Negative	Q68CZ1|FTM_HUMAN Protein fantom
527e7ed16556f772bfcfcdd601987a6f	26	15	7	n24	34	J	1.702771132676576	PalmatGasmat	Neutral	P58854|GCP3_MOUSE Gamma-tubulin complex component 3
2769e6275956432837b486490e9aeafe	N37	17	18	n18	n21	E	-1.0807713072770087	PalmatGasmat	Neutral	P30622|CLIP1_HUMAN CAP-Gly domain-containing linker protein 1
2769e6275956432837b486490e9aeafe	35	18	6	n21	17	L	-0.2462784669454996	PalmatGasmat	Neutral	P30622|CLIP1_HUMAN CAP-Gly domain-containing linker protein 1
e6a7e4ee9c5c86ca4eb323f02337dea0	26	23	11	n52	54	J	1.0389630589694705	PalmatGasmat	Neutral	Q5ZI78|TFIP8_CHICK Tumor necrosis factor alpha-induced protein 8
1a72f9ba94fd9a9c649840fe2fb13f98	N37	19	20	n25	n26	E	-1.9358822334494772	PalmatGasmat	Neutral	Q4R7Q7|RIR2_MACFA Ribonucleoside-diphosphate reductase subunit M2
1a72f9ba94fd9a9c649840fe2fb13f98	35	20	6	n26	27	L	-0.05548393354877605	PalmatGasmat	Neutral	Q4R7Q7|RIR2_MACFA Ribonucleoside-diphosphate reductase subunit M2
1a72f9ba94fd9a9c649840fe2fb13f98	26	19	7	n25	30	J	2.5458355643655652	PalmatGasmat	Positive	Q4R7Q7|RIR2_MACFA Ribonucleoside-diphosphate reductase subunit M2
1a72f9ba94fd9a9c649840fe2fb13f98	32	23	11	n55	54	K	-1.2472915880680302	PalmatGasmat	Neutral	Q4R7Q7|RIR2_MACFA Ribonucleoside-diphosphate reductase subunit M2
1a72f9ba94fd9a9c649840fe2fb13f98	35	23	12	n55	57	L	2.229488216644919	PalmatGasmat	Positive	Q4R7Q7|RIR2_MACFA Ribonucleoside-diphosphate reductase subunit M2
eb555e9c5f0f50ff9ab02ee1c9e0a47f	35	21	6	n35	31	L	-1.0469927466894147	PalmatGasmat	Neutral	Q5ZKN3|PHTF2_CHICK Putative homeodomain transcription factor 2
eb555e9c5f0f50ff9ab02ee1c9e0a47f	26	19	10	n32	41	J	-1.020090498689352	PalmatGasmat	Neutral	Q5ZKN3|PHTF2_CHICK Putative homeodomain transcription factor 2
76180c62b553981fa6a72b2baa55eafb	32	21	3	n25	23	K	-1.5931868631137047	PalmatGasmat	Neutral	Q8QZR1|ATTY_MOUSE Tyrosine aminotransferase
d206c208a711dac0aa919c4c3f684df8	26	19	6	n20	26	J	0.786783431235432	PalmatGasmat	Neutral	Q9P2S5|WRP73_HUMAN WD repeat-containing protein WRAP73
4c347bda6e07ac5525dfccc831daf4d5	32	19	1	n13	2	K	0.9455564017313794	PalmatGasmat	Neutral	P48507|GSH0_HUMAN Glutamate--cysteine ligase regulatory subunit
4c347bda6e07ac5525dfccc831daf4d5	35	19	2	n13	5	L	-1.8916676551215958	PalmatGasmat	Neutral	P48507|GSH0_HUMAN Glutamate--cysteine ligase regulatory subunit
10f144c2af8c9fb449d2cd350dd1e032	N37	12	13	n32	n35	E	-2.7182374976411308	PalmatGasmat	Negative	Q96RT8|GCP5_HUMAN Gamma-tubulin complex component 5
10f144c2af8c9fb449d2cd350dd1e032	32	13	2	n35	28	K	-1.4536515344770276	PalmatGasmat	Neutral	Q96RT8|GCP5_HUMAN Gamma-tubulin complex component 5
03d786ad03de338f3a5285c1a42839a0	26	19	4	n15	18	J	2.761069038644756	PalmatGasmat	Positive	Q1L981|TDRD5_DANRE Tudor domain-containing protein 5
601b48d74febc7832df417f2d879a09a	26	11	3	n21	27	J	2.05745738502282	PalmatGasmat	Positive	Q5U3Y0|KLD10_RAT Kelch domain-containing protein 10
1640f6aef1e376f61f034a8c9bc9a72d	26	17	8	n46	48	J	2.341994725044387	PalmatGasmat	Positive	Q99K23|UFSP2_MOUSE Ufm1-specific protease 2
355931c4d17aec7c3c8a9a461a513e12	32	21	7	n52	49	K	0.9734603153315238	PalmatGasmat	Neutral	Q8C0W1|ANMY1_MOUSE Ankyrin repeat and MYND domain-containing protein 1
355931c4d17aec7c3c8a9a461a513e12	35	21	8	n52	52	L	-2.0386575999482965	PalmatGasmat	Negative	Q8C0W1|ANMY1_MOUSE Ankyrin repeat and MYND domain-containing protein 1
355931c4d17aec7c3c8a9a461a513e12	26	18	9	n43	56	J	3.10450589281925	PalmatGasmat	Positive	Q8C0W1|ANMY1_MOUSE Ankyrin repeat and MYND domain-containing protein 1
a2ef38e5bc68e2a12e7f5aa4e5ae3051	32	15	5	n52	47	K	-0.8506410862583401	PalmatGasmat	Neutral	Q3ZCH0|GRP75_BOVIN Stress-70 protein, mitochondrial
a2ef38e5bc68e2a12e7f5aa4e5ae3051	35	15	6	n52	50	L	0.448286442640887	PalmatGasmat	Neutral	Q3ZCH0|GRP75_BOVIN Stress-70 protein, mitochondrial
63b14e46305c3f8fe857a2a53895b0ff	35	23	11	n43	43	L	-0.5876249289695856	PalmatGasmat	Neutral	Q8VIJ5|OGA_RAT Protein O-GlcNAcase {ECO:0000303|PubMed:8034696, ECO:0000303|Ref.1}
6f4a2a9e87440c560b420eee70944992	26	16	7	n28	33	J	2.3272431637571964	PalmatGasmat	Positive	Q02874|H2AY_RAT Core histone macro-H2A.1
6f4a2a9e87440c560b420eee70944992	26	19	9	n44	49	J	1.6685602088051823	PalmatGasmat	Neutral	Q02874|H2AY_RAT Core histone macro-H2A.1
9cdc56b81fc0b15d28cdf59fc62e8aa7	32	16	4	n47	44	K	-4.066789185138471	PalmatGasmat	Negative	Q3UMR0|ANR27_MOUSE Ankyrin repeat domain-containing protein 27
ba14bd366e1bcc6109c39e0df6837ba6	N37	16	17	n31	n35	E	1.2999709300383055	PalmatGasmat	Neutral	P27653|C1TC_RAT C-1-tetrahydrofolate synthase, cytoplasmic
ba14bd366e1bcc6109c39e0df6837ba6	32	17	5	n35	31	K	-1.8556973131426675	PalmatGasmat	Neutral	P27653|C1TC_RAT C-1-tetrahydrofolate synthase, cytoplasmic
ba14bd366e1bcc6109c39e0df6837ba6	26	16	9	n31	40	J	0.2206665921492354	PalmatGasmat	Neutral	P27653|C1TC_RAT C-1-tetrahydrofolate synthase, cytoplasmic
28943e0e284a5d72073658423cc34ba5	26	18	4	n23	20	J	4.6482448206879114	PalmatGasmat	Positive	Q5F361|TBCK_CHICK TBC domain-containing protein kinase-like protein
28943e0e284a5d72073658423cc34ba5	32	21	5	n38	29	K	-4.401276755105063	PalmatGasmat	Negative	Q5F361|TBCK_CHICK TBC domain-containing protein kinase-like protein
28943e0e284a5d72073658423cc34ba5	35	21	6	n38	33	L	-0.4504522425604091	PalmatGasmat	Neutral	Q5F361|TBCK_CHICK TBC domain-containing protein kinase-like protein
8fea21699f07a1343180a02f17a37ea6	32	15	2	n28	23	K	0.8256716764505533	PalmatGasmat	Neutral	Q8NHP8|PLBL2_HUMAN Putative phospholipase B-like 2
8fea21699f07a1343180a02f17a37ea6	35	15	3	n28	26	L	-0.4690698221897717	PalmatGasmat	Neutral	Q8NHP8|PLBL2_HUMAN Putative phospholipase B-like 2
633f170e1c3bf66514bc89b57e20a966	35	14	7	n47	49	L	0.5400086084618924	PalmatGasmat	Neutral	Q96NN9|AIFM3_HUMAN Apoptosis-inducing factor 3
633f170e1c3bf66514bc89b57e20a966	26	12	8	n40	53	J	0.9610525992849753	PalmatGasmat	Neutral	Q96NN9|AIFM3_HUMAN Apoptosis-inducing factor 3
20999bd4db67bcf7d711787d2e0b6a1b	26	22	11	n33	44	J	3.5806076179600796	PalmatGasmat	Positive	Q08470|L2GL_DROPS Protein lethal(2) giant larvae
e47b2e70cdd2fdd9eb8b250ba50f9b6a	26	16	3	n19	23	J	2.066069689968032	PalmatGasmat	Positive	Q96DA2|RB39B_HUMAN Ras-related protein Rab-39B
e47b2e70cdd2fdd9eb8b250ba50f9b6a	N37	18	19	n51	n54	E	1.8059486197146388	PalmatGasmat	Neutral	Q96DA2|RB39B_HUMAN Ras-related protein Rab-39B
e47b2e70cdd2fdd9eb8b250ba50f9b6a	32	19	6	n54	47	K	0.43654154047433835	PalmatGasmat	Neutral	Q96DA2|RB39B_HUMAN Ras-related protein Rab-39B
e47b2e70cdd2fdd9eb8b250ba50f9b6a	35	19	7	n54	50	L	1.3777957786043638	PalmatGasmat	Neutral	Q96DA2|RB39B_HUMAN Ras-related protein Rab-39B
e47b2e70cdd2fdd9eb8b250ba50f9b6a	26	18	8	n51	55	J	2.5560440299171354	PalmatGasmat	Positive	Q96DA2|RB39B_HUMAN Ras-related protein Rab-39B
6877bc1879548c8a491076f89e2b682e	32	17	4	n37	29	K	-1.4530466793333965	PalmatGasmat	Neutral	Q8C0Y0|PP4R4_MOUSE Serine/threonine-protein phosphatase 4 regulatory subunit 4
6877bc1879548c8a491076f89e2b682e	35	17	5	n37	33	L	-0.06735054189903167	PalmatGasmat	Neutral	Q8C0Y0|PP4R4_MOUSE Serine/threonine-protein phosphatase 4 regulatory subunit 4
6877bc1879548c8a491076f89e2b682e	26	15	7	n31	40	J	0.6537760212154287	PalmatGasmat	Neutral	Q8C0Y0|PP4R4_MOUSE Serine/threonine-protein phosphatase 4 regulatory subunit 4
cc83734e14c1d42c1b69fd2671aaa616	26	17	5	n43	40	J	-1.4911151779553158	PalmatGasmat	Neutral	P0DN13|VKT9_ANEVI U-actitoxin-Avd3l {ECO:0000303|PubMed:22683676}
ac505d910cac0b830f2af3ec098bc0d7	N37	16	17	n17	n20	E	-0.41735739353109674	PalmatGasmat	Neutral	Q55FK2|RAB6_DICDI Ras-related protein Rab-6
ac505d910cac0b830f2af3ec098bc0d7	32	17	2	n20	12	K	-1.0335680909733937	PalmatGasmat	Neutral	Q55FK2|RAB6_DICDI Ras-related protein Rab-6
ac505d910cac0b830f2af3ec098bc0d7	35	17	3	n20	15	L	0.6957151163105341	PalmatGasmat	Neutral	Q55FK2|RAB6_DICDI Ras-related protein Rab-6
ac505d910cac0b830f2af3ec098bc0d7	26	16	4	n17	19	J	1.0648904570209574	PalmatGasmat	Neutral	Q55FK2|RAB6_DICDI Ras-related protein Rab-6
27eb9e37939739ce3ba60cacc180ca49	26	12	2	n9	8	J	4.265580548332887	PalmatGasmat	Positive	Q3U9G9|LBR_MOUSE Lamin-B receptor
d0a5edb0ab6a127f8ce0a7b0b476b876	32	17	5	n39	35	K	-0.0944985967021819	PalmatGasmat	Neutral	Q1LYM6|KLH38_DANRE Kelch-like protein 38
d0a5edb0ab6a127f8ce0a7b0b476b876	35	17	6	n39	37	L	-3.2929601293137925	PalmatGasmat	Negative	Q1LYM6|KLH38_DANRE Kelch-like protein 38
757f41451ffe797157f0064b957d7cf1	32	19	5	n38	33	K	-2.3932204620963318	PalmatGasmat	Negative	P18433|PTPRA_HUMAN Receptor-type tyrosine-protein phosphatase alpha
e177b368365e995daf27f03588f0d968	26	23	8	n37	37	J	1.1505180451469839	PalmatGasmat	Neutral	Q91VR2|ATPG_MOUSE ATP synthase subunit gamma, mitochondrial
a04918582917cca736b35e9f2d6c8f75	26	17	9	n24	33	J	0.8667271896009484	PalmatGasmat	Neutral	Q3U487|HECD3_MOUSE E3 ubiquitin-protein ligase HECTD3
0aca4bf2961b1263ef25ac82209377a2	N37	17	18	n43	n46	E	-2.6411200056088653	PalmatGasmat	Negative	B6CJY5|TRAF6_MACMU TNF receptor-associated factor 6
0aca4bf2961b1263ef25ac82209377a2	32	18	6	n46	41	K	-1.5971614179974394	PalmatGasmat	Neutral	B6CJY5|TRAF6_MACMU TNF receptor-associated factor 6
0aca4bf2961b1263ef25ac82209377a2	26	17	9	n43	50	J	0.8063943136425876	PalmatGasmat	Neutral	B6CJY5|TRAF6_MACMU TNF receptor-associated factor 6
6f3b3704d24860f91c6d6e1aa209526d	N37	20	21	n19	n23	E	-3.700482093162079	PalmatGasmat	Negative	Q6NRT6|DJC10_XENLA DnaJ homolog subfamily C member 10
6f3b3704d24860f91c6d6e1aa209526d	32	21	4	n23	18	K	-1.3816436659791693	PalmatGasmat	Neutral	Q6NRT6|DJC10_XENLA DnaJ homolog subfamily C member 10
78ccb52d9640bc1712f750f3e38c51d8	26	16	8	n22	34	J	2.2952172941205307	PalmatGasmat	Positive	O43166|SI1L1_HUMAN Signal-induced proliferation-associated 1-like protein 1
dc573a1fd06bcfb4e19dd8f3479aba2d	N37	14	15	n32	n37	E	-2.519056706380745	PalmatGasmat	Negative	Q8IUH5|ZDH17_HUMAN Palmitoyltransferase ZDHHC17 {ECO:0000305}
dc573a1fd06bcfb4e19dd8f3479aba2d	35	15	5	n37	36	L	0.1729492291329174	PalmatGasmat	Neutral	Q8IUH5|ZDH17_HUMAN Palmitoyltransferase ZDHHC17 {ECO:0000305}
dc573a1fd06bcfb4e19dd8f3479aba2d	26	14	6	n32	47	J	0.6845461185543498	PalmatGasmat	Neutral	Q8IUH5|ZDH17_HUMAN Palmitoyltransferase ZDHHC17 {ECO:0000305}
26ff680f9e027898853a30baded26dff	32	20	5	n39	33	K	0.2116155081058541	PalmatGasmat	Neutral	Q07617|SPAG1_HUMAN Sperm-associated antigen 1
26ff680f9e027898853a30baded26dff	35	20	6	n39	35	L	-0.4785352720139979	PalmatGasmat	Neutral	Q07617|SPAG1_HUMAN Sperm-associated antigen 1
e155f9d3a0f27a5af9cd5f043e8edfce	26	21	3	n23	21	J	0.4855241211994893	PalmatGasmat	Neutral	Q9UBH6|XPR1_HUMAN Xenotropic and polytropic retrovirus receptor 1
5424a7079a93daec32bd8f221d4fb6e0	26	19	6	n21	27	J	2.5067938768202844	PalmatGasmat	Positive	Q3UVG3|F91A1_MOUSE Protein FAM91A1
cb7b66baf2f9fa49cb2ab09bf8bc5675	N37	14	15	n39	n42	E	-4.15635561703932	PalmatGasmat	Negative	A6NHR9|SMHD1_HUMAN Structural maintenance of chromosomes flexible hinge domain-containing protein 1
cb7b66baf2f9fa49cb2ab09bf8bc5675	32	15	5	n42	36	K	-1.304308381725354	PalmatGasmat	Neutral	A6NHR9|SMHD1_HUMAN Structural maintenance of chromosomes flexible hinge domain-containing protein 1
cb7b66baf2f9fa49cb2ab09bf8bc5675	26	14	9	n39	51	J	1.4720264047874694	PalmatGasmat	Neutral	A6NHR9|SMHD1_HUMAN Structural maintenance of chromosomes flexible hinge domain-containing protein 1
3d7871e4e31e165091709a7b99d74125	32	15	2	n27	21	K	-2.2400845903815387	PalmatGasmat	Negative	F1NBT0|STK10_CHICK Serine/threonine-protein kinase 10
7d9b6f94fb17b0c6723df0cc2342bc61	32	21	5	n34	30	K	0.354963596277758	PalmatGasmat	Neutral	Q3T0Z7|DHPR_BOVIN Dihydropteridine reductase
7d9b6f94fb17b0c6723df0cc2342bc61	35	21	6	n34	33	L	-0.35245920108549317	PalmatGasmat	Neutral	Q3T0Z7|DHPR_BOVIN Dihydropteridine reductase
7d9b6f94fb17b0c6723df0cc2342bc61	N37	23	24	n46	n48	E	-1.4293357237328734	PalmatGasmat	Neutral	Q3T0Z7|DHPR_BOVIN Dihydropteridine reductase
7d9b6f94fb17b0c6723df0cc2342bc61	32	24	8	n48	43	K	-1.1315771635497016	PalmatGasmat	Neutral	Q3T0Z7|DHPR_BOVIN Dihydropteridine reductase
7d9b6f94fb17b0c6723df0cc2342bc61	35	24	9	n48	46	L	-0.3867971874006737	PalmatGasmat	Neutral	Q3T0Z7|DHPR_BOVIN Dihydropteridine reductase
7d9b6f94fb17b0c6723df0cc2342bc61	26	23	10	n46	49	J	3.1367724260081005	PalmatGasmat	Positive	Q3T0Z7|DHPR_BOVIN Dihydropteridine reductase
56bb7c5c67a7d9cdf88eff8e252fb647	N37	15	16	n25	n27	E	-0.5651179798484774	PalmatGasmat	Neutral	Q8BGQ7|SYAC_MOUSE Alanine--tRNA ligase, cytoplasmic {ECO:0000255|HAMAP-Rule:MF_03133}
56bb7c5c67a7d9cdf88eff8e252fb647	32	16	4	n27	19	K	-0.5274569888551038	PalmatGasmat	Neutral	Q8BGQ7|SYAC_MOUSE Alanine--tRNA ligase, cytoplasmic {ECO:0000255|HAMAP-Rule:MF_03133}
56bb7c5c67a7d9cdf88eff8e252fb647	35	16	5	n27	22	L	-0.057662031821671546	PalmatGasmat	Neutral	Q8BGQ7|SYAC_MOUSE Alanine--tRNA ligase, cytoplasmic {ECO:0000255|HAMAP-Rule:MF_03133}
56bb7c5c67a7d9cdf88eff8e252fb647	26	15	6	n25	28	J	1.332638688069913	PalmatGasmat	Neutral	Q8BGQ7|SYAC_MOUSE Alanine--tRNA ligase, cytoplasmic {ECO:0000255|HAMAP-Rule:MF_03133}
1d3162c37296b0fdfb70202e547b38ac	32	12	3	n55	47	K	-1.6888432433618363	PalmatGasmat	Neutral	Q6ZRR9|DCDC5_HUMAN Doublecortin domain-containing protein 5
0aa632a1a296e9ac72ec18f86c9a597f	32	22	8	n36	33	K	-3.627656203672222	PalmatGasmat	Negative	A7MB11|TGFA1_BOVIN Transforming growth factor-beta receptor-associated protein 1
0aa632a1a296e9ac72ec18f86c9a597f	35	22	9	n36	37	L	2.530867191204114	PalmatGasmat	Positive	A7MB11|TGFA1_BOVIN Transforming growth factor-beta receptor-associated protein 1
541e66f21d83696079dcfde2fcf469d4	N37	22	23	n33	n36	E	-1.6535249189243992	PalmatGasmat	Neutral	Q6PD24|AN13D_MOUSE Ankyrin repeat domain-containing protein 13D
541e66f21d83696079dcfde2fcf469d4	35	23	10	n36	36	L	-1.47630284898662	PalmatGasmat	Neutral	Q6PD24|AN13D_MOUSE Ankyrin repeat domain-containing protein 13D
541e66f21d83696079dcfde2fcf469d4	26	22	11	n33	42	J	0.8313390955212031	PalmatGasmat	Neutral	Q6PD24|AN13D_MOUSE Ankyrin repeat domain-containing protein 13D
8ba46cef653fd3179aa52ea0de1b02fd	N37	15	16	n45	n49	E	-2.6381238135926	PalmatGasmat	Negative	Q1LW89|CASD1_DANRE CAS1 domain-containing protein 1
8ba46cef653fd3179aa52ea0de1b02fd	26	15	10	n45	58	J	1.092834254537171	PalmatGasmat	Neutral	Q1LW89|CASD1_DANRE CAS1 domain-containing protein 1
fc8d7ef3d08b05d0338281c99b79d51e	26	12	7	n23	33	J	1.0762581662174147	PalmatGasmat	Neutral	Q5ZM45|UBP48_CHICK Ubiquitin carboxyl-terminal hydrolase 48
953a843a775071892a348c169de16853	26	16	8	n29	36	J	0.16851117992187256	PalmatGasmat	Neutral	B3RXR7|GUF1_TRIAD Translation factor GUF1 homolog, mitochondrial {ECO:0000255|HAMAP-Rule:MF_03137}
51e55a526d10975c1635a1c69d6fc424	N37	8	9	n17	n19	E	-2.045261931746869	PalmatGasmat	Negative	Q86SG6|NEK8_HUMAN Serine/threonine-protein kinase Nek8
51e55a526d10975c1635a1c69d6fc424	35	9	2	n19	15	L	-0.28933289593594513	PalmatGasmat	Neutral	Q86SG6|NEK8_HUMAN Serine/threonine-protein kinase Nek8
51e55a526d10975c1635a1c69d6fc424	32	9	3	n19	16	K	-1.8818385182053803	PalmatGasmat	Neutral	Q86SG6|NEK8_HUMAN Serine/threonine-protein kinase Nek8
51e55a526d10975c1635a1c69d6fc424	26	8	4	n17	26	J	0.9801174695099218	PalmatGasmat	Neutral	Q86SG6|NEK8_HUMAN Serine/threonine-protein kinase Nek8
e6dbf03d3ddc9d05969f4b0674cb230a	26	21	4	n8	13	J	2.5010256925707046	PalmatGasmat	Positive	Q4VC12|MSS51_HUMAN Putative protein MSS51 homolog, mitochondrial
d6c93adca245e4f7733deb6b51dadb8b	26	11	4	n41	40	J	0.25682092728723316	PalmatGasmat	Neutral	Q00IB7|PKHH1_DANRE Pleckstrin homology domain-containing family H member 1
148f161d7a5742be6d9c33a9fc3ed545	32	14	2	n13	12	K	-0.6226286005505889	PalmatGasmat	Neutral	Q9P3U4|HEL1_SCHPO E3 ubiquitin-protein ligase dbl4 {ECO:0000250|UniProtKB:P36113, ECO:0000305}
148f161d7a5742be6d9c33a9fc3ed545	35	14	3	n13	14	L	-0.5798142774792651	PalmatGasmat	Neutral	Q9P3U4|HEL1_SCHPO E3 ubiquitin-protein ligase dbl4 {ECO:0000250|UniProtKB:P36113, ECO:0000305}
148f161d7a5742be6d9c33a9fc3ed545	26	17	7	n54	55	J	2.212455941637556	PalmatGasmat	Positive	Q9P3U4|HEL1_SCHPO E3 ubiquitin-protein ligase dbl4 {ECO:0000250|UniProtKB:P36113, ECO:0000305}
f611ef0cf5a8d81d73ea561cc2511e13	N37	19	20	n51	n54	E	-1.3881425302718495	PalmatGasmat	Neutral	Q6GQB9|EDEM3_XENLA ER degradation-enhancing alpha-mannosidase-like protein 3
f611ef0cf5a8d81d73ea561cc2511e13	32	20	8	n54	51	K	-1.9101017311820678	PalmatGasmat	Neutral	Q6GQB9|EDEM3_XENLA ER degradation-enhancing alpha-mannosidase-like protein 3
f611ef0cf5a8d81d73ea561cc2511e13	35	20	9	n54	54	L	0.5998543517487317	PalmatGasmat	Neutral	Q6GQB9|EDEM3_XENLA ER degradation-enhancing alpha-mannosidase-like protein 3
453d387c44037c22d75da4e861dffd48	26	16	8	n44	57	J	1.9995163456137768	PalmatGasmat	Neutral	Q2TAF4|INT6A_XENLA Integrator complex subunit 6-A
e85b255f0caca2fd231910413044d2d5	26	21	9	n54	54	J	1.7478581070278831	PalmatGasmat	Neutral	Q8K0V4|CNOT3_MOUSE CCR4-NOT transcription complex subunit 3
5141de8d93e244d73689f58fe0ac844f	N37	14	15	n31	n34	E	-1.7804559196956948	PalmatGasmat	Neutral	Q8N157|AHI1_HUMAN Jouberin
5141de8d93e244d73689f58fe0ac844f	35	15	3	n34	29	L	0.5777200311623975	PalmatGasmat	Neutral	Q8N157|AHI1_HUMAN Jouberin
5141de8d93e244d73689f58fe0ac844f	26	14	6	n31	41	J	0.4626752720436102	PalmatGasmat	Neutral	Q8N157|AHI1_HUMAN Jouberin
c2be8fd35743201909ac21864423de49	26	13	6	n25	36	J	-0.3806551027782722	PalmatGasmat	Neutral	Q80ZI6|LRSM1_MOUSE E3 ubiquitin-protein ligase LRSAM1 {ECO:0000250|UniProtKB:Q6UWE0}
a57681ef4dd38e4cab703c5e2b7311f1	N37	13	14	n26	n29	E	-1.1685132490132373	PalmatGasmat	Neutral	Q8WZ64|ARAP2_HUMAN Arf-GAP with Rho-GAP domain, ANK repeat and PH domain-containing protein 2
a57681ef4dd38e4cab703c5e2b7311f1	35	14	6	n29	26	L	1.0873654027415132	PalmatGasmat	Neutral	Q8WZ64|ARAP2_HUMAN Arf-GAP with Rho-GAP domain, ANK repeat and PH domain-containing protein 2
a57681ef4dd38e4cab703c5e2b7311f1	26	13	7	n26	33	J	2.464837833215843	PalmatGasmat	Positive	Q8WZ64|ARAP2_HUMAN Arf-GAP with Rho-GAP domain, ANK repeat and PH domain-containing protein 2
8b8d78fa3c1eb8a76c06445e8785065e	32	14	4	n43	41	K	-2.9093557607481912	PalmatGasmat	Negative	A6QLJ0|ERCC2_BOVIN TFIIH basal transcription factor complex helicase XPD subunit
8b8d78fa3c1eb8a76c06445e8785065e	35	14	5	n43	45	L	-0.9149132516727929	PalmatGasmat	Neutral	A6QLJ0|ERCC2_BOVIN TFIIH basal transcription factor complex helicase XPD subunit
90885570201f516c8aeac37fe95b327c	N37	18	19	n45	n53	E	-2.744056435600009	PalmatGasmat	Negative	Q5F499|OPA1_CHICK Dynamin-like 120 kDa protein, mitochondrial
90885570201f516c8aeac37fe95b327c	32	19	7	n53	50	K	-3.356828379611055	PalmatGasmat	Negative	Q5F499|OPA1_CHICK Dynamin-like 120 kDa protein, mitochondrial
7d0cd60fd741dfd3d05dea8308143f5a	32	14	1	n19	12	K	-0.5498927911053295	PalmatGasmat	Neutral	Q01134|CHKA_RAT Choline kinase alpha
7d0cd60fd741dfd3d05dea8308143f5a	35	14	2	n19	15	L	0.6599326156550149	PalmatGasmat	Neutral	Q01134|CHKA_RAT Choline kinase alpha
f55b04c2360eb4ebdf7d33e08c9d5d2e	N37	18	19	n24	n33	E	-2.927163381168533	PalmatGasmat	Negative	A6H7H1|F120A_BOVIN Constitutive coactivator of PPAR-gamma-like protein 1
f55b04c2360eb4ebdf7d33e08c9d5d2e	32	19	5	n33	28	K	-2.6888972264178364	PalmatGasmat	Negative	A6H7H1|F120A_BOVIN Constitutive coactivator of PPAR-gamma-like protein 1
f55b04c2360eb4ebdf7d33e08c9d5d2e	35	19	6	n33	31	L	-0.39114777507807824	PalmatGasmat	Neutral	A6H7H1|F120A_BOVIN Constitutive coactivator of PPAR-gamma-like protein 1
f55b04c2360eb4ebdf7d33e08c9d5d2e	26	18	7	n24	32	J	3.332665850947356	PalmatGasmat	Positive	A6H7H1|F120A_BOVIN Constitutive coactivator of PPAR-gamma-like protein 1
cf8abaf91fce012e9dd072d548a73f1b	32	16	3	n36	32	K	-3.892671418473236	PalmatGasmat	Negative	Q04336|YM54_YEAST Uncharacterized protein YMR196W
e13c07df69321fbf2c1367ae8ede39f2	N37	19	20	n32	n36	E	3.072183188925366	PalmatGasmat	Positive	Q0VD19|ASM_BOVIN Sphingomyelin phosphodiesterase
e13c07df69321fbf2c1367ae8ede39f2	32	20	6	n36	31	K	-1.090778135697476	PalmatGasmat	Neutral	Q0VD19|ASM_BOVIN Sphingomyelin phosphodiesterase
e13c07df69321fbf2c1367ae8ede39f2	35	20	7	n36	34	L	4.2932270269162345	PalmatGasmat	Positive	Q0VD19|ASM_BOVIN Sphingomyelin phosphodiesterase
e13c07df69321fbf2c1367ae8ede39f2	26	19	8	n32	37	J	-2.6926691243785665	PalmatGasmat	Negative	Q0VD19|ASM_BOVIN Sphingomyelin phosphodiesterase
21ae7b759243f2308a8f073638228fa4	35	19	3	n15	15	L	-3.7429224138635493	PalmatGasmat	Negative	Q24799|MYPH_ECHGR Myophilin
21ae7b759243f2308a8f073638228fa4	26	27	11	n39	44	J	3.4846357623525175	PalmatGasmat	Positive	Q24799|MYPH_ECHGR Myophilin
49d41de5811ab92a9940f513cad66661	N37	19	20	n29	n32	E	-0.6505188025091801	PalmatGasmat	Neutral	Q5E946|PARK7_BOVIN Protein deglycase DJ-1 {ECO:0000250|UniProtKB:Q99497}
49d41de5811ab92a9940f513cad66661	32	20	4	n32	27	K	1.0583092312105868	PalmatGasmat	Neutral	Q5E946|PARK7_BOVIN Protein deglycase DJ-1 {ECO:0000250|UniProtKB:Q99497}
49d41de5811ab92a9940f513cad66661	35	20	5	n32	30	L	-1.362194061508402	PalmatGasmat	Neutral	Q5E946|PARK7_BOVIN Protein deglycase DJ-1 {ECO:0000250|UniProtKB:Q99497}
49d41de5811ab92a9940f513cad66661	26	19	6	n29	35	J	1.607642366885498	PalmatGasmat	Neutral	Q5E946|PARK7_BOVIN Protein deglycase DJ-1 {ECO:0000250|UniProtKB:Q99497}
e5f3862ee0db2493b60b96b8308062e9	32	18	5	n36	31	K	-1.020789411426827	PalmatGasmat	Neutral	Q4TVV3|DDX46_DANRE Probable ATP-dependent RNA helicase DDX46
e5f3862ee0db2493b60b96b8308062e9	35	18	6	n36	34	L	-1.2279348300582305	PalmatGasmat	Neutral	Q4TVV3|DDX46_DANRE Probable ATP-dependent RNA helicase DDX46
51f29d09c0ff6406d0eb72e5a7234186	N37	16	17	n25	n30	E	-2.224405575523968	PalmatGasmat	Negative	Q810A7|DDX42_MOUSE ATP-dependent RNA helicase DDX42
51f29d09c0ff6406d0eb72e5a7234186	26	16	9	n25	36	J	1.2039940371627529	PalmatGasmat	Neutral	Q810A7|DDX42_MOUSE ATP-dependent RNA helicase DDX42
1ac1f96969e417d6e56b4063238d8646	26	10	5	n28	39	J	1.84406003153776	PalmatGasmat	Neutral	Q6DFF6|KLH20_XENLA Kelch-like protein 20
d2bdac1f44cd850fcd8967c0827071dc	N37	17	18	n43	n46	E	-3.140228667707143	PalmatGasmat	Negative	P25206|MCM3_MOUSE DNA replication licensing factor MCM3
d2bdac1f44cd850fcd8967c0827071dc	32	18	7	n46	40	K	-2.31577229633773	PalmatGasmat	Negative	P25206|MCM3_MOUSE DNA replication licensing factor MCM3
d2bdac1f44cd850fcd8967c0827071dc	26	17	10	n43	50	J	2.1341485550729673	PalmatGasmat	Positive	P25206|MCM3_MOUSE DNA replication licensing factor MCM3
a07e69d4343d8a98dcafcec33ce47226	26	19	9	n31	40	J	1.659916600287017	PalmatGasmat	Neutral	Q05438|BMR1B_CHICK Bone morphogenetic protein receptor type-1B
b630552614bf83e821abf8870df9f6b4	26	13	4	n15	20	J	1.8401574321082272	PalmatGasmat	Neutral	Q6PGB8|SMCA1_MOUSE Probable global transcription activator SNF2L1
566fca2faa3afa242babe2c15fc29b09	26	19	6	n25	24	J	1.1444330899122201	PalmatGasmat	Neutral	O60502|OGA_HUMAN Protein O-GlcNAcase {ECO:0000303|PubMed:11148210, ECO:0000303|PubMed:11788610}
566fca2faa3afa242babe2c15fc29b09	N37	21	22	n30	n33	E	-0.469009603110461	PalmatGasmat	Neutral	O60502|OGA_HUMAN Protein O-GlcNAcase {ECO:0000303|PubMed:11148210, ECO:0000303|PubMed:11788610}
566fca2faa3afa242babe2c15fc29b09	32	22	7	n33	27	K	-0.36177348244236757	PalmatGasmat	Neutral	O60502|OGA_HUMAN Protein O-GlcNAcase {ECO:0000303|PubMed:11148210, ECO:0000303|PubMed:11788610}
566fca2faa3afa242babe2c15fc29b09	35	22	8	n33	30	L	-0.09313757068285662	PalmatGasmat	Neutral	O60502|OGA_HUMAN Protein O-GlcNAcase {ECO:0000303|PubMed:11148210, ECO:0000303|PubMed:11788610}
566fca2faa3afa242babe2c15fc29b09	26	21	9	n30	37	J	0.8896714534001635	PalmatGasmat	Neutral	O60502|OGA_HUMAN Protein O-GlcNAcase {ECO:0000303|PubMed:11148210, ECO:0000303|PubMed:11788610}
e81613088fc9a6ffbf3aeb72aeec462e	N37	21	22	n43	n45	E	-0.7367135991076978	PalmatGasmat	Neutral	O43602|DCX_HUMAN Neuronal migration protein doublecortin
e81613088fc9a6ffbf3aeb72aeec462e	35	22	7	n45	40	L	-0.4362222894699303	PalmatGasmat	Neutral	O43602|DCX_HUMAN Neuronal migration protein doublecortin
e81613088fc9a6ffbf3aeb72aeec462e	32	22	8	n45	41	K	-0.3470789625300657	PalmatGasmat	Neutral	O43602|DCX_HUMAN Neuronal migration protein doublecortin
a781be26dd76e70fbb156a06404cfb5c	26	17	5	n20	24	J	1.941648641598901	PalmatGasmat	Neutral	Q9BS26|ERP44_HUMAN Endoplasmic reticulum resident protein 44
d1c8e64a75e4b9771e0110260371923a	N37	16	17	n31	n35	E	-1.5606217608342758	PalmatGasmat	Neutral	A7S2N8|UFL1_NEMVE E3 UFM1-protein ligase 1 homolog
d1c8e64a75e4b9771e0110260371923a	32	17	4	n35	28	K	-1.6867247734911974	PalmatGasmat	Neutral	A7S2N8|UFL1_NEMVE E3 UFM1-protein ligase 1 homolog
d1c8e64a75e4b9771e0110260371923a	35	17	5	n35	31	L	0.03604203835295688	PalmatGasmat	Neutral	A7S2N8|UFL1_NEMVE E3 UFM1-protein ligase 1 homolog
d1c8e64a75e4b9771e0110260371923a	26	16	6	n31	37	J	1.1045561371006956	PalmatGasmat	Neutral	A7S2N8|UFL1_NEMVE E3 UFM1-protein ligase 1 homolog
b16046088223c0de2dd6a0b82024eb7b	26	18	5	n26	24	J	2.039419414921319	PalmatGasmat	Positive	Q6NY74|RFA1_DANRE Replication protein A 70 kDa DNA-binding subunit
b16046088223c0de2dd6a0b82024eb7b	32	21	8	n37	34	K	-0.5077927532073724	PalmatGasmat	Neutral	Q6NY74|RFA1_DANRE Replication protein A 70 kDa DNA-binding subunit
b16046088223c0de2dd6a0b82024eb7b	35	21	9	n37	37	L	-1.058239884846925	PalmatGasmat	Neutral	Q6NY74|RFA1_DANRE Replication protein A 70 kDa DNA-binding subunit
3310499d5fddfb9bbae0dfaa0da5a1f9	N37	16	17	n20	n23	E	-1.1499441803234	PalmatGasmat	Neutral	A0JMD4|TPC2_DANRE Two pore calcium channel protein 2
3310499d5fddfb9bbae0dfaa0da5a1f9	32	17	4	n23	15	K	-2.5302015517875875	PalmatGasmat	Negative	A0JMD4|TPC2_DANRE Two pore calcium channel protein 2
3310499d5fddfb9bbae0dfaa0da5a1f9	26	16	7	n20	25	J	0.49328087043208135	PalmatGasmat	Neutral	A0JMD4|TPC2_DANRE Two pore calcium channel protein 2
8b185cc7067356c6db9ddda97f8a8585	N37	11	12	n24	n27	E	-0.6030318415758654	PalmatGasmat	Neutral	Q2KI89|ARMC9_BOVIN LisH domain-containing protein ARMC9
8b185cc7067356c6db9ddda97f8a8585	32	12	3	n27	23	K	-2.0711650221078375	PalmatGasmat	Negative	Q2KI89|ARMC9_BOVIN LisH domain-containing protein ARMC9
8b185cc7067356c6db9ddda97f8a8585	35	12	4	n27	25	L	1.979971710786897	PalmatGasmat	Neutral	Q2KI89|ARMC9_BOVIN LisH domain-containing protein ARMC9
8b185cc7067356c6db9ddda97f8a8585	26	11	5	n24	34	J	4.355179763203989	PalmatGasmat	Positive	Q2KI89|ARMC9_BOVIN LisH domain-containing protein ARMC9
a974d40398c3b7a4c722ce6b12b038d9	N37	18	19	n45	n47	E	-1.9593235729619243	PalmatGasmat	Neutral	Q91YR7|PRP6_MOUSE Pre-mRNA-processing factor 6
a974d40398c3b7a4c722ce6b12b038d9	32	19	8	n47	45	K	-0.9431571730128578	PalmatGasmat	Neutral	Q91YR7|PRP6_MOUSE Pre-mRNA-processing factor 6
a974d40398c3b7a4c722ce6b12b038d9	35	19	9	n47	48	L	-1.1490464505570681	PalmatGasmat	Neutral	Q91YR7|PRP6_MOUSE Pre-mRNA-processing factor 6
a974d40398c3b7a4c722ce6b12b038d9	26	18	10	n45	53	J	1.697685018824979	PalmatGasmat	Neutral	Q91YR7|PRP6_MOUSE Pre-mRNA-processing factor 6
2cd2dbf3c869da35d859f9f9fa4522f5	32	17	6	n45	39	K	-1.0008477957570685	PalmatGasmat	Neutral	Q9C0B0|UNK_HUMAN RING finger protein unkempt homolog
2cd2dbf3c869da35d859f9f9fa4522f5	35	17	7	n45	41	L	-0.07349127864516591	PalmatGasmat	Neutral	Q9C0B0|UNK_HUMAN RING finger protein unkempt homolog
8a5b3a561031dce08babb67b42bbb1d4	26	15	4	n14	17	J	1.0200953947158526	PalmatGasmat	Neutral	Q9D071|MMS19_MOUSE MMS19 nucleotide excision repair protein homolog
19122ed1e8d0f6c003cf2fa0e9b2f5d6	N37	14	15	n13	n16	E	-2.360161394393343	PalmatGasmat	Negative	Q9C0B7|TNG6_HUMAN Transport and Golgi organization protein 6 homolog
19122ed1e8d0f6c003cf2fa0e9b2f5d6	35	15	4	n16	13	L	-0.6031417263242931	PalmatGasmat	Neutral	Q9C0B7|TNG6_HUMAN Transport and Golgi organization protein 6 homolog
19122ed1e8d0f6c003cf2fa0e9b2f5d6	26	14	5	n13	22	J	0.8280042614848273	PalmatGasmat	Neutral	Q9C0B7|TNG6_HUMAN Transport and Golgi organization protein 6 homolog
ab5f5bff388da6e736491d81e64e7e92	32	17	2	n19	11	K	-0.594788509943224	PalmatGasmat	Neutral	O60443|DFNA5_HUMAN Non-syndromic hearing impairment protein 5
ab5f5bff388da6e736491d81e64e7e92	35	17	3	n19	14	L	0.3809166173136369	PalmatGasmat	Neutral	O60443|DFNA5_HUMAN Non-syndromic hearing impairment protein 5
ab5f5bff388da6e736491d81e64e7e92	N37	21	22	n52	n55	E	-1.5445469179030804	PalmatGasmat	Neutral	O60443|DFNA5_HUMAN Non-syndromic hearing impairment protein 5
ab5f5bff388da6e736491d81e64e7e92	35	22	11	n55	54	L	1.1412857400852219	PalmatGasmat	Neutral	O60443|DFNA5_HUMAN Non-syndromic hearing impairment protein 5
ab5f5bff388da6e736491d81e64e7e92	26	21	12	n52	59	J	1.1998552760363563	PalmatGasmat	Neutral	O60443|DFNA5_HUMAN Non-syndromic hearing impairment protein 5
792c1f80a83728674f55918585d009e9	26	17	8	n34	41	J	2.275818152610024	PalmatGasmat	Positive	O88994|MARC2_RAT Mitochondrial amidoxime reducing component 2
6d4611537182cbf68ddbb27450e2597a	26	11	5	n33	40	J	1.3113383290050247	PalmatGasmat	Neutral	Q9NZW5|MPP6_HUMAN MAGUK p55 subfamily member 6
99bdea8be9717ee4c9351c198d0993ad	N37	17	18	n19	n22	E	-3.9299317013571198	PalmatGasmat	Negative	Q63340|DUS7_RAT Dual specificity protein phosphatase 7
99bdea8be9717ee4c9351c198d0993ad	32	18	3	n22	13	K	-2.7337564465444846	PalmatGasmat	Negative	Q63340|DUS7_RAT Dual specificity protein phosphatase 7
99bdea8be9717ee4c9351c198d0993ad	35	18	4	n22	16	L	-0.08165043267873232	PalmatGasmat	Neutral	Q63340|DUS7_RAT Dual specificity protein phosphatase 7
99bdea8be9717ee4c9351c198d0993ad	26	17	5	n19	21	J	2.399087354504083	PalmatGasmat	Positive	Q63340|DUS7_RAT Dual specificity protein phosphatase 7
feeb1be9269d6b29138ebbf92f4af36a	32	14	2	n26	23	K	-0.5594514843204234	PalmatGasmat	Neutral	Q54HW1|PSD10_DICDI 26S proteasome non-ATPase regulatory subunit 10
feeb1be9269d6b29138ebbf92f4af36a	35	14	3	n26	25	L	-0.4943396083787503	PalmatGasmat	Neutral	Q54HW1|PSD10_DICDI 26S proteasome non-ATPase regulatory subunit 10
feeb1be9269d6b29138ebbf92f4af36a	N37	18	19	n40	n43	E	0.897269726140278	PalmatGasmat	Neutral	Q54HW1|PSD10_DICDI 26S proteasome non-ATPase regulatory subunit 10
feeb1be9269d6b29138ebbf92f4af36a	32	19	7	n43	39	K	-0.25927657113999425	PalmatGasmat	Neutral	Q54HW1|PSD10_DICDI 26S proteasome non-ATPase regulatory subunit 10
feeb1be9269d6b29138ebbf92f4af36a	35	19	8	n43	42	L	1.3306861458685193	PalmatGasmat	Neutral	Q54HW1|PSD10_DICDI 26S proteasome non-ATPase regulatory subunit 10
feeb1be9269d6b29138ebbf92f4af36a	26	18	9	n40	47	J	1.1706791829350898	PalmatGasmat	Neutral	Q54HW1|PSD10_DICDI 26S proteasome non-ATPase regulatory subunit 10
c5116785d379cd2ebad975e560bd7139	32	12	4	n32	29	K	-0.4097088956773083	PalmatGasmat	Neutral	Q01314|AKT1_BOVIN RAC-alpha serine/threonine-protein kinase
c5116785d379cd2ebad975e560bd7139	35	12	5	n32	32	L	-0.5261334218159297	PalmatGasmat	Neutral	Q01314|AKT1_BOVIN RAC-alpha serine/threonine-protein kinase
1e448fa97ec7a23a95e39442d5262c0c	N37	10	11	n33	n36	E	0.41943287149291686	PalmatGasmat	Neutral	Q8BG58|P4HTM_MOUSE Transmembrane prolyl 4-hydroxylase
1e448fa97ec7a23a95e39442d5262c0c	32	11	2	n36	29	K	0.2726850233239795	PalmatGasmat	Neutral	Q8BG58|P4HTM_MOUSE Transmembrane prolyl 4-hydroxylase
1e448fa97ec7a23a95e39442d5262c0c	35	11	3	n36	32	L	0.10197889187717597	PalmatGasmat	Neutral	Q8BG58|P4HTM_MOUSE Transmembrane prolyl 4-hydroxylase
1e448fa97ec7a23a95e39442d5262c0c	26	10	4	n33	37	J	-0.7136859759836716	PalmatGasmat	Neutral	Q8BG58|P4HTM_MOUSE Transmembrane prolyl 4-hydroxylase
5ee02837ec912590bc1df45aa6733c85	32	17	4	n40	36	K	-1.598507582774577	PalmatGasmat	Neutral	Q66HD0|ENPL_RAT Endoplasmin {ECO:0000250|UniProtKB:P08113}
5ee02837ec912590bc1df45aa6733c85	35	17	5	n40	39	L	-0.2255728333179814	PalmatGasmat	Neutral	Q66HD0|ENPL_RAT Endoplasmin {ECO:0000250|UniProtKB:P08113}
afbc8d2b566d39bdde32a147a1deb78e	32	23	9	n57	53	K	-2.9565106709965066	PalmatGasmat	Negative	Q39575|DYHG_CHLRE Dynein gamma chain, flagellar outer arm
afbc8d2b566d39bdde32a147a1deb78e	35	23	10	n57	54	L	0.6521146011366462	PalmatGasmat	Neutral	Q39575|DYHG_CHLRE Dynein gamma chain, flagellar outer arm
66745bf8a69938aec62d99c4f400429f	N37	16	17	n40	n44	E	-2.1194123503848212	PalmatGasmat	Negative	O88664|TAOK1_RAT Serine/threonine-protein kinase TAO1
66745bf8a69938aec62d99c4f400429f	32	17	5	n44	39	K	-1.2877712372244403	PalmatGasmat	Neutral	O88664|TAOK1_RAT Serine/threonine-protein kinase TAO1
66745bf8a69938aec62d99c4f400429f	35	17	6	n44	42	L	-0.5325191761092168	PalmatGasmat	Neutral	O88664|TAOK1_RAT Serine/threonine-protein kinase TAO1
9ecc849cd9012042b428a467ca615439	32	18	2	n28	21	K	-1.723663931195142	PalmatGasmat	Neutral	A7SD85|CDC5L_NEMVE Cell division cycle 5-related protein
9ecc849cd9012042b428a467ca615439	35	18	3	n28	24	L	-0.1396464214467084	PalmatGasmat	Neutral	A7SD85|CDC5L_NEMVE Cell division cycle 5-related protein
c4186019fce05be0678764054cabb164	26	15	7	n26	32	J	2.14888790546093	PalmatGasmat	Positive	Q68F64|UN45B_XENLA Protein unc-45 homolog B {ECO:0000250|UniProtKB:Q8CGY6}
8dbb38f0664cc4085b0a3ac83a11b4bc	N37	17	18	n27	n28	E	-0.351476129402341	PalmatGasmat	Neutral	Q9WU19|HAOX1_MOUSE Hydroxyacid oxidase 1
8dbb38f0664cc4085b0a3ac83a11b4bc	32	18	4	n28	24	K	-0.4864740658253311	PalmatGasmat	Neutral	Q9WU19|HAOX1_MOUSE Hydroxyacid oxidase 1
8dbb38f0664cc4085b0a3ac83a11b4bc	35	18	5	n28	27	L	0.11787947597723285	PalmatGasmat	Neutral	Q9WU19|HAOX1_MOUSE Hydroxyacid oxidase 1
8dbb38f0664cc4085b0a3ac83a11b4bc	26	17	6	n27	28	J	-0.4825853776445238	PalmatGasmat	Neutral	Q9WU19|HAOX1_MOUSE Hydroxyacid oxidase 1
7d9ce06014a823567c21aa729902ff77	N37	20	21	n36	n38	E	0.16850118361017938	PalmatGasmat	Neutral	P78356|PI42B_HUMAN Phosphatidylinositol 5-phosphate 4-kinase type-2 beta
7d9ce06014a823567c21aa729902ff77	32	21	5	n38	35	K	0.4463534533324473	PalmatGasmat	Neutral	P78356|PI42B_HUMAN Phosphatidylinositol 5-phosphate 4-kinase type-2 beta
7d9ce06014a823567c21aa729902ff77	35	21	6	n38	38	L	-0.42138071319867154	PalmatGasmat	Neutral	P78356|PI42B_HUMAN Phosphatidylinositol 5-phosphate 4-kinase type-2 beta
7d9ce06014a823567c21aa729902ff77	26	20	7	n36	43	J	1.8360915107255913	PalmatGasmat	Neutral	P78356|PI42B_HUMAN Phosphatidylinositol 5-phosphate 4-kinase type-2 beta
7d9ce06014a823567c21aa729902ff77	32	25	9	n55	52	K	-3.198447953263255	PalmatGasmat	Negative	P78356|PI42B_HUMAN Phosphatidylinositol 5-phosphate 4-kinase type-2 beta
7d9ce06014a823567c21aa729902ff77	35	25	10	n55	54	L	-0.4178023433171845	PalmatGasmat	Neutral	P78356|PI42B_HUMAN Phosphatidylinositol 5-phosphate 4-kinase type-2 beta
258f74fdb3c2328429d36a32a5852212	32	21	5	n33	23	K	-1.4182312419067336	PalmatGasmat	Neutral	Q7ZVL2|WDR24_DANRE WD repeat-containing protein 24
258f74fdb3c2328429d36a32a5852212	35	21	6	n33	25	L	2.573874869463209	PalmatGasmat	Positive	Q7ZVL2|WDR24_DANRE WD repeat-containing protein 24
258f74fdb3c2328429d36a32a5852212	26	19	8	n27	37	J	1.4126627041359543	PalmatGasmat	Neutral	Q7ZVL2|WDR24_DANRE WD repeat-containing protein 24
94eb60ad640a50c3e52e9ed2a123ca1c	26	15	3	n24	17	J	0.10062383265949375	PalmatGasmat	Neutral	Q5U247|EXOC8_XENLA Exocyst complex component 8
6df7cff0bd8ac5639749cfd09116d0e5	32	15	4	n30	26	K	-1.2977958844297672	PalmatGasmat	Neutral	Q9ER72|SYCC_MOUSE Cysteine--tRNA ligase, cytoplasmic
6df7cff0bd8ac5639749cfd09116d0e5	35	15	5	n30	29	L	1.1458925287081494	PalmatGasmat	Neutral	Q9ER72|SYCC_MOUSE Cysteine--tRNA ligase, cytoplasmic
11189923ee6e4f624238cc353391c09a	26	19	8	n37	36	J	0.22541425029668347	PalmatGasmat	Neutral	Q8WXW3|PIBF1_HUMAN Progesterone-induced-blocking factor 1
11189923ee6e4f624238cc353391c09a	N37	19	20	n37	n42	E	-2.4164921774656585	PalmatGasmat	Negative	Q8WXW3|PIBF1_HUMAN Progesterone-induced-blocking factor 1
11189923ee6e4f624238cc353391c09a	32	20	9	n42	39	K	-3.2456847165613585	PalmatGasmat	Negative	Q8WXW3|PIBF1_HUMAN Progesterone-induced-blocking factor 1
b17951e5e0e86cf3ec9a683f73b972bd	N37	15	16	n23	n26	E	-1.5488456909202875	PalmatGasmat	Neutral	Q0VCU7|SGCG_BOVIN Gamma-sarcoglycan
b17951e5e0e86cf3ec9a683f73b972bd	32	16	2	n26	18	K	-3.0206627317530588	PalmatGasmat	Negative	Q0VCU7|SGCG_BOVIN Gamma-sarcoglycan
b17951e5e0e86cf3ec9a683f73b972bd	35	16	3	n26	21	L	1.0555569707298669	PalmatGasmat	Neutral	Q0VCU7|SGCG_BOVIN Gamma-sarcoglycan
b17951e5e0e86cf3ec9a683f73b972bd	26	15	4	n23	25	J	-0.1546290909126026	PalmatGasmat	Neutral	Q0VCU7|SGCG_BOVIN Gamma-sarcoglycan
b17951e5e0e86cf3ec9a683f73b972bd	N37	19	20	n41	n43	E	1.5733017465684214	PalmatGasmat	Neutral	Q0VCU7|SGCG_BOVIN Gamma-sarcoglycan
b17951e5e0e86cf3ec9a683f73b972bd	32	20	7	n43	39	K	-0.9421923178104274	PalmatGasmat	Neutral	Q0VCU7|SGCG_BOVIN Gamma-sarcoglycan
b17951e5e0e86cf3ec9a683f73b972bd	35	20	8	n43	42	L	4.764872723959094	PalmatGasmat	Positive	Q0VCU7|SGCG_BOVIN Gamma-sarcoglycan
b17951e5e0e86cf3ec9a683f73b972bd	26	19	9	n41	48	J	-1.5950117790365952	PalmatGasmat	Neutral	Q0VCU7|SGCG_BOVIN Gamma-sarcoglycan
c3b8ea639a4cf50d15517874d9fc4f8e	26	17	5	n16	19	J	3.76726590635399	PalmatGasmat	Positive	Q9VYN8|TENA_DROME Teneurin-a
c3b8ea639a4cf50d15517874d9fc4f8e	32	23	10	n50	47	K	1.9871578411138913	PalmatGasmat	Neutral	Q9VYN8|TENA_DROME Teneurin-a
c3b8ea639a4cf50d15517874d9fc4f8e	35	23	11	n50	50	L	-3.474435970552926	PalmatGasmat	Negative	Q9VYN8|TENA_DROME Teneurin-a
a24c4db1be05fa8ca961130712c5580c	N37	18	19	n30	n35	E	-2.121053171990236	PalmatGasmat	Negative	Q8BJL1|FBX30_MOUSE F-box only protein 30
a24c4db1be05fa8ca961130712c5580c	26	18	10	n30	40	J	2.2282400937514493	PalmatGasmat	Positive	Q8BJL1|FBX30_MOUSE F-box only protein 30
0c0940a8870a0680f647f57c722818d0	32	18	3	n26	17	K	-1.3410724710611637	PalmatGasmat	Neutral	Q810K9|GXLT2_MOUSE Glucoside xylosyltransferase 2
0c0940a8870a0680f647f57c722818d0	35	18	4	n26	19	L	-0.7949718175657577	PalmatGasmat	Neutral	Q810K9|GXLT2_MOUSE Glucoside xylosyltransferase 2
0c0940a8870a0680f647f57c722818d0	N37	21	22	n48	n52	E	-2.08336049180092	PalmatGasmat	Negative	Q810K9|GXLT2_MOUSE Glucoside xylosyltransferase 2
0c0940a8870a0680f647f57c722818d0	35	22	8	n52	51	L	-2.6321378275248835	PalmatGasmat	Negative	Q810K9|GXLT2_MOUSE Glucoside xylosyltransferase 2
0c0940a8870a0680f647f57c722818d0	32	22	9	n52	52	K	0.09318882254521531	PalmatGasmat	Neutral	Q810K9|GXLT2_MOUSE Glucoside xylosyltransferase 2
4d2ed77ac2524b36455c5a9de8f7959a	26	15	3	n31	30	J	0.5037467200806128	PalmatGasmat	Neutral	O08564|PLPP1_RAT Phospholipid phosphatase 1 {ECO:0000312|RGD:621832}
4d2ed77ac2524b36455c5a9de8f7959a	32	20	6	n45	40	K	-0.651360044490214	PalmatGasmat	Neutral	O08564|PLPP1_RAT Phospholipid phosphatase 1 {ECO:0000312|RGD:621832}
4d2ed77ac2524b36455c5a9de8f7959a	35	20	7	n45	42	L	-0.007231867041087206	PalmatGasmat	Neutral	O08564|PLPP1_RAT Phospholipid phosphatase 1 {ECO:0000312|RGD:621832}
ce646a7b1a11c7fd7c3c9f8808c02f65	32	23	4	n23	18	K	-0.6364167379300011	PalmatGasmat	Neutral	F1NVK6|TM237_CHICK Transmembrane protein 237
ce646a7b1a11c7fd7c3c9f8808c02f65	35	23	5	n23	21	L	1.1180546242159362	PalmatGasmat	Neutral	F1NVK6|TM237_CHICK Transmembrane protein 237
ce646a7b1a11c7fd7c3c9f8808c02f65	35	29	14	n60	61	L	1.41485448291957	PalmatGasmat	Neutral	F1NVK6|TM237_CHICK Transmembrane protein 237
ce646a7b1a11c7fd7c3c9f8808c02f65	32	29	15	n60	62	K	-2.018572574101333	PalmatGasmat	Negative	F1NVK6|TM237_CHICK Transmembrane protein 237
eb94aac669ee876c695beee071c3c82c	32	22	8	n45	43	K	-2.4971360527533237	PalmatGasmat	Negative	A0MSJ1|CRA1B_DANRE Collagen alpha-1(XXVII) chain B
eb94aac669ee876c695beee071c3c82c	35	22	9	n45	44	L	1.6405743590561885	PalmatGasmat	Neutral	A0MSJ1|CRA1B_DANRE Collagen alpha-1(XXVII) chain B
2f996225cf2650d1a7562be005b5735b	N37	13	14	n27	n30	E	-1.0566870057964703	PalmatGasmat	Neutral	P53451|TCPD_TAKRU T-complex protein 1 subunit delta
2f996225cf2650d1a7562be005b5735b	32	14	4	n30	26	K	-0.5210785287034244	PalmatGasmat	Neutral	P53451|TCPD_TAKRU T-complex protein 1 subunit delta
2f996225cf2650d1a7562be005b5735b	35	14	5	n30	29	L	-0.6069935039814853	PalmatGasmat	Neutral	P53451|TCPD_TAKRU T-complex protein 1 subunit delta
2f996225cf2650d1a7562be005b5735b	26	13	6	n27	36	J	1.2620061711397805	PalmatGasmat	Neutral	P53451|TCPD_TAKRU T-complex protein 1 subunit delta
a28f3233867d72ecd6ed85fcba31ae93	N37	17	18	n26	n30	E	-0.4173711751019031	PalmatGasmat	Neutral	Q5C9Z4|NOM1_HUMAN Nucleolar MIF4G domain-containing protein 1
a28f3233867d72ecd6ed85fcba31ae93	32	18	4	n30	23	K	-0.9867496091179133	PalmatGasmat	Neutral	Q5C9Z4|NOM1_HUMAN Nucleolar MIF4G domain-containing protein 1
59b017e5a7dc6f93b5de3f6757e8526c	26	16	5	n12	17	J	3.1503587410056944	PalmatGasmat	Positive	Q9H0H5|RGAP1_HUMAN Rac GTPase-activating protein 1
59b017e5a7dc6f93b5de3f6757e8526c	N37	19	20	n23	n27	E	-1.8315033556655305	PalmatGasmat	Neutral	Q9H0H5|RGAP1_HUMAN Rac GTPase-activating protein 1
59b017e5a7dc6f93b5de3f6757e8526c	32	20	6	n27	19	K	-1.334822959922297	PalmatGasmat	Neutral	Q9H0H5|RGAP1_HUMAN Rac GTPase-activating protein 1
59b017e5a7dc6f93b5de3f6757e8526c	35	20	7	n27	22	L	-0.5446277552299648	PalmatGasmat	Neutral	Q9H0H5|RGAP1_HUMAN Rac GTPase-activating protein 1
59b017e5a7dc6f93b5de3f6757e8526c	26	19	8	n23	27	J	2.404141361679805	PalmatGasmat	Positive	Q9H0H5|RGAP1_HUMAN Rac GTPase-activating protein 1
9b33c650f6e88aaaa6d6b551844e46a2	32	17	5	n28	24	K	-0.5158778147403282	PalmatGasmat	Neutral	Q8CGF7|TCRG1_MOUSE Transcription elongation regulator 1
9b33c650f6e88aaaa6d6b551844e46a2	35	17	6	n28	26	L	-0.4376040285043877	PalmatGasmat	Neutral	Q8CGF7|TCRG1_MOUSE Transcription elongation regulator 1
befac3f44e48a5db286774845c316cac	N37	18	19	n24	n28	E	-2.312077741495725	PalmatGasmat	Negative	Q7SZC2|XPO2_DANRE Exportin-2
befac3f44e48a5db286774845c316cac	32	19	5	n28	22	K	-0.6643434910740265	PalmatGasmat	Neutral	Q7SZC2|XPO2_DANRE Exportin-2
33b5aef3c169ea40b046fa66e6da809e	N37	14	15	n30	n33	E	0.6607126629041973	PalmatGasmat	Neutral	Q7ZYC4|ACBG2_XENLA Long-chain-fatty-acid--CoA ligase ACSBG2
33b5aef3c169ea40b046fa66e6da809e	32	15	3	n33	28	K	-2.504643791354873	PalmatGasmat	Negative	Q7ZYC4|ACBG2_XENLA Long-chain-fatty-acid--CoA ligase ACSBG2
33b5aef3c169ea40b046fa66e6da809e	26	14	6	n30	40	J	3.2440224946050997	PalmatGasmat	Positive	Q7ZYC4|ACBG2_XENLA Long-chain-fatty-acid--CoA ligase ACSBG2
5a9d49409c3b8df9108f2c67ee9903e1	N37	13	14	n26	n30	E	-2.3581109038501147	PalmatGasmat	Negative	Q56YP2|PI5K1_ARATH Phosphatidylinositol 4-phosphate 5-kinase 1
5a9d49409c3b8df9108f2c67ee9903e1	32	14	3	n30	27	K	-2.4807959797491614	PalmatGasmat	Negative	Q56YP2|PI5K1_ARATH Phosphatidylinositol 4-phosphate 5-kinase 1
5a9d49409c3b8df9108f2c67ee9903e1	35	14	4	n30	30	L	0.47682362260461425	PalmatGasmat	Neutral	Q56YP2|PI5K1_ARATH Phosphatidylinositol 4-phosphate 5-kinase 1
dde6b819bd866154108a76bdbd52986e	32	11	1	n18	17	K	0.18653358325394187	PalmatGasmat	Neutral	P20004|ACON_BOVIN Aconitate hydratase, mitochondrial
0764d50b4ead3acf8ff60bc9b9a4c79a	32	13	4	n39	36	K	0.27408429455313316	PalmatGasmat	Neutral	Q9NW15|ANO10_HUMAN Anoctamin-10
0764d50b4ead3acf8ff60bc9b9a4c79a	35	13	5	n39	39	L	-0.33533086047747157	PalmatGasmat	Neutral	Q9NW15|ANO10_HUMAN Anoctamin-10
ec7dc3dbadc52fd650913427162e6ff2	N37	14	15	n20	n24	E	-3.8196249936196445	PalmatGasmat	Negative	Q0EEE2|PTHD3_MOUSE Patched domain-containing protein 3
ec7dc3dbadc52fd650913427162e6ff2	32	15	3	n24	18	K	-2.9234297528670123	PalmatGasmat	Negative	Q0EEE2|PTHD3_MOUSE Patched domain-containing protein 3
ec7dc3dbadc52fd650913427162e6ff2	35	15	4	n24	20	L	-0.8813972836497919	PalmatGasmat	Neutral	Q0EEE2|PTHD3_MOUSE Patched domain-containing protein 3
4df95dc3af3619816ac73fe6608daa58	32	17	4	n25	20	K	0.5284612765342243	PalmatGasmat	Neutral	Q8WUQ7|CATIN_HUMAN Cactin
4df95dc3af3619816ac73fe6608daa58	35	17	5	n25	23	L	-0.6704706117277133	PalmatGasmat	Neutral	Q8WUQ7|CATIN_HUMAN Cactin
4df95dc3af3619816ac73fe6608daa58	26	18	7	n31	30	J	1.4353823037758613	PalmatGasmat	Neutral	Q8WUQ7|CATIN_HUMAN Cactin
2ada75e7c53e93f51371f4567c43e375	26	17	5	n13	21	J	2.383445306740116	PalmatGasmat	Positive	Q13042|CDC16_HUMAN Cell division cycle protein 16 homolog
2ce10ae7ec284b8af549bd3a9c898f01	N37	15	16	n45	n47	E	0.2340696147477333	PalmatGasmat	Neutral	Q32NR9|FRITZ_XENLA WD repeat-containing and planar cell polarity effector protein fritz homolog
2ce10ae7ec284b8af549bd3a9c898f01	26	15	10	n45	55	J	2.6633931815928253	PalmatGasmat	Positive	Q32NR9|FRITZ_XENLA WD repeat-containing and planar cell polarity effector protein fritz homolog
c803b081b223befa668ade2aeb3732e9	26	12	5	n23	30	J	3.8222267235296608	PalmatGasmat	Positive	P39963|CCNB3_CHICK G2/mitotic-specific cyclin-B3
749bec916738e39a0d0390bc6ccba730	26	12	4	n42	40	J	1.289737588075199	PalmatGasmat	Neutral	Q14DH7|ACSS3_MOUSE Acyl-CoA synthetase short-chain family member 3, mitochondrial
749bec916738e39a0d0390bc6ccba730	32	15	7	n54	52	K	-3.1028030458370663	PalmatGasmat	Negative	Q14DH7|ACSS3_MOUSE Acyl-CoA synthetase short-chain family member 3, mitochondrial
749bec916738e39a0d0390bc6ccba730	35	15	8	n54	54	L	2.357711692449904	PalmatGasmat	Positive	Q14DH7|ACSS3_MOUSE Acyl-CoA synthetase short-chain family member 3, mitochondrial
1033d174d07984d1d356af27a4501619	26	14	6	n18	28	J	0.22461801475081655	PalmatGasmat	Neutral	Q28685|DAG1_RABIT Dystroglycan
4a9e00d36767a7efc9be791a23cc2ec6	32	21	6	n32	25	K	1.0611439374914868	PalmatGasmat	Neutral	Q6DFF6|KLH20_XENLA Kelch-like protein 20
4a9e00d36767a7efc9be791a23cc2ec6	35	21	7	n32	28	L	-1.2285790085327417	PalmatGasmat	Neutral	Q6DFF6|KLH20_XENLA Kelch-like protein 20
4a9e00d36767a7efc9be791a23cc2ec6	26	18	8	n25	31	J	1.6771145188575165	PalmatGasmat	Neutral	Q6DFF6|KLH20_XENLA Kelch-like protein 20
693c9adef566651a3903c13dcb81eaab	35	16	3	n9	6	L	-0.6616177932852698	PalmatGasmat	Neutral	P97858|S35B1_MOUSE Solute carrier family 35 member B1
693c9adef566651a3903c13dcb81eaab	N37	22	23	n40	n43	E	-2.3097179238465753	PalmatGasmat	Negative	P97858|S35B1_MOUSE Solute carrier family 35 member B1
693c9adef566651a3903c13dcb81eaab	32	23	9	n43	39	K	-0.8620688681183427	PalmatGasmat	Neutral	P97858|S35B1_MOUSE Solute carrier family 35 member B1
693c9adef566651a3903c13dcb81eaab	35	23	10	n43	42	L	-1.0786584120595137	PalmatGasmat	Neutral	P97858|S35B1_MOUSE Solute carrier family 35 member B1
693c9adef566651a3903c13dcb81eaab	26	22	11	n40	46	J	0.1684152201611597	PalmatGasmat	Neutral	P97858|S35B1_MOUSE Solute carrier family 35 member B1
2a023d8cc09a051611c7f7896d420d7d	N37	16	17	n36	n39	E	-2.3747663178032394	PalmatGasmat	Negative	Q8CDF7|EXD1_MOUSE piRNA biogenesis protein EXD1 {ECO:0000305}
2a023d8cc09a051611c7f7896d420d7d	32	17	5	n39	33	K	-2.1565428479301376	PalmatGasmat	Negative	Q8CDF7|EXD1_MOUSE piRNA biogenesis protein EXD1 {ECO:0000305}
2a023d8cc09a051611c7f7896d420d7d	35	17	6	n39	34	L	0.16293403879097154	PalmatGasmat	Neutral	Q8CDF7|EXD1_MOUSE piRNA biogenesis protein EXD1 {ECO:0000305}
2a023d8cc09a051611c7f7896d420d7d	26	16	7	n36	39	J	3.6375632365120927	PalmatGasmat	Positive	Q8CDF7|EXD1_MOUSE piRNA biogenesis protein EXD1 {ECO:0000305}
1bff9e0f84308c83d4dbed770d82da8a	N37	16	17	n18	n21	E	0.40399048995695336	PalmatGasmat	Neutral	Q96NW4|ANR27_HUMAN Ankyrin repeat domain-containing protein 27
1bff9e0f84308c83d4dbed770d82da8a	32	17	3	n21	13	K	-3.017405224973113	PalmatGasmat	Negative	Q96NW4|ANR27_HUMAN Ankyrin repeat domain-containing protein 27
1bff9e0f84308c83d4dbed770d82da8a	35	17	4	n21	16	L	6.5612167270225985	PalmatGasmat	Positive	Q96NW4|ANR27_HUMAN Ankyrin repeat domain-containing protein 27
1bff9e0f84308c83d4dbed770d82da8a	26	16	5	n18	20	J	1.3249740262006342	PalmatGasmat	Neutral	Q96NW4|ANR27_HUMAN Ankyrin repeat domain-containing protein 27
1bff9e0f84308c83d4dbed770d82da8a	26	19	7	n38	38	J	0.33282484728635503	PalmatGasmat	Neutral	Q96NW4|ANR27_HUMAN Ankyrin repeat domain-containing protein 27
8d6daa88ecac15f73c5e2ab3759a2a93	26	20	5	n32	29	J	1.8670840862513245	PalmatGasmat	Neutral	Q92541|RTF1_HUMAN RNA polymerase-associated protein RTF1 homolog
8d6daa88ecac15f73c5e2ab3759a2a93	N37	20	21	n32	n38	E	-1.2305015820668082	PalmatGasmat	Neutral	Q92541|RTF1_HUMAN RNA polymerase-associated protein RTF1 homolog
8d6daa88ecac15f73c5e2ab3759a2a93	35	21	6	n38	35	L	-1.0327758636384068	PalmatGasmat	Neutral	Q92541|RTF1_HUMAN RNA polymerase-associated protein RTF1 homolog
8d6daa88ecac15f73c5e2ab3759a2a93	32	21	7	n38	38	K	-0.2612106058915055	PalmatGasmat	Neutral	Q92541|RTF1_HUMAN RNA polymerase-associated protein RTF1 homolog
8eb5012cbca5e9ac30f330d7d0206714	32	19	6	n51	48	K	1.4409569213782856	PalmatGasmat	Neutral	C8YR32|LOXH1_MOUSE Lipoxygenase homology domain-containing protein 1
a381686740083da6c0a79f27a2f9d0f6	32	18	1	n17	10	K	-1.9719472445315052	PalmatGasmat	Neutral	Q9Y5Y0|FLVC1_HUMAN Feline leukemia virus subgroup C receptor-related protein 1
2b0f7468efa0ec36c9803abcd03792bd	26	24	10	n38	34	J	5.220733108077696	PalmatGasmat	Positive	P52171|IMA1_XENLA Importin subunit alpha-1
aa2d49988ab3715815c1a8edcea0d528	26	12	3	n19	16	J	1.186497523965065	PalmatGasmat	Neutral	P28288|ABCD3_HUMAN ATP-binding cassette sub-family D member 3
85c42cac5bfbe75013870b2e24b2d8ea	N37	16	17	n15	n19	E	-1.6804863125191334	PalmatGasmat	Neutral	Q5ZLD7|VPS53_CHICK Vacuolar protein sorting-associated protein 53 homolog
85c42cac5bfbe75013870b2e24b2d8ea	32	17	2	n19	16	K	-2.046031674985466	PalmatGasmat	Negative	Q5ZLD7|VPS53_CHICK Vacuolar protein sorting-associated protein 53 homolog
85c42cac5bfbe75013870b2e24b2d8ea	26	16	6	n15	25	J	1.2104322377840846	PalmatGasmat	Neutral	Q5ZLD7|VPS53_CHICK Vacuolar protein sorting-associated protein 53 homolog
6ec0bcef2dc4f5f11a4b99e61552eafb	26	16	8	n39	50	J	1.6375380077851582	PalmatGasmat	Neutral	A2BGR3|ERC6L_DANRE DNA excision repair protein ERCC-6-like
5bd016c7559fadbac6f1b250ab0a86f5	32	18	6	n36	27	K	-0.8534751028546255	PalmatGasmat	Neutral	P56399|UBP5_MOUSE Ubiquitin carboxyl-terminal hydrolase 5
281c48250099e2a5fb80b402a3fc57cb	26	17	7	n27	34	J	1.4504461639311779	PalmatGasmat	Neutral	Q9W6C5|PDC6I_XENLA Programmed cell death 6-interacting protein
d3270874ebce41d88158479d828abdb5	N37	14	15	n31	n35	E	-1.799666706857269	PalmatGasmat	Neutral	P48147|PPCE_HUMAN Prolyl endopeptidase
d3270874ebce41d88158479d828abdb5	32	15	4	n35	30	K	-0.5460096285385307	PalmatGasmat	Neutral	P48147|PPCE_HUMAN Prolyl endopeptidase
e216167461711b18b3d6060a36770897	N37	21	22	n31	n33	E	2.725638956252693	PalmatGasmat	Positive	P49010|HEXC_BOMMO Chitooligosaccharidolytic beta-N-acetylglucosaminidase
e216167461711b18b3d6060a36770897	32	22	7	n33	29	K	-0.10377217555429122	PalmatGasmat	Neutral	P49010|HEXC_BOMMO Chitooligosaccharidolytic beta-N-acetylglucosaminidase
e216167461711b18b3d6060a36770897	35	22	8	n33	32	L	2.6551084349636027	PalmatGasmat	Positive	P49010|HEXC_BOMMO Chitooligosaccharidolytic beta-N-acetylglucosaminidase
e216167461711b18b3d6060a36770897	26	21	9	n31	37	J	-3.154048390537807	PalmatGasmat	Negative	P49010|HEXC_BOMMO Chitooligosaccharidolytic beta-N-acetylglucosaminidase
4d9cca3f9e328c46acd4864d1a01e10c	35	17	6	n25	24	L	0.8774927039718139	PalmatGasmat	Neutral	Q9JI78|NGLY1_MOUSE Peptide-N(4)-(N-acetyl-beta-glucosaminyl)asparagine amidase
6492e5adac2ace7728136e454e344519	N37	10	11	n28	n34	E	-0.8741518874955709	PalmatGasmat	Neutral	Q4G0U5|PCDP1_HUMAN Cilia- and flagella-associated protein 221 {ECO:0000312|HGNC:HGNC:33720}
6492e5adac2ace7728136e454e344519	32	11	2	n34	29	K	-0.5363411600619717	PalmatGasmat	Neutral	Q4G0U5|PCDP1_HUMAN Cilia- and flagella-associated protein 221 {ECO:0000312|HGNC:HGNC:33720}
6492e5adac2ace7728136e454e344519	35	11	3	n34	32	L	-0.18216684759612148	PalmatGasmat	Neutral	Q4G0U5|PCDP1_HUMAN Cilia- and flagella-associated protein 221 {ECO:0000312|HGNC:HGNC:33720}
3e21b8520ad48a5115bbc748637d7616	26	18	11	n37	46	J	2.024638445530945	PalmatGasmat	Positive	O43592|XPOT_HUMAN Exportin-T
f74da57e7f9bd2ce23f8300a7a5ac215	32	13	3	n11	10	K	-2.30313695283526	PalmatGasmat	Negative	Q5XIN3|MIPT3_RAT TRAF3-interacting protein 1
66c40f49dc2ab14ca50ecdcf3cadb00c	32	17	3	n35	32	K	-1.9710651204668435	PalmatGasmat	Neutral	P70428|EXT2_MOUSE Exostosin-2
66c40f49dc2ab14ca50ecdcf3cadb00c	35	17	4	n35	36	L	-0.3748395430584285	PalmatGasmat	Neutral	P70428|EXT2_MOUSE Exostosin-2
566f987c11a2da6bee6cc2e9f1b3a0f6	N37	14	15	n22	n28	E	-1.1063566034192087	PalmatGasmat	Neutral	Q5R685|P85A_PONAB Phosphatidylinositol 3-kinase regulatory subunit alpha
566f987c11a2da6bee6cc2e9f1b3a0f6	32	15	3	n28	21	K	-1.7939740152456802	PalmatGasmat	Neutral	Q5R685|P85A_PONAB Phosphatidylinositol 3-kinase regulatory subunit alpha
566f987c11a2da6bee6cc2e9f1b3a0f6	26	14	7	n22	30	J	1.1764629800649533	PalmatGasmat	Neutral	Q5R685|P85A_PONAB Phosphatidylinositol 3-kinase regulatory subunit alpha
2d37a0e6e30ec8cc07be09df75da4206	N37	15	16	n38	n41	E	-1.4381757270943172	PalmatGasmat	Neutral	Q99943|PLCA_HUMAN 1-acyl-sn-glycerol-3-phosphate acyltransferase alpha
2d37a0e6e30ec8cc07be09df75da4206	32	16	5	n41	36	K	-3.122094054746504	PalmatGasmat	Negative	Q99943|PLCA_HUMAN 1-acyl-sn-glycerol-3-phosphate acyltransferase alpha
2d37a0e6e30ec8cc07be09df75da4206	35	16	6	n41	39	L	1.9278962488078006	PalmatGasmat	Neutral	Q99943|PLCA_HUMAN 1-acyl-sn-glycerol-3-phosphate acyltransferase alpha
2d37a0e6e30ec8cc07be09df75da4206	26	15	7	n38	45	J	1.7252692060422423	PalmatGasmat	Neutral	Q99943|PLCA_HUMAN 1-acyl-sn-glycerol-3-phosphate acyltransferase alpha
2d37a0e6e30ec8cc07be09df75da4206	26	17	9	n53	55	J	0.41030703296006066	PalmatGasmat	Neutral	Q99943|PLCA_HUMAN 1-acyl-sn-glycerol-3-phosphate acyltransferase alpha
28f6d5668795f8fa511002e5f7a3bbd1	26	19	3	n11	11	J	-0.4218595688572327	PalmatGasmat	Neutral	P49908|SEPP1_HUMAN Selenoprotein P
4f2db6a10c0e008d704d09becc474475	32	19	5	n46	43	K	-0.09738780397813343	PalmatGasmat	Neutral	P82151|LEC6_TACTR Lectin L6
e7b3b6abf06125017812b3d6a8d0a04f	26	16	5	n37	35	J	3.4751317565006317	PalmatGasmat	Positive	Q8AVN9|ZN346_XENLA Zinc finger protein 346 {ECO:0000250|UniProtKB:Q9R0B7}
e6d9c75384d5d94718e4c39f10fa6a2c	N37	21	22	n22	n24	E	-1.4236626463377335	PalmatGasmat	Neutral	P13667|PDIA4_HUMAN Protein disulfide-isomerase A4
e6d9c75384d5d94718e4c39f10fa6a2c	32	22	5	n24	20	K	-0.6953225405286942	PalmatGasmat	Neutral	P13667|PDIA4_HUMAN Protein disulfide-isomerase A4
e6d9c75384d5d94718e4c39f10fa6a2c	35	22	6	n24	23	L	-0.7504354742253166	PalmatGasmat	Neutral	P13667|PDIA4_HUMAN Protein disulfide-isomerase A4
3ca14cf1548958577bd462d9c4f8cf21	26	13	5	n14	21	J	1.0371645781647767	PalmatGasmat	Neutral	A8Y5H7|S14L1_MOUSE SEC14-like protein 1 {ECO:0000305}
2ea929c2008f0a3910730aebbb5c52fd	26	17	7	n25	32	J	1.4753869569215607	PalmatGasmat	Neutral	Q96GQ7|DDX27_HUMAN Probable ATP-dependent RNA helicase DDX27
d6bef0a5848164d23da8aee4bf8bf79a	26	15	7	n24	35	J	1.7711812685755381	PalmatGasmat	Neutral	Q05AL1|ARMC8_DANRE Armadillo repeat-containing protein 8
f491686d7377f5e22f8f8eb184e618f3	32	16	5	n41	37	K	-0.9524819712314486	PalmatGasmat	Neutral	Q99MN1|SYK_MOUSE Lysine--tRNA ligase
f491686d7377f5e22f8f8eb184e618f3	35	16	6	n41	40	L	0.04891995940818887	PalmatGasmat	Neutral	Q99MN1|SYK_MOUSE Lysine--tRNA ligase
434ccff98551d3470bf1fbf64df4231a	N37	13	14	n18	n21	E	-2.0748952812894137	PalmatGasmat	Negative	Q9BZF1|OSBL8_HUMAN Oxysterol-binding protein-related protein 8
434ccff98551d3470bf1fbf64df4231a	32	14	2	n21	13	K	-0.7402854586395329	PalmatGasmat	Neutral	Q9BZF1|OSBL8_HUMAN Oxysterol-binding protein-related protein 8
434ccff98551d3470bf1fbf64df4231a	35	14	3	n21	16	L	-0.7860922408031676	PalmatGasmat	Neutral	Q9BZF1|OSBL8_HUMAN Oxysterol-binding protein-related protein 8
434ccff98551d3470bf1fbf64df4231a	26	13	4	n18	24	J	1.8381858325095894	PalmatGasmat	Neutral	Q9BZF1|OSBL8_HUMAN Oxysterol-binding protein-related protein 8
3091c1df184193fc41fa3cc7d364a6d7	26	14	6	n31	37	J	2.4098689307273102	PalmatGasmat	Positive	Q96GM5|SMRD1_HUMAN SWI/SNF-related matrix-associated actin-dependent regulator of chromatin subfamily D member 1
a9f2a9b0983fab5e65108c8eb35c7390	26	12	5	n24	32	J	1.8051017386886443	PalmatGasmat	Neutral	Q14CX7|NAA25_HUMAN N-alpha-acetyltransferase 25, NatB auxiliary subunit
c2ab99308ac3cb7d71824ccf3b57080c	32	19	5	n38	37	K	-0.9830347969845589	PalmatGasmat	Neutral	P53782|CCND2_XENLA G1/S-specific cyclin-D2
c2ab99308ac3cb7d71824ccf3b57080c	35	19	6	n38	40	L	0.7721882096252821	PalmatGasmat	Neutral	P53782|CCND2_XENLA G1/S-specific cyclin-D2
c2ab99308ac3cb7d71824ccf3b57080c	35	22	10	n49	51	L	2.445691612298922	PalmatGasmat	Positive	P53782|CCND2_XENLA G1/S-specific cyclin-D2
c2ab99308ac3cb7d71824ccf3b57080c	32	25	11	n54	53	K	-1.0503071543308633	PalmatGasmat	Neutral	P53782|CCND2_XENLA G1/S-specific cyclin-D2
c2ab99308ac3cb7d71824ccf3b57080c	35	25	12	n54	56	L	-0.29106379976899005	PalmatGasmat	Neutral	P53782|CCND2_XENLA G1/S-specific cyclin-D2
08a69048fb705511e74fba92e0a93a21	32	18	3	n26	21	K	-0.691686270166614	PalmatGasmat	Neutral	Q27968|DNJC3_BOVIN DnaJ homolog subfamily C member 3
08a69048fb705511e74fba92e0a93a21	35	18	4	n26	24	L	0.12779369619094755	PalmatGasmat	Neutral	Q27968|DNJC3_BOVIN DnaJ homolog subfamily C member 3
eedfc5ebc73bf46d6b03c86845ae87b2	N37	14	15	n15	n17	E	-3.721191406893064	PalmatGasmat	Negative	Q05B30|WDR91_XENTR WD repeat-containing protein 91
eedfc5ebc73bf46d6b03c86845ae87b2	32	15	2	n17	12	K	-2.468627750075552	PalmatGasmat	Negative	Q05B30|WDR91_XENTR WD repeat-containing protein 91
eedfc5ebc73bf46d6b03c86845ae87b2	35	15	3	n17	16	L	-0.6294650710618932	PalmatGasmat	Neutral	Q05B30|WDR91_XENTR WD repeat-containing protein 91
74af74fed0a0575d940d296ec2e9104c	N37	18	19	n32	n36	E	-3.762984188435818	PalmatGasmat	Negative	Q5IGR8|EXT1A_DANRE Exostosin-1a
74af74fed0a0575d940d296ec2e9104c	35	19	8	n36	37	L	-0.6290521242292398	PalmatGasmat	Neutral	Q5IGR8|EXT1A_DANRE Exostosin-1a
74af74fed0a0575d940d296ec2e9104c	26	18	9	n32	43	J	1.0824955070436972	PalmatGasmat	Neutral	Q5IGR8|EXT1A_DANRE Exostosin-1a
b7d7ab90148c40be1d774def98f6c0a4	N37	18	19	n22	n29	E	-2.307843745841639	PalmatGasmat	Negative	Q29M42|C2D1_DROPS Coiled-coil and C2 domain-containing protein 1-like
ee321c71d12c48ecefc52484fe32ae3f	35	13	2	n25	22	L	-0.8335821522012323	PalmatGasmat	Neutral	Q28C33|TBC30_XENTR TBC1 domain family member 30
ee321c71d12c48ecefc52484fe32ae3f	26	11	6	n18	29	J	-0.5661287108507429	PalmatGasmat	Neutral	Q28C33|TBC30_XENTR TBC1 domain family member 30
29a953e46c004ad1317bab186b09debc	N37	19	20	n32	n39	E	-3.0924675139406754	PalmatGasmat	Negative	Q5XHG1|NSMA3_XENLA Sphingomyelin phosphodiesterase 4
29a953e46c004ad1317bab186b09debc	32	20	5	n39	32	K	-1.0013096682984246	PalmatGasmat	Neutral	Q5XHG1|NSMA3_XENLA Sphingomyelin phosphodiesterase 4
29a953e46c004ad1317bab186b09debc	35	20	6	n39	35	L	-2.4266980861590257	PalmatGasmat	Negative	Q5XHG1|NSMA3_XENLA Sphingomyelin phosphodiesterase 4
29a953e46c004ad1317bab186b09debc	26	19	7	n32	38	J	1.0700576129326966	PalmatGasmat	Neutral	Q5XHG1|NSMA3_XENLA Sphingomyelin phosphodiesterase 4
e21c44558eaa83da37c09165e6c1de52	26	19	4	n12	12	J	1.9719015072525325	PalmatGasmat	Neutral	O54068|UDG_RHIME UDP-glucose 6-dehydrogenase {ECO:0000305}
e21c44558eaa83da37c09165e6c1de52	32	24	5	n23	14	K	1.5301014830900548	PalmatGasmat	Neutral	O54068|UDG_RHIME UDP-glucose 6-dehydrogenase {ECO:0000305}
e21c44558eaa83da37c09165e6c1de52	35	24	6	n23	17	L	-1.30025108977718	PalmatGasmat	Neutral	O54068|UDG_RHIME UDP-glucose 6-dehydrogenase {ECO:0000305}
e21c44558eaa83da37c09165e6c1de52	26	28	13	n39	42	J	1.502044603566203	PalmatGasmat	Neutral	O54068|UDG_RHIME UDP-glucose 6-dehydrogenase {ECO:0000305}
6c7dfaee56ec740ebebbf483b15a8ef3	26	17	4	n18	14	J	0.8226785916818354	PalmatGasmat	Neutral	Q8C008|DZAN1_MOUSE Double zinc ribbon and ankyrin repeat-containing protein 1
4e01e9b4a0ded917b8ecf6e08d6d0b30	32	14	4	n32	26	K	-1.4668891140730949	PalmatGasmat	Neutral	Q5R9C9|ATF7_PONAB Cyclic AMP-dependent transcription factor ATF-7
4e01e9b4a0ded917b8ecf6e08d6d0b30	35	14	5	n32	29	L	0.7930733808583635	PalmatGasmat	Neutral	Q5R9C9|ATF7_PONAB Cyclic AMP-dependent transcription factor ATF-7
4e01e9b4a0ded917b8ecf6e08d6d0b30	26	12	6	n25	32	J	5.758833597008442	PalmatGasmat	Positive	Q5R9C9|ATF7_PONAB Cyclic AMP-dependent transcription factor ATF-7
786b4d23e0e55c4fd99cbcf0a3c29a26	32	17	2	n13	7	K	-0.344948697116006	PalmatGasmat	Neutral	P0A651|Y3154_MYCBO Putative diacyglycerol O-acyltransferase Mb3154c
786b4d23e0e55c4fd99cbcf0a3c29a26	35	17	3	n13	9	L	-0.27820563843055623	PalmatGasmat	Neutral	P0A651|Y3154_MYCBO Putative diacyglycerol O-acyltransferase Mb3154c
786b4d23e0e55c4fd99cbcf0a3c29a26	32	21	8	n41	40	K	-7.3279526245540385	PalmatGasmat	Negative	P0A651|Y3154_MYCBO Putative diacyglycerol O-acyltransferase Mb3154c
786b4d23e0e55c4fd99cbcf0a3c29a26	35	21	9	n41	43	L	13.760297409809457	PalmatGasmat	Positive	P0A651|Y3154_MYCBO Putative diacyglycerol O-acyltransferase Mb3154c
e9e1abe53548e5339787b4093f47e732	N37	25	26	n40	n43	E	-1.5730462419544535	PalmatGasmat	Neutral	Q9NXG0|CNTLN_HUMAN Centlein
e9e1abe53548e5339787b4093f47e732	32	26	7	n43	34	K	0.12296107768717707	PalmatGasmat	Neutral	Q9NXG0|CNTLN_HUMAN Centlein
e9e1abe53548e5339787b4093f47e732	26	25	10	n40	42	J	3.078739903599318	PalmatGasmat	Positive	Q9NXG0|CNTLN_HUMAN Centlein
e9e1abe53548e5339787b4093f47e732	26	28	13	n49	47	J	2.516158823745297	PalmatGasmat	Positive	Q9NXG0|CNTLN_HUMAN Centlein
a77db4e2226cc4973dec90a9fe1c91e0	32	16	4	n24	22	K	-0.23546556293613086	PalmatGasmat	Neutral	O14353|BPL1_SCHPO Biotin--protein ligase
a77db4e2226cc4973dec90a9fe1c91e0	35	16	5	n24	24	L	-2.753227015537923	PalmatGasmat	Negative	O14353|BPL1_SCHPO Biotin--protein ligase
e0c063b9aa716d343cd0f087c26db725	26	10	2	n19	16	J	-0.40688530760694386	PalmatGasmat	Neutral	P08842|STS_HUMAN Steryl-sulfatase
e0c063b9aa716d343cd0f087c26db725	N37	10	11	n19	n22	E	-0.13228373306811014	PalmatGasmat	Neutral	P08842|STS_HUMAN Steryl-sulfatase
e0c063b9aa716d343cd0f087c26db725	35	11	3	n22	20	L	-1.3601691485336576	PalmatGasmat	Neutral	P08842|STS_HUMAN Steryl-sulfatase
e0c063b9aa716d343cd0f087c26db725	32	11	4	n22	21	K	1.2306550371631406	PalmatGasmat	Neutral	P08842|STS_HUMAN Steryl-sulfatase
a98d1526c7e8e2d23e6c169c3de4dbfa	N37	18	19	n19	n23	E	-2.058096083970848	PalmatGasmat	Negative	Q00537|CDK17_HUMAN Cyclin-dependent kinase 17
a98d1526c7e8e2d23e6c169c3de4dbfa	32	19	3	n23	19	K	-1.3709916494123284	PalmatGasmat	Neutral	Q00537|CDK17_HUMAN Cyclin-dependent kinase 17
a98d1526c7e8e2d23e6c169c3de4dbfa	26	18	6	n19	26	J	1.467476943168373	PalmatGasmat	Neutral	Q00537|CDK17_HUMAN Cyclin-dependent kinase 17
a98d1526c7e8e2d23e6c169c3de4dbfa	N37	21	22	n34	n36	E	-2.546699027119207	PalmatGasmat	Negative	Q00537|CDK17_HUMAN Cyclin-dependent kinase 17
a98d1526c7e8e2d23e6c169c3de4dbfa	35	22	9	n36	37	L	-1.5746047754233399	PalmatGasmat	Neutral	Q00537|CDK17_HUMAN Cyclin-dependent kinase 17
c2bb9990f83aec993f4b5deb7d013eb9	N37	13	14	n22	n26	E	-1.877678342940119	PalmatGasmat	Neutral	Q9UHD8|SEPT9_HUMAN Septin-9
c2bb9990f83aec993f4b5deb7d013eb9	32	14	3	n26	19	K	-0.6658847728125407	PalmatGasmat	Neutral	Q9UHD8|SEPT9_HUMAN Septin-9
c2bb9990f83aec993f4b5deb7d013eb9	35	14	4	n26	22	L	-1.1517612901427274	PalmatGasmat	Neutral	Q9UHD8|SEPT9_HUMAN Septin-9
c2bb9990f83aec993f4b5deb7d013eb9	26	13	5	n22	27	J	0.924465679213846	PalmatGasmat	Neutral	Q9UHD8|SEPT9_HUMAN Septin-9
4c843069e56c83ce17b34b11d5dcae4a	32	12	1	n11	6	K	-0.6620475150557608	PalmatGasmat	Neutral	O61491|FLOT1_DROME Flotillin-1
4c843069e56c83ce17b34b11d5dcae4a	26	18	8	n22	26	J	1.6973236912352228	PalmatGasmat	Neutral	O61491|FLOT1_DROME Flotillin-1
08d8a55836e6039977dac0843d6f0d17	N37	13	14	n27	n32	E	-0.6645905310435306	PalmatGasmat	Neutral	Q9Y217|MTMR6_HUMAN Myotubularin-related protein 6
08d8a55836e6039977dac0843d6f0d17	32	14	3	n32	26	K	-1.9982057620024374	PalmatGasmat	Neutral	Q9Y217|MTMR6_HUMAN Myotubularin-related protein 6
08d8a55836e6039977dac0843d6f0d17	26	13	6	n27	33	J	2.3156552429207125	PalmatGasmat	Positive	Q9Y217|MTMR6_HUMAN Myotubularin-related protein 6
bc597fb9bcc643c69a2d2d376c185222	26	13	4	n21	28	J	-0.20558956374142986	PalmatGasmat	Neutral	Q76LL6|FHOD3_MOUSE FH1/FH2 domain-containing protein 3
312d3ca094d3c2bc71957b2a89563d50	N37	16	17	n23	n27	E	-0.4347840748174844	PalmatGasmat	Neutral	O60610|DIAP1_HUMAN Protein diaphanous homolog 1
312d3ca094d3c2bc71957b2a89563d50	32	17	5	n27	22	K	-0.9806106559923314	PalmatGasmat	Neutral	O60610|DIAP1_HUMAN Protein diaphanous homolog 1
312d3ca094d3c2bc71957b2a89563d50	26	16	8	n23	31	J	1.8254005022711508	PalmatGasmat	Neutral	O60610|DIAP1_HUMAN Protein diaphanous homolog 1
92f6dc1a0d53b5b1e840464d3cdce3aa	26	17	7	n22	31	J	0.7953681397710463	PalmatGasmat	Neutral	Q6DEL2|CLPT1_DANRE Cleft lip and palate transmembrane protein 1 homolog
963242c9573c22e7ad16976a6ce12c34	32	13	2	n28	20	K	-2.0305556686346757	PalmatGasmat	Negative	Q9UBN7|HDAC6_HUMAN Histone deacetylase 6
4a18c88176b83dbcdb5acfa32f598561	N37	12	13	n30	n36	E	-1.4513755011271159	PalmatGasmat	Neutral	Q96L93|KI16B_HUMAN Kinesin-like protein KIF16B
4a18c88176b83dbcdb5acfa32f598561	35	13	4	n36	27	L	-2.0733331377288775	PalmatGasmat	Negative	Q96L93|KI16B_HUMAN Kinesin-like protein KIF16B
4a18c88176b83dbcdb5acfa32f598561	32	13	5	n36	28	K	0.1009978974391845	PalmatGasmat	Neutral	Q96L93|KI16B_HUMAN Kinesin-like protein KIF16B
4a18c88176b83dbcdb5acfa32f598561	26	12	6	n30	37	J	2.134558051720724	PalmatGasmat	Positive	Q96L93|KI16B_HUMAN Kinesin-like protein KIF16B
2b6c1519d2412138294f85b8cf3d54ea	26	14	5	n25	28	J	1.3917571539151272	PalmatGasmat	Neutral	O75525|KHDR3_HUMAN KH domain-containing, RNA-binding, signal transduction-associated protein 3
acc30c9712aa80b10366e9b7fc59a863	32	16	4	n24	18	K	-1.2526201921717641	PalmatGasmat	Neutral	Q08E20|ESTD_BOVIN S-formylglutathione hydrolase
acc30c9712aa80b10366e9b7fc59a863	35	16	5	n24	21	L	0.012144566218401263	PalmatGasmat	Neutral	Q08E20|ESTD_BOVIN S-formylglutathione hydrolase
a4f9d96241e4e13c8645bceb3f11a197	26	14	6	n39	44	J	2.6175879277624747	PalmatGasmat	Positive	Q9H0A0|NAT10_HUMAN RNA cytidine acetyltransferase {ECO:0000255|HAMAP-Rule:MF_03211, ECO:0000305}
fa49747a06373a445fbb6696e23d6ca0	26	15	7	n21	29	J	1.2789847262125895	PalmatGasmat	Neutral	Q7ZXA8|THO5B_XENLA THO complex subunit 5 homolog B
ee93e4c059904dee415ef44642f7b800	32	17	3	n27	23	K	-2.0402214204637468	PalmatGasmat	Negative	P54731|FAF1_MOUSE FAS-associated factor 1
ee93e4c059904dee415ef44642f7b800	35	17	4	n27	25	L	0.4265462006936629	PalmatGasmat	Neutral	P54731|FAF1_MOUSE FAS-associated factor 1
ee93e4c059904dee415ef44642f7b800	26	15	5	n17	26	J	1.0758596975791215	PalmatGasmat	Neutral	P54731|FAF1_MOUSE FAS-associated factor 1
30dce01a43defe6c8a1df5cc684dbdc2	32	17	2	n28	22	K	-1.1533537521975157	PalmatGasmat	Neutral	O35218|CPSF2_MOUSE Cleavage and polyadenylation specificity factor subunit 2
30dce01a43defe6c8a1df5cc684dbdc2	35	17	3	n28	25	L	0.1621757169569384	PalmatGasmat	Neutral	O35218|CPSF2_MOUSE Cleavage and polyadenylation specificity factor subunit 2
101db7181dc95c82e7754914f733e5ba	N37	14	16	n22	n28	E	-2.7255141192872157	PalmatGasmat	Negative	Q9UJY5|GGA1_HUMAN ADP-ribosylation factor-binding protein GGA1
101db7181dc95c82e7754914f733e5ba	32	16	6	n28	24	K	-2.3177708233237158	PalmatGasmat	Negative	Q9UJY5|GGA1_HUMAN ADP-ribosylation factor-binding protein GGA1
101db7181dc95c82e7754914f733e5ba	35	16	7	n28	27	L	-0.5159772556083214	PalmatGasmat	Neutral	Q9UJY5|GGA1_HUMAN ADP-ribosylation factor-binding protein GGA1
452ef56e0c5affd9defbc97f515c0c3f	32	16	5	n21	16	K	-0.6776207277743121	PalmatGasmat	Neutral	Q9H857|NT5D2_HUMAN 5'-nucleotidase domain-containing protein 2
452ef56e0c5affd9defbc97f515c0c3f	35	16	6	n21	19	L	0.15624303582499133	PalmatGasmat	Neutral	Q9H857|NT5D2_HUMAN 5'-nucleotidase domain-containing protein 2
cb3aa7fb160cef33349e3a978463ffd0	N37	14	15	n23	n26	E	-2.6029627128324444	PalmatGasmat	Negative	Q6NU40|CTF18_XENLA Chromosome transmission fidelity protein 18 homolog
cb3aa7fb160cef33349e3a978463ffd0	32	15	4	n26	18	K	-1.0085207351153944	PalmatGasmat	Neutral	Q6NU40|CTF18_XENLA Chromosome transmission fidelity protein 18 homolog
cb3aa7fb160cef33349e3a978463ffd0	35	15	5	n26	21	L	-1.4185921176595877	PalmatGasmat	Neutral	Q6NU40|CTF18_XENLA Chromosome transmission fidelity protein 18 homolog
cb3aa7fb160cef33349e3a978463ffd0	26	14	6	n23	26	J	2.0860841074252026	PalmatGasmat	Positive	Q6NU40|CTF18_XENLA Chromosome transmission fidelity protein 18 homolog
a1087751dc04a5447c7d5bb87b37400a	N37	16	17	n42	n46	E	-1.8181017488056541	PalmatGasmat	Neutral	Q9UP83|COG5_HUMAN Conserved oligomeric Golgi complex subunit 5
a1087751dc04a5447c7d5bb87b37400a	32	17	5	n46	40	K	-2.5833264023259495	PalmatGasmat	Negative	Q9UP83|COG5_HUMAN Conserved oligomeric Golgi complex subunit 5
a1087751dc04a5447c7d5bb87b37400a	26	16	8	n42	50	J	0.8846415305321311	PalmatGasmat	Neutral	Q9UP83|COG5_HUMAN Conserved oligomeric Golgi complex subunit 5
df90216a2522ec812b8d96cf7c397770	N37	16	18	n25	n31	E	-1.133027294480524	PalmatGasmat	Neutral	Q8N531|FBXL6_HUMAN F-box/LRR-repeat protein 6
df90216a2522ec812b8d96cf7c397770	32	18	7	n31	27	K	-1.068062748534207	PalmatGasmat	Neutral	Q8N531|FBXL6_HUMAN F-box/LRR-repeat protein 6
df90216a2522ec812b8d96cf7c397770	35	18	8	n31	30	L	-0.07402897137460626	PalmatGasmat	Neutral	Q8N531|FBXL6_HUMAN F-box/LRR-repeat protein 6
638b4f898709017745fe68192efe97ec	N37	12	13	n13	n16	E	-1.7382748014380438	PalmatGasmat	Neutral	Q1LU86|F92A1_DANRE Protein FAM92A1
638b4f898709017745fe68192efe97ec	35	13	4	n16	15	L	1.679108868315176	PalmatGasmat	Neutral	Q1LU86|F92A1_DANRE Protein FAM92A1
638b4f898709017745fe68192efe97ec	26	12	5	n13	21	J	1.824493033647315	PalmatGasmat	Neutral	Q1LU86|F92A1_DANRE Protein FAM92A1
db511b643e1cce19a17afc1402eb4a0f	32	19	7	n36	33	K	-0.7959157626679026	PalmatGasmat	Neutral	Q0IJ35|FRMD8_XENTR FERM domain-containing protein 8
db511b643e1cce19a17afc1402eb4a0f	35	19	8	n36	36	L	-0.7322059583613079	PalmatGasmat	Neutral	Q0IJ35|FRMD8_XENTR FERM domain-containing protein 8
0fe5a992c801897566068220731eb1f0	26	15	4	n10	13	J	2.959526582776613	PalmatGasmat	Positive	Q7SZQ0|MBOA7_DANRE Lysophospholipid acyltransferase 7
0fe5a992c801897566068220731eb1f0	35	22	8	n40	36	L	0.020093595815985122	PalmatGasmat	Neutral	Q7SZQ0|MBOA7_DANRE Lysophospholipid acyltransferase 7
1e2773381de710bce32266f575532db4	32	20	2	n16	10	K	-0.7896855708842124	PalmatGasmat	Neutral	Q5JR59|MTUS2_HUMAN Microtubule-associated tumor suppressor candidate 2
1e2773381de710bce32266f575532db4	35	20	3	n16	13	L	0.5254092628424497	PalmatGasmat	Neutral	Q5JR59|MTUS2_HUMAN Microtubule-associated tumor suppressor candidate 2
1e2773381de710bce32266f575532db4	26	18	5	n12	22	J	0.7547904618335861	PalmatGasmat	Neutral	Q5JR59|MTUS2_HUMAN Microtubule-associated tumor suppressor candidate 2
ba8463adf7e614ca3ba73510e3559dc4	N37	20	21	n39	n42	E	-1.1425457489928237	PalmatGasmat	Neutral	Q9Z2H5|E41L1_MOUSE Band 4.1-like protein 1
ba8463adf7e614ca3ba73510e3559dc4	32	21	8	n42	38	K	-1.8517155843936903	PalmatGasmat	Neutral	Q9Z2H5|E41L1_MOUSE Band 4.1-like protein 1
ba8463adf7e614ca3ba73510e3559dc4	35	21	9	n42	40	L	0.154906226264403	PalmatGasmat	Neutral	Q9Z2H5|E41L1_MOUSE Band 4.1-like protein 1
ba8463adf7e614ca3ba73510e3559dc4	26	20	10	n39	44	J	1.4214919616987476	PalmatGasmat	Neutral	Q9Z2H5|E41L1_MOUSE Band 4.1-like protein 1
39976992c34bd4467de08777091f52f8	26	21	6	n36	33	J	1.0001983527894558	PalmatGasmat	Neutral	Q5BKR2|SL9B2_MOUSE Mitochondrial sodium/hydrogen exchanger 9B2
44835097244b6bc96f6ddb5897430171	26	16	8	n43	46	J	0.4863560355952345	PalmatGasmat	Neutral	Q8IYB1|M21D2_HUMAN Protein MB21D2
c00c8378271b9f057a03a53bce0bac2e	N37	13	15	n35	n44	E	-4.9037221744247095	PalmatGasmat	Negative	B2GV17|CBPC5_RAT Cytosolic carboxypeptidase-like protein 5
c00c8378271b9f057a03a53bce0bac2e	35	15	6	n44	42	L	-1.1397934914685641	PalmatGasmat	Neutral	B2GV17|CBPC5_RAT Cytosolic carboxypeptidase-like protein 5
c00c8378271b9f057a03a53bce0bac2e	32	15	7	n44	45	K	-3.6365844836228187	PalmatGasmat	Negative	B2GV17|CBPC5_RAT Cytosolic carboxypeptidase-like protein 5
358d95af93d4189aadb757a51a977fd4	N37	12	13	n25	n29	E	-0.7495176164707305	PalmatGasmat	Neutral	Q149F3|ERF3B_MOUSE Eukaryotic peptide chain release factor GTP-binding subunit ERF3B
358d95af93d4189aadb757a51a977fd4	32	13	3	n29	24	K	-0.12857596016922684	PalmatGasmat	Neutral	Q149F3|ERF3B_MOUSE Eukaryotic peptide chain release factor GTP-binding subunit ERF3B
358d95af93d4189aadb757a51a977fd4	35	13	4	n29	27	L	-0.604948523632922	PalmatGasmat	Neutral	Q149F3|ERF3B_MOUSE Eukaryotic peptide chain release factor GTP-binding subunit ERF3B
765d0ece8e7b5aabc9868367968732c1	26	15	3	n20	17	J	2.0040349496519925	PalmatGasmat	Positive	P26446|PARP1_CHICK Poly [ADP-ribose] polymerase 1
3bdf41f0950e0a2789047ac5e5b07213	N37	16	17	n21	n24	E	-0.6648646641753565	PalmatGasmat	Neutral	Q8WXG9|GPR98_HUMAN G-protein coupled receptor 98
3bdf41f0950e0a2789047ac5e5b07213	32	17	3	n24	18	K	-0.9536615976205588	PalmatGasmat	Neutral	Q8WXG9|GPR98_HUMAN G-protein coupled receptor 98
3bdf41f0950e0a2789047ac5e5b07213	35	17	4	n24	21	L	0.27733368051912777	PalmatGasmat	Neutral	Q8WXG9|GPR98_HUMAN G-protein coupled receptor 98
3bdf41f0950e0a2789047ac5e5b07213	26	16	5	n21	24	J	1.356188197646666	PalmatGasmat	Neutral	Q8WXG9|GPR98_HUMAN G-protein coupled receptor 98
4c600af1fb9385bd27a5b30c0d3bd884	26	16	8	n29	36	J	1.2041986770214839	PalmatGasmat	Neutral	Q6I6G8|HECW2_MOUSE E3 ubiquitin-protein ligase HECW2
d2ecb42e98fb57d6f4eccba06f825e2a	N37	16	17	n18	n22	E	-0.15071391741100626	PalmatGasmat	Neutral	O43491|E41L2_HUMAN Band 4.1-like protein 2
d2ecb42e98fb57d6f4eccba06f825e2a	32	17	5	n22	18	K	-0.35526531339375234	PalmatGasmat	Neutral	O43491|E41L2_HUMAN Band 4.1-like protein 2
d2ecb42e98fb57d6f4eccba06f825e2a	35	17	6	n22	21	L	0.3765706442920702	PalmatGasmat	Neutral	O43491|E41L2_HUMAN Band 4.1-like protein 2
d2ecb42e98fb57d6f4eccba06f825e2a	26	16	7	n18	26	J	1.8293478123877864	PalmatGasmat	Neutral	O43491|E41L2_HUMAN Band 4.1-like protein 2
2447c1a2fa529ebf62a4db81984de89e	32	13	5	n29	27	K	0.6582606676872986	PalmatGasmat	Neutral	Q86SS6|SYT9_HUMAN Synaptotagmin-9
2447c1a2fa529ebf62a4db81984de89e	35	13	6	n29	30	L	-1.7474447941100115	PalmatGasmat	Neutral	Q86SS6|SYT9_HUMAN Synaptotagmin-9
30a47e72001a336f0d686c6383d87459	32	14	3	n23	23	K	-0.41366439476770184	PalmatGasmat	Neutral	Q1MTI4|TPISA_DANRE Triosephosphate isomerase A
30a47e72001a336f0d686c6383d87459	35	14	4	n23	26	L	0.3193640785810487	PalmatGasmat	Neutral	Q1MTI4|TPISA_DANRE Triosephosphate isomerase A
30a47e72001a336f0d686c6383d87459	32	18	5	n30	28	K	1.4165748691288744	PalmatGasmat	Neutral	Q1MTI4|TPISA_DANRE Triosephosphate isomerase A
30a47e72001a336f0d686c6383d87459	35	18	6	n30	31	L	-2.042316048119563	PalmatGasmat	Negative	Q1MTI4|TPISA_DANRE Triosephosphate isomerase A
2a0e93b0755625d9aa909a7e727fb783	32	23	9	n50	47	K	0.374165363143588	PalmatGasmat	Neutral	Q9D1E5|LMBRL_MOUSE Protein LMBR1L
2a0e93b0755625d9aa909a7e727fb783	35	23	10	n50	48	L	-0.6376148626292025	PalmatGasmat	Neutral	Q9D1E5|LMBRL_MOUSE Protein LMBR1L
7bf4406ffa1d34d3287fa61c43d8283b	26	15	7	n32	39	J	0.7879851445301043	PalmatGasmat	Neutral	O54922|EXOC7_RAT Exocyst complex component 7
84e85ea9b1792618ed0a0ac5c5ea10e1	32	13	3	n26	19	K	-0.5554403145570378	PalmatGasmat	Neutral	O95263|PDE8B_HUMAN High affinity cAMP-specific and IBMX-insensitive 3',5'-cyclic phosphodiesterase 8B
84e85ea9b1792618ed0a0ac5c5ea10e1	35	13	4	n26	22	L	-0.3284289701303512	PalmatGasmat	Neutral	O95263|PDE8B_HUMAN High affinity cAMP-specific and IBMX-insensitive 3',5'-cyclic phosphodiesterase 8B
c4fab25aa38f0ead5159418c515b19ca	N37	16	17	n35	n37	E	-0.4235697034141819	PalmatGasmat	Neutral	Q9CXF4|TBC15_MOUSE TBC1 domain family member 15
c4fab25aa38f0ead5159418c515b19ca	32	17	5	n37	34	K	-1.8485739365750866	PalmatGasmat	Neutral	Q9CXF4|TBC15_MOUSE TBC1 domain family member 15
c4fab25aa38f0ead5159418c515b19ca	35	17	6	n37	37	L	0.8831628153572347	PalmatGasmat	Neutral	Q9CXF4|TBC15_MOUSE TBC1 domain family member 15
ce4e1b6a687cadcd17eb5de8e52444a8	N37	13	14	n13	n15	E	-1.3235401304976986	PalmatGasmat	Neutral	Q3SYV3|OXA1L_BOVIN Mitochondrial inner membrane protein OXA1L
ce4e1b6a687cadcd17eb5de8e52444a8	32	14	3	n15	11	K	-0.47192161485308237	PalmatGasmat	Neutral	Q3SYV3|OXA1L_BOVIN Mitochondrial inner membrane protein OXA1L
ce4e1b6a687cadcd17eb5de8e52444a8	35	14	4	n15	14	L	-1.0630869652503911	PalmatGasmat	Neutral	Q3SYV3|OXA1L_BOVIN Mitochondrial inner membrane protein OXA1L
ce4e1b6a687cadcd17eb5de8e52444a8	26	13	5	n13	20	J	1.5067928584583339	PalmatGasmat	Neutral	Q3SYV3|OXA1L_BOVIN Mitochondrial inner membrane protein OXA1L
ca42be0c18e4aebb5205fabde1f8f89a	26	15	6	n39	37	J	1.111554691144908	PalmatGasmat	Neutral	P15690|NDUS1_BOVIN NADH-ubiquinone oxidoreductase 75 kDa subunit, mitochondrial
ca42be0c18e4aebb5205fabde1f8f89a	N37	15	16	n39	n46	E	-0.7514837877419326	PalmatGasmat	Neutral	P15690|NDUS1_BOVIN NADH-ubiquinone oxidoreductase 75 kDa subunit, mitochondrial
ca42be0c18e4aebb5205fabde1f8f89a	32	16	7	n46	43	K	-0.9805823995345507	PalmatGasmat	Neutral	P15690|NDUS1_BOVIN NADH-ubiquinone oxidoreductase 75 kDa subunit, mitochondrial
7650c1c76ccc98e8390b2edccd09c457	26	13	6	n23	28	J	1.5750831195405013	PalmatGasmat	Neutral	Q5FWK3|RHG01_MOUSE Rho GTPase-activating protein 1
11d5b78600767a1c3127ec9d06a16c4b	26	14	5	n39	40	J	3.624080559396372	PalmatGasmat	Positive	Q9NS86|LANC2_HUMAN LanC-like protein 2
e39c75872a0c5b2463a1c48d5d63c8cf	26	8	3	n13	22	J	1.6580502092095233	PalmatGasmat	Neutral	Q8IWF6|DEN6A_HUMAN Protein DENND6A
d85ceb483bcfc8b99cc445dd0f4139b9	26	13	2	n19	16	J	1.3064655369608935	PalmatGasmat	Neutral	P22292|M2OM_BOVIN Mitochondrial 2-oxoglutarate/malate carrier protein
d85ceb483bcfc8b99cc445dd0f4139b9	26	18	8	n34	41	J	1.7614289414342865	PalmatGasmat	Neutral	P22292|M2OM_BOVIN Mitochondrial 2-oxoglutarate/malate carrier protein
84cc748dac37505fa2507fb032895251	N37	13	14	n31	n34	E	-2.208764085399881	PalmatGasmat	Negative	O97790|TBCD1_BOVIN TBC1 domain family member 1
84cc748dac37505fa2507fb032895251	32	14	4	n34	28	K	-1.7021287909610623	PalmatGasmat	Neutral	O97790|TBCD1_BOVIN TBC1 domain family member 1
84cc748dac37505fa2507fb032895251	35	14	5	n34	31	L	0.14732943808119062	PalmatGasmat	Neutral	O97790|TBCD1_BOVIN TBC1 domain family member 1
090116494eaab327dc0ab9530fb01bba	32	20	7	n36	32	K	-2.4062639209876693	PalmatGasmat	Negative	Q7ZXF5|FACR1_XENLA Fatty acyl-CoA reductase 1
090116494eaab327dc0ab9530fb01bba	35	20	8	n36	35	L	-0.00869925963993423	PalmatGasmat	Neutral	Q7ZXF5|FACR1_XENLA Fatty acyl-CoA reductase 1
d9b303c022b292cbe80aece9c219f0ef	26	15	6	n19	29	J	1.376049903008153	PalmatGasmat	Neutral	Q9QY53|NPHP1_MOUSE Nephrocystin-1
1d7daef1e2a46b4d67d4332b93166736	N37	14	15	n18	n23	E	-2.065956302344234	PalmatGasmat	Negative	Q9ESJ4|SPN90_MOUSE NCK-interacting protein with SH3 domain
ac5db5cf04d906de0f4a3f2c4140be73	N37	14	15	n19	n22	E	-0.35167437603572815	PalmatGasmat	Neutral	P43090|HEM0_OPSTA 5-aminolevulinate synthase, erythroid-specific, mitochondrial
ac5db5cf04d906de0f4a3f2c4140be73	35	15	5	n22	18	L	-0.16457437946920225	PalmatGasmat	Neutral	P43090|HEM0_OPSTA 5-aminolevulinate synthase, erythroid-specific, mitochondrial
ac5db5cf04d906de0f4a3f2c4140be73	26	14	6	n19	23	J	1.2427537817549361	PalmatGasmat	Neutral	P43090|HEM0_OPSTA 5-aminolevulinate synthase, erythroid-specific, mitochondrial
332ec0415437080ef0530ddd1bc3ddea	35	17	3	n28	20	L	6.07556681496956	PalmatGasmat	Positive	P0C6R2|ARMC2_BOVIN Armadillo repeat-containing protein 2
332ec0415437080ef0530ddd1bc3ddea	32	17	4	n28	21	K	-3.8263873619549753	PalmatGasmat	Negative	P0C6R2|ARMC2_BOVIN Armadillo repeat-containing protein 2
0bb9556e1b30e492e71f57ce107497f5	26	14	4	n33	30	J	0.791376160624102	PalmatGasmat	Neutral	O54698|S29A1_RAT Equilibrative nucleoside transporter 1
adacf13e4de4de9b77abd29056c817ee	32	22	4	n32	24	K	-1.4237116941996153	PalmatGasmat	Neutral	Q15650|TRIP4_HUMAN Activating signal cointegrator 1 {ECO:0000303|PubMed:10454579}
adacf13e4de4de9b77abd29056c817ee	26	20	7	n24	29	J	0.9595926736141706	PalmatGasmat	Neutral	Q15650|TRIP4_HUMAN Activating signal cointegrator 1 {ECO:0000303|PubMed:10454579}
07d3f23bfb392b0e1eb1e44b45c4aa6d	26	16	7	n26	36	J	1.1644592765171615	PalmatGasmat	Neutral	Q9DB20|ATPO_MOUSE ATP synthase subunit O, mitochondrial
8ae6e42e51a6b36cf34a510c9c8f5829	26	14	4	n18	23	J	-0.1540909214188587	PalmatGasmat	Neutral	P14099|PDE2A_BOVIN cGMP-dependent 3',5'-cyclic phosphodiesterase
3a7f5c14c973c782a5c631822df58feb	26	18	6	n13	20	J	0.8385849921180658	PalmatGasmat	Neutral	Q6GLK2|THEM4_XENLA Acyl-coenzyme A thioesterase THEM4
3a7f5c14c973c782a5c631822df58feb	32	20	8	n36	32	K	-0.903937107447991	PalmatGasmat	Neutral	Q6GLK2|THEM4_XENLA Acyl-coenzyme A thioesterase THEM4
3a7f5c14c973c782a5c631822df58feb	35	20	9	n36	34	L	0.7781251259488746	PalmatGasmat	Neutral	Q6GLK2|THEM4_XENLA Acyl-coenzyme A thioesterase THEM4
365621855404bdc8c13380091a486096	26	9	4	n26	29	J	1.4985394800296148	PalmatGasmat	Neutral	G5E8K5|ANK3_MOUSE Ankyrin-3
df4cd9cdce27927d19365646e44ca2d7	N37	15	16	n28	n31	E	0.9201266196988384	PalmatGasmat	Neutral	Q1PRL4|LIN41_CHICK E3 ubiquitin-protein ligase TRIM71
df4cd9cdce27927d19365646e44ca2d7	32	16	3	n31	25	K	1.2756926218614966	PalmatGasmat	Neutral	Q1PRL4|LIN41_CHICK E3 ubiquitin-protein ligase TRIM71
df4cd9cdce27927d19365646e44ca2d7	35	16	4	n31	28	L	-0.633860466701868	PalmatGasmat	Neutral	Q1PRL4|LIN41_CHICK E3 ubiquitin-protein ligase TRIM71
aa3ec0ac6325810b612cdee40f870b2f	26	16	10	n45	57	J	1.3228424246677801	PalmatGasmat	Neutral	Q9D4H8|CUL2_MOUSE Cullin-2
1d46ebfef110b560c7c0fef987f5340e	32	13	4	n23	20	K	-0.24388736799218286	PalmatGasmat	Neutral	Q91VA6|PDIP2_MOUSE Polymerase delta-interacting protein 2
1d46ebfef110b560c7c0fef987f5340e	35	13	5	n23	23	L	-1.2462762483992176	PalmatGasmat	Neutral	Q91VA6|PDIP2_MOUSE Polymerase delta-interacting protein 2
73c505bab84aa48b1c0ad78ea0fb7ade	26	16	4	n25	20	J	2.5924604281803063	PalmatGasmat	Positive	P26818|ARBK2_BOVIN Beta-adrenergic receptor kinase 2
861b3d2cbe416290617fb5b5287f0976	32	19	8	n51	49	K	-0.332687842202152	PalmatGasmat	Neutral	P55809|SCOT1_HUMAN Succinyl-CoA:3-ketoacid coenzyme A transferase 1, mitochondrial
861b3d2cbe416290617fb5b5287f0976	35	19	9	n51	52	L	-0.8845690010617601	PalmatGasmat	Neutral	P55809|SCOT1_HUMAN Succinyl-CoA:3-ketoacid coenzyme A transferase 1, mitochondrial
f5b284340167c7bfe829812fe74dcc34	26	13	5	n29	34	J	1.238477467440902	PalmatGasmat	Neutral	Q4R6F8|TCPB_MACFA T-complex protein 1 subunit beta
0a884586e6a596af6c856bf5c51d0440	N37	13	14	n22	n27	E	-2.128268949314137	PalmatGasmat	Negative	Q6PZ02|ATG4B_CHICK Cysteine protease ATG4B
0a884586e6a596af6c856bf5c51d0440	32	14	4	n27	19	K	-2.0839171625101134	PalmatGasmat	Negative	Q6PZ02|ATG4B_CHICK Cysteine protease ATG4B
0a884586e6a596af6c856bf5c51d0440	35	14	5	n27	22	L	-0.19380325246905036	PalmatGasmat	Neutral	Q6PZ02|ATG4B_CHICK Cysteine protease ATG4B
0a884586e6a596af6c856bf5c51d0440	26	13	6	n22	29	J	1.0782967784589201	PalmatGasmat	Neutral	Q6PZ02|ATG4B_CHICK Cysteine protease ATG4B
36fb1571418f7af367ce0f9ea9b139a1	26	14	8	n22	34	J	1.317078183640507	PalmatGasmat	Neutral	Q0V9S9|DRC7_XENTR Dynein regulatory complex subunit 7
1ac1b5c24a02084956b9ceacd2f2b58c	N37	14	15	n39	n43	E	-2.06301980326579	PalmatGasmat	Negative	Q8CJB9|BRE1B_RAT E3 ubiquitin-protein ligase BRE1B
1ac1b5c24a02084956b9ceacd2f2b58c	32	15	5	n43	36	K	-1.507180455580872	PalmatGasmat	Neutral	Q8CJB9|BRE1B_RAT E3 ubiquitin-protein ligase BRE1B
1ac1b5c24a02084956b9ceacd2f2b58c	35	15	6	n43	39	L	-0.2566110463706487	PalmatGasmat	Neutral	Q8CJB9|BRE1B_RAT E3 ubiquitin-protein ligase BRE1B
1ac1b5c24a02084956b9ceacd2f2b58c	26	14	7	n39	45	J	0.9497068376203786	PalmatGasmat	Neutral	Q8CJB9|BRE1B_RAT E3 ubiquitin-protein ligase BRE1B
600a4c54e93fc8f5c9323f5b4b6b8590	26	14	3	n18	19	J	-3.9780460240264377	PalmatGasmat	Negative	O55125|NIPS1_MOUSE Protein NipSnap homolog 1
600a4c54e93fc8f5c9323f5b4b6b8590	N37	18	19	n39	n42	E	-0.8176126127507417	PalmatGasmat	Neutral	O55125|NIPS1_MOUSE Protein NipSnap homolog 1
600a4c54e93fc8f5c9323f5b4b6b8590	32	19	7	n42	39	K	0.7229069224797644	PalmatGasmat	Neutral	O55125|NIPS1_MOUSE Protein NipSnap homolog 1
600a4c54e93fc8f5c9323f5b4b6b8590	35	19	8	n42	42	L	-1.4491248131317183	PalmatGasmat	Neutral	O55125|NIPS1_MOUSE Protein NipSnap homolog 1
600a4c54e93fc8f5c9323f5b4b6b8590	26	18	9	n39	47	J	2.664952154287889	PalmatGasmat	Positive	O55125|NIPS1_MOUSE Protein NipSnap homolog 1
dacc84dd0657ac524995a356af9f2dc4	26	11	5	n32	38	J	0.7814736508428501	PalmatGasmat	Neutral	Q9Y5L0|TNPO3_HUMAN Transportin-3
add28bcc872cb50eca795d12cb5457a6	26	18	8	n32	39	J	0.29708829030254075	PalmatGasmat	Neutral	Q5SF07|IF2B2_MOUSE Insulin-like growth factor 2 mRNA-binding protein 2
032cd5a529d5ed94203d2df105b274f5	26	12	5	n24	29	J	0.5666564901742412	PalmatGasmat	Neutral	P35611|ADDA_HUMAN Alpha-adducin
f4b53ff9af7238e10eec3cbc5601e14f	N37	14	15	n20	n24	E	-2.1435528580024754	PalmatGasmat	Negative	Q9CTY5|MICU3_MOUSE Calcium uptake protein 3, mitochondrial
f4b53ff9af7238e10eec3cbc5601e14f	32	15	3	n24	16	K	-0.6676823600845976	PalmatGasmat	Neutral	Q9CTY5|MICU3_MOUSE Calcium uptake protein 3, mitochondrial
f4b53ff9af7238e10eec3cbc5601e14f	35	15	4	n24	19	L	-1.4857828995049238	PalmatGasmat	Neutral	Q9CTY5|MICU3_MOUSE Calcium uptake protein 3, mitochondrial
f4b53ff9af7238e10eec3cbc5601e14f	26	14	5	n20	24	J	-1.0327305142867411	PalmatGasmat	Neutral	Q9CTY5|MICU3_MOUSE Calcium uptake protein 3, mitochondrial
458826555153d8378f906612d5fc7a62	26	14	3	n17	12	J	1.9415140012338106	PalmatGasmat	Neutral	Q8R0G9|NU133_MOUSE Nuclear pore complex protein Nup133
458826555153d8378f906612d5fc7a62	32	16	5	n24	18	K	-1.4469128085498983	PalmatGasmat	Neutral	Q8R0G9|NU133_MOUSE Nuclear pore complex protein Nup133
458826555153d8378f906612d5fc7a62	35	16	6	n24	21	L	-1.1657266039532104	PalmatGasmat	Neutral	Q8R0G9|NU133_MOUSE Nuclear pore complex protein Nup133
6eceb7d122c3db7474804a299858250a	N37	15	16	n25	n29	E	-2.3150835107535155	PalmatGasmat	Negative	Q6GLQ4|PP1RA_XENLA Serine/threonine-protein phosphatase 1 regulatory subunit 10
6eceb7d122c3db7474804a299858250a	32	16	4	n29	27	K	0.5722233722094877	PalmatGasmat	Neutral	Q6GLQ4|PP1RA_XENLA Serine/threonine-protein phosphatase 1 regulatory subunit 10
6eceb7d122c3db7474804a299858250a	26	15	7	n25	33	J	1.4027967676609898	PalmatGasmat	Neutral	Q6GLQ4|PP1RA_XENLA Serine/threonine-protein phosphatase 1 regulatory subunit 10
3c24ffccfe86c9e7c4ea580be6de56fc	26	15	7	n27	32	J	1.5410563352559061	PalmatGasmat	Neutral	Q6GM44|MARH5_XENLA E3 ubiquitin-protein ligase MARCH5
3a93edc37ecc58378e53fc8ac169c6a9	26	18	8	n25	31	J	1.7444193094086853	PalmatGasmat	Neutral	A7MBH5|CC151_BOVIN Coiled-coil domain-containing protein 151
2d42bf985fc3bff99e324663c4e91fab	N37	14	15	n19	n22	E	-0.5527994889632613	PalmatGasmat	Neutral	Q05AM5|ELP2_DANRE Elongator complex protein 2
2d42bf985fc3bff99e324663c4e91fab	32	15	2	n22	15	K	-1.3299242323114322	PalmatGasmat	Neutral	Q05AM5|ELP2_DANRE Elongator complex protein 2
2d42bf985fc3bff99e324663c4e91fab	35	15	3	n22	18	L	0.5923507084608441	PalmatGasmat	Neutral	Q05AM5|ELP2_DANRE Elongator complex protein 2
2d42bf985fc3bff99e324663c4e91fab	26	14	4	n19	25	J	1.3324039740920486	PalmatGasmat	Neutral	Q05AM5|ELP2_DANRE Elongator complex protein 2
031f6c98d67a7fb42257a973d3644ba2	26	15	7	n32	39	J	-2.8551228997614038	PalmatGasmat	Negative	O77457|T23O_ANOGA Tryptophan 2,3-dioxygenase {ECO:0000255|HAMAP-Rule:MF_03020}
e39109ecff2c5438f35660c642eca80b	N37	26	27	n37	n38	E	-2.1916189332502927	PalmatGasmat	Negative	Q9ER58|TICN2_MOUSE Testican-2
e39109ecff2c5438f35660c642eca80b	32	27	11	n38	36	K	-1.8597525505035382	PalmatGasmat	Neutral	Q9ER58|TICN2_MOUSE Testican-2
e39109ecff2c5438f35660c642eca80b	35	27	12	n38	39	L	-0.33471428843217266	PalmatGasmat	Neutral	Q9ER58|TICN2_MOUSE Testican-2
e39109ecff2c5438f35660c642eca80b	26	26	13	n37	42	J	0.7976674543097625	PalmatGasmat	Neutral	Q9ER58|TICN2_MOUSE Testican-2
d27ff92ca2dc6ffa25b7d6c9451cf014	N37	12	13	n10	n13	E	-1.6705444251472803	PalmatGasmat	Neutral	Q6PDK2|KMT2D_MOUSE Histone-lysine N-methyltransferase 2D
d27ff92ca2dc6ffa25b7d6c9451cf014	35	13	3	n13	10	L	2.472713365952736	PalmatGasmat	Positive	Q6PDK2|KMT2D_MOUSE Histone-lysine N-methyltransferase 2D
d895bd1d4fff278dba0ca3180e54d7e4	N37	20	21	n31	n35	E	-3.340527401428523	PalmatGasmat	Negative	H2N4I1|QSOX1_PONAB Sulfhydryl oxidase 1
d895bd1d4fff278dba0ca3180e54d7e4	32	21	5	n35	32	K	-3.783874380937138	PalmatGasmat	Negative	H2N4I1|QSOX1_PONAB Sulfhydryl oxidase 1
2eb6e26938738a49882e3b9b4ae19935	26	12	5	n21	28	J	1.3762869303066514	PalmatGasmat	Neutral	Q6PCI6|ANM7_XENLA Protein arginine N-methyltransferase 7
f979f28a61cb65e9bbbcd5eac436c708	26	12	3	n31	28	J	3.376771435176665	PalmatGasmat	Positive	P43069|CDC25_CANAL Cell division control protein 25
4594d8661f2b32022338e666cc3ec233	32	15	4	n18	16	K	-0.39573315095257294	PalmatGasmat	Neutral	P21369|PNCA_ECOLI Nicotinamidase {ECO:0000303|PubMed:4399474, ECO:0000303|PubMed:8726014}
4594d8661f2b32022338e666cc3ec233	35	15	5	n18	19	L	-0.03294302570494024	PalmatGasmat	Neutral	P21369|PNCA_ECOLI Nicotinamidase {ECO:0000303|PubMed:4399474, ECO:0000303|PubMed:8726014}
82fedb7bbbf130b8fa2e9cd493f26791	26	15	6	n18	25	J	1.4382300149144018	PalmatGasmat	Neutral	Q9H8E8|CSR2B_HUMAN Cysteine-rich protein 2-binding protein
9cd6f05c8fd644f7eba7dfa89b779e51	N37	14	15	n27	n31	E	-4.387704693705313	PalmatGasmat	Negative	Q8TEP8|CE192_HUMAN Centrosomal protein of 192 kDa
9cd6f05c8fd644f7eba7dfa89b779e51	32	15	4	n31	23	K	-0.3319118816895431	PalmatGasmat	Neutral	Q8TEP8|CE192_HUMAN Centrosomal protein of 192 kDa
9cd6f05c8fd644f7eba7dfa89b779e51	26	14	7	n27	33	J	2.9129313759719606	PalmatGasmat	Positive	Q8TEP8|CE192_HUMAN Centrosomal protein of 192 kDa
9bca7829d6c4188e9f451ff799e7d152	32	12	2	n27	18	K	0.6425206373181865	PalmatGasmat	Neutral	P54277|PMS1_HUMAN PMS1 protein homolog 1
9bca7829d6c4188e9f451ff799e7d152	35	12	3	n27	20	L	-4.388131975538672	PalmatGasmat	Negative	P54277|PMS1_HUMAN PMS1 protein homolog 1
df74f8cc27dfd41edf8da344ef917e89	26	15	6	n21	27	J	1.4306888927509576	PalmatGasmat	Neutral	Q9UQR0|SCML2_HUMAN Sex comb on midleg-like protein 2
0f0084d1f44276d6cfb334238f7c346a	N37	16	17	n39	n41	E	-1.7013011141498533	PalmatGasmat	Neutral	Q5E9H9|ABHDA_BOVIN Mycophenolic acid acyl-glucuronide esterase, mitochondrial
0f0084d1f44276d6cfb334238f7c346a	32	17	6	n41	38	K	2.043493283744439	PalmatGasmat	Positive	Q5E9H9|ABHDA_BOVIN Mycophenolic acid acyl-glucuronide esterase, mitochondrial
0f0084d1f44276d6cfb334238f7c346a	35	17	7	n41	40	L	-3.119717734034577	PalmatGasmat	Negative	Q5E9H9|ABHDA_BOVIN Mycophenolic acid acyl-glucuronide esterase, mitochondrial
0f0084d1f44276d6cfb334238f7c346a	26	16	8	n39	45	J	1.6302976968137863	PalmatGasmat	Neutral	Q5E9H9|ABHDA_BOVIN Mycophenolic acid acyl-glucuronide esterase, mitochondrial
531934bf7988b3da73f51149afdd5757	26	17	7	n22	26	J	1.3576415005959779	PalmatGasmat	Neutral	Q12872|SFSWA_HUMAN Splicing factor, suppressor of white-apricot homolog
ae93d8ce8d3b4a88b83bb7af56967833	26	15	6	n20	28	J	-0.8196831438526706	PalmatGasmat	Neutral	Q3SX40|PDLI7_BOVIN PDZ and LIM domain protein 7
ae93d8ce8d3b4a88b83bb7af56967833	26	18	9	n38	44	J	3.1954222774178644	PalmatGasmat	Positive	Q3SX40|PDLI7_BOVIN PDZ and LIM domain protein 7
af9dbb8001d043de14ae0678b6af4951	N37	16	17	n17	n19	E	-0.4593831760048772	PalmatGasmat	Neutral	A6PWD2|FHAD1_MOUSE Forkhead-associated domain-containing protein 1
af9dbb8001d043de14ae0678b6af4951	35	17	2	n19	10	L	1.7964730074398423	PalmatGasmat	Neutral	A6PWD2|FHAD1_MOUSE Forkhead-associated domain-containing protein 1
af9dbb8001d043de14ae0678b6af4951	32	17	3	n19	11	K	-2.147787646312841	PalmatGasmat	Negative	A6PWD2|FHAD1_MOUSE Forkhead-associated domain-containing protein 1
af9dbb8001d043de14ae0678b6af4951	26	21	9	n42	41	J	0.8678995483099599	PalmatGasmat	Neutral	A6PWD2|FHAD1_MOUSE Forkhead-associated domain-containing protein 1
70cf04d74799a7d001c16c6c2901be71	35	21	1	n5	3	L	0.11715889684957749	PalmatGasmat	Neutral	P24044|CALM_PLAFA Calmodulin
1bed142482c3745687a18d3510eb2acf	N37	14	15	n27	n29	E	-3.8647177760218794	PalmatGasmat	Negative	Q6UWJ1|TMCO3_HUMAN Transmembrane and coiled-coil domain-containing protein 3
1bed142482c3745687a18d3510eb2acf	35	15	3	n29	25	L	-2.7771605535044595	PalmatGasmat	Negative	Q6UWJ1|TMCO3_HUMAN Transmembrane and coiled-coil domain-containing protein 3
1bed142482c3745687a18d3510eb2acf	32	15	4	n29	27	K	-2.634529994879886	PalmatGasmat	Negative	Q6UWJ1|TMCO3_HUMAN Transmembrane and coiled-coil domain-containing protein 3
40d39b33ddc1c41b526807d911272402	32	16	1	n17	14	K	-1.0117728963539843	PalmatGasmat	Neutral	O44252|ROST_DROME Protein rolling stone
40d39b33ddc1c41b526807d911272402	35	16	2	n17	17	L	1.2036812007494126	PalmatGasmat	Neutral	O44252|ROST_DROME Protein rolling stone
40d39b33ddc1c41b526807d911272402	35	23	10	n54	54	L	-0.30973175146934245	PalmatGasmat	Neutral	O44252|ROST_DROME Protein rolling stone
40d39b33ddc1c41b526807d911272402	32	23	11	n54	55	K	-0.8573548756481608	PalmatGasmat	Neutral	O44252|ROST_DROME Protein rolling stone
da65ae7c7165bc170df5b25b4d51df68	32	18	4	n27	20	K	-2.05126356884645	PalmatGasmat	Negative	Q6TDP4|KLH17_HUMAN Kelch-like protein 17
0cdf60ac4a80c70d5683885e651d424c	26	10	5	n27	36	J	3.41128282233816	PalmatGasmat	Positive	Q16549|PCSK7_HUMAN Proprotein convertase subtilisin/kexin type 7
b73d07611847ab19e4464839fe1a57f8	26	12	5	n31	27	J	0.9067886023623465	PalmatGasmat	Neutral	Q9Y450|HBS1L_HUMAN HBS1-like protein
b73d07611847ab19e4464839fe1a57f8	N37	12	13	n31	n34	E	-3.059181065168235	PalmatGasmat	Negative	Q9Y450|HBS1L_HUMAN HBS1-like protein
b73d07611847ab19e4464839fe1a57f8	32	13	6	n34	29	K	-0.9870599502871814	PalmatGasmat	Neutral	Q9Y450|HBS1L_HUMAN HBS1-like protein
b73d07611847ab19e4464839fe1a57f8	35	13	7	n34	32	L	-2.139469064509265	PalmatGasmat	Negative	Q9Y450|HBS1L_HUMAN HBS1-like protein
947ef27bb69f4333255a20ae7e425571	32	14	1	n16	12	K	-0.34046099437981564	PalmatGasmat	Neutral	Q5ZJK8|TCPH_CHICK T-complex protein 1 subunit eta
947ef27bb69f4333255a20ae7e425571	35	14	2	n16	14	L	-0.19676868767512756	PalmatGasmat	Neutral	Q5ZJK8|TCPH_CHICK T-complex protein 1 subunit eta
b705f6d71965f851a7ac41cddda7c565	32	12	2	n23	16	K	-0.019115827965466764	PalmatGasmat	Neutral	P67779|PHB_RAT Prohibitin
b705f6d71965f851a7ac41cddda7c565	35	12	3	n23	19	L	-0.9415041354286088	PalmatGasmat	Neutral	P67779|PHB_RAT Prohibitin
6c4eb2f9f234b51258eaa29d8d0fec3e	32	20	6	n25	20	K	-0.3159734379993826	PalmatGasmat	Neutral	A2VCL2|CC162_HUMAN Coiled-coil domain-containing protein 162
6c4eb2f9f234b51258eaa29d8d0fec3e	26	18	8	n21	28	J	0.9928551953503003	PalmatGasmat	Neutral	A2VCL2|CC162_HUMAN Coiled-coil domain-containing protein 162
e67424372e44ffe636d961f13624faf7	N37	14	15	n23	n26	E	-0.5205986216827049	PalmatGasmat	Neutral	P21399|ACOC_HUMAN Cytoplasmic aconitate hydratase
e67424372e44ffe636d961f13624faf7	32	15	2	n26	18	K	-1.1447919304151746	PalmatGasmat	Neutral	P21399|ACOC_HUMAN Cytoplasmic aconitate hydratase
e67424372e44ffe636d961f13624faf7	35	15	3	n26	21	L	0.7467137129488506	PalmatGasmat	Neutral	P21399|ACOC_HUMAN Cytoplasmic aconitate hydratase
e67424372e44ffe636d961f13624faf7	26	14	4	n23	26	J	0.06328890141795375	PalmatGasmat	Neutral	P21399|ACOC_HUMAN Cytoplasmic aconitate hydratase
c4225a02503733e3200fee7f87998a3f	26	13	6	n25	30	J	3.322193030955098	PalmatGasmat	Positive	Q99J45|NRBP_MOUSE Nuclear receptor-binding protein
577e65d1f7be8ed9f36a3acdda776ff7	N37	20	21	n44	n47	E	-1.158034754361799	PalmatGasmat	Neutral	Q5R7N3|CLPX_PONAB ATP-dependent Clp protease ATP-binding subunit clpX-like, mitochondrial
577e65d1f7be8ed9f36a3acdda776ff7	32	21	9	n47	43	K	-1.501304419390022	PalmatGasmat	Neutral	Q5R7N3|CLPX_PONAB ATP-dependent Clp protease ATP-binding subunit clpX-like, mitochondrial
577e65d1f7be8ed9f36a3acdda776ff7	35	21	10	n47	46	L	0.2614457025131067	PalmatGasmat	Neutral	Q5R7N3|CLPX_PONAB ATP-dependent Clp protease ATP-binding subunit clpX-like, mitochondrial
577e65d1f7be8ed9f36a3acdda776ff7	26	20	11	n44	51	J	1.0121636950248596	PalmatGasmat	Neutral	Q5R7N3|CLPX_PONAB ATP-dependent Clp protease ATP-binding subunit clpX-like, mitochondrial
b5afcb532acf4f636ab7da81269d4be2	26	11	3	n26	24	J	0.6096650039153709	PalmatGasmat	Neutral	Q9BSJ2|GCP2_HUMAN Gamma-tubulin complex component 2
b1e88f2794297eb5b6a6d8abdeeb9519	26	13	6	n20	32	J	2.4319795907896493	PalmatGasmat	Positive	Q9FWW9|GSXL2_ARATH Flavin-containing monooxygenase FMO GS-OX-like 2
a66ddacefd4aba707a29060c13f8268f	N37	15	16	n24	n30	E	-1.0925107542445698	PalmatGasmat	Neutral	Q5SWD9|TSR1_MOUSE Pre-rRNA-processing protein TSR1 homolog
a66ddacefd4aba707a29060c13f8268f	32	16	3	n30	24	K	0.3158854611260345	PalmatGasmat	Neutral	Q5SWD9|TSR1_MOUSE Pre-rRNA-processing protein TSR1 homolog
a66ddacefd4aba707a29060c13f8268f	26	15	6	n24	31	J	1.7289718671611123	PalmatGasmat	Neutral	Q5SWD9|TSR1_MOUSE Pre-rRNA-processing protein TSR1 homolog
fd770a23f8eaaaa4290681c83fc1c652	N37	14	15	n32	n34	E	-1.3671231471916243	PalmatGasmat	Neutral	Q8NEW0|ZNT7_HUMAN Zinc transporter 7
fd770a23f8eaaaa4290681c83fc1c652	32	15	5	n34	30	K	-0.9466042765074723	PalmatGasmat	Neutral	Q8NEW0|ZNT7_HUMAN Zinc transporter 7
fd770a23f8eaaaa4290681c83fc1c652	35	15	6	n34	33	L	-0.3529636807778307	PalmatGasmat	Neutral	Q8NEW0|ZNT7_HUMAN Zinc transporter 7
fd770a23f8eaaaa4290681c83fc1c652	26	14	7	n32	36	J	1.5131654814971045	PalmatGasmat	Neutral	Q8NEW0|ZNT7_HUMAN Zinc transporter 7
b66f58997d3674df04bc4cc1df7517d8	N37	17	18	n20	n23	E	-1.3210801129809948	PalmatGasmat	Neutral	Q9UBU9|NXF1_HUMAN Nuclear RNA export factor 1
b66f58997d3674df04bc4cc1df7517d8	32	18	3	n23	15	K	-0.164037556290637	PalmatGasmat	Neutral	Q9UBU9|NXF1_HUMAN Nuclear RNA export factor 1
b66f58997d3674df04bc4cc1df7517d8	N37	21	22	n31	n35	E	-0.4270872083053573	PalmatGasmat	Neutral	Q9UBU9|NXF1_HUMAN Nuclear RNA export factor 1
b66f58997d3674df04bc4cc1df7517d8	32	22	8	n35	29	K	-2.887943787852706	PalmatGasmat	Negative	Q9UBU9|NXF1_HUMAN Nuclear RNA export factor 1
b66f58997d3674df04bc4cc1df7517d8	26	21	11	n31	37	J	1.176696620592587	PalmatGasmat	Neutral	Q9UBU9|NXF1_HUMAN Nuclear RNA export factor 1
e907e29e4b78a646980b39bf4c1bbae0	N37	17	18	n22	n23	E	-1.4689192452831836	PalmatGasmat	Neutral	Q969Q5|RAB24_HUMAN Ras-related protein Rab-24
e907e29e4b78a646980b39bf4c1bbae0	32	18	3	n23	17	K	-2.0173156122678844	PalmatGasmat	Negative	Q969Q5|RAB24_HUMAN Ras-related protein Rab-24
e907e29e4b78a646980b39bf4c1bbae0	35	18	4	n23	20	L	0.2642377424921248	PalmatGasmat	Neutral	Q969Q5|RAB24_HUMAN Ras-related protein Rab-24
e907e29e4b78a646980b39bf4c1bbae0	26	17	5	n22	24	J	0.6043589639406705	PalmatGasmat	Neutral	Q969Q5|RAB24_HUMAN Ras-related protein Rab-24
768ea79910cd0e980b3309a3e7b1d3ca	32	20	7	n44	39	K	-1.8519896039987598	PalmatGasmat	Neutral	A7SUU7|SCC4_NEMVE MAU2 chromatid cohesion factor homolog
768ea79910cd0e980b3309a3e7b1d3ca	35	20	8	n44	41	L	0.6610858216499178	PalmatGasmat	Neutral	A7SUU7|SCC4_NEMVE MAU2 chromatid cohesion factor homolog
768ea79910cd0e980b3309a3e7b1d3ca	26	18	11	n39	52	J	2.0585543114322267	PalmatGasmat	Positive	A7SUU7|SCC4_NEMVE MAU2 chromatid cohesion factor homolog
cb5ae2d9e54edd700574a70cb5b76c35	N37	14	15	n22	n25	E	-1.6093655022227673	PalmatGasmat	Neutral	Q5R7J9|IF4G2_PONAB Eukaryotic translation initiation factor 4 gamma 2
cb5ae2d9e54edd700574a70cb5b76c35	32	15	3	n25	20	K	-1.0438557470185037	PalmatGasmat	Neutral	Q5R7J9|IF4G2_PONAB Eukaryotic translation initiation factor 4 gamma 2
cb5ae2d9e54edd700574a70cb5b76c35	35	15	4	n25	23	L	-0.5215415957326376	PalmatGasmat	Neutral	Q5R7J9|IF4G2_PONAB Eukaryotic translation initiation factor 4 gamma 2
f7340eb03808428b610c39a2e413096c	N37	15	16	n25	n28	E	-1.8738387911983427	PalmatGasmat	Neutral	O60941|DTNB_HUMAN Dystrobrevin beta
f7340eb03808428b610c39a2e413096c	35	16	5	n28	25	L	-0.4925394206353101	PalmatGasmat	Neutral	O60941|DTNB_HUMAN Dystrobrevin beta
e897b1d181c99e974336c8bf8f2978e4	32	14	2	n17	12	K	-0.0889270134579181	PalmatGasmat	Neutral	Q86WA6|BPHL_HUMAN Valacyclovir hydrolase
4df8ce20cacca3e348c4f661997a9bc7	26	16	5	n19	24	J	0.3360469542814601	PalmatGasmat	Neutral	Q5M888|CG025_RAT UPF0415 protein C7orf25 homolog
4df8ce20cacca3e348c4f661997a9bc7	32	20	6	n33	26	K	-1.8693456033872464	PalmatGasmat	Neutral	Q5M888|CG025_RAT UPF0415 protein C7orf25 homolog
4df8ce20cacca3e348c4f661997a9bc7	35	20	7	n33	29	L	-0.21052515736708857	PalmatGasmat	Neutral	Q5M888|CG025_RAT UPF0415 protein C7orf25 homolog
4df8ce20cacca3e348c4f661997a9bc7	26	18	9	n28	35	J	0.9298033865376673	PalmatGasmat	Neutral	Q5M888|CG025_RAT UPF0415 protein C7orf25 homolog
1b473de4777744c59209d803b1eb6486	26	13	3	n9	13	J	1.54818637618949	PalmatGasmat	Neutral	Q6GQ39|TM135_XENLA Transmembrane protein 135
f78dfd91ed3ae70a6f120de76028a08f	N37	14	15	n20	n24	E	-3.1727296755267176	PalmatGasmat	Negative	Q05B17|WDR48_XENTR WD repeat-containing protein 48
f78dfd91ed3ae70a6f120de76028a08f	32	15	3	n24	19	K	-0.45591148184199953	PalmatGasmat	Neutral	Q05B17|WDR48_XENTR WD repeat-containing protein 48
f78dfd91ed3ae70a6f120de76028a08f	26	14	6	n20	30	J	1.420470926099018	PalmatGasmat	Neutral	Q05B17|WDR48_XENTR WD repeat-containing protein 48
c37b3b3c6401ecdb306954be94dbf12a	32	16	4	n20	15	K	-0.3682295268629547	PalmatGasmat	Neutral	Q6P2P2|ANM9_HUMAN Putative protein arginine N-methyltransferase 9
c37b3b3c6401ecdb306954be94dbf12a	35	16	5	n20	20	L	-4.537172764496682	PalmatGasmat	Negative	Q6P2P2|ANM9_HUMAN Putative protein arginine N-methyltransferase 9
c37b3b3c6401ecdb306954be94dbf12a	26	14	7	n17	27	J	0.7795301180780086	PalmatGasmat	Neutral	Q6P2P2|ANM9_HUMAN Putative protein arginine N-methyltransferase 9
21017517c85da59550443bb83dedf9e7	26	16	7	n21	28	J	2.262365367490185	PalmatGasmat	Positive	Q28FT4|MCES_XENTR mRNA cap guanine-N7 methyltransferase
06a81ba66e3acb6eb2a7db18b3db482d	N37	17	18	n23	n26	E	-2.905767155801841	PalmatGasmat	Negative	Q07175|VKGC_BOVIN Vitamin K-dependent gamma-carboxylase
06a81ba66e3acb6eb2a7db18b3db482d	35	18	5	n26	23	L	-0.3227818189996236	PalmatGasmat	Neutral	Q07175|VKGC_BOVIN Vitamin K-dependent gamma-carboxylase
06a81ba66e3acb6eb2a7db18b3db482d	32	18	6	n26	26	K	-2.434307198935437	PalmatGasmat	Negative	Q07175|VKGC_BOVIN Vitamin K-dependent gamma-carboxylase
06a81ba66e3acb6eb2a7db18b3db482d	26	17	7	n23	33	J	1.5699301714754315	PalmatGasmat	Neutral	Q07175|VKGC_BOVIN Vitamin K-dependent gamma-carboxylase
c216207dbdeebd91f9e1fe8ce1b9653a	N37	16	17	n25	n31	E	0.012796613684814193	PalmatGasmat	Neutral	Q19425|S38A9_CAEEL Sodium-coupled neutral amino acid transporter 9 homolog
c216207dbdeebd91f9e1fe8ce1b9653a	32	17	6	n31	28	K	-0.14773270088786827	PalmatGasmat	Neutral	Q19425|S38A9_CAEEL Sodium-coupled neutral amino acid transporter 9 homolog
c216207dbdeebd91f9e1fe8ce1b9653a	35	17	7	n31	32	L	0.09562668283449742	PalmatGasmat	Neutral	Q19425|S38A9_CAEEL Sodium-coupled neutral amino acid transporter 9 homolog
c216207dbdeebd91f9e1fe8ce1b9653a	26	16	8	n25	34	J	2.040834549779692	PalmatGasmat	Positive	Q19425|S38A9_CAEEL Sodium-coupled neutral amino acid transporter 9 homolog
20799162a72173b5e780ad33cbcb397b	26	16	7	n45	44	J	0.7915991859396978	PalmatGasmat	Neutral	Q4IQ08|GWT1_GIBZE GPI-anchored wall transfer protein 1
20799162a72173b5e780ad33cbcb397b	N37	16	17	n45	n49	E	-0.2529315160252544	PalmatGasmat	Neutral	Q4IQ08|GWT1_GIBZE GPI-anchored wall transfer protein 1
20799162a72173b5e780ad33cbcb397b	35	17	8	n49	46	L	0.5177019477976206	PalmatGasmat	Neutral	Q4IQ08|GWT1_GIBZE GPI-anchored wall transfer protein 1
20799162a72173b5e780ad33cbcb397b	32	17	9	n49	47	K	-0.553236288854406	PalmatGasmat	Neutral	Q4IQ08|GWT1_GIBZE GPI-anchored wall transfer protein 1
c1795ef1d203467a1d804d6cd049a697	26	11	4	n15	21	J	1.466976200485458	PalmatGasmat	Neutral	A6X942|SH24B_MOUSE SH2 domain-containing protein 4B
8e8910d98591d8b992ff3d8ec5ea59e5	32	14	4	n24	23	K	-1.5461043592695312	PalmatGasmat	Neutral	A5D9C6|MAF1_BOVIN Repressor of RNA polymerase III transcription MAF1 homolog
8e8910d98591d8b992ff3d8ec5ea59e5	35	14	5	n24	26	L	0.15207505316562328	PalmatGasmat	Neutral	A5D9C6|MAF1_BOVIN Repressor of RNA polymerase III transcription MAF1 homolog
b8a6376ea08963de9cb1d36242e28d53	26	17	7	n29	31	J	2.8638988362010886	PalmatGasmat	Positive	Q99M03|RWD2B_MOUSE RWD domain-containing protein 2B
d942101e9f3fb775ddbcd22de66bfbaf	N37	19	20	n14	n16	E	0.8654749781683327	PalmatGasmat	Neutral	Q0V989|CC85C_XENTR Coiled-coil domain-containing protein 85C
d942101e9f3fb775ddbcd22de66bfbaf	32	20	1	n16	7	K	-1.9959378143742137	PalmatGasmat	Neutral	Q0V989|CC85C_XENTR Coiled-coil domain-containing protein 85C
d942101e9f3fb775ddbcd22de66bfbaf	35	20	2	n16	10	L	4.34773065804589	PalmatGasmat	Positive	Q0V989|CC85C_XENTR Coiled-coil domain-containing protein 85C
d942101e9f3fb775ddbcd22de66bfbaf	26	19	3	n14	12	J	-0.018918804241202156	PalmatGasmat	Neutral	Q0V989|CC85C_XENTR Coiled-coil domain-containing protein 85C
d942101e9f3fb775ddbcd22de66bfbaf	N37	24	25	n39	n41	E	-0.5322967055547339	PalmatGasmat	Neutral	Q0V989|CC85C_XENTR Coiled-coil domain-containing protein 85C
d942101e9f3fb775ddbcd22de66bfbaf	32	25	10	n41	37	K	-2.4872984461216836	PalmatGasmat	Negative	Q0V989|CC85C_XENTR Coiled-coil domain-containing protein 85C
d942101e9f3fb775ddbcd22de66bfbaf	35	25	11	n41	39	L	1.8818010904860663	PalmatGasmat	Neutral	Q0V989|CC85C_XENTR Coiled-coil domain-containing protein 85C
d942101e9f3fb775ddbcd22de66bfbaf	26	24	12	n39	43	J	0.24063364930481324	PalmatGasmat	Neutral	Q0V989|CC85C_XENTR Coiled-coil domain-containing protein 85C
b61e74395a6203e1f6bdd87428df387d	35	14	2	n17	11	L	2.220617535636306	PalmatGasmat	Positive	B3EWZ6|MLRP2_ACRMI MAM and LDL-receptor class A domain-containing protein 2
b7ecf195937457a545efda3b9ac06c22	32	11	2	n21	14	K	-1.5420649459708848	PalmatGasmat	Neutral	P56533|BADH_GADMC Betaine aldehyde dehydrogenase
b7ecf195937457a545efda3b9ac06c22	35	11	3	n21	17	L	0.23045518090725475	PalmatGasmat	Neutral	P56533|BADH_GADMC Betaine aldehyde dehydrogenase
f06c20af50b29d20e0c68801bbdf8ee7	26	17	9	n23	32	J	2.202223440297403	PalmatGasmat	Positive	Q8BHI9|NIM1_MOUSE Serine/threonine-protein kinase NIM1
e6466c129b9571f2c06e310d45441cfd	N37	17	18	n25	n29	E	-0.4151136072651676	PalmatGasmat	Neutral	Q925U4|EDEM1_MOUSE ER degradation-enhancing alpha-mannosidase-like protein 1
e6466c129b9571f2c06e310d45441cfd	35	18	5	n29	23	L	0.5478982296767243	PalmatGasmat	Neutral	Q925U4|EDEM1_MOUSE ER degradation-enhancing alpha-mannosidase-like protein 1
e6466c129b9571f2c06e310d45441cfd	32	18	6	n29	24	K	-1.1129774599707702	PalmatGasmat	Neutral	Q925U4|EDEM1_MOUSE ER degradation-enhancing alpha-mannosidase-like protein 1
7f35711bbfb8c61ec9da1c1d2e63cbb1	26	12	4	n20	27	J	0.6638556877331757	PalmatGasmat	Neutral	Q6P4R8|NFRKB_HUMAN Nuclear factor related to kappa-B-binding protein
8ef72ea3b01dfff9da97614821ad53c4	32	14	3	n34	30	K	-0.9166966789541702	PalmatGasmat	Neutral	P46461|NSF1_DROME Vesicle-fusing ATPase 1
8ef72ea3b01dfff9da97614821ad53c4	35	14	4	n34	33	L	-0.9148931552748585	PalmatGasmat	Neutral	P46461|NSF1_DROME Vesicle-fusing ATPase 1
c8ff8948511ed0261ea17f28c46998a8	26	14	3	n15	16	J	0.25506871166693323	PalmatGasmat	Neutral	Q6QMZ4|RL6_CHILA 60S ribosomal protein L6
f16e7013533f1ec2e3dcfd38ed3cd407	32	17	4	n33	24	K	0.29150531111647665	PalmatGasmat	Neutral	Q149F1|RUSD2_MOUSE RNA pseudouridylate synthase domain-containing protein 2
f16e7013533f1ec2e3dcfd38ed3cd407	35	17	5	n33	27	L	-2.47940353094667	PalmatGasmat	Negative	Q149F1|RUSD2_MOUSE RNA pseudouridylate synthase domain-containing protein 2
f16e7013533f1ec2e3dcfd38ed3cd407	26	15	7	n27	36	J	2.039691933841162	PalmatGasmat	Positive	Q149F1|RUSD2_MOUSE RNA pseudouridylate synthase domain-containing protein 2
829c3ee2adf9e26d6921f6e4d44432dd	32	13	4	n22	19	K	-0.2148285564798193	PalmatGasmat	Neutral	Q61024|ASNS_MOUSE Asparagine synthetase [glutamine-hydrolyzing]
829c3ee2adf9e26d6921f6e4d44432dd	35	13	5	n22	22	L	-1.2213894711484508	PalmatGasmat	Neutral	Q61024|ASNS_MOUSE Asparagine synthetase [glutamine-hydrolyzing]
60f3eb3f2893b56172fcd426431b4cca	N37	14	15	n28	n31	E	-1.8363031944221102	PalmatGasmat	Neutral	Q8K2C8|GPAT4_MOUSE Glycerol-3-phosphate acyltransferase 4 {ECO:0000312|MGI:MGI:2142716}
60f3eb3f2893b56172fcd426431b4cca	32	15	5	n31	27	K	-0.9436270887552775	PalmatGasmat	Neutral	Q8K2C8|GPAT4_MOUSE Glycerol-3-phosphate acyltransferase 4 {ECO:0000312|MGI:MGI:2142716}
60f3eb3f2893b56172fcd426431b4cca	35	15	6	n31	30	L	-0.817538722038146	PalmatGasmat	Neutral	Q8K2C8|GPAT4_MOUSE Glycerol-3-phosphate acyltransferase 4 {ECO:0000312|MGI:MGI:2142716}
60f3eb3f2893b56172fcd426431b4cca	26	14	7	n28	35	J	2.171076256353036	PalmatGasmat	Positive	Q8K2C8|GPAT4_MOUSE Glycerol-3-phosphate acyltransferase 4 {ECO:0000312|MGI:MGI:2142716}
760bfbf2838152b280427fe89df63c24	26	13	7	n26	34	J	1.022273814531731	PalmatGasmat	Neutral	Q2KIG0|ETFD_BOVIN Electron transfer flavoprotein-ubiquinone oxidoreductase, mitochondrial
1dd7079096f01a807bec3adf85e60651	32	20	6	n34	28	K	-0.35080366670405044	PalmatGasmat	Neutral	Q5ZIF1|APMAP_CHICK Adipocyte plasma membrane-associated protein
1dd7079096f01a807bec3adf85e60651	35	20	7	n34	31	L	-0.22937274073106043	PalmatGasmat	Neutral	Q5ZIF1|APMAP_CHICK Adipocyte plasma membrane-associated protein
1dd7079096f01a807bec3adf85e60651	26	18	9	n28	37	J	1.7402978843520895	PalmatGasmat	Neutral	Q5ZIF1|APMAP_CHICK Adipocyte plasma membrane-associated protein
032b40ed987029d748b3a616cf412d75	26	17	9	n23	33	J	1.8300170795095694	PalmatGasmat	Neutral	Q96M32|KAD7_HUMAN Adenylate kinase 7
b33172d793256bee35a8e526c7173f06	N37	14	15	n19	n26	E	-1.5586202445455979	PalmatGasmat	Neutral	Q6P4T1|SNX19_MOUSE Sorting nexin-19
b33172d793256bee35a8e526c7173f06	32	15	3	n26	17	K	-3.173816841591161	PalmatGasmat	Negative	Q6P4T1|SNX19_MOUSE Sorting nexin-19
e3ac0a49d47804d1a8316a3a4e6ae541	26	16	2	n24	18	J	2.6628516384519627	PalmatGasmat	Positive	Q76MY7|CYH2_CHLAE Cytohesin-2
7e7cdb06f59e799b73e4bc692c5d5c70	35	16	6	n32	28	L	0.9528600612153786	PalmatGasmat	Neutral	Q8VDL4|ADPGK_MOUSE ADP-dependent glucokinase
f9154c135d88cb81fd2723789c3b15bf	26	13	2	n18	16	J	2.0796835681341124	PalmatGasmat	Positive	Q3U1V8|M3K9_MOUSE Mitogen-activated protein kinase kinase kinase 9
df9975c03e09dc042ec29b9d2e3e7c13	N37	13	14	n12	n15	E	-0.5630234639609766	PalmatGasmat	Neutral	O55236|MCE1_MOUSE mRNA-capping enzyme
df9975c03e09dc042ec29b9d2e3e7c13	32	14	2	n15	11	K	-0.2145342342992653	PalmatGasmat	Neutral	O55236|MCE1_MOUSE mRNA-capping enzyme
854825a72dd42e899ce6c35e608e76fe	32	15	4	n25	23	K	-1.4638609041977326	PalmatGasmat	Neutral	Q5R644|API5_PONAB Apoptosis inhibitor 5
854825a72dd42e899ce6c35e608e76fe	35	15	5	n25	26	L	-1.6895947148706372	PalmatGasmat	Neutral	Q5R644|API5_PONAB Apoptosis inhibitor 5
ba6e62c6b90a86f0079f5ec0d1429b2f	26	12	3	n20	17	J	1.421474635482506	PalmatGasmat	Neutral	O70348|DXO_MOUSE Decapping and exoribonuclease protein
ba6e62c6b90a86f0079f5ec0d1429b2f	32	15	5	n36	31	K	-2.138761121186396	PalmatGasmat	Negative	O70348|DXO_MOUSE Decapping and exoribonuclease protein
ba6e62c6b90a86f0079f5ec0d1429b2f	35	15	6	n36	33	L	1.4852981465295227	PalmatGasmat	Neutral	O70348|DXO_MOUSE Decapping and exoribonuclease protein
14e6a695c65e6ad57acbdb74a90d0411	N37	16	17	n36	n39	E	-1.394358574070332	PalmatGasmat	Neutral	Q7ZUV7|EMSY_DANRE BRCA2-interacting transcriptional repressor EMSY {ECO:0000250|UniProtKB:Q7Z589}
14e6a695c65e6ad57acbdb74a90d0411	35	17	8	n39	37	L	2.4614673373431897	PalmatGasmat	Positive	Q7ZUV7|EMSY_DANRE BRCA2-interacting transcriptional repressor EMSY {ECO:0000250|UniProtKB:Q7Z589}
37deea2794adce3d15d7aab82f722e34	26	13	4	n22	29	J	0.2457820960461692	PalmatGasmat	Neutral	Q8C1A3|MTRR_MOUSE Methionine synthase reductase
468b5729f560bbb7636bca6db82efc24	32	18	4	n26	20	K	-2.883344197500974	PalmatGasmat	Negative	Q8CG07|WRIP1_RAT ATPase WRNIP1
5a0bf05f951c489faeb3be3b3b0c9c79	N37	14	15	n22	n26	E	-0.9404021563825009	PalmatGasmat	Neutral	Q6PA26|BAG6B_XENLA Large proline-rich protein bag6-B
5a0bf05f951c489faeb3be3b3b0c9c79	32	15	4	n26	19	K	-0.4620356480030418	PalmatGasmat	Neutral	Q6PA26|BAG6B_XENLA Large proline-rich protein bag6-B
5a0bf05f951c489faeb3be3b3b0c9c79	35	15	5	n26	22	L	-0.5464811303299326	PalmatGasmat	Neutral	Q6PA26|BAG6B_XENLA Large proline-rich protein bag6-B
5a0bf05f951c489faeb3be3b3b0c9c79	26	14	6	n22	28	J	1.8222388116947292	PalmatGasmat	Neutral	Q6PA26|BAG6B_XENLA Large proline-rich protein bag6-B
bb2fc4ee71e4761a4834aafa0222083a	N37	10	11	n18	n21	E	-0.2291595491915856	PalmatGasmat	Neutral	A0JJX5|SYT4_ARATH Synaptotagmin-4
bb2fc4ee71e4761a4834aafa0222083a	32	11	1	n21	16	K	0.7326536362980148	PalmatGasmat	Neutral	A0JJX5|SYT4_ARATH Synaptotagmin-4
bb2fc4ee71e4761a4834aafa0222083a	26	10	4	n18	25	J	1.2892197937892356	PalmatGasmat	Neutral	A0JJX5|SYT4_ARATH Synaptotagmin-4
68a13834f12d6ed286f2e0b68c24ae51	26	13	6	n16	24	J	3.789918751398929	PalmatGasmat	Positive	Q9R049|AMFR_MOUSE E3 ubiquitin-protein ligase AMFR
4f81c0e54d61a7f8919f6a8c9a27e622	N37	13	14	n22	n24	E	-0.12098849497625351	PalmatGasmat	Neutral	Q5XIA3|TYW4_RAT tRNA wybutosine-synthesizing protein 4
4f81c0e54d61a7f8919f6a8c9a27e622	32	14	2	n24	18	K	-4.839766881525036	PalmatGasmat	Negative	Q5XIA3|TYW4_RAT tRNA wybutosine-synthesizing protein 4
4f81c0e54d61a7f8919f6a8c9a27e622	35	14	3	n24	21	L	5.368361324658095	PalmatGasmat	Positive	Q5XIA3|TYW4_RAT tRNA wybutosine-synthesizing protein 4
4f81c0e54d61a7f8919f6a8c9a27e622	26	13	4	n22	29	J	0.3775880255299294	PalmatGasmat	Neutral	Q5XIA3|TYW4_RAT tRNA wybutosine-synthesizing protein 4
472a58d57950f5a97672f89e2e44b83c	N37	13	14	n18	n21	E	-2.330072938999026	PalmatGasmat	Negative	Q9NVM9|ASUN_HUMAN Protein asunder homolog
472a58d57950f5a97672f89e2e44b83c	32	14	4	n21	16	K	-0.8309993774405234	PalmatGasmat	Neutral	Q9NVM9|ASUN_HUMAN Protein asunder homolog
472a58d57950f5a97672f89e2e44b83c	35	14	5	n21	19	L	-1.1805030845209399	PalmatGasmat	Neutral	Q9NVM9|ASUN_HUMAN Protein asunder homolog
c893970cabe152a8a494da6c4cf7c4f1	26	14	6	n24	28	J	0.5528330495783883	PalmatGasmat	Neutral	A6QP16|ZRAN1_BOVIN Ubiquitin thioesterase ZRANB1
[truncated: 29,140 more rows]
