# Supplementary material for: Evolution of Gene Expression across Species and Specialized Zooids in Siphonophora
Source: Mol Biol Evol. 2022 Feb 3;39(2):msac027. doi: 10.1093/molbev/msac027 (PMC8844502; doi:10.1093/molbev/msac027)
Supplement: msac027_Supplementary_Data [file msac027_supplementary_data.zip › Supplementaryfile10.csv]

GO.ID	Term	Annotated	Significant	Expected	classicFisher
GO:0019674	NAD metabolic process	14	11	4.72	0.00075
GO:0051606	detection of stimulus	18	13	6.07	0.00094
GO:0050906	detection of stimulus involved in sensor...	8	7	2.7	0.00277
GO:0072525	pyridine-containing compound biosyntheti...	24	15	8.1	0.00355
GO:0007405	neuroblast proliferation	5	5	1.69	0.00434
GO:0072089	stem cell proliferation	7	6	2.36	0.00728
GO:0007411	axon guidance	19	12	6.41	0.00808
GO:0097485	neuron projection guidance	19	12	6.41	0.00808
GO:0051188	cofactor biosynthetic process	61	30	20.59	0.00836
GO:1901989	positive regulation of cell cycle phase ...	15	10	5.06	0.00919
GO:0019359	nicotinamide nucleotide biosynthetic pro...	22	13	7.42	0.01264
GO:0019363	pyridine nucleotide biosynthetic process	22	13	7.42	0.01264
GO:0009593	detection of chemical stimulus	4	4	1.35	0.01291
GO:0050907	detection of chemical stimulus involved ...	4	4	1.35	0.01291
GO:0030855	epithelial cell differentiation	29	16	9.79	0.01385
GO:0044843	cell cycle G1/S phase transition	16	10	5.4	0.01718
GO:0051186	cofactor metabolic process	113	49	38.14	0.01867
GO:0000082	G1/S transition of mitotic cell cycle	14	9	4.72	0.01871
GO:0006730	one-carbon metabolic process	6	5	2.02	0.01876
GO:0055072	iron ion homeostasis	6	5	2.02	0.01876
