# Supplementary material for: Evolution of Gene Expression across Species and Specialized Zooids in Siphonophora
Source: Mol Biol Evol. 2022 Feb 3;39(2):msac027. doi: 10.1093/molbev/msac027 (PMC8844502; doi:10.1093/molbev/msac027)
Supplement: msac027_Supplementary_Data [file msac027_supplementary_data.zip › Supplementaryfile11.csv]

gene_tree	S_child	S_new	change	treatment	change_direction	blast_hit	GO
8bf590d186f9f152e8ad425233a92b7b	32	K	2.6094663036229315	PalmatGasmat	Positive	Q2XWK0|SVOP_XENLA Synaptic vesicle 2-related protein	GO:0022857;GO:0055085;GO:0016021
8bf590d186f9f152e8ad425233a92b7b	N37	E	3.485039000374946	PalmatGasmat	Positive	Q2XWK0|SVOP_XENLA Synaptic vesicle 2-related protein	GO:0022857;GO:0055085;GO:0016021
8bf590d186f9f152e8ad425233a92b7b	32	K	3.293019763703081	PalmatGasmat	Positive	Q2XWK0|SVOP_XENLA Synaptic vesicle 2-related protein	GO:0022857;GO:0055085;GO:0016021
8bf590d186f9f152e8ad425233a92b7b	32	K	5.010190225074393	PalmatGasmat	Positive	Q2XWK0|SVOP_XENLA Synaptic vesicle 2-related protein	GO:0022857;GO:0055085;GO:0016021
643866497a0554dbf9d57028c53af567	35	L	5.029643585175454	PalmatGasmat	Positive	O75923|DYSF_HUMAN Dysferlin	GO:0007520;GO:0016021
50e0166fe077e9b75045fd72a901b705	26	J	2.4746132951033855	PalmatGasmat	Positive	Q9BYG0|B3GN5_HUMAN Lactosylceramide 1,3-N-acetyl-beta-D-glucosaminyltransferase	GO:0006486;GO:0000139;GO:0016757;GO:0016021
50e0166fe077e9b75045fd72a901b705	26	J	4.701011288678607	PalmatGasmat	Positive	Q9BYG0|B3GN5_HUMAN Lactosylceramide 1,3-N-acetyl-beta-D-glucosaminyltransferase	GO:0006486;GO:0000139;GO:0016757;GO:0016021
50e0166fe077e9b75045fd72a901b705	35	L	6.799902043072203	PalmatGasmat	Positive	Q9BYG0|B3GN5_HUMAN Lactosylceramide 1,3-N-acetyl-beta-D-glucosaminyltransferase	GO:0006486;GO:0000139;GO:0016757;GO:0016021
9e6d0a1d3f6d7be498b35d3dfed1c9e1	35	L	2.35585290310316	PalmatGasmat	Positive	Q6GN42|CTL4_XENLA Choline transporter-like protein 4	GO:0016021;GO:0022857;GO:0055085
1ff1b2211c216310478672808ff4a03e	26	J	2.5741043516818007	PalmatGasmat	Positive	Q6DFF6|KLH20_XENLA Kelch-like protein 20	GO:0031463;GO:0003779;GO:0016567;GO:0015629;GO:0042802;GO:0005737;GO:0016021
1ff1b2211c216310478672808ff4a03e	35	L	8.413767267005232	PalmatGasmat	Positive	Q6DFF6|KLH20_XENLA Kelch-like protein 20	GO:0031463;GO:0003779;GO:0016567;GO:0015629;GO:0042802;GO:0005737;GO:0016021
2b9e844efda3994bdc0d1cfc3bceef9e	32	K	5.542309105805629	PalmatGasmat	Positive	Q86WI1|PKHL1_HUMAN Fibrocystin-L	GO:0007156;GO:0005509;GO:0005886;GO:0016021;GO:0000272
2b9e844efda3994bdc0d1cfc3bceef9e	32	K	3.922927225177782	PalmatGasmat	Positive	Q86WI1|PKHL1_HUMAN Fibrocystin-L	GO:0007156;GO:0005509;GO:0005886;GO:0016021;GO:0000272
5d259997cab4e3d0d019243749232aa4	35	L	8.909800774560193	PalmatGasmat	Positive	Q04656|ATP7A_HUMAN Copper-transporting ATPase 1	GO:0019829;GO:0098655;GO:0016021;GO:0030001;GO:0005507;GO:0005524
5d259997cab4e3d0d019243749232aa4	32	K	2.0900596213716156	PalmatGasmat	Positive	Q04656|ATP7A_HUMAN Copper-transporting ATPase 1	GO:0019829;GO:0098655;GO:0016021;GO:0030001;GO:0005507;GO:0005524
9a100c2b265bb95e0dddb7c15dc2a21b	32	K	2.6045989451128992	PalmatGasmat	Positive	O35920|CAN9_RAT Calpain-9	GO:0004198;GO:0006508;GO:0005737;GO:0045214;GO:0016020;GO:0005509;GO:0016322;GO:0007298;GO:0051604
65be36cb797b3d9a73c8795d3485a607	N37	E	14.490789696496979	PalmatGasmat	Positive	Q54TR1|CFAD_DICDI Counting factor associated protein D	GO:0008234;GO:0006508;GO:0016021
65be36cb797b3d9a73c8795d3485a607	35	L	40.24361367136942	PalmatGasmat	Positive	Q54TR1|CFAD_DICDI Counting factor associated protein D	GO:0008234;GO:0006508;GO:0016021
65be36cb797b3d9a73c8795d3485a607	N37	E	22.472000156258947	PalmatGasmat	Positive	Q54TR1|CFAD_DICDI Counting factor associated protein D	GO:0008234;GO:0006508;GO:0016021
65be36cb797b3d9a73c8795d3485a607	32	K	24.069141528819785	PalmatGasmat	Positive	Q54TR1|CFAD_DICDI Counting factor associated protein D	GO:0008234;GO:0006508;GO:0016021
65be36cb797b3d9a73c8795d3485a607	35	L	44.90547915693492	PalmatGasmat	Positive	Q54TR1|CFAD_DICDI Counting factor associated protein D	GO:0008234;GO:0006508;GO:0016021
29f359149cbad348b9022cd26e67c297	35	L	2.0788297190059706	PalmatGasmat	Positive	Q868Z9|PPN_DROME Papilin	GO:0004867;GO:0007596;GO:0005576;GO:0010951;GO:0005201;GO:0071498
00b49efef456da590c2a4ba60be4ad57	32	K	2.7664239086116873	PalmatGasmat	Positive	Q9JI85|NUCB2_RAT Nucleobindin-2	GO:0005509
a94a71aaf22392341e95ce059a733571	26	J	2.196292951370872	PalmatGasmat	Positive	Q02241|KIF23_HUMAN Kinesin-like protein KIF23	GO:0000915;GO:0003777;GO:0005623;GO:0008017;GO:0005634;GO:0072383;GO:0016021;GO:0005524;GO:0006355
b13ee0f2ee34765a36b562f35d9de1b2	35	L	13.297029866738702	PalmatGasmat	Positive	P22757|HE_PARLI Hatching enzyme	GO:0031012;GO:0004222;GO:0006508;GO:0008270
81da92328abecc06b43ae08f6dac301f	26	J	8.814142738656212	PalmatGasmat	Positive	A2ARV4|LRP2_MOUSE Low-density lipoprotein receptor-related protein 2	GO:0005509;GO:0016021
fd92d8296891a1cbe5732f2ce87124f1	26	J	2.4910853948462006	PalmatGasmat	Positive	Q6UPR8|ERMP1_RAT Endoplasmic reticulum metallopeptidase 1 {ECO:0000305}	GO:0016021;GO:0006508;GO:0008237;GO:0001541;GO:0005789;GO:0005783;GO:0046872
fd92d8296891a1cbe5732f2ce87124f1	26	J	2.251517766037815	PalmatGasmat	Positive	Q6UPR8|ERMP1_RAT Endoplasmic reticulum metallopeptidase 1 {ECO:0000305}	GO:0016021;GO:0006508;GO:0008237;GO:0001541;GO:0005789;GO:0005783;GO:0046872
0caa07870a9c9b5ea94bf5a966b7756c	26	J	3.1572356489869042	PalmatGasmat	Positive	Q13231|CHIT1_HUMAN Chitotriosidase-1	GO:0008061;GO:0005576;GO:0005975;GO:0004553
0caa07870a9c9b5ea94bf5a966b7756c	35	L	19.02188661476333	PalmatGasmat	Positive	Q13231|CHIT1_HUMAN Chitotriosidase-1	GO:0008061;GO:0005576;GO:0005975;GO:0004553
0caa07870a9c9b5ea94bf5a966b7756c	26	J	3.8758699123219205	PalmatGasmat	Positive	Q13231|CHIT1_HUMAN Chitotriosidase-1	GO:0008061;GO:0005576;GO:0005975;GO:0004553
e2064b418198fd63ba60e5c3afc75a05	26	J	2.4181545621585148	PalmatGasmat	Positive	Q96AE4|FUBP1_HUMAN Far upstream element-binding protein 1	GO:0003723;GO:0006355
5888a40382b8feb351440af021467923	26	J	2.420226995930005	PalmatGasmat	Positive	B8VIW9|FP_ACRMI Fibronectin type III domain-containing protein	NA
7eee76f108e4b1449d77dabd84762ca3	35	L	2.135892055699656	PalmatGasmat	Positive	O43315|AQP9_HUMAN Aquaporin-9	GO:0015267;GO:0055085;GO:0016021
7eee76f108e4b1449d77dabd84762ca3	26	J	2.870475907380641	PalmatGasmat	Positive	O43315|AQP9_HUMAN Aquaporin-9	GO:0015267;GO:0055085;GO:0016021
fda28b059309dc5b5512a3dfd769e8f8	26	J	2.8900576873639117	PalmatGasmat	Positive	P34885|KPC1B_CAEEL Protein kinase C-like 1B	GO:0004697;GO:0006468;GO:0048471;GO:0005634;GO:0009931;GO:0035556;GO:0005886;GO:0005524;GO:0016235;GO:0034451;GO:0006915;GO:0046872;GO:0007049;GO:0018209;GO:2000570;GO:2000318;GO:0045086;GO:0032740;GO:1904355;GO:0090330;GO:0070233;GO:0032753;GO:0051973;GO:0006509;GO:0046627;GO:0032212;GO:0042102;GO:0051092;GO:0060326
7b4bc1535460364f658577383ca7455d	35	L	2.0821014014076917	PalmatGasmat	Positive	Q14108|SCRB2_HUMAN Lysosome membrane protein 2	GO:0005044;GO:0005764;GO:0006897;GO:0042742;GO:0016021;GO:0044419
786a153cf3e92cfc953c86277a5d20ff	26	J	4.1038335274440625	PalmatGasmat	Positive	Q8WVB3|HEXDC_HUMAN Hexosaminidase D	GO:0015929;GO:0005975;GO:0016021;GO:0102148
006338147c0873a0224de00fc9978cc8	N37	E	6.595583423587113	PalmatGasmat	Positive	P17213|BPI_HUMAN Bactericidal permeability-increasing protein	GO:0008289
006338147c0873a0224de00fc9978cc8	35	L	17.409271842970913	PalmatGasmat	Positive	P17213|BPI_HUMAN Bactericidal permeability-increasing protein	GO:0008289
43aba3a9f169529ed614502a0e58748d	N37	E	8.094987191306252	PalmatGasmat	Positive	F1NPQ2|MINP1_CHICK Multiple inositol polyphosphate phosphatase 1 {ECO:0000250|UniProtKB:Q9UNW1}	GO:0016791;GO:0016311
33d892319c297766f98e219e2f320a06	32	K	5.596640776838292	PalmatGasmat	Positive	P42577|FRIS_LYMST Soma ferritin	GO:0004322;GO:0006879;GO:0005623;GO:0005737;GO:0008199;GO:0006826;GO:0008198;GO:0055114;GO:0051238;GO:0051651
33d892319c297766f98e219e2f320a06	35	L	21.26823082514075	PalmatGasmat	Positive	P42577|FRIS_LYMST Soma ferritin	GO:0004322;GO:0006879;GO:0005623;GO:0005737;GO:0008199;GO:0006826;GO:0008198;GO:0055114;GO:0051238;GO:0051651
2af4a60c48cadd3c9790d93e86fe3749	26	J	4.171520940277397	PalmatGasmat	Positive	Q9BXB4|OSB11_HUMAN Oxysterol-binding protein-related protein 11	GO:0001786;GO:0015918;GO:0005829;GO:0015485;GO:0036150;GO:0005856;GO:0043231;GO:0015248;GO:0015914;GO:0005548;GO:0016020
ca12fd5992ad86ecf6fc62a632058f9c	35	L	2.2298316813201855	PalmatGasmat	Positive	Q9DEI1|PRKDC_XENLA DNA-dependent protein kinase catalytic subunit	GO:0004677;GO:0006303;GO:0005634;GO:0006468;GO:0003677;GO:0005524
8f3952f0c30927ef317397dc02bf2a14	26	J	4.56042952296054	PalmatGasmat	Positive	Q98SN7|WNT2B_CHICK Protein Wnt-2b	NA
bbbc4b314b6c29d361a4fd54c488d2a4	26	J	5.144966089318005	PalmatGasmat	Positive	Q96RW7|HMCN1_HUMAN Hemicentin-1	GO:0004672;GO:0006468;GO:0005524
bbbc4b314b6c29d361a4fd54c488d2a4	26	J	5.607655767948401	PalmatGasmat	Positive	Q96RW7|HMCN1_HUMAN Hemicentin-1	GO:0004672;GO:0006468;GO:0005524
bbbc4b314b6c29d361a4fd54c488d2a4	26	J	6.039703154312725	PalmatGasmat	Positive	Q96RW7|HMCN1_HUMAN Hemicentin-1	GO:0004672;GO:0006468;GO:0005524
dc5f9c40482164c6915d894a113300bf	26	J	3.1217173732664474	PalmatGasmat	Positive	Q9YHB5|CND3_XENLA Condensin complex subunit 3	GO:0000796;GO:0007076;GO:0005515;GO:0000779;GO:0005737;GO:0005634;GO:0016020;GO:0051301
c4d638bb172ee9a947d51daa045a6903	26	J	2.051089343906296	PalmatGasmat	Positive	A6N6J5|WDR35_RAT WD repeat-containing protein 35	GO:0030991;GO:0035721;GO:0005509;GO:0005515;GO:0036064;GO:0003824;GO:0005930;GO:0005813;GO:0097542;GO:0005623;GO:0016021;GO:0061512;GO:1990830;GO:0060271;GO:1905705;GO:0097421;GO:0045019;GO:0090200;GO:0071333;GO:0097756;GO:0043280;GO:0071356;GO:0032496;GO:0009636;GO:0010629;GO:0044419
30e6500f32db82d0132817d7c2768cf6	N37	E	12.600467693154979	PalmatGasmat	Positive	O43451|MGA_HUMAN Maltase-glucoamylase, intestinal	GO:0030246;GO:0005975;GO:0016021;GO:0004553;GO:0005524
30e6500f32db82d0132817d7c2768cf6	35	L	25.400170957235684	PalmatGasmat	Positive	O43451|MGA_HUMAN Maltase-glucoamylase, intestinal	GO:0030246;GO:0005975;GO:0016021;GO:0004553;GO:0005524
6b9715c6432656dc34dae6e322c778c8	N37	E	3.0534280025261413	PalmatGasmat	Positive	Q9SXD5|GSXL3_ARATH Flavin-containing monooxygenase FMO GS-OX-like 3	GO:0004499;GO:0055114;GO:0050661;GO:0050660
6b9715c6432656dc34dae6e322c778c8	35	L	2.4082173399559554	PalmatGasmat	Positive	Q9SXD5|GSXL3_ARATH Flavin-containing monooxygenase FMO GS-OX-like 3	GO:0004499;GO:0055114;GO:0050661;GO:0050660
354b5229b452a41b75c6a2234d1d65b4	26	J	3.569656495681022	PalmatGasmat	Positive	O75140|DEPD5_HUMAN DEP domain-containing protein 5	GO:0005096;GO:0043547;GO:0035556
f6d12aa6f6fbc1ea527332e5053966b7	N37	E	6.585419245055607	PalmatGasmat	Positive	Q01617|CPO_DROME Protein couch potato	GO:0003723
f6d12aa6f6fbc1ea527332e5053966b7	35	L	21.983765913191768	PalmatGasmat	Positive	Q01617|CPO_DROME Protein couch potato	GO:0003723
f6d12aa6f6fbc1ea527332e5053966b7	35	L	8.473842784800778	PalmatGasmat	Positive	Q01617|CPO_DROME Protein couch potato	GO:0003723
4db8bdf89ce476ffad98662429ea1c52	26	J	2.5353587811191933	PalmatGasmat	Positive	Q99LC9|PEX6_MOUSE Peroxisome assembly factor 2	GO:0072663;GO:0005778;GO:0042623;GO:0043574;GO:0005524;GO:0006605
1a0c96caf843da648f9b7f73a403ee0d	26	J	2.906764285386989	PalmatGasmat	Positive	Q8NFF2|NCKX4_HUMAN Sodium/potassium/calcium exchanger 4	GO:0008273;GO:0035725;GO:0005887;GO:0071805;GO:0098656;GO:0005623;GO:0006874;GO:0070588;GO:0005262
e6a70d27915c27f5bcbbf301d7cc058f	32	K	10.397944231671046	PalmatGasmat	Positive	A1A4J1|PFKAL_BOVIN ATP-dependent 6-phosphofructokinase, liver type {ECO:0000255|HAMAP-Rule:MF_03184}	GO:0003872;GO:0006002;GO:0005945;GO:0061615;GO:0070095;GO:0005524;GO:0005840;GO:0016020;GO:0016208;GO:0048029;GO:0042802;GO:0003735;GO:0061718;GO:0006735;GO:0051289;GO:0030388;GO:0006412
55ece9f93216d059ba4794bb35b8f812	26	J	3.7191324739251477	PalmatGasmat	Positive	Q5U3Q6|CIP4_DANRE Cdc42-interacting protein 4 homolog	GO:0006897;GO:0005085;GO:0030036
2105b1d445abda5807a2df6ca761bd35	26	J	4.527254850159782	PalmatGasmat	Positive	Q07832|PLK1_MOUSE Serine/threonine-protein kinase PLK1	GO:0004672;GO:0006468;GO:0005524
32b26ad1aae7b4b0010be5a8f8680b84	26	J	3.160408571523601	PalmatGasmat	Positive	Q803I2|ERGI3_DANRE Endoplasmic reticulum-Golgi intermediate compartment protein 3	GO:0016021;GO:0006890;GO:0006888;GO:0031228;GO:0030134;GO:0031227;GO:0005783
32b26ad1aae7b4b0010be5a8f8680b84	26	J	3.9888801343739244	PalmatGasmat	Positive	Q803I2|ERGI3_DANRE Endoplasmic reticulum-Golgi intermediate compartment protein 3	GO:0016021;GO:0006890;GO:0006888;GO:0031228;GO:0030134;GO:0031227;GO:0005783
e393e00a3d28e3da377263c05010022e	35	L	5.539436438091353	PalmatGasmat	Positive	Q9SZW4|HMA2_ARATH Cadmium/zinc-transporting ATPase HMA2	GO:0019829;GO:0030001;GO:0016021;GO:0005507;GO:0098655;GO:0010273;GO:0000166;GO:0072511;GO:0035639;GO:0098660;GO:0008144;GO:0097367;GO:0005375;GO:0072509;GO:0015662
8b43d2a02a556d42a92d8558b7cdcd21	35	L	2.6153758071969158	PalmatGasmat	Positive	Q6NU98|PDK1B_XENLA Serine/threonine-protein kinase pdik1l-B	GO:0004672;GO:0006468;GO:0005524
8b43d2a02a556d42a92d8558b7cdcd21	26	J	3.434551337000126	PalmatGasmat	Positive	Q6NU98|PDK1B_XENLA Serine/threonine-protein kinase pdik1l-B	GO:0004672;GO:0006468;GO:0005524
8b43d2a02a556d42a92d8558b7cdcd21	35	L	2.7628937809334344	PalmatGasmat	Positive	Q6NU98|PDK1B_XENLA Serine/threonine-protein kinase pdik1l-B	GO:0004672;GO:0006468;GO:0005524
a156beb0a6fd4541f9da7954c2a5e121	26	J	2.435427113455844	PalmatGasmat	Positive	Q9CR50|ZN363_MOUSE RING finger and CHY zinc finger domain-containing protein 1	GO:0008270;GO:0016567;GO:0000786;GO:0005634;GO:0030286;GO:0005515;GO:0004842;GO:1901483;GO:1900425;GO:0016746;GO:0003677;GO:0032436;GO:0005737;GO:0007017
04d4e6aa1a8a948f65b151bb413ae117	26	J	2.107472488497883	PalmatGasmat	Positive	Q8IUF8|MINA_HUMAN Bifunctional lysine-specific demethylase and histidyl-hydroxylase MINA	GO:0016706;GO:0005634;GO:0055114;GO:0032259;GO:1903507;GO:0005506;GO:0005667;GO:0008168;GO:0005829;GO:0003714;GO:0070013;GO:0042802;GO:0043232;GO:0005230;GO:0005886;GO:0016021;GO:0004888;GO:0032453;GO:0070544;GO:0034720;GO:0034220
1038c0cd485ed4644606c2bfe6d149dc	N37	E	3.1808837356936284	PalmatGasmat	Positive	Q8NCC3|PAG15_HUMAN Group XV phospholipase A2	GO:0008374;GO:0006629;GO:0016021
1038c0cd485ed4644606c2bfe6d149dc	32	K	3.5547712998415513	PalmatGasmat	Positive	Q8NCC3|PAG15_HUMAN Group XV phospholipase A2	GO:0008374;GO:0006629;GO:0016021
248b813df93cef2cfd117fe4272688ac	26	J	4.917794040227703	PalmatGasmat	Positive	Q9Y251|HPSE_HUMAN Heparanase	GO:0016798;GO:0016020
9627c2df6bd60c81e6c3ce5395ecd83c	32	K	10.315863929503	PalmatGasmat	Positive	Q7T163|KDIS_DANRE Kinase D-interacting substrate of 220 kDa	GO:0016301;GO:0016310;GO:0016021
a32b229dcfd2455392930fcb8745293d	35	L	2.293205412899438	PalmatGasmat	Positive	Q6GYQ0|RGPA1_HUMAN Ral GTPase-activating protein subunit alpha-1	GO:0051056;GO:0005096;GO:0005634;GO:0043547;GO:0016021
20dbd6309411775f33b47fe39b1fff22	35	L	13.361257065668033	PalmatGasmat	Positive	P0DN66|ACTP1_CINAN Tereporin-Ca1 {ECO:0000305}	GO:0052331;GO:0046930;GO:0015267;GO:0046931;GO:0006812;GO:0055085
eda6e4032f32832aafcdaeb558a41f7e	26	J	3.2857285099640166	PalmatGasmat	Positive	B0FYY4|ITB1_SHEEP Integrin beta-1 {ECO:0000250|UniProtKB:P05556}	GO:0007160;GO:0008305;GO:0038023;GO:0007229
eda6e4032f32832aafcdaeb558a41f7e	35	L	18.868264794167228	PalmatGasmat	Positive	B0FYY4|ITB1_SHEEP Integrin beta-1 {ECO:0000250|UniProtKB:P05556}	GO:0007160;GO:0008305;GO:0038023;GO:0007229
eda6e4032f32832aafcdaeb558a41f7e	26	J	2.0633784386826926	PalmatGasmat	Positive	B0FYY4|ITB1_SHEEP Integrin beta-1 {ECO:0000250|UniProtKB:P05556}	GO:0007160;GO:0008305;GO:0038023;GO:0007229
6d6117eed885b96e978712beabc2aa4a	26	J	2.522395504326615	PalmatGasmat	Positive	Q3SYV5|TSN33_BOVIN Tetraspanin-33	GO:0045747;GO:0097197;GO:0019899;GO:0009986;GO:0072659;GO:0016021;GO:0017147;GO:0003735;GO:0031226;GO:0051604;GO:0031300;GO:0012505;GO:0005840;GO:0061355;GO:0006886;GO:0006412;GO:0055114
c43051eb84be094ca33de92711a5b60e	26	J	8.077054510822338	PalmatGasmat	Positive	Q5GH73|XKR6_HUMAN XK-related protein 6	GO:0016021
375249729c0e98f2e403b243005fab59	N37	E	4.097060883311377	PalmatGasmat	Positive	Q00174|LAMA_DROME Laminin subunit alpha	NA
375249729c0e98f2e403b243005fab59	26	J	10.783313570648783	PalmatGasmat	Positive	Q00174|LAMA_DROME Laminin subunit alpha	NA
087a65a03cd1b1fc54cada54be85b890	32	K	2.2657140266864397	PalmatGasmat	Positive	Q920A5|RISC_MOUSE Retinoid-inducible serine carboxypeptidase	GO:0004185;GO:0006508;GO:0005829;GO:0045776;GO:0005576;GO:0097755;GO:0031982;GO:0016021;GO:0044257;GO:0042573
087a65a03cd1b1fc54cada54be85b890	35	L	36.711895818724315	PalmatGasmat	Positive	Q920A5|RISC_MOUSE Retinoid-inducible serine carboxypeptidase	GO:0004185;GO:0006508;GO:0005829;GO:0045776;GO:0005576;GO:0097755;GO:0031982;GO:0016021;GO:0044257;GO:0042573
fac85b412e800f58a37183d2b4d488ad	26	J	3.6074815739830175	PalmatGasmat	Positive	Q3SZH7|LKHA4_BOVIN Leukotriene A-4 hydrolase	GO:0004177;GO:0005615;GO:0006508;GO:0008237;GO:0008270
7a6703bc1fadc42d2870c6b902f4d4a8	26	J	2.1593407823527118	PalmatGasmat	Positive	Q9Z247|FKBP9_MOUSE Peptidyl-prolyl cis-trans isomerase FKBP9	GO:0003755;GO:0000413
3f1e75867c092fb3c9f8243562fb4e7a	26	J	3.298192038812606	PalmatGasmat	Positive	A7RU46|NAPA_NEMVE Nck-associated protein 1 homolog	GO:0008407;GO:0031209;GO:0048365;GO:0031594;GO:0033627;GO:0030054;GO:0007520;GO:0007528;GO:0005886;GO:0001764;GO:0016021;GO:0030866;GO:0050807;GO:0034330;GO:0007409;GO:0007417;GO:0030031;GO:0008360
ce090205d65f0a85c3e363455b364f1d	26	J	2.9771113341849924	PalmatGasmat	Positive	Q7SY29|G6PT3_DANRE Glucose-6-phosphate exchanger SLC37A2 {ECO:0000305}	GO:0022857;GO:0055085;GO:0016021
b876067dbe63ba6f3988d2ecc73fa7a2	32	K	3.6276371163608694	PalmatGasmat	Positive	Q99571|P2RX4_HUMAN P2X purinoceptor 4	GO:0004931;GO:0033198;GO:0098794;GO:0035590;GO:0030054;GO:0016502;GO:0005887;GO:0060079;GO:0005524;GO:0098655
1556f41b2596cb12df15d7c224a8a0c2	32	K	2.793209912100011	PalmatGasmat	Positive	P70031|CCKAR_XENLA Cholecystokinin receptor	GO:0035658;GO:0010506;GO:0004930;GO:0007186;GO:0016021
2a7cd68e0566c05681ad266437e5b515	35	L	4.04760200053186	PalmatGasmat	Positive	Q9Y3Z3|SAMH1_HUMAN Deoxynucleoside triphosphate triphosphohydrolase SAMHD1	GO:0032567;GO:0110025;GO:0097197;GO:0046061;GO:0035861;GO:0006203;GO:0005654;GO:0008832;GO:0003697;GO:0042802;GO:0004540;GO:0016446;GO:0051289;GO:0008270;GO:0003723;GO:0051607;GO:0000724;GO:0045088;GO:0005525;GO:0001960;GO:0002832;GO:0032102;GO:0050777;GO:0031348;GO:0090501;GO:0044419;GO:0045087;GO:0019221
0cea1b33983e869912c8f0526f531c6c	26	J	2.3875021517969914	PalmatGasmat	Positive	Q8R4V2|DUS15_MOUSE Dual specificity protein phosphatase 15 {ECO:0000250|UniProtKB:Q9H1R2}	GO:0008138;GO:0006470;GO:0004725
b836931ab4d3a87ac08c0480e3d757fe	26	J	3.3657001417230576	PalmatGasmat	Positive	Q91821|MELK_XENLA Maternal embryonic leucine zipper kinase	GO:0004672;GO:0006468;GO:0005524
4b0b02265b0784d2b29135600ef9db0a	26	J	2.6878670729234986	PalmatGasmat	Positive	E2RYF8|TPX2_PATPE Targeting protein for Xklp2 homolog	GO:0060236;GO:0005819;GO:0061676;GO:0005874;GO:0019901;GO:0032147;GO:0045171;GO:0043203;GO:0005654;GO:0007026;GO:0090307;GO:0007020
0ca687913c2258b55f1a7045a3b4721b	26	J	2.4977923756794636	PalmatGasmat	Positive	Q9VHH9|JHD1_DROME JmjC domain-containing histone demethylation protein 1	GO:0008270;GO:0005634;GO:0009303;GO:0002244;GO:0048701;GO:0003677;GO:0008168;GO:0070013;GO:0043232;GO:0035575;GO:0032454;GO:0051864;GO:0016020;GO:0071558;GO:0035064;GO:0032259;GO:0005506;GO:0005484;GO:0007530;GO:0035574;GO:0033169;GO:0071557;GO:0070544;GO:0016192;GO:0045893;GO:0061025;GO:0006886;GO:0055114;GO:0030901
0b70cc0d68a875691dc03d6a2d9d7df3	26	J	3.3464923578160075	PalmatGasmat	Positive	B7ZC77|CTNA2_DANRE Catenin alpha-2	GO:0045296;GO:0007155;GO:0015629;GO:0051015;GO:2001045;GO:0016600;GO:0071681;GO:0005915;GO:2001241;GO:0007406;GO:0016342;GO:0005198;GO:0014704;GO:0045295;GO:0017166;GO:0008013;GO:1901099;GO:0030027;GO:0042802;GO:0045880;GO:0043297;GO:2001237;GO:0043231;GO:2000146;GO:0007163;GO:0034613
e53e14b5561c3eb302946274626d8fa8	26	J	2.2737105220729026	PalmatGasmat	Positive	Q7SYD5|SC31A_DANRE Protein transport protein Sec31A	GO:0006888;GO:0005737;GO:0005198;GO:0012506;GO:0048475;GO:0097708;GO:0035459;GO:0098805;GO:0051668;GO:0098588;GO:0048194;GO:0098796;GO:0007029;GO:0006886;GO:0012505;GO:0043231;GO:0031984
69d6db75a84763d3d60a10494aabf56d	26	J	3.0354105798456064	PalmatGasmat	Positive	P30974|TLR1_DROME Tachykinin-like peptides receptor 86C	GO:0004930;GO:0007186;GO:0016021
eeeef5a97116169dd1b40b065347be1e	35	L	2.192019586643822	PalmatGasmat	Positive	A9ULE9|DJC22_XENTR DnaJ homolog subfamily C member 22	GO:0035002;GO:0016021;GO:0051082;GO:0035159;GO:0005769;GO:0030198;GO:0005886;GO:0006897;GO:0006457
9b2456f737323e32179a9fda4101539b	26	J	2.2309183751829096	PalmatGasmat	Positive	Q8BHY8|SNX14_MOUSE Sorting nexin-14	GO:0080025;GO:0016021
a6f46b71bf1145243326d6fa28f5333e	26	J	2.0859561811191867	PalmatGasmat	Positive	Q6P1A2|MBOA5_HUMAN Lysophospholipid acyltransferase 5	GO:0016746;GO:0016021
b3292e8d78bab326fb2aa5f80c39c97d	26	J	3.388123854878698	PalmatGasmat	Positive	Q2NKQ1|SGSM1_HUMAN Small G protein signaling modulator 1	GO:0005096;GO:0043547;GO:0042470;GO:0017137;GO:0034499;GO:0006886;GO:0051260;GO:0006450
4f447e739c43f88c454024f28a54f0ce	26	J	3.115435009035194	PalmatGasmat	Positive	P49183|DNAS1_MOUSE Deoxyribonuclease-1	GO:0006308;GO:0004536;GO:0005634;GO:0004519;GO:0005783;GO:0003335;GO:0016021;GO:0003677;GO:0090305;GO:0001942;GO:0002088;GO:0060041;GO:0070948;GO:0002283;GO:0002673;GO:0030262;GO:0010623
2c04dad77dc222d02e11a574c700f8bd	35	L	3.5800357935583964	PalmatGasmat	Positive	P19623|SPEE_HUMAN Spermidine synthase	GO:0004766;GO:0008295;GO:0005737;GO:0004014
e83c3f645c32b9214a622c2e94189017	32	K	6.2810513934744465	PalmatGasmat	Positive	Q9Z2W0|DNPEP_MOUSE Aspartyl aminopeptidase	GO:0004177;GO:0006508;GO:0000328;GO:0008237;GO:0008270;GO:0061077
e83c3f645c32b9214a622c2e94189017	35	L	11.9840014827245	PalmatGasmat	Positive	Q9Z2W0|DNPEP_MOUSE Aspartyl aminopeptidase	GO:0004177;GO:0006508;GO:0000328;GO:0008237;GO:0008270;GO:0061077
d2311c0041268f750c5e5bc4c176c7a5	26	J	2.0499593061284958	PalmatGasmat	Positive	Q9VQX4|PNCB_DROME Nicotinate phosphoribosyltransferase	GO:0004516;GO:0009435;GO:0005829;GO:0004514;GO:0016021;GO:0016409;GO:0046872;GO:0019365;GO:0006979
c0cb11b98beb9418ea71e2798defe525	26	J	2.9675510450146345	PalmatGasmat	Positive	O60524|NEMF_HUMAN Nuclear export mediator factor NEMF	GO:0003735;GO:0006412;GO:0005840
84148e6d51108955d46278bd4365dc63	26	J	2.2476558373935673	PalmatGasmat	Positive	Q24562|U2AF2_DROME Splicing factor U2AF 50 kDa subunit	GO:0008380;GO:0005634;GO:0003723;GO:0006397;GO:0003924;GO:0005525;GO:0042025;GO:0046660;GO:0070013;GO:1990904;GO:0031083
84148e6d51108955d46278bd4365dc63	26	J	2.4937399410135814	PalmatGasmat	Positive	Q24562|U2AF2_DROME Splicing factor U2AF 50 kDa subunit	GO:0008380;GO:0005634;GO:0003723;GO:0006397;GO:0003924;GO:0005525;GO:0042025;GO:0046660;GO:0070013;GO:1990904;GO:0031083
6273245f2bfc28719ac90f700c29bafa	32	K	5.011909579161465	PalmatGasmat	Positive	P25228|RAB3_DROME Ras-related protein Rab-3	GO:0003924;GO:0005802;GO:0016192;GO:0005525;GO:0031982;GO:0007165;GO:0016020
6273245f2bfc28719ac90f700c29bafa	26	J	3.895024940314296	PalmatGasmat	Positive	P25228|RAB3_DROME Ras-related protein Rab-3	GO:0003924;GO:0005802;GO:0016192;GO:0005525;GO:0031982;GO:0007165;GO:0016020
50a495ccfc3076a26fec3a8a5ca80978	26	J	2.25627078109336	PalmatGasmat	Positive	M1BYJ7|ENDB1_SOLTU External alternative NAD(P)H-ubiquinone oxidoreductase B1, mitochondrial	GO:0005509;GO:0055114;GO:0005758;GO:0016491;GO:0006734;GO:0042579;GO:0019674;GO:0042981;GO:0042802;GO:0031966;GO:0046034;GO:0006091;GO:0043068;GO:0019866;GO:0031312;GO:0005759;GO:0016021;GO:0016310
1a58b3e9683e6708ea5faac6963bca51	32	K	6.702584041628521	PalmatGasmat	Positive	Q2M3R5|S35G1_HUMAN Solute carrier family 35 member G1	GO:0016021
1a58b3e9683e6708ea5faac6963bca51	35	L	4.884070558731187	PalmatGasmat	Positive	Q2M3R5|S35G1_HUMAN Solute carrier family 35 member G1	GO:0016021
1a58b3e9683e6708ea5faac6963bca51	32	K	7.166643590416974	PalmatGasmat	Positive	Q2M3R5|S35G1_HUMAN Solute carrier family 35 member G1	GO:0016021
b9a0998e062a0f6f6e6f2d43b9a25df7	32	K	6.018398293892251	PalmatGasmat	Positive	P17200|ACM4_CHICK Muscarinic acetylcholine receptor M4	GO:0004930;GO:0007186;GO:0016021
b9a0998e062a0f6f6e6f2d43b9a25df7	26	J	3.470454175111229	PalmatGasmat	Positive	P17200|ACM4_CHICK Muscarinic acetylcholine receptor M4	GO:0004930;GO:0007186;GO:0016021
d9874fd07ec71afaef28aa215f2a1f5d	32	K	4.951635810647275	PalmatGasmat	Positive	Q39565|DYHB_CHLRE Dynein beta chain, flagellar outer arm	NA
fcacb94e6f320e88e89c6ada99ba590a	26	J	2.121580344563084	PalmatGasmat	Positive	P11586|C1TC_HUMAN C-1-tetrahydrofolate synthase, cytoplasmic	GO:0004477;GO:0035999;GO:0004488;GO:0009086;GO:0000105;GO:0006164;GO:0055114
24486b967616a6f08d336e0b22b4a7e7	26	J	3.888122881826722	PalmatGasmat	Positive	Q9H8V3|ECT2_HUMAN Protein ECT2	GO:2000431;GO:0005096;GO:0005634;GO:0005085;GO:0005737;GO:0016021;GO:0043547;GO:0035556;GO:0032506
3fe9aaf5e7de73369e686733bf2f46d5	26	J	2.4121663315106807	PalmatGasmat	Positive	Q9WVQ1|MAGI2_MOUSE Membrane-associated guanylate kinase, WW and PDZ domain-containing protein 2	GO:0005923;GO:0016301;GO:0016310;GO:0060090;GO:0007165;GO:0051393;GO:0005912;GO:0005730;GO:0005654;GO:0042995;GO:0008022;GO:0005524;GO:0022409;GO:0005737;GO:0007155;GO:0005886;GO:0046328;GO:0065003;GO:0016021
35440a02eebbe6d0335aa38715959398	26	J	2.129539587855898	PalmatGasmat	Positive	P59015|VPS18_DANRE Vacuolar protein sorting-associated protein 18 homolog	GO:0016192;GO:0006886
3ad63c6a81b9b53522086e40dd1fb65b	32	K	2.638829390532286	PalmatGasmat	Positive	O02485|YDJ1_CAEEL Uncharacterized protein ZK1073.1	GO:0032287;GO:0045576;GO:0042127
2e3d24cb8fbadc45f619a01704d2371c	26	J	2.192935708243167	PalmatGasmat	Positive	Q5ZIT8|TAF2_CHICK Transcription initiation factor TFIID subunit 2	GO:0005669;GO:0001094;GO:0000086;GO:0006367;GO:0044212;GO:0045944;GO:0003682;GO:0008237;GO:0008270;GO:0033276;GO:0031390;GO:0016021;GO:0006508;GO:0007064
896fe6c60ff47cf60c04c02475cae432	35	L	12.178589292135294	PalmatGasmat	Positive	O95260|ATE1_HUMAN Arginyl-tRNA--protein transferase 1	GO:0004057;GO:0016598;GO:0005737
691273104e43837c092050fce3f35dd5	35	L	3.409954797293347	PalmatGasmat	Positive	A9JTH1|NCLDA_DANRE Neurocalcin-delta A	GO:0005509
171905f0c300a05e645872a5be45f5d1	35	L	3.1609215531546497	PalmatGasmat	Positive	Q68J42|LIPS_PIG Hormone-sensitive lipase	GO:0008203;GO:0016298;GO:0005811;GO:0005829;GO:0016042;GO:0033878;GO:0019901;GO:0005901;GO:0016825;GO:0042134;GO:0006641;GO:0080030;GO:0005739;GO:0005634;GO:0004061;GO:0016021;GO:0046339;GO:0001676;GO:0072329;GO:0006363;GO:0006361;GO:0009435
171905f0c300a05e645872a5be45f5d1	35	L	2.353842129049336	PalmatGasmat	Positive	Q68J42|LIPS_PIG Hormone-sensitive lipase	GO:0008203;GO:0016298;GO:0005811;GO:0005829;GO:0016042;GO:0033878;GO:0019901;GO:0005901;GO:0016825;GO:0042134;GO:0006641;GO:0080030;GO:0005739;GO:0005634;GO:0004061;GO:0016021;GO:0046339;GO:0001676;GO:0072329;GO:0006363;GO:0006361;GO:0009435
91d8e67c25e1217a521ee2e0c58cccce	26	J	3.1475422527463808	PalmatGasmat	Positive	Q9HAU5|RENT2_HUMAN Regulator of nonsense transcripts 2	GO:0000184;GO:0035145;GO:0042162;GO:0036464;GO:0003723;GO:0005829;GO:0005844;GO:0005515;GO:0031100;GO:0048471;GO:0016021;GO:0001889;GO:0006986;GO:0071427;GO:0051028;GO:0010467
68fd96898d400cae91f6984bf7878eb4	26	J	2.483049632641121	PalmatGasmat	Positive	Q9NQW7|XPP1_HUMAN Xaa-Pro aminopeptidase 1	GO:0070006;GO:0006508;GO:0005737;GO:0016021;GO:0046872;GO:0006801;GO:0000160;GO:0052689
4feb337b8785072356cbf1c6c555a58f	26	J	2.48760858260612	PalmatGasmat	Positive	Q62784|INP4A_RAT Type I inositol 3,4-bisphosphate 4-phosphatase	GO:0016316;GO:0036092;GO:0005634;GO:0005737;GO:0016021
b7b50c45a3ec0ad92c80a3686e09701a	26	J	2.500475802256082	PalmatGasmat	Positive	A5PK45|GT251_BOVIN Procollagen galactosyltransferase 1	GO:0005788;GO:0050211;GO:0016021
b8fbf0408a678da283116781a653769f	32	K	13.73858862002079	PalmatGasmat	Positive	A6QPN6|GILT_BOVIN Gamma-interferon-inducible lysosomal thiol reductase	GO:0047134;GO:0055114;GO:0016021
b8fbf0408a678da283116781a653769f	N37	E	14.39642992116207	PalmatGasmat	Positive	A6QPN6|GILT_BOVIN Gamma-interferon-inducible lysosomal thiol reductase	GO:0047134;GO:0055114;GO:0016021
b8fbf0408a678da283116781a653769f	32	K	30.18179582553971	PalmatGasmat	Positive	A6QPN6|GILT_BOVIN Gamma-interferon-inducible lysosomal thiol reductase	GO:0047134;GO:0055114;GO:0016021
b8fbf0408a678da283116781a653769f	35	L	2.1754146133037198	PalmatGasmat	Positive	A6QPN6|GILT_BOVIN Gamma-interferon-inducible lysosomal thiol reductase	GO:0047134;GO:0055114;GO:0016021
f6126d5e908c3a2f7fac8bc2d2c8397d	32	K	2.129900459387658	PalmatGasmat	Positive	Q8K007|SULF1_MOUSE Extracellular sulfatase Sulf-1	GO:0008484
57517013c06f63df174eb6df51b523f1	26	J	2.7870527802095997	PalmatGasmat	Positive	Q587J7|TDR12_HUMAN Putative ATP-dependent RNA helicase TDRD12	NA
3bf52ad1ae42d928f397b743e163d40a	35	L	3.0675363496057098	PalmatGasmat	Positive	O70551|SRPK1_MOUSE SRSF protein kinase 1	GO:0004672;GO:0006468;GO:0005634;GO:0005524;GO:0005737;GO:0016021;GO:0050684;GO:0000245;GO:0035556
df754681628e214627c4adfa88f326dc	26	J	5.733913709861113	PalmatGasmat	Positive	P00636|F16P1_PIG Fructose-1,6-bisphosphatase 1	GO:0042132;GO:0016311;GO:0005829;GO:0005975;GO:0030388;GO:0006002;GO:0044283;GO:0044249;GO:1901576
427a5394257da9beed9f774ee3649a0d	35	L	2.0386841710512025	PalmatGasmat	Positive	Q8C0J6|SWAHC_MOUSE Ankyrin repeat domain-containing protein SOWAHC	NA
427a5394257da9beed9f774ee3649a0d	35	L	2.5659075968313236	PalmatGasmat	Positive	Q8C0J6|SWAHC_MOUSE Ankyrin repeat domain-containing protein SOWAHC	NA
2fa79aeedea6702cb646f1e619f88ea4	26	J	2.1162040718954023	PalmatGasmat	Positive	Q6GNL7|AL1L1_XENLA Cytosolic 10-formyltetrahydrofolate dehydrogenase	GO:0016155;GO:0009258;GO:0005654;GO:0016742;GO:0005737;GO:0016620;GO:0006730;GO:0016934;GO:0045211;GO:0016594;GO:0043005;GO:0030054;GO:0005887;GO:0070062;GO:0055114;GO:0005730;GO:0009058;GO:0016787;GO:0048885;GO:0048703;GO:0001755;GO:0140098;GO:0008168;GO:0060012;GO:0007369;GO:0007507;GO:0043200;GO:0060079;GO:0007218;GO:1902476;GO:0000467;GO:0000738;GO:0046655;GO:0032259
640922f726fadbe37fc874540ac330f1	26	J	2.3301943955433924	PalmatGasmat	Positive	Q2V2M9|FHOD3_HUMAN FH1/FH2 domain-containing protein 3	GO:0007015;GO:0030017;GO:0110053;GO:0036379;GO:0044087;GO:0015629;GO:0055003;GO:0016021;GO:0045214;GO:0110020;GO:1902904;GO:0051494;GO:0030832
71925737ee16ea137d325dba8e5a9c8c	26	J	2.1441986219550984	PalmatGasmat	Positive	Q8R5L3|VPS39_MOUSE Vam6/Vps39-like protein	GO:0016192;GO:0006886
39de1f59b977516d249ebf94a8e064ce	26	J	3.0534650091534887	PalmatGasmat	Positive	P58802|TB10A_MOUSE TBC1 domain family member 10A	GO:0097202;GO:0030165;GO:0005829;GO:0005886;GO:0017137;GO:0005902;GO:0042147;GO:0005096;GO:0061700;GO:0070062;GO:0005085;GO:0045296;GO:0034618;GO:0016021;GO:0090630;GO:0006886;GO:1903577;GO:1904262;GO:1902017
0e017631c0e801a2c11ffc2afe42d152	26	J	2.148477444537443	PalmatGasmat	Positive	Q80T91|MEG11_MOUSE Multiple epidermal growth factor-like domains protein 11	GO:0005509;GO:0016021
04da277c9135b365c9fc38b1ed192107	35	L	6.64193312958328	PalmatGasmat	Positive	P21213|HUTH_RAT Histidine ammonia-lyase	GO:0004397;GO:0019557;GO:0005737;GO:0043606;GO:0097708;GO:0012505;GO:0060218;GO:0006886
24bc601e184b95f232f210552e6965db	35	L	8.583471785522498	PalmatGasmat	Positive	Q05000|MYS_PODCA Myosin heavy chain	GO:0016459;GO:0003774;GO:0003779;GO:0044877;GO:0032982;GO:0005524;GO:0030016
3355b8761337c76059de693cc7251eec	26	J	2.0770206913358664	PalmatGasmat	Positive	Q91V93|RHBT2_MOUSE Rho-related BTB domain-containing protein 2	GO:0007264;GO:0003924;GO:0005938;GO:0005525;GO:0032153;GO:0031410;GO:0043231;GO:0030950;GO:0005829;GO:0051017;GO:0016020;GO:0030334;GO:0032956;GO:0019901;GO:0017137;GO:0008360;GO:0016887;GO:0051056;GO:0016192
254421e903889c001b7b8743f7764a69	26	J	3.5051564114084517	PalmatGasmat	Positive	Q96JH7|VCIP1_HUMAN Deubiquitinating protein VCIP135	GO:0004843;GO:0016567;GO:0005737;GO:0006508;GO:0016021;GO:1904888;GO:0090168;GO:0016320
15638cf889d185250abdacf25077c1dd	26	J	2.3448500881441836	PalmatGasmat	Positive	Q71B07|D19L3_MOUSE Probable C-mannosyltransferase DPY19L3	GO:0018317;GO:0005637;GO:0000030;GO:0016021;GO:0035268
c45d3ef5f94c8b00a0d2c67ae33dbf1d	35	L	2.1058295240634926	PalmatGasmat	Positive	Q1LWC2|T106B_DANRE Transmembrane protein 106B	GO:0035780;GO:0005886;GO:0035781;GO:1990774;GO:0016021;GO:0072604;GO:0045348;GO:0050702;GO:1904407;GO:0042116;GO:0043123;GO:0023061;GO:0043410
377a57d2d24bb1fe7717ff8557179da0	32	K	3.2530977498398013	PalmatGasmat	Positive	Q6GM82|ALAT2_XENLA Alanine aminotransferase 2	GO:0030170;GO:0006103;GO:0005615;GO:0042851;GO:0005739;GO:0004021;GO:0009058;GO:0033574;GO:0045722;GO:0032869;GO:0042594
195bf9e00e2d9e18b69c5caf12ec9893	26	J	2.2821018919099902	PalmatGasmat	Positive	Q8NI36|WDR36_HUMAN WD repeat-containing protein 36	GO:0032040;GO:0006364;GO:0003723;GO:0003824;GO:0005730;GO:0001895;GO:0030516;GO:0030686;GO:0005737;GO:0005654;GO:0007601;GO:0050896
e76732fbe7aeb70a1be04d47748777d9	26	J	6.921527714030124	PalmatGasmat	Positive	A2RV61|GAPD1_XENLA GTPase-activating protein and VPS9 domain-containing protein 1	GO:0043087;GO:0007165
1f71e13f16c210e95792b15f87d11a7e	26	J	2.4787153219925364	PalmatGasmat	Positive	Q9BQK8|LPIN3_HUMAN Phosphatidate phosphatase LPIN3	GO:0008195;GO:0032869;GO:0005634;GO:0003713;GO:0019432;GO:0009062;GO:0045944;GO:0016311
fa22894c3fa17bf7d8f3a7863b8c459c	26	J	2.939534211407448	PalmatGasmat	Positive	Q9ULB1|NRX1A_HUMAN Neurexin-1	GO:0004867;GO:0010951;GO:0016021
22849d16343bdc66a6de8460963413aa	26	J	2.491957432279051	PalmatGasmat	Positive	Q8R2E9|ERO1B_MOUSE ERO1-like protein beta	GO:0003756;GO:0005783;GO:0055114;GO:0022417;GO:0016671;GO:0018401;GO:0070059;GO:0051085;GO:0051209;GO:0015035;GO:0005623;GO:0005789;GO:0030968;GO:0016021;GO:0030198;GO:0050873;GO:0045454;GO:0034975
57d4e865baf934eca9cb35d6d90e338e	26	J	2.9699965574857545	PalmatGasmat	Positive	Q8CGS6|DPOLQ_MOUSE DNA polymerase theta {ECO:0000312|MGI:MGI:2155399}	GO:0003887;GO:0006261;GO:0005634;GO:0071897;GO:0003677;GO:0005737
57d4e865baf934eca9cb35d6d90e338e	26	J	2.2351240584380023	PalmatGasmat	Positive	Q8CGS6|DPOLQ_MOUSE DNA polymerase theta {ECO:0000312|MGI:MGI:2155399}	GO:0003887;GO:0006261;GO:0005634;GO:0071897;GO:0003677;GO:0005737
67805e1a23b56aebabf4a4deb496ab48	26	J	2.4080093535957	PalmatGasmat	Positive	Q2KJJ5|TBL3_BOVIN Transducin beta-like protein 3	GO:0032040;GO:0006364;GO:0016905;GO:0030515;GO:0034388;GO:0043565;GO:0003700;GO:0042274;GO:0006468;GO:0006355
07ff6b67fc1e26185297f0cb1c1d9370	35	L	3.6603343458705955	PalmatGasmat	Positive	P22607|FGFR3_HUMAN Fibroblast growth factor receptor 3	NA
2e522c75e834e4cbe090f237c37f71d7	35	L	2.881995264741707	PalmatGasmat	Positive	O00750|P3C2B_HUMAN Phosphatidylinositol 4-phosphate 3-kinase C2 domain-containing subunit beta	GO:0048015;GO:0035091;GO:0046854;GO:0016301;GO:0016773;GO:0036092
2e522c75e834e4cbe090f237c37f71d7	26	J	3.5929018232808194	PalmatGasmat	Positive	O00750|P3C2B_HUMAN Phosphatidylinositol 4-phosphate 3-kinase C2 domain-containing subunit beta	GO:0048015;GO:0035091;GO:0046854;GO:0016301;GO:0016773;GO:0036092
f7e238d4cbd22d73cdcf13cda2246d69	26	J	3.177460984146278	PalmatGasmat	Positive	Q02508|HGV2_HALRO Protein HGV2	GO:0006335;GO:0042393;GO:0000790;GO:0006336;GO:0005654;GO:0032991
f7e238d4cbd22d73cdcf13cda2246d69	32	K	3.5589849832403875	PalmatGasmat	Positive	Q02508|HGV2_HALRO Protein HGV2	GO:0006335;GO:0042393;GO:0000790;GO:0006336;GO:0005654;GO:0032991
cb4dd6c9026694b8cae36f26b3aa4dd9	26	J	2.7245001484373232	PalmatGasmat	Positive	Q5U243|CLIP3_XENLA CAP-Gly domain-containing linker protein 3	GO:0035594;GO:0031115;GO:0032588;GO:0018231;GO:0055038;GO:0031901;GO:0045121;GO:0010828;GO:0008017;GO:0072321;GO:0045807;GO:0018345;GO:1903078;GO:0045444;GO:0005509;GO:0003677;GO:0016491;GO:0005886;GO:0043065;GO:0005795;GO:0005829;GO:0016021;GO:0001934;GO:0044091;GO:0010803;GO:0055114
61c0e9c0d1270914519605b578925e1f	N37	E	3.6952451987737023	PalmatGasmat	Positive	P53440|CALMF_NAEGR Calmodulin, flagellar	GO:0019722;GO:0005509
61c0e9c0d1270914519605b578925e1f	32	K	7.560566122702328	PalmatGasmat	Positive	P53440|CALMF_NAEGR Calmodulin, flagellar	GO:0019722;GO:0005509
61c0e9c0d1270914519605b578925e1f	35	L	2.801089194687154	PalmatGasmat	Positive	P53440|CALMF_NAEGR Calmodulin, flagellar	GO:0019722;GO:0005509
61c0e9c0d1270914519605b578925e1f	35	L	3.5317864848378617	PalmatGasmat	Positive	P53440|CALMF_NAEGR Calmodulin, flagellar	GO:0019722;GO:0005509
1a72f9ba94fd9a9c649840fe2fb13f98	26	J	2.5458355643655652	PalmatGasmat	Positive	Q4R7Q7|RIR2_MACFA Ribonucleoside-diphosphate reductase subunit M2	GO:0009263;GO:0004748;GO:0016021;GO:0005971;GO:0046872;GO:0005634;GO:0046982;GO:0055114;GO:0006260;GO:0046062;GO:0046704;GO:0009197;GO:0046385;GO:0006221
1a72f9ba94fd9a9c649840fe2fb13f98	35	L	2.229488216644919	PalmatGasmat	Positive	Q4R7Q7|RIR2_MACFA Ribonucleoside-diphosphate reductase subunit M2	GO:0009263;GO:0004748;GO:0016021;GO:0005971;GO:0046872;GO:0005634;GO:0046982;GO:0055114;GO:0006260;GO:0046062;GO:0046704;GO:0009197;GO:0046385;GO:0006221
03d786ad03de338f3a5285c1a42839a0	26	J	2.761069038644756	PalmatGasmat	Positive	Q1L981|TDRD5_DANRE Tudor domain-containing protein 5	NA
601b48d74febc7832df417f2d879a09a	26	J	2.05745738502282	PalmatGasmat	Positive	Q5U3Y0|KLD10_RAT Kelch domain-containing protein 10	NA
1640f6aef1e376f61f034a8c9bc9a72d	26	J	2.341994725044387	PalmatGasmat	Positive	Q99K23|UFSP2_MOUSE Ufm1-specific protease 2	GO:0071567;GO:0006508;GO:0016790
355931c4d17aec7c3c8a9a461a513e12	26	J	3.10450589281925	PalmatGasmat	Positive	Q8C0W1|ANMY1_MOUSE Ankyrin repeat and MYND domain-containing protein 1	NA
6f4a2a9e87440c560b420eee70944992	26	J	2.3272431637571964	PalmatGasmat	Positive	Q02874|H2AY_RAT Core histone macro-H2A.1	GO:0031490;GO:0000786;GO:0006334;GO:0046982;GO:0000790;GO:0000977;GO:1901837;GO:0071169;GO:0045618;GO:0001740;GO:0007549;GO:0010385;GO:0000182;GO:0005654;GO:1990841;GO:0001046;GO:0032154;GO:0030291;GO:0016021;GO:0031491;GO:0005721;GO:0004674;GO:0045814;GO:0015629;GO:0019901;GO:0007420;GO:0004708;GO:0000793;GO:0005730;GO:0000122;GO:0070062;GO:0000784;GO:0015095;GO:0008395;GO:0005737;GO:0016712;GO:…
28943e0e284a5d72073658423cc34ba5	26	J	4.6482448206879114	PalmatGasmat	Positive	Q5F361|TBCK_CHICK TBC domain-containing protein kinase-like protein	GO:0004672;GO:0006468;GO:0030496;GO:0072686;GO:0005524;GO:0005737;GO:0032006;GO:0008283;GO:0030036;GO:0017137;GO:0005096;GO:0090630;GO:0016787;GO:0006886
20999bd4db67bcf7d711787d2e0b6a1b	26	J	3.5806076179600796	PalmatGasmat	Positive	Q08470|L2GL_DROPS Protein lethal(2) giant larvae	GO:0030866;GO:0030864;GO:0045159;GO:0019901;GO:0051294;GO:0008593;GO:0017137;GO:0000137;GO:0032588;GO:0031901;GO:0005096;GO:0050708;GO:0030424;GO:0035748;GO:0019905;GO:0032878;GO:0003779;GO:0006893;GO:0003774;GO:0005198;GO:0005623;GO:0043547;GO:0005524;GO:0007409;GO:0016323;GO:0065003;GO:0016459;GO:0006887;GO:0035090;GO:0007420
e47b2e70cdd2fdd9eb8b250ba50f9b6a	26	J	2.066069689968032	PalmatGasmat	Positive	Q96DA2|RB39B_HUMAN Ras-related protein Rab-39B	GO:0032482;GO:0003924;GO:0045335;GO:0005525;GO:0090383;GO:0090385;GO:0005623;GO:0012505;GO:0006886
e47b2e70cdd2fdd9eb8b250ba50f9b6a	26	J	2.5560440299171354	PalmatGasmat	Positive	Q96DA2|RB39B_HUMAN Ras-related protein Rab-39B	GO:0032482;GO:0003924;GO:0045335;GO:0005525;GO:0090383;GO:0090385;GO:0005623;GO:0012505;GO:0006886
27eb9e37939739ce3ba60cacc180ca49	26	J	4.265580548332887	PalmatGasmat	Positive	Q3U9G9|LBR_MOUSE Lamin-B receptor	GO:0016126;GO:0016628;GO:0016021;GO:0009918;GO:0031227;GO:0055114;GO:0016132;GO:0008203;GO:1902653
78ccb52d9640bc1712f750f3e38c51d8	26	J	2.2952172941205307	PalmatGasmat	Positive	O43166|SI1L1_HUMAN Signal-induced proliferation-associated 1-like protein 1	GO:0051056;GO:0005096;GO:0030133;GO:0043547;GO:0032991;GO:0008022;GO:0016021;GO:0048814;GO:0031532;GO:0042631;GO:0051726
5424a7079a93daec32bd8f221d4fb6e0	26	J	2.5067938768202844	PalmatGasmat	Positive	Q3UVG3|F91A1_MOUSE Protein FAM91A1	GO:0099041;GO:0005802;GO:0031410;GO:0005623;GO:0006886
7d9b6f94fb17b0c6723df0cc2342bc61	26	J	3.1367724260081005	PalmatGasmat	Positive	Q3T0Z7|DHPR_BOVIN Dihydropteridine reductase	GO:0016491;GO:0055114;GO:0005737;GO:0006729;GO:0070404;GO:0016021;GO:1902222;GO:0070402;GO:0006558;GO:0009074;GO:0042737
0aa632a1a296e9ac72ec18f86c9a597f	35	L	2.530867191204114	PalmatGasmat	Positive	A7MB11|TGFA1_BOVIN Transforming growth factor-beta receptor-associated protein 1	GO:0016192;GO:0005160;GO:0033263;GO:0006886;GO:0046332;GO:0005769;GO:0046872;GO:0043231;GO:0007041;GO:0031967;GO:0090174;GO:0016050;GO:0016020;GO:0007165;GO:0006355
e6dbf03d3ddc9d05969f4b0674cb230a	26	J	2.5010256925707046	PalmatGasmat	Positive	Q4VC12|MSS51_HUMAN Putative protein MSS51 homolog, mitochondrial	GO:0031418;GO:0055114;GO:0016705;GO:0005506
148f161d7a5742be6d9c33a9fc3ed545	26	J	2.212455941637556	PalmatGasmat	Positive	Q9P3U4|HEL1_SCHPO E3 ubiquitin-protein ligase dbl4 {ECO:0000250|UniProtKB:P36113, ECO:0000305}	GO:0004842;GO:0016567;GO:0046872
a57681ef4dd38e4cab703c5e2b7311f1	26	J	2.464837833215843	PalmatGasmat	Positive	Q8WZ64|ARAP2_HUMAN Arf-GAP with Rho-GAP domain, ANK repeat and PH domain-containing protein 2	GO:0004713;GO:0018108;GO:0005524
f55b04c2360eb4ebdf7d33e08c9d5d2e	26	J	3.332665850947356	PalmatGasmat	Positive	A6H7H1|F120A_BOVIN Constitutive coactivator of PPAR-gamma-like protein 1	GO:0005634;GO:0003723;GO:0005829;GO:0005886
e13c07df69321fbf2c1367ae8ede39f2	N37	E	3.072183188925366	PalmatGasmat	Positive	Q0VD19|ASM_BOVIN Sphingomyelin phosphodiesterase	GO:0006685;GO:0004767;GO:0005615;GO:0005764;GO:0046872;GO:0016798;GO:0016021;GO:0009143;GO:0046513;GO:1905691
e13c07df69321fbf2c1367ae8ede39f2	35	L	4.2932270269162345	PalmatGasmat	Positive	Q0VD19|ASM_BOVIN Sphingomyelin phosphodiesterase	GO:0006685;GO:0004767;GO:0005615;GO:0005764;GO:0046872;GO:0016798;GO:0016021;GO:0009143;GO:0046513;GO:1905691
21ae7b759243f2308a8f073638228fa4	26	J	3.4846357623525175	PalmatGasmat	Positive	Q24799|MYPH_ECHGR Myophilin	GO:0016021
d2bdac1f44cd850fcd8967c0827071dc	26	J	2.1341485550729673	PalmatGasmat	Positive	P25206|MCM3_MOUSE DNA replication licensing factor MCM3	GO:0042555;GO:0006270;GO:0003678;GO:0005634;GO:0032508;GO:0048471;GO:0005813;GO:0003677;GO:0005524;GO:0070013;GO:0000793;GO:0005576;GO:0016021;GO:1902299;GO:0000727;GO:1902969;GO:0003682;GO:0005125;GO:0006271;GO:0060041;GO:0016319;GO:0007405;GO:0007165
b16046088223c0de2dd6a0b82024eb7b	26	J	2.039419414921319	PalmatGasmat	Positive	Q6NY74|RFA1_DANRE Replication protein A 70 kDa DNA-binding subunit	GO:0006260;GO:0098505;GO:0005634;GO:0006310;GO:0006281;GO:0090734;GO:0046872;GO:0034502;GO:0003684;GO:0030894;GO:0000723;GO:0003682;GO:0005515;GO:0070013;GO:0000781;GO:0000793;GO:0016021;GO:0051321;GO:0006278;GO:0032508;GO:0048873;GO:0001701;GO:0008284;GO:0030097;GO:0042769;GO:1900034;GO:1901796;GO:0000082;GO:0031334;GO:0065004;GO:0090305
8b185cc7067356c6db9ddda97f8a8585	26	J	4.355179763203989	PalmatGasmat	Positive	Q2KI89|ARMC9_BOVIN LisH domain-containing protein ARMC9	GO:0036064;GO:0060271;GO:0097542;GO:0045880;GO:0005814
792c1f80a83728674f55918585d009e9	26	J	2.275818152610024	PalmatGasmat	Positive	O88994|MARC2_RAT Mitochondrial amidoxime reducing component 2	GO:0030151;GO:0022900;GO:0016021;GO:0030170;GO:0005739;GO:0051536;GO:0009055
99bdea8be9717ee4c9351c198d0993ad	26	J	2.399087354504083	PalmatGasmat	Positive	Q63340|DUS7_RAT Dual specificity protein phosphatase 7	GO:0017017;GO:0000188;GO:0005829;GO:0005654;GO:0004725;GO:0016301;GO:0005515;GO:0008579;GO:0006470;GO:0070373;GO:0048638;GO:2000026;GO:0051409;GO:0043065;GO:0042659;GO:1903035;GO:0040036;GO:0045926;GO:0061041;GO:0009953;GO:0051093;GO:0032102;GO:0022603;GO:0010033;GO:0030154;GO:1903853;GO:0016310;GO:0042493;GO:1900426;GO:0046329;GO:1900181;GO:0002119;GO:0008340;GO:1900182;GO:0046686;GO:0061387;GO:…
c4186019fce05be0678764054cabb164	26	J	2.14888790546093	PalmatGasmat	Positive	Q68F64|UN45B_XENLA Protein unc-45 homolog B {ECO:0000250|UniProtKB:Q8CGY6}	GO:0051879;GO:0061077
258f74fdb3c2328429d36a32a5852212	35	L	2.573874869463209	PalmatGasmat	Positive	Q7ZVL2|WDR24_DANRE WD repeat-containing protein 24	GO:0032008;GO:0061700;GO:0005765;GO:0005829;GO:0034198;GO:0010506
b17951e5e0e86cf3ec9a683f73b972bd	35	L	4.764872723959094	PalmatGasmat	Positive	Q0VCU7|SGCG_BOVIN Gamma-sarcoglycan	GO:0016012;GO:0060047;GO:0048738;GO:0042383;GO:0016021;GO:0048798;GO:0007525;GO:0007368
c3b8ea639a4cf50d15517874d9fc4f8e	26	J	3.76726590635399	PalmatGasmat	Positive	Q9VYN8|TENA_DROME Teneurin-a	NA
a24c4db1be05fa8ca961130712c5580c	26	J	2.2282400937514493	PalmatGasmat	Positive	Q8BJL1|FBX30_MOUSE F-box only protein 30	GO:0061630;GO:0016567;GO:0008270
59b017e5a7dc6f93b5de3f6757e8526c	26	J	3.1503587410056944	PalmatGasmat	Positive	Q9H0H5|RGAP1_HUMAN Rac GTPase-activating protein 1	GO:0000281;GO:0097149;GO:0005547;GO:0043014;GO:0032154;GO:0035556;GO:0051233;GO:0048487;GO:0000226;GO:0046872;GO:0030496;GO:0043015;GO:0031234;GO:0019901;GO:0005096;GO:0008017;GO:0005654;GO:0051988;GO:0000915;GO:0032467;GO:0007405;GO:0007283;GO:0000070;GO:0045995;GO:0043547;GO:0008272;GO:0070925
59b017e5a7dc6f93b5de3f6757e8526c	26	J	2.404141361679805	PalmatGasmat	Positive	Q9H0H5|RGAP1_HUMAN Rac GTPase-activating protein 1	GO:0000281;GO:0097149;GO:0005547;GO:0043014;GO:0032154;GO:0035556;GO:0051233;GO:0048487;GO:0000226;GO:0046872;GO:0030496;GO:0043015;GO:0031234;GO:0019901;GO:0005096;GO:0008017;GO:0005654;GO:0051988;GO:0000915;GO:0032467;GO:0007405;GO:0007283;GO:0000070;GO:0045995;GO:0043547;GO:0008272;GO:0070925
33b5aef3c169ea40b046fa66e6da809e	26	J	3.2440224946050997	PalmatGasmat	Positive	Q7ZYC4|ACBG2_XENLA Long-chain-fatty-acid--CoA ligase ACSBG2	GO:0047676;GO:0001676;GO:0005829;GO:0004467;GO:0005739;GO:0047617;GO:0016021
2ada75e7c53e93f51371f4567c43e375	26	J	2.383445306740116	PalmatGasmat	Positive	Q13042|CDC16_HUMAN Cell division cycle protein 16 homolog	GO:0000278;GO:0005680;GO:0061630;GO:0051301;GO:0044784;GO:0045842;GO:0005737;GO:0031145;GO:0016021;GO:0016567;GO:0032875;GO:0010087
2ce10ae7ec284b8af549bd3a9c898f01	26	J	2.6633931815928253	PalmatGasmat	Positive	Q32NR9|FRITZ_XENLA WD repeat-containing and planar cell polarity effector protein fritz homolog	GO:0097541;GO:0043587;GO:0050699;GO:0090521;GO:0002093;GO:0020037;GO:0042733;GO:1900027;GO:0010762;GO:0060021;GO:0051893;GO:0016324;GO:0005938;GO:0048471;GO:0005783;GO:0005794;GO:0016021;GO:0007224;GO:0055123;GO:0060541;GO:0001822;GO:0043010;GO:0060271;GO:0072358;GO:2000114;GO:0045184;GO:0016476;GO:0032185;GO:0032880;GO:0090163;GO:0060031;GO:0031398;GO:0006511;GO:0030001
c803b081b223befa668ade2aeb3732e9	26	J	3.8222267235296608	PalmatGasmat	Positive	P39963|CCNB3_CHICK G2/mitotic-specific cyclin-B3	GO:0010389;GO:0019901;GO:0042025;GO:0000079
749bec916738e39a0d0390bc6ccba730	35	L	2.357711692449904	PalmatGasmat	Positive	Q14DH7|ACSS3_MOUSE Acyl-CoA synthetase short-chain family member 3, mitochondrial	GO:0050218;GO:0019427;GO:0016021;GO:0003987;GO:0016208
2a023d8cc09a051611c7f7896d420d7d	26	J	3.6375632365120927	PalmatGasmat	Positive	Q8CDF7|EXD1_MOUSE piRNA biogenesis protein EXD1 {ECO:0000305}	GO:0008408;GO:0090305;GO:0003676
1bff9e0f84308c83d4dbed770d82da8a	35	L	6.5612167270225985	PalmatGasmat	Positive	Q96NW4|ANR27_HUMAN Ankyrin repeat domain-containing protein 27	GO:0003723;GO:0046872
2b0f7468efa0ec36c9803abcd03792bd	26	J	5.220733108077696	PalmatGasmat	Positive	P52171|IMA1_XENLA Importin subunit alpha-1	GO:0061608;GO:0006606;GO:0042025;GO:0008139;GO:0005643;GO:0005737;GO:0005654
e216167461711b18b3d6060a36770897	N37	E	2.725638956252693	PalmatGasmat	Positive	P49010|HEXC_BOMMO Chitooligosaccharidolytic beta-N-acetylglucosaminidase	GO:0004563;GO:0005975
e216167461711b18b3d6060a36770897	35	L	2.6551084349636027	PalmatGasmat	Positive	P49010|HEXC_BOMMO Chitooligosaccharidolytic beta-N-acetylglucosaminidase	GO:0004563;GO:0005975
3e21b8520ad48a5115bbc748637d7616	26	J	2.024638445530945	PalmatGasmat	Positive	O43592|XPOT_HUMAN Exportin-T	GO:0071528;GO:0008536;GO:0005634;GO:0000049;GO:0005737;GO:0012505;GO:0070013;GO:0004511;GO:0004672;GO:0031593;GO:0031967;GO:0070628;GO:0032991;GO:0043130;GO:0043204;GO:0030424;GO:0005524;GO:0016021;GO:0006585;GO:0006468;GO:0043161;GO:0055114
e7b3b6abf06125017812b3d6a8d0a04f	26	J	3.4751317565006317	PalmatGasmat	Positive	Q8AVN9|ZN346_XENLA Zinc finger protein 346 {ECO:0000250|UniProtKB:Q9R0B7}	GO:0008270;GO:0003676
3091c1df184193fc41fa3cc7d364a6d7	26	J	2.4098689307273102	PalmatGasmat	Positive	Q96GM5|SMRD1_HUMAN SWI/SNF-related matrix-associated actin-dependent regulator of chromatin subfamily D member 1	GO:0071564;GO:0071565;GO:0016514
c2ab99308ac3cb7d71824ccf3b57080c	35	L	2.445691612298922	PalmatGasmat	Positive	P53782|CCND2_XENLA G1/S-specific cyclin-D2	GO:0042025
4e01e9b4a0ded917b8ecf6e08d6d0b30	26	J	5.758833597008442	PalmatGasmat	Positive	Q5R9C9|ATF7_PONAB Cyclic AMP-dependent transcription factor ATF-7	GO:0003700;GO:0006355;GO:0005634;GO:0003677
786b4d23e0e55c4fd99cbcf0a3c29a26	35	L	13.760297409809457	PalmatGasmat	Positive	P0A651|Y3154_MYCBO Putative diacyglycerol O-acyltransferase Mb3154c	NA
e9e1abe53548e5339787b4093f47e732	26	J	3.078739903599318	PalmatGasmat	Positive	Q9NXG0|CNTLN_HUMAN Centlein	NA
e9e1abe53548e5339787b4093f47e732	26	J	2.516158823745297	PalmatGasmat	Positive	Q9NXG0|CNTLN_HUMAN Centlein	NA
08d8a55836e6039977dac0843d6f0d17	26	J	2.3156552429207125	PalmatGasmat	Positive	Q9Y217|MTMR6_HUMAN Myotubularin-related protein 6	GO:0052866;GO:0046856;GO:0005635;GO:0004725;GO:0035335;GO:0005737;GO:0016021;GO:0010506;GO:0046872
4a18c88176b83dbcdb5acfa32f598561	26	J	2.134558051720724	PalmatGasmat	Positive	Q96L93|KI16B_HUMAN Kinesin-like protein KIF16B	NA
a4f9d96241e4e13c8645bceb3f11a197	26	J	2.6175879277624747	PalmatGasmat	Positive	Q9H0A0|NAT10_HUMAN RNA cytidine acetyltransferase {ECO:0000255|HAMAP-Rule:MF_03211, ECO:0000305}	GO:0008080;GO:0016072;GO:0034470;GO:0005524
cb3aa7fb160cef33349e3a978463ffd0	26	J	2.0860841074252026	PalmatGasmat	Positive	Q6NU40|CTF18_XENLA Chromosome transmission fidelity protein 18 homolog	GO:0005524;GO:0005663;GO:1900264;GO:0006260;GO:0031390;GO:0005654;GO:0005829;GO:0003689;GO:0016021;GO:0032508;GO:0017116
0fe5a992c801897566068220731eb1f0	26	J	2.959526582776613	PalmatGasmat	Positive	Q7SZQ0|MBOA7_DANRE Lysophospholipid acyltransferase 7	GO:0016746;GO:0016021
765d0ece8e7b5aabc9868367968732c1	26	J	2.0040349496519925	PalmatGasmat	Positive	P26446|PARP1_CHICK Poly [ADP-ribose] polymerase 1	GO:0006471;GO:0003950;GO:0005634;GO:0005694;GO:0051287;GO:0008270;GO:0003677;GO:0070013;GO:0006302;GO:1990404;GO:0032040;GO:0097305;GO:0005737;GO:0070412;GO:0016021;GO:0030331;GO:0010613;GO:0033993;GO:0042826;GO:0009725;GO:0043015;GO:1904762;GO:0003723;GO:0001101;GO:0080135;GO:0051052;GO:0030592;GO:0048584;GO:0051901;GO:1990966;GO:0042769;GO:0010990;GO:0071294;GO:0023019;GO:0006979;GO:0045935;GO:…
11d5b78600767a1c3127ec9d06a16c4b	26	J	3.624080559396372	PalmatGasmat	Positive	Q9NS86|LANC2_HUMAN LanC-like protein 2	GO:0009789;GO:0010314;GO:0030864;GO:0070273;GO:0032266;GO:0005654;GO:0005829;GO:0003824;GO:0045892;GO:0005886;GO:0016021
332ec0415437080ef0530ddd1bc3ddea	35	L	6.07556681496956	PalmatGasmat	Positive	P0C6R2|ARMC2_BOVIN Armadillo repeat-containing protein 2	NA
73c505bab84aa48b1c0ad78ea0fb7ade	26	J	2.5924604281803063	PalmatGasmat	Positive	P26818|ARBK2_BOVIN Beta-adrenergic receptor kinase 2	GO:0004703;GO:0006468;GO:0005737;GO:0007165;GO:0016020;GO:0071944;GO:0005524;GO:0042429;GO:1901046;GO:0031755;GO:0060160;GO:0040010;GO:0050254;GO:0035091;GO:1902074;GO:0003755;GO:0042048;GO:2001259;GO:0006972;GO:0050921;GO:0031623;GO:0032501;GO:0008016;GO:0008277;GO:0006935;GO:0045988;GO:0022401;GO:1903523;GO:0048856;GO:0018210;GO:0018209;GO:0030154;GO:0045880;GO:0019079;GO:0046718;GO:0009584;GO:…
600a4c54e93fc8f5c9323f5b4b6b8590	26	J	2.664952154287889	PalmatGasmat	Positive	O55125|NIPS1_MOUSE Protein NipSnap homolog 1	GO:0005741;GO:0007005;GO:0005515;GO:0006119;GO:1901843;GO:0016021
d27ff92ca2dc6ffa25b7d6c9451cf014	35	L	2.472713365952736	PalmatGasmat	Positive	Q6PDK2|KMT2D_MOUSE Histone-lysine N-methyltransferase 2D	GO:0007179;GO:0005667;GO:0003700;GO:0005634;GO:0006355
f979f28a61cb65e9bbbcd5eac436c708	26	J	3.376771435176665	PalmatGasmat	Positive	P43069|CDC25_CANAL Cell division control protein 25	NA
9cd6f05c8fd644f7eba7dfa89b779e51	26	J	2.9129313759719606	PalmatGasmat	Positive	Q8TEP8|CE192_HUMAN Centrosomal protein of 192 kDa	GO:0090222;GO:0000242;GO:0019902;GO:0071539;GO:0005829;GO:0051298;GO:0090307;GO:0010923;GO:0009617;GO:0044419
0f0084d1f44276d6cfb334238f7c346a	32	K	2.043493283744439	PalmatGasmat	Positive	Q5E9H9|ABHDA_BOVIN Mycophenolic acid acyl-glucuronide esterase, mitochondrial	GO:0016787
ae93d8ce8d3b4a88b83bb7af56967833	26	J	3.1954222774178644	PalmatGasmat	Positive	Q3SX40|PDLI7_BOVIN PDZ and LIM domain protein 7	NA
0cdf60ac4a80c70d5683885e651d424c	26	J	3.41128282233816	PalmatGasmat	Positive	Q16549|PCSK7_HUMAN Proprotein convertase subtilisin/kexin type 7	GO:0004252;GO:0030173;GO:0006508;GO:0051604;GO:0048840;GO:0001654;GO:0005802;GO:0007420;GO:0043009;GO:0005788;GO:0042445;GO:0006518
c4225a02503733e3200fee7f87998a3f	26	J	3.322193030955098	PalmatGasmat	Positive	Q99J45|NRBP_MOUSE Nuclear receptor-binding protein	GO:0004672;GO:0006468;GO:0012505;GO:0005829;GO:0005938;GO:0005524;GO:0043231;GO:0016021;GO:0036335;GO:0006888;GO:0008361;GO:0042803;GO:0042127;GO:0009306;GO:0035556
b1e88f2794297eb5b6a6d8abdeeb9519	26	J	2.4319795907896493	PalmatGasmat	Positive	Q9FWW9|GSXL2_ARATH Flavin-containing monooxygenase FMO GS-OX-like 2	GO:0004499;GO:0055114;GO:0005773;GO:0000781;GO:0050661;GO:0019758;GO:0050660;GO:0050832;GO:0016021;GO:0019760;GO:0005634;GO:0090332;GO:0080105;GO:0080104;GO:0080102;GO:0080106;GO:0006182;GO:0080103;GO:0080107;GO:0044419;GO:0070026;GO:0004383;GO:0071918;GO:0015204;GO:0019825;GO:0031151;GO:0034729;GO:2000677;GO:0006348;GO:0000077;GO:0006281
768ea79910cd0e980b3309a3e7b1d3ca	26	J	2.0585543114322267	PalmatGasmat	Positive	A7SUU7|SCC4_NEMVE MAU2 chromatid cohesion factor homolog	GO:0007064;GO:0032116;GO:0047485;GO:0016604;GO:0003690;GO:0000785;GO:0034086;GO:0071921;GO:0016021;GO:0051301;GO:0000122
21017517c85da59550443bb83dedf9e7	26	J	2.262365367490185	PalmatGasmat	Positive	Q28FT4|MCES_XENTR mRNA cap guanine-N7 methyltransferase	GO:0004482;GO:0106005;GO:0042025;GO:0006370;GO:0005634;GO:0003723;GO:0005845;GO:0003899;GO:0043235;GO:0016274;GO:0034708;GO:0003677;GO:0070013;GO:0005525;GO:1990830;GO:0043232;GO:0016773;GO:0016301;GO:0016021;GO:0006351;GO:0035246;GO:0006886;GO:0005975;GO:0016310
c216207dbdeebd91f9e1fe8ce1b9653a	26	J	2.040834549779692	PalmatGasmat	Positive	Q19425|S38A9_CAEEL Sodium-coupled neutral amino acid transporter 9 homolog	GO:0015181;GO:1903826;GO:0016021
b8a6376ea08963de9cb1d36242e28d53	26	J	2.8638988362010886	PalmatGasmat	Positive	Q99M03|RWD2B_MOUSE RWD domain-containing protein 2B	GO:0016021
d942101e9f3fb775ddbcd22de66bfbaf	35	L	4.34773065804589	PalmatGasmat	Positive	Q0V989|CC85C_XENTR Coiled-coil domain-containing protein 85C	GO:0001843;GO:0005815;GO:0005912;GO:0005634;GO:0005737;GO:0045599;GO:0030308;GO:0045892
b61e74395a6203e1f6bdd87428df387d	35	L	2.220617535636306	PalmatGasmat	Positive	B3EWZ6|MLRP2_ACRMI MAM and LDL-receptor class A domain-containing protein 2	GO:0004222;GO:0006508;GO:0005669;GO:0018996;GO:0008270;GO:0016573;GO:0017025;GO:0004402;GO:0045944;GO:0016020;GO:0043565
f06c20af50b29d20e0c68801bbdf8ee7	26	J	2.202223440297403	PalmatGasmat	Positive	Q8BHI9|NIM1_MOUSE Serine/threonine-protein kinase NIM1	GO:0004674;GO:0006468;GO:0016021;GO:0005634;GO:0005524;GO:0005737;GO:0035556;GO:0000287;GO:0000226;GO:0050321
f16e7013533f1ec2e3dcfd38ed3cd407	26	J	2.039691933841162	PalmatGasmat	Positive	Q149F1|RUSD2_MOUSE RNA pseudouridylate synthase domain-containing protein 2	GO:0009982;GO:0001522;GO:0003723;GO:0008270
60f3eb3f2893b56172fcd426431b4cca	26	J	2.171076256353036	PalmatGasmat	Positive	Q8K2C8|GPAT4_MOUSE Glycerol-3-phosphate acyltransferase 4 {ECO:0000312|MGI:MGI:2142716}	GO:0016746;GO:0016021
e3ac0a49d47804d1a8316a3a4e6ae541	26	J	2.6628516384519627	PalmatGasmat	Positive	Q76MY7|CYH2_CHLAE Cytohesin-2	GO:0005086;GO:0032012;GO:0005886;GO:0055113
f9154c135d88cb81fd2723789c3b15bf	26	J	2.0796835681341124	PalmatGasmat	Positive	Q3U1V8|M3K9_MOUSE Mitogen-activated protein kinase kinase kinase 9	GO:0004672;GO:0006468;GO:0005524
14e6a695c65e6ad57acbdb74a90d0411	35	L	2.4614673373431897	PalmatGasmat	Positive	Q7ZUV7|EMSY_DANRE BRCA2-interacting transcriptional repressor EMSY {ECO:0000250|UniProtKB:Q7Z589}	NA
68a13834f12d6ed286f2e0b68c24ae51	26	J	3.789918751398929	PalmatGasmat	Positive	Q9R049|AMFR_MOUSE E3 ubiquitin-protein ligase AMFR	GO:0016021;GO:0000209;GO:0061630;GO:0034976;GO:0005783;GO:0034620;GO:0000151;GO:0005829;GO:0006511;GO:0007165
4f81c0e54d61a7f8919f6a8c9a27e622	35	L	5.368361324658095	PalmatGasmat	Positive	Q5XIA3|TYW4_RAT tRNA wybutosine-synthesizing protein 4	GO:0008168;GO:0032259;GO:0005829;GO:0031591;GO:0140101;GO:0140096;GO:0018410;GO:0008213
c093a6f302f4b00003f15bb3059f3455	32	K	2.124700996213703	PalmatGasmat	Positive	P48728|GCST_HUMAN Aminomethyltransferase, mitochondrial {ECO:0000305}	GO:0004047;GO:0006546;GO:0005739;GO:0008483;GO:0004375;GO:0016021;GO:0032259;GO:0006730;GO:0055114
d3add539aa07bc0f5165d060d234823e	26	J	4.393822122826158	PalmatGasmat	Positive	Q6PCD5|RFWD3_HUMAN E3 ubiquitin-protein ligase RFWD3	GO:0036297;GO:0004842;GO:0005634;GO:0016567;GO:0004672;GO:0005524;GO:0016874;GO:0007166;GO:0006468
048f84c1b314c69e1a96f1cd91bef7f3	26	J	2.7602313630040274	PalmatGasmat	Positive	Q5ZKG2|BRD7_CHICK Bromodomain-containing protein 7	GO:0042025;GO:0003677;GO:0046872
bf4c2247028ceacac74df9fc135a627e	26	J	2.3121427123294236	PalmatGasmat	Positive	Q5F3K0|TTC27_CHICK Tetratricopeptide repeat protein 27	GO:0004828;GO:0006434;GO:0005524
d6f49fd4143f610f73884cdbfe23183d	35	L	2.436918881161048	PalmatGasmat	Positive	P48597|IF4E_XENLA Eukaryotic translation initiation factor 4E	GO:0003743;GO:0006413;GO:0016281;GO:0048471;GO:0005845;GO:0031370;GO:0016442;GO:0070491;GO:0000340;GO:0010494;GO:0000932;GO:0033391;GO:0019899;GO:0098978;GO:0005829;GO:0098794;GO:0030054;GO:0140245;GO:0000082;GO:0099547;GO:0045931;GO:0070062;GO:0099170;GO:0071549;GO:0001662;GO:0019827;GO:0045665;GO:0017148;GO:0030324;GO:0010507;GO:0071427;GO:0051028;GO:0016032
6fbcaa3b0fc0f2f74787dc7bffd931b8	26	J	3.195484410466598	PalmatGasmat	Positive	Q9NQX3|GEPH_HUMAN Gephyrin {ECO:0000303|PubMed:10839351}	GO:0032324;GO:0061598;GO:0099634;GO:0006777;GO:0030425;GO:0061599;GO:0097112;GO:0008940;GO:0007529;GO:0043546;GO:0072579;GO:0018315;GO:0030054;GO:0098953;GO:0005524;GO:0005829;GO:0099645;GO:1902414;GO:0014069;GO:0046872;GO:0005856;GO:0005515;GO:0034330;GO:0016021;GO:0010038;GO:0055114
80f17a095e928033aea99a94f2519de8	26	J	2.2315873230563668	PalmatGasmat	Positive	Q6ZMI0|PPR21_HUMAN Protein phosphatase 1 regulatory subunit 21	GO:0005769
10cfa365525c004daa2c12beacfdf523	26	J	2.22605467550577	PalmatGasmat	Positive	Q6NVC5|MIRO1_DANRE Mitochondrial Rho GTPase 1-A	GO:0031307;GO:0007005;GO:0005509;GO:0003924;GO:0005525;GO:0047497;GO:1905710;GO:0097190;GO:0005654;GO:0005623;GO:0006839;GO:0005515;GO:0005829;GO:0010821;GO:0007266;GO:0005743;GO:0061024;GO:0019725;GO:0005886;GO:0051056
37bbbc0f9231540b532db1b81ee389cc	26	J	2.9022922990293516	PalmatGasmat	Positive	P97390|VPS45_MOUSE Vacuolar protein sorting-associated protein 45	GO:0006904;GO:0010008;GO:0005515;GO:0000139;GO:1902746;GO:0008021;GO:0030054;GO:0015031;GO:0016021
419684396551d1dc56119b278d68d345	35	L	2.1352534689449647	PalmatGasmat	Positive	A7RM45|LMBD1_NEMVE Probable lysosomal cobalamin transporter	GO:0005158;GO:0045334;GO:0005764;GO:0005886;GO:0016021
b10a898071da71a7cb7aa5090a0b82b9	26	J	2.8718292597365407	PalmatGasmat	Positive	O75191|XYLB_HUMAN Xylulose kinase	GO:0004856;GO:0042732;GO:0005829;GO:0046835;GO:0005997
e274e07e269ccc79a97c14780a8a02bf	26	J	3.0730367353813244	PalmatGasmat	Positive	Q5ZMM3|RHG15_CHICK Rho GTPase-activating protein 15	GO:0007165;GO:0005096;GO:0043547
ebe30d5c78a5aeabaee14be2e9143a34	35	L	2.446731851395716	PalmatGasmat	Positive	P12111|CO6A3_HUMAN Collagen alpha-3(VI) chain	NA
fcc190e2856878976026fc1f68ccd20b	26	J	2.7592462256115935	PalmatGasmat	Positive	Q28CQ7|SUV92_XENTR Histone-lysine N-methyltransferase SUV39H2	GO:0018024;GO:0034968;GO:0005634;GO:0046872
fcc190e2856878976026fc1f68ccd20b	26	J	2.05713132232087	PalmatGasmat	Positive	Q28CQ7|SUV92_XENTR Histone-lysine N-methyltransferase SUV39H2	GO:0018024;GO:0034968;GO:0005634;GO:0046872
4ca12b1782d9fa991dc70910289bd712	26	J	4.884147989191918	PalmatGasmat	Positive	Q80UM7|MOGS_MOUSE Mannosyl-oligosaccharide glucosidase	GO:0004573;GO:0009311;GO:0005783;GO:0016021;GO:0006487;GO:0005789;GO:0070062;GO:0006457
3535ac5ffad1bc1986577379bb372461	26	J	2.221452209996411	PalmatGasmat	Positive	Q5U3U3|CPT2_DANRE Carnitine O-palmitoyltransferase 2, mitochondrial	GO:0016746;GO:0120162;GO:0005730;GO:0005654;GO:0001701;GO:0005739;GO:0006635;GO:0019866;GO:0006853;GO:0019216
85ee5d9ec6243227aff506ba4fd0a1a9	26	J	2.155861169098595	PalmatGasmat	Positive	O14562|UBFD1_HUMAN Ubiquitin domain-containing protein UBFD1	GO:0045296;GO:0006508;GO:0008233;GO:0003723
85ee5d9ec6243227aff506ba4fd0a1a9	26	J	3.1558817557031875	PalmatGasmat	Positive	O14562|UBFD1_HUMAN Ubiquitin domain-containing protein UBFD1	GO:0045296;GO:0006508;GO:0008233;GO:0003723
5b9a7efd9a6ef0d906d347ab10e1df6f	26	J	2.150209016324752	PalmatGasmat	Positive	Q08DP0|PGM1_BOVIN Phosphoglucomutase-1	GO:0016868;GO:0005975;GO:0005829;GO:0000287;GO:0006112;GO:0044282;GO:1901575;GO:0034645
fdff72b831ae6f50fd607ec270ae2eb9	26	J	2.157989782516165	PalmatGasmat	Positive	Q62661|HBP1_RAT HMG box-containing protein 1	NA
f33377272abca1118ef4f2d64605ca0c	26	J	2.266807657851524	PalmatGasmat	Positive	P51612|XPC_MOUSE DNA repair protein complementing XP-C cells homolog	GO:0003684;GO:0006289;GO:0005634
3b80b6d8a098c2dd66da14013310a849	26	J	2.2323751707033	PalmatGasmat	Positive	Q9P2C4|TM181_HUMAN Transmembrane protein 181	GO:0015643;GO:0009405;GO:0016021
daa11b142d9697332d16f9c8f49db3d2	26	J	3.301452047665026	PalmatGasmat	Positive	Q8CFE5|BTBD7_MOUSE BTB/POZ domain-containing protein 7	GO:0061138;GO:0005634;GO:0060693;GO:0007275
608a0718fb2d9a2928ec52b79cefedec	35	L	16.188103324033605	PalmatGasmat	Positive	P07090|CALB2_CHICK Calretinin	GO:0005509;GO:0099509;GO:0043195;GO:1900271;GO:0030425;GO:0030054;GO:0005829;GO:0005623;GO:0005634
e4f667a8d257990f2c3dcbc5a198ea46	26	J	3.8948168507126923	PalmatGasmat	Positive	Q8LGG8|USPAL_ARATH Universal stress protein A-like protein	GO:0005737
e4f667a8d257990f2c3dcbc5a198ea46	35	L	3.0826159163949884	PalmatGasmat	Positive	Q8LGG8|USPAL_ARATH Universal stress protein A-like protein	GO:0005737
569ea6843611f03fe816eee4984777a0	32	K	4.678895288926989	PalmatGasmat	Positive	P48740|MASP1_HUMAN Mannan-binding lectin serine protease 1	NA
ca5ae6f543a62ffd2350059dc754e708	26	J	2.3592440827933743	PalmatGasmat	Positive	Q0VBZ0|CSK_BOVIN Tyrosine-protein kinase CSK	GO:0004713;GO:0018108;GO:0005911;GO:0060368;GO:0034236;GO:0034332;GO:0045121;GO:0042997;GO:0070064;GO:0070062;GO:0019903;GO:0005886;GO:0002250;GO:0005737;GO:0042802;GO:0010989;GO:0005524;GO:0045779;GO:0050765;GO:0032715;GO:0008022;GO:0008285;GO:0046872;GO:0070373;GO:0048709;GO:0071375;GO:0043406;GO:0046777;GO:0033673;GO:0007420;GO:0050863;GO:0031294;GO:0050852;GO:1903039;GO:0035556
c7b5dc1e76bdd7ac1e7f464d3adf2f73	26	J	2.3723188700280464	PalmatGasmat	Positive	Q9NU22|MDN1_HUMAN Midasin	GO:0000027;GO:0016887;GO:0005634;GO:0005524;GO:0045111;GO:0005829;GO:0030687;GO:0070013;GO:0006364;GO:0016021
d3408b7e2a6257bf8d6afb27efcefa64	26	J	4.4705060022484275	PalmatGasmat	Positive	Q9UBJ2|ABCD2_HUMAN ATP-binding cassette sub-family D member 2	GO:0000038;GO:0005777;GO:0042626;GO:0006635;GO:0016887;GO:0031903;GO:0005524;GO:0016021;GO:0005739;GO:0032000;GO:0042803;GO:0005324;GO:0055085;GO:2001280;GO:1990535;GO:1900016;GO:1903427;GO:0043217;GO:0009617;GO:0015909;GO:0001676;GO:0044419
520d75baf01cf509565bd51d80eedf3b	26	J	2.57918487986271	PalmatGasmat	Positive	Q5NC05|TTF2_MOUSE Transcription termination factor 2	GO:0008270;GO:0005829;GO:0006353;GO:0008380;GO:0005524;GO:0005681;GO:0006397;GO:0008023;GO:0006366;GO:0016021;GO:0004386;GO:0008094;GO:0003677;GO:0005515
255266048f42c2af86c6c44e0b811c31	26	J	2.146065837225423	PalmatGasmat	Positive	O08658|NUP88_RAT Nuclear pore complex protein Nup88	GO:0000056;GO:0017056;GO:0000055
671e3aa3f99eafcfd366471f88219ffb	26	J	2.481500087803173	PalmatGasmat	Positive	D4A770|CL004_RAT Protein C12orf4 homolog	NA
c93c35eefb4f32871dae9eb0c16e3581	26	J	2.7880119577122846	PalmatGasmat	Positive	Q5I0B9|ATG16_XENTR Autophagy-related protein 16	GO:0000421;GO:0016236;GO:0051020;GO:0042802;GO:0007033;GO:0005930;GO:0006501;GO:0070925;GO:0022038;GO:0039689;GO:0021695;GO:0021766;GO:0034045;GO:0010506;GO:0005829;GO:0031331;GO:0098542;GO:0060786;GO:0034613;GO:0035096;GO:0035883;GO:0005980;GO:0007154;GO:0042594;GO:0051716;GO:0071496;GO:0023052;GO:0015031
96d559cedc225ee719b246cdd2f8fcb5	35	L	3.604519887655484	PalmatGasmat	Positive	Q3MHQ7|TM86A_BOVIN Lysoplasmalogenase-like protein TMEM86A	GO:0016021
01ac24414a7aaec71e42830ca0384301	26	J	2.2977313156671064	PalmatGasmat	Positive	A1Z9A8|PTCD3_DROME Protein PTCD3 homolog, mitochondrial	GO:0043024;GO:0032543;GO:0005739;GO:0019843
84d846ee0c383da5bab59ff565147a0e	26	J	2.127078450758745	PalmatGasmat	Positive	Q03701|CEBPZ_HUMAN CCAAT/enhancer-binding protein zeta	GO:0042254;GO:0001228;GO:0005634;GO:0000978;GO:0045944;GO:0005886;GO:0016021;GO:0004930;GO:0003723;GO:0006366;GO:0007186
07d93e88d4ca6979c472c7ed77848642	26	J	4.257038986789822	PalmatGasmat	Positive	Q8R5C8|ZMY11_MOUSE Zinc finger MYND domain-containing protein 11	NA
ca5c04f3fa5b7af8949ead69ddce1436	26	J	2.08744735365478	PalmatGasmat	Positive	Q8K1Q0|NMT1_RAT Glycylpeptide N-tetradecanoyltransferase 1	GO:0004379;GO:0018377;GO:0019898;GO:0005829;GO:0006498;GO:0005794;GO:0005886;GO:0004708;GO:0004674;GO:0018201;GO:0000790;GO:0005087;GO:0015630;GO:0000062;GO:0003682;GO:0008017;GO:0043657;GO:0001701;GO:0042180;GO:0000187;GO:0031098;GO:0000165;GO:0007346;GO:0031291;GO:0022400;GO:0090169;GO:0018105;GO:0051783;GO:0075733;GO:0007010
50a7d387292fc17a36ac59e486721d24	26	J	2.2537176857717522	PalmatGasmat	Positive	Q5ZLM0|CDC73_CHICK Parafibromin	GO:0016593;GO:0006368;GO:0000993;GO:0016570;GO:0021529;GO:0030218;GO:0034243;GO:0005829;GO:0016021;GO:0032786;GO:0031124;GO:0031442;GO:0048147;GO:0045944;GO:0051301;GO:0031648;GO:1902808;GO:0045638;GO:2000134;GO:0050680;GO:0030177;GO:0043631;GO:0006513;GO:0000122;GO:0001711;GO:0071222;GO:0019827;GO:0001558;GO:0022618;GO:0043066;GO:0044419
4a8632a834b4f6bb8e3ec1edea1e1369	26	J	2.4765892069842383	PalmatGasmat	Positive	Q4R381|EZH2_MACFA Histone-lysine N-methyltransferase EZH2	GO:0008168;GO:0032259;GO:0035098;GO:0016570;GO:0000790;GO:0018205;GO:0008213;GO:0140096;GO:0003677;GO:0005515;GO:0035186;GO:1902692;GO:0031062;GO:0007411;GO:0016458;GO:0045892
740a87859f9da74b7e54c88a41e8cb71	26	J	2.515651506316578	PalmatGasmat	Positive	O54826|AF10_MOUSE Protein AF-10	GO:0046872;GO:0007482;GO:0005634;GO:0007526;GO:0002168;GO:0007591;GO:0003700;GO:0016021;GO:0006355
ea5255ce3673a443997ea1e3e00f8894	26	J	2.290847454835064	PalmatGasmat	Positive	Q0VFZ6|CC173_HUMAN Coiled-coil domain-containing protein 173	NA
5969a60bc4467b7925b98e8be19ac593	26	J	2.8338210499880976	PalmatGasmat	Positive	O43151|TET3_HUMAN Methylcytosine dioxygenase TET3	NA
3a6942152378eecfcb003de4e353722c	26	J	3.5569050715637633	PalmatGasmat	Positive	O75419|CDC45_HUMAN Cell division control protein 45 homolog	GO:0006270;GO:0005813;GO:0003688;GO:0003682;GO:0051301;GO:0005654;GO:0003697;GO:0036387;GO:0031298;GO:0022857;GO:1902977;GO:0031938;GO:1900087;GO:0016021;GO:0000727;GO:0055085
e2e62166c4cdf8183adad9da34bdc47e	26	J	2.419001033007874	PalmatGasmat	Positive	D4A666|UBN2_RAT Ubinuclein-2	GO:0005634;GO:0006325;GO:0005923;GO:0065004;GO:0006323;GO:0070013;GO:0016021
74e8a37688ac2069304f904df0f39725	26	J	2.2432461459099184	PalmatGasmat	Positive	Q8WNR0|COPT1_PIG High affinity copper uptake protein 1	GO:0005375;GO:0035434;GO:0016021;GO:0005623;GO:0005886;GO:0006878
9fdd56014cdb264f09d4d879eafb3db7	26	J	13.5445674026177	PalmatGasmat	Positive	O02722|TIMP1_HORSE Metalloproteinase inhibitor 1	GO:0008191;GO:0010951;GO:0005576;GO:0007219
4a6b64c35d61551a55f3622591b8fac3	26	J	2.5413603164273266	PalmatGasmat	Positive	Q5R8I6|TBC23_PONAB TBC1 domain family member 23	GO:0042147;GO:0005829;GO:0071203;GO:0005802;GO:0031410;GO:0099041;GO:1990403;GO:0005623;GO:0032755;GO:0032680;GO:0016021;GO:0050727;GO:0007420;GO:0031175;GO:0006807
0a59dd17cd307a056dbc4df34e4a45eb	26	J	2.835047550224267	PalmatGasmat	Positive	Q62599|MTA1_RAT Metastasis-associated protein MTA1	GO:0003682;GO:0005634;GO:0006355;GO:0043565;GO:0008270;GO:0017053;GO:0001103;GO:1904949;GO:0003713;GO:0005874;GO:0000785;GO:1902499;GO:0003714;GO:0010212;GO:0035326;GO:0001012;GO:0043161;GO:0005829;GO:0012505;GO:0006302;GO:0003690;GO:0070013;GO:0042826;GO:0031967;GO:1903508;GO:0040029;GO:1903507;GO:0043153;GO:0045475;GO:0033363;GO:0031110;GO:0032922;GO:0016575;GO:2000113;GO:0010629
30ccf7269a106f9806657a497fa20831	26	J	3.366449531552836	PalmatGasmat	Positive	P25183|RCC1_XENLA Regulator of chromosome condensation	GO:0045499;GO:0048843;GO:0005615;GO:0030215;GO:0005887;GO:0050919;GO:0001755;GO:0071526;GO:0007411;GO:0030335
1e640a483864e235338ff1dd93e4b1b0	26	J	2.5898960479903264	PalmatGasmat	Positive	Q966L5|SRRT_CAEEL Serrate RNA effector molecule homolog	GO:0006397;GO:0004865;GO:0005654;GO:0003676;GO:0005737;GO:0016021;GO:0032515;GO:0032991;GO:0031053;GO:0097150;GO:0050769;GO:0006355
c0df1cb72cb488862c0a0bcbd353e641	26	J	2.164883132840489	PalmatGasmat	Positive	F7BJB9|MORC3_MOUSE MORC family CW-type zinc finger protein 3 {ECO:0000250|UniProtKB:Q14149}	GO:0048147;GO:0008270;GO:0016605;GO:0051457;GO:0007569;GO:0018105;GO:0003723;GO:0050821;GO:0016363;GO:0009791;GO:0016032
d1fe697ea5b726b8d26368027fe1ccef	35	L	2.996737985609749	PalmatGasmat	Positive	Q9DAN9|CQ105_MOUSE Uncharacterized protein C17orf105 homolog	NA
d1fe697ea5b726b8d26368027fe1ccef	26	J	3.1191402757137245	PalmatGasmat	Positive	Q9DAN9|CQ105_MOUSE Uncharacterized protein C17orf105 homolog	NA
7006045e14ec899f2558ddb295e3215e	26	J	2.184862909104075	PalmatGasmat	Positive	Q80ZK9|WDTC1_MOUSE WD and tetratricopeptide repeats protein 1	GO:0045717;GO:0042826;GO:0005829;GO:0042393;GO:0005623;GO:0004857;GO:0005634;GO:0080008;GO:0035264;GO:0032869;GO:0008361;GO:0001701;GO:0000122;GO:0055082;GO:0043086;GO:0006006;GO:0016567
4bb7b230b46c5783619645bbd29a160e	N37	E	2.003155920021822	PalmatGasmat	Positive	Q9VZS6|NSMA_DROME Putative neutral sphingomyelinase	GO:0016021;GO:0003676
30d78a2ea7a7a29c5ef1bbf61547069a	26	J	3.1072374174710755	PalmatGasmat	Positive	O54956|DPOE2_MOUSE DNA polymerase epsilon subunit 2	GO:0008622;GO:0003887;GO:0006261;GO:0071897;GO:0003677;GO:0005515;GO:0016604;GO:0005615;GO:0016021;GO:0006301;GO:0000082;GO:0000723
264be2cac44c1398d5b9c613e9904036	26	J	3.296537996426184	PalmatGasmat	Positive	Q6P886|DBR1_XENTR Lariat debranching enzyme	GO:0006397;GO:0008419;GO:0005654;GO:0000375;GO:0003723;GO:0046872;GO:0016021;GO:0090502;GO:0009793
264be2cac44c1398d5b9c613e9904036	26	J	2.326696449757389	PalmatGasmat	Positive	Q6P886|DBR1_XENTR Lariat debranching enzyme	GO:0006397;GO:0008419;GO:0005654;GO:0000375;GO:0003723;GO:0046872;GO:0016021;GO:0090502;GO:0009793
bba51e026cdef08751e175583609a094	26	J	2.8816014950894324	PalmatGasmat	Positive	Q9Z2N8|ACL6A_MOUSE Actin-like protein 6A	GO:0042551;GO:0016514;GO:0003682;GO:0016358;GO:0071565;GO:0003713;GO:0005200;GO:0006338;GO:0005515;GO:0035267;GO:0043967;GO:0006357;GO:0021510;GO:0006333;GO:1903508;GO:0007010
621f57e98440344efaa29e2a576e983a	26	J	3.3022491018489677	PalmatGasmat	Positive	Q8BM54|MYLIP_MOUSE E3 ubiquitin-protein ligase MYLIP	GO:0005856;GO:0008092;GO:0010989;GO:0032803;GO:0061630;GO:0031648;GO:0042632;GO:0010977;GO:0016874;GO:0045732;GO:0006511;GO:0016567
58aad33c09641648e9c1385c1c2723a3	32	K	2.5397958591435463	PalmatGasmat	Positive	Q9H0C1|ZMY12_HUMAN Zinc finger MYND domain-containing protein 12	GO:0004930;GO:0007186;GO:0016021;GO:0005622;GO:0046872
58aad33c09641648e9c1385c1c2723a3	26	J	2.0931201189920756	PalmatGasmat	Positive	Q9H0C1|ZMY12_HUMAN Zinc finger MYND domain-containing protein 12	GO:0004930;GO:0007186;GO:0016021;GO:0005622;GO:0046872
17c203dfc172023fb408837632fe21d3	26	J	2.264597683453634	PalmatGasmat	Positive	Q2TBV5|TF2H2_BOVIN General transcription factor IIH subunit 2	GO:0000439;GO:0006289;GO:0008270;GO:0005675;GO:0006351;GO:0003676;GO:0004146;GO:0016021;GO:0006357;GO:0046654;GO:0001120;GO:0035556;GO:0055114
7f496c7484e3aae41d64d1511ab758c6	26	J	2.885629445401058	PalmatGasmat	Positive	Q9BRS8|LARP6_HUMAN La-related protein 6	GO:1990904;GO:0006396;GO:0003723;GO:0005634;GO:0016021
4b0a766c3fd54cc31e2d46cbbfd4a3df	26	J	2.602702544924051	PalmatGasmat	Positive	Q6NUQ1|RINT1_HUMAN RAD50-interacting protein 1	GO:0048193;GO:0005783
3ab40a1e8180e34a1184c1438e7c991c	26	J	2.1674318171970897	PalmatGasmat	Positive	Q9R0Q9|MPU1_MOUSE Mannose-P-dolichol utilization defect 1 protein	GO:0006488;GO:0016021;GO:0005515;GO:0005789;GO:0009312;GO:0006457
e7e189bafbf6f8ca89bb1e62a31617b7	26	J	2.8180660895390464	PalmatGasmat	Positive	Q13887|KLF5_HUMAN Krueppel-like factor 5	GO:0001227;GO:0000122;GO:0016235;GO:0005654;GO:0000978;GO:0005829;GO:0043249;GO:0003682;GO:0000790;GO:0046872;GO:0061966;GO:0021684;GO:0021702
efb18ac91029af22a43c84689737785d	35	L	2.0954343985299633	PalmatGasmat	Positive	Q66II5|T3HPD_XENTR Trans-L-3-hydroxyproline dehydratase	GO:0050346
8106604dc7b2cc1cd7a1b61c85ebaa55	26	J	3.2125720928699386	PalmatGasmat	Positive	A8WIP6|CDK20_DANRE Cyclin-dependent kinase 20	GO:0004674;GO:0006468;GO:0005654;GO:0005524;GO:0005929;GO:0060271;GO:0005737;GO:0097472;GO:0051726;GO:0005515;GO:0051301;GO:0007275;GO:0007049
26382438a5c7aaad062df323dae9e89f	35	L	2.1522980760550237	PalmatGasmat	Positive	Q7TQA3|RDHE2_MOUSE Epidermal retinol dehydrogenase 2	GO:0016491;GO:0055114;GO:0005811;GO:0016021
ac8d6cf9b37b87f0a58a3939b42571e3	26	J	3.557397060814698	PalmatGasmat	Positive	P28025|KI11B_XENLA Kinesin-like protein KIF11-B	GO:0003777;GO:0007018;GO:0005874;GO:0008017;GO:0090307;GO:0005524;GO:0005819;GO:0005871;GO:0005634;GO:0051726;GO:0001525;GO:0005829;GO:0016021;GO:0042623;GO:0019901;GO:0022008;GO:0005509;GO:0007100;GO:0070507;GO:0051783;GO:0051301;GO:0007154
c33f3cf6c8a112158ca514af25a57b69	26	J	3.045829427408077	PalmatGasmat	Positive	Q5R495|OXSR1_PONAB Serine/threonine-protein kinase OSR1	GO:0004674;GO:0006468;GO:0016021;GO:0005524;GO:0035556
f7b9e0e35cd69d838b71e998d1518907	26	J	2.4698414500148687	PalmatGasmat	Positive	O93610|DPOD2_XENLA DNA polymerase delta subunit 2	GO:0006260;GO:0003677;GO:0043625;GO:0003887;GO:0005654;GO:0005515;GO:0022616;GO:0071897;GO:0016035;GO:0016021;GO:1903047
6b480c5bd0f1a7865e626e64ec963cee	26	J	2.6756807027615688	PalmatGasmat	Positive	P33610|PRI2_MOUSE DNA primase large subunit	GO:0006269;GO:0003896;GO:0005658;GO:0051539;GO:0003677;GO:0046872;GO:0005005;GO:0005262;GO:0043235;GO:0019899;GO:0043005;GO:0001745;GO:0005635;GO:0005887;GO:0000278;GO:0048013;GO:0007411;GO:0033674;GO:0070588;GO:0018108;GO:0006302
20f2d2d512a00da9100634efffdf6438	26	J	2.0675633189870504	PalmatGasmat	Positive	C0HBT3|RN146_SALSA E3 ubiquitin-protein ligase rnf146	GO:0072572;GO:0016055;GO:0005829;GO:0061630;GO:0005634;GO:0016567;GO:0008270;GO:0070013;GO:0005886;GO:0016874;GO:0003677;GO:0090263;GO:0006511;GO:0031648;GO:0032436;GO:0051382;GO:0000278
e835c6daf5f583ccbc46c24ba55a5bbb	26	J	2.043726784433768	PalmatGasmat	Positive	Q9V6X7|OFUT1_DROME GDP-fucose protein O-fucosyltransferase 1	GO:0007219;GO:0008417;GO:0005783;GO:0036065;GO:0006004;GO:0140096;GO:0016020;GO:0008593;GO:0001756;GO:0006493;GO:0001525;GO:0007507;GO:0007399
dfc63d75509bbfa913aa2b2e81d2f563	26	J	2.9475321666951797	PalmatGasmat	Positive	Q62739|RAB3I_RAT Rab-3A-interacting protein	GO:0005085
da2d3c33440deaaeefe2b51d0b1b1045	26	J	2.5681643804683523	PalmatGasmat	Positive	Q95KC9|PCYOX_MACFA Prenylcysteine oxidase	GO:0001735;GO:0030329;GO:0034361;GO:0000098;GO:0042219;GO:0005643;GO:0005178;GO:0005764;GO:0008201;GO:0005319;GO:0016829;GO:0030327;GO:0055114;GO:0031012;GO:0016021;GO:0046907;GO:0071391;GO:0032355;GO:0060548;GO:0006869;GO:0007155;GO:0007165
4fc0d2401182763d49cabf1a05a9e492	26	J	4.038975819454708	PalmatGasmat	Positive	Q5RBD3|RBMS3_PONAB RNA-binding motif, single-stranded-interacting protein 3	GO:1990904;GO:0003723;GO:0016021
1f939949b1f2c6b2d770f44f8e08a8d4	26	J	2.635435045382811	PalmatGasmat	Positive	Q01167|FOXK2_HUMAN Forkhead box protein K2	GO:0043565;GO:0005634;GO:0006355;GO:0003700;GO:0044212;GO:0003690
80ea3facd76a52d6d12573789070cec2	35	L	2.7077424711737565	PalmatGasmat	Positive	G3V8T1|MPP8_RAT M-phase phosphoprotein 8 {ECO:0000250|UniProtKB:Q99549}	NA
81df19040364ad66689d4066c2569265	26	J	3.556062798271882	PalmatGasmat	Positive	Q15542|TAF5_HUMAN Transcription initiation factor TFIID subunit 5	GO:0016251;GO:0033276;GO:0006367;GO:0005669;GO:0044212;GO:0042802;GO:0000790;GO:0015629
ff4b3dea86fd8a4c83cc395e1836ebb2	26	J	2.3261685516781836	PalmatGasmat	Positive	Q71M21|RH21B_XENLA Rho GTPase-activating protein 21-B	GO:0005543;GO:0007165
487dde8e1cd8ed16e949a32e780c411b	26	J	2.021936059321415	PalmatGasmat	Positive	Q9HCN4|GPN1_HUMAN GPN-loop GTPase 1 {ECO:0000303|PubMed:20855544}	GO:0003924;GO:0005634;GO:0007064;GO:0005525;GO:0006606;GO:0005737;GO:0070013;GO:0016021;GO:0005515;GO:0016887
403d334e7d5dfb2f7df83c5073bd05ad	26	J	2.1767510738458076	PalmatGasmat	Positive	Q3TX08|TRM1_MOUSE tRNA (guanine(26)-N(2))-dimethyltransferase	GO:0004809;GO:0030488;GO:0005634;GO:0000049;GO:0012505;GO:0019866;GO:0005739;GO:0046872;GO:0003682;GO:0007076
8417e8566a71e4e689bb6ddcb762ff02	26	J	2.7661835699314503	PalmatGasmat	Positive	Q9VEX9|SAP18_DROME Histone deacetylase complex subunit SAP18	GO:0097549;GO:0003714;GO:0030123;GO:0008134;GO:0045814;GO:0016458;GO:0016192;GO:0006886
69b7cb73ad168fb4404dec96f1e05110	26	J	3.1471339145873825	PalmatGasmat	Positive	Q8R480|NUP85_MOUSE Nuclear pore complex protein Nup85	GO:0031080;GO:0017056;GO:0051028;GO:0031965;GO:0004719;GO:0006913;GO:0015031;GO:0031727;GO:0000776;GO:0005055;GO:0043236;GO:0048246;GO:0005654;GO:0005829;GO:0072006;GO:0030032;GO:0003735;GO:0000779;GO:0005819;GO:0015935;GO:0043657;GO:0005886;GO:0016021;GO:0034504;GO:0071166;GO:0031503;GO:0072594;GO:0045893;GO:0006479;GO:0010467;GO:1900034;GO:0006110;GO:0060964;GO:0051031;GO:0016925;GO:0000028;GO:…
6d928069da917e0547ac8437e70d705a	26	J	2.1327040262187746	PalmatGasmat	Positive	Q920N5|PEX5_CRIGR Peroxisomal targeting signal 1 receptor	GO:0005052;GO:0016558;GO:0031903;GO:0005777;GO:0005829;GO:0005794;GO:0005739;GO:0021895;GO:0021795;GO:0040018;GO:0050905;GO:0000038;GO:0001764;GO:0007029;GO:0007006;GO:0006635;GO:0048468
aaf9c5faaf2df0f249023cf51828214a	26	J	3.1515173355532085	PalmatGasmat	Positive	B0JZ65|LRWD1_XENTR Leucine-rich repeat and WD repeat-containing protein 1	GO:0071169;GO:0031933;GO:0008327;GO:0005721;GO:0140034;GO:0005664;GO:0042393;GO:0000777;GO:0003682;GO:0006325;GO:0006260;GO:0005815;GO:0005737
fa81f02aa11d9723217eaa97c843d332	26	J	3.1846120466941255	PalmatGasmat	Positive	Q4V8D9|LRC34_RAT Leucine-rich repeat-containing protein 34	GO:0030154;GO:0005730;GO:0005737
6b6264f34e32a5af7d4c09f403b7bc57	26	J	2.5808637425225487	PalmatGasmat	Positive	Q58DC8|ORC1_BOVIN Origin recognition complex subunit 1	GO:0006270;GO:0005524;GO:0051301;GO:0003682
9d7896e033a72bc270e1c4accd3e889e	35	L	2.0968415619511913	PalmatGasmat	Positive	Q8R0P8|ABHD8_MOUSE Protein ABHD8 {ECO:0000305}	GO:0016787
31b90f79b13feeaa71c611c7aca85fa3	26	J	2.9673396069085625	PalmatGasmat	Positive	Q9C0D3|ZY11B_HUMAN Protein zyg-11 homolog B	NA
68b4fb1c9fc77e68cefc3a9e45ab1155	26	J	2.672095023286213	PalmatGasmat	Positive	P35433|PUR1_RAT Amidophosphoribosyltransferase	GO:0004044;GO:0009113;GO:0051536;GO:0006189;GO:0046872;GO:0009116;GO:0040016;GO:0008340;GO:0048477;GO:0006541
3c5e9c1de5ca557f2062cac3b3731af8	26	J	2.384404027333112	PalmatGasmat	Positive	Q5RC31|ETFA_PONAB Electron transfer flavoprotein subunit alpha, mitochondrial	GO:0005759;GO:0050660;GO:0022900;GO:0009055;GO:0031998;GO:0070584;GO:0009887;GO:0033539
0c73097fbeaca5359d22ecdad1bb72f8	26	J	2.119952787328347	PalmatGasmat	Positive	Q28CM8|ARFG2_XENTR ADP-ribosylation factor GTPase-activating protein 2	GO:0005096;GO:0043547;GO:0000139;GO:0005912;GO:0005576;GO:0046872;GO:0048205;GO:0008289;GO:0016021;GO:0042157;GO:0006869;GO:0001745
4f9d9d7aa1bb247a428ef465ff2c95ee	26	J	2.1702051476358646	PalmatGasmat	Positive	A7S8T5|CCD42_NEMVE Coiled-coil domain-containing protein 42 homolog {ECO:0000305}	GO:0007286;GO:0005515
de55f97490a99d9dde107735ae95237c	26	J	3.1086861901745975	PalmatGasmat	Positive	Q08874|MITF_MOUSE Microphthalmia-associated transcription factor	GO:0046983
f6e62b04582bb74f8e8bfd86d122ea54	35	L	3.9758002708258084	PalmatGasmat	Positive	A1DWM3|MFSD6_PIG Major facilitator superfamily domain-containing protein 6	NA
7041a98791c72f35a8a86ad775a20e65	26	J	2.6352930800995624	PalmatGasmat	Positive	Q0D2E8|RFT1_XENTR Protein RFT1 homolog	GO:0005319;GO:0006869;GO:0005789;GO:0016021;GO:0097035;GO:1901264
a6bd4f3b83510c4a0ca0e36d26abac79	26	J	4.863583263445679	PalmatGasmat	Positive	Q8BHJ5|TBL1R_MOUSE F-box-like/WD repeat-containing protein TBL1XR1	GO:0034388;GO:0071427;GO:0030515;GO:0032040;GO:0051028;GO:0030490
4c03c8ad483ebb52923c23f16453af7c	26	J	2.8391578037021943	PalmatGasmat	Positive	Q6DE73|OGFD1_XENLA Prolyl 3-hydroxylase OGFOD1	GO:0016706;GO:0019511;GO:0010494;GO:0031418;GO:0034063;GO:0006449;GO:0055114;GO:0005654;GO:0008283;GO:0005829;GO:0005506;GO:0016021;GO:0140096
bed756f528d4e3a218106e0709ecd8e9	26	J	3.0463001159294683	PalmatGasmat	Positive	Q6ZQ12|NINL_MOUSE Ninein-like protein	NA
443f97c687259623066b24e5b22edbff	26	J	2.6241671633554438	PalmatGasmat	Positive	P49355|FNTB_BOVIN Protein farnesyltransferase subunit beta	GO:0004660;GO:0018343;GO:0005965;GO:0008270;GO:0005739;GO:0003231;GO:0016021;GO:0004311;GO:0005515;GO:0048146;GO:0042060;GO:0008285;GO:0045893
e863b9c86a8cef80823f01792a41f9ac	35	L	47.24190821862047	PalmatGasmat	Positive	O95847|UCP4_HUMAN Mitochondrial uncoupling protein 4	GO:0006839;GO:0005347;GO:0031966;GO:0015867;GO:0016021;GO:0055085;GO:0009409
6fc2c1f074d542886486b4165ac7c06a	26	J	2.3189809719369663	PalmatGasmat	Positive	A6H8T2|CASC1_DANRE Protein CASC1	NA
c2827b2c7c6477c35e7fb694bc1fa9a9	32	K	3.0439256226698506	PalmatGasmat	Positive	Q9EPS3|GLCE_MOUSE D-glucuronyl C5-epimerase	GO:0047464;GO:0015012;GO:0005794;GO:0016021
701443dc063e1d584cb7e4999439c6d6	26	J	3.7202859788276044	PalmatGasmat	Positive	Q9Y6Y0|NS1BP_HUMAN Influenza virus NS1A-binding protein	NA
c6248ad58b87f91dd6f62415bd8c393d	32	K	5.547934422019882	PalmatGasmat	Positive	A8TX70|CO6A5_HUMAN Collagen alpha-5(VI) chain	NA
26f2a378b1ee1f7b5a6d48eea3262df8	26	J	2.719308226394243	PalmatGasmat	Positive	Q9BQI3|E2AK1_HUMAN Eukaryotic translation initiation factor 2-alpha kinase 1	NA
041b87359afac50f9a843539b89bbc86	26	J	2.1542942418462285	PalmatGasmat	Positive	Q7ZXE9|TES_XENLA Testin	GO:0008270;GO:0015629;GO:0005737
a49fd91690873629beb60bd1d44cb24b	26	J	3.6287659194264896	PalmatGasmat	Positive	Q28I85|POC1A_XENTR POC1 centriolar protein homolog A	GO:0036064;GO:0003431;GO:0005814;GO:0010825;GO:0000922;GO:0005813;GO:0005737;GO:1905515;GO:0007052;GO:0007283;GO:0051781
442d95c1f16e4f4ae8e3db451cc8d3f3	26	J	3.85201097535212	PalmatGasmat	Positive	Q14376|GALE_HUMAN UDP-glucose 4-epimerase {ECO:0000303|PubMed:22654673}	GO:0003978;GO:0006012;GO:0005829;GO:0050662;GO:0042803;GO:0019320
d9c6f2fff3e482681187918e7c4fb761	26	J	2.0147910200277583	PalmatGasmat	Positive	Q5M939|HAT1_RAT Histone acetyltransferase type B catalytic subunit	GO:0006348;GO:0004402;GO:0000781;GO:0042393;GO:0005634;GO:0016573;GO:0000785;GO:0005525;GO:0070013;GO:0032991;GO:0005737;GO:0016021;GO:0003682;GO:0016491;GO:0006336;GO:0006335;GO:0061641;GO:0031055;GO:0043486;GO:0034508;GO:0050829;GO:0045089;GO:0044419;GO:0055114
22afc2b8fbc20ea9326380318f1378cf	26	J	2.821349620937275	PalmatGasmat	Positive	Q9NPF5|DMAP1_HUMAN DNA methyltransferase 1-associated protein 1	GO:0043968;GO:0035267;GO:0008168;GO:0043967;GO:0003714;GO:0006338;GO:0003677;GO:0045892;GO:0000812;GO:0006281;GO:0016021;GO:0032259;GO:0060041;GO:0034728;GO:0006357
9bce2e301e276234f165d8cca13ec14b	26	J	2.983165469061155	PalmatGasmat	Positive	Q96PZ0|PUS7_HUMAN Pseudouridylate synthase 7 homolog	GO:0009982;GO:0001522;GO:0005634;GO:0003723;GO:0005737;GO:0140101;GO:0040031;GO:0000154;GO:0008380;GO:0006397;GO:0006400
1a7e2a5ee54433ae5ac06725f2925c75	26	J	2.144986033215657	PalmatGasmat	Positive	Q5ZJV4|MCMBP_CHICK Mini-chromosome maintenance complex-binding protein	GO:0016021
7e5d21edfb2aa8250580f9b824c6dee7	26	J	2.3891607003394517	PalmatGasmat	Positive	Q8NFH3|NUP43_HUMAN Nucleoporin Nup43	GO:0007507
2efc5d51d0d1df359a4aca93330f2647	26	J	2.4683529191549582	PalmatGasmat	Positive	Q6GQN0|CEP41_DANRE Centrosomal protein of 41 kDa	GO:0060271;GO:0005814;GO:0070740;GO:0036064;GO:0005813;GO:0018095;GO:0005515;GO:0001755;GO:0005737;GO:0016020;GO:0001578;GO:0015031;GO:0000086;GO:0010389;GO:0140056
60bfdb646706fb1ed70bb35a0613435e	26	J	2.134870227534762	PalmatGasmat	Positive	Q9R0D8|WDR54_MOUSE WD repeat-containing protein 54	NA
90cc264be539815ce357b09b611a4729	26	J	3.0618429105667317	PalmatGasmat	Positive	Q8N0Z6|TTC5_HUMAN Tetratricopeptide repeat protein 5	GO:0003682;GO:0045944;GO:0005654;GO:0003677;GO:0005515;GO:0003700;GO:0005737;GO:0006281;GO:1901796
8d97f46d596b2fd2d0b72eaad1afadce	35	L	2.226345127474931	PalmatGasmat	Positive	A7SKJ3|DPH2_NEMVE Diphthamide biosynthesis protein 2	GO:0017182;GO:0016740;GO:0005737;GO:1900247;GO:0016021;GO:0031227;GO:0044249;GO:0097502
fddccbfbc11acde71405ebebc19a07a8	26	J	3.076378113463846	PalmatGasmat	Positive	Q09138|AAKG1_PIG 5'-AMP-activated protein kinase subunit gamma-1	GO:0071900;GO:0032559;GO:0005634;GO:0016021;GO:0016301;GO:0019901;GO:0016773;GO:0016310;GO:0140096;GO:0051170;GO:0010628;GO:0006464
bc835c6b6ed5b411a1f8a1cd77b51cd8	26	J	2.980095778150948	PalmatGasmat	Positive	Q8C669|PELI1_MOUSE E3 ubiquitin-protein ligase pellino homolog 1	GO:0008592;GO:0061630;GO:0000209;GO:0016874;GO:0016887;GO:0005524;GO:0007420;GO:0008063;GO:0060546;GO:0032496;GO:0043161;GO:0010804;GO:0044419;GO:2001237
d0b395acbb795e655020dc9fde5c482d	26	J	2.104859755838556	PalmatGasmat	Positive	Q93075|TATD2_HUMAN Putative deoxyribonuclease TATDN2	GO:0016888;GO:0006259
012f2634b8de08df7ceba1c99d34cc8c	26	J	2.3801300576309585	PalmatGasmat	Positive	Q9QZ67|PPM1D_MOUSE Protein phosphatase 1D	GO:0004722;GO:0006470;GO:0005829;GO:0005634;GO:0043169;GO:0051019;GO:0030330;GO:0000086;GO:0006342;GO:0009617;GO:0006306;GO:0044419
bb4d92624e2e0aecbf2de6a49783ec0a	26	J	3.4710121019138915	PalmatGasmat	Positive	F1RAX8|COQ6_DANRE Ubiquinone biosynthesis monooxygenase COQ6, mitochondrial {ECO:0000255|HAMAP-Rule:MF_03193}	GO:0016709;GO:0006744;GO:0005739;GO:0071949;GO:0055114
9554eba8b9431ce3dc71daaa21572bd5	26	J	3.0136710708261156	PalmatGasmat	Positive	Q8CC12|CDAN1_MOUSE Codanin-1	NA
754e7219dd8e00ea0bcda75cec500203	26	J	3.195230477020635	PalmatGasmat	Positive	Q99K43|PRC1_MOUSE Protein regulator of cytokinesis 1 {ECO:0000312|MGI:MGI:1858961}	GO:0000226;GO:0008017
84f0f00abdd19100f1a4ea9159d568bc	26	J	3.2074630999092686	PalmatGasmat	Positive	Q3SWZ4|EXOS9_BOVIN Exosome complex component RRP45	GO:0000178;GO:0006396;GO:0004527;GO:0005730;GO:0090305;GO:0005737;GO:0071038;GO:0071035;GO:0016073;GO:0042254
b5dc4896b07489f44d13673289d9acd4	26	J	3.777938555038417	PalmatGasmat	Positive	Q8R368|DYXC1_MOUSE Dyslexia susceptibility 1 candidate gene 1 protein homolog	GO:0003341;GO:0005576;GO:0070986;GO:0006858;GO:0007368;GO:0099111;GO:0060271
955397b6a22bd5895bd18a1f1fbe6c06	32	K	2.2437114482380056	PalmatGasmat	Positive	Q9Y272|RASD1_HUMAN Dexamethasone-induced Ras-related protein 1	NA
263ad7abae0d763f6ce98178f2f7bb66	26	J	4.924054813199451	PalmatGasmat	Positive	Q86WI1|PKHL1_HUMAN Fibrocystin-L	GO:0017154;GO:0071526;GO:0016021
e39a75235d8b0c32d449236a25e78566	26	J	2.681608982146544	PalmatGasmat	Positive	Q4V920|PACN1_DANRE Protein kinase C and casein kinase substrate in neurons protein 1	GO:0097320;GO:0016301;GO:0005768;GO:0048666;GO:0005543;GO:0005856;GO:0008092;GO:0005886;GO:0007010;GO:0030029;GO:0097435;GO:0016310;GO:0042491;GO:0042472;GO:0002066;GO:0120036;GO:0000902;GO:0030100;GO:0070836;GO:0014028;GO:0060034;GO:1900006;GO:0032990
8d2cb3d49ce5b534c1508134d1ec5446	26	J	2.974611628707715	PalmatGasmat	Positive	Q7ZWY2|PIHD1_XENLA PIH1 domain-containing protein 1	GO:0000492;GO:0008241;GO:0097255;GO:1990904;GO:0008237;GO:0005737;GO:0006364;GO:0016021;GO:0006508
a8667ab3a69758f538ceb43abb060b89	26	J	2.0261387110947795	PalmatGasmat	Positive	Q5RBN9|TAD2B_PONAB Transcriptional adapter 2-beta	GO:0035065;GO:0003713;GO:0005634;GO:0008270;GO:0003677;GO:1903508;GO:0016740;GO:0006357
f27080fc60d6b908282f9ae62342526c	26	J	2.0158471868652628	PalmatGasmat	Positive	Q86U44|MTA70_HUMAN N6-adenosine-methyltransferase 70 kDa subunit	GO:0016422;GO:0080009;GO:0005634;GO:0036396;GO:0070013;GO:1990729;GO:0000398
dc880f785c72ca05a56b254ada79507b	26	J	2.5145219791856097	PalmatGasmat	Positive	Q810D6|GRWD1_MOUSE Glutamate-rich WD repeat-containing protein 1	GO:0005634
b0356d9d894ee4a7c1156bec23afc028	26	J	2.4205714198446646	PalmatGasmat	Positive	P52624|UPP1_MOUSE Uridine phosphorylase 1	GO:0004850;GO:0009166;GO:0005737;GO:0005654;GO:0009116;GO:0044206;GO:0034656;GO:1901658;GO:0072529
1897037422268be10eb5fcf00cedb2d7	26	J	2.515028468824218	PalmatGasmat	Positive	P48634|PRC2A_HUMAN Protein PRRC2A	GO:0030127;GO:0006888;GO:0008270;GO:0006886
69ee14d4f13fe2b7dfaaa598f949c235	26	J	2.9657047831546994	PalmatGasmat	Positive	Q03426|KIME_HUMAN Mevalonate kinase	GO:0004496;GO:0019287;GO:0005737;GO:0016126;GO:0005524;GO:0005840;GO:0016021;GO:0005534;GO:0004335;GO:0000287;GO:0016310;GO:1902653;GO:0008203;GO:0010142;GO:0006012;GO:0008204;GO:0044108;GO:0016129;GO:0097384;GO:0044262
7bd3ff0b1cc0ac75e1dc86d265591b3e	26	J	2.4811333252229995	PalmatGasmat	Positive	Q91WL8|WWOX_MOUSE WW domain-containing oxidoreductase	GO:0005902;GO:2001241;GO:0003713;GO:0071560;GO:0019899;GO:0030178;GO:0090575;GO:0072332;GO:0005794;GO:0016491;GO:0005654;GO:0003714;GO:0005829;GO:0097191;GO:0001649;GO:0005739;GO:0048705;GO:0005886;GO:0005623;GO:0016021;GO:0045944;GO:0016055;GO:0035329;GO:0006874;GO:0055114;GO:1903507
a464225c8d418f701010a7e73ae15d7a	26	J	3.92675519710484	PalmatGasmat	Positive	O95980|RECK_HUMAN Reversion-inducing cysteine-rich protein with Kazal motifs	GO:1904684;GO:0008191;GO:0016021
0314316b5070a15c1658d3295f0d095f	26	J	5.097748140119978	PalmatGasmat	Positive	F1MT22|LGR5_BOVIN Leucine-rich repeat-containing G-protein coupled receptor 5	NA
026503b713c373be92ebd5844e8125b1	32	K	5.110442403408791	PalmatGasmat	Positive	A0JM12|MEG10_XENTR Multiple epidermal growth factor-like domains protein 10	NA
92cf9bdd05d7b0faadedbd4934e0411b	26	J	2.514312838225724	PalmatGasmat	Positive	Q03001|DYST_HUMAN Dystonin	GO:0008061;GO:0005576
58dca2da34f4bfef631bc35b985a756c	26	J	2.6832828426218494	PalmatGasmat	Positive	Q8N2M8|CLASR_HUMAN CLK4-associating serine/arginine rich protein	GO:0005654;GO:0008380;GO:0006397;GO:0034719;GO:0016021
68aa5cbe91f002794c289be98d191891	26	J	2.347739082123536	PalmatGasmat	Positive	P15927|RFA2_HUMAN Replication protein A 32 kDa subunit	GO:0098505;GO:0005662;GO:2000001;GO:0031571;GO:0035861;GO:0019903;GO:0010569;GO:0016605;GO:0000781;GO:0031625;GO:0034502;GO:0003684;GO:0000785;GO:0000724;GO:0000723;GO:0006289;GO:0006298;GO:0006284;GO:0006260
c707acb6ee8e57f98bce3e1370269113	26	J	2.330277148964554	PalmatGasmat	Positive	O95905|ECD_HUMAN Protein ecdysoneless homolog {ECO:0000250|UniProtKB:Q9W032}	GO:0005634
5e12e29ef1c5f51d2a32c33a42134072	26	J	2.446918843028325	PalmatGasmat	Positive	Q62902|LMAN1_RAT Protein ERGIC-53	GO:0005537;GO:0006888;GO:0005793;GO:0044220;GO:0030134;GO:0030017;GO:0071391;GO:0019905;GO:0007030;GO:0007029;GO:0005794;GO:0010638;GO:0016021;GO:0006836;GO:0005789;GO:0098588
ceda6c53bfd5acb4d9e8569e5852cef3	26	J	2.9231830168711044	PalmatGasmat	Positive	Q9UJX6|ANC2_HUMAN Anaphase-promoting complex subunit 2	GO:0031625;GO:0006511;GO:0005680;GO:0005829;GO:0045842;GO:0010498;GO:0007049;GO:0051301
7eb102187eb66bfb8962fb994a0b011b	26	J	2.093560043849844	PalmatGasmat	Positive	Q8C1A5|THOP1_MOUSE Thimet oligopeptidase	GO:0004222;GO:0006508;GO:0005758;GO:0046872;GO:0006518;GO:0000209;GO:0042277;GO:0005515;GO:0005829;GO:0016021
05ea4604e32ceba81471cbc5da2ce081	26	J	2.576607469165894	PalmatGasmat	Positive	Q7ZUS1|VRK1_DANRE Serine/threonine-protein kinase VRK1	GO:0004674;GO:0006468;GO:0005795;GO:0005730;GO:0005524;GO:0005654;GO:0005829;GO:0090166;GO:0005819;GO:0016021;GO:0018209;GO:0031493;GO:0035173;GO:0018210;GO:0019901;GO:0016570;GO:0016055;GO:0007077;GO:0051301;GO:0007084
4f07224353821babacb1594bb7fd9fb4	26	J	4.435150764516907	PalmatGasmat	Positive	D3ZKD3|ALKB5_RAT RNA demethylase ALKBH5	GO:0035515;GO:0035553;GO:0006397
13b2cd35d20d9ec5e3d242e2c917d44b	26	J	2.876797344806471	PalmatGasmat	Positive	A4QNE6|WDR92_XENTR WD repeat-containing protein 92	GO:0043130;GO:0006915;GO:0005509
b0ae67eebc6816a35bf0e941a66a2225	26	J	10.007778021505906	PalmatGasmat	Positive	A1L1K1|PRR5L_RAT Proline-rich protein 5-like	NA
89a707449dcfde075752bc31ef47790a	26	J	2.177498459747137	PalmatGasmat	Positive	Q6DEJ5|AASD1_DANRE Alanyl-tRNA editing protein Aarsd1	GO:0004812;GO:0043039;GO:0005737;GO:0005634;GO:0005524;GO:0006412;GO:0003676;GO:0002196;GO:0046872;GO:0005515;GO:0106074
8ede7fc75b85a25a0d749f0cd5249376	26	J	2.7825945052823897	PalmatGasmat	Positive	Q5RKJ1|MAEA_RAT Macrophage erythroblast attacher	GO:0045721;GO:0034657;GO:0005634;GO:0005737;GO:0043066;GO:0043161
799054da6eea3ec03c2150d5962a6743	26	J	2.1294495804363045	PalmatGasmat	Positive	F6Z5C0|UBP15_XENTR Ubiquitin carboxyl-terminal hydrolase 15	NA
e4cd8594aebe6ce54f6a4c00375171c0	26	J	2.0433332080047637	PalmatGasmat	Positive	Q8R2K4|TAF6L_MOUSE TAF6-like RNA polymerase II p300/CBP-associated factor-associated factor 65 kDa subunit 6L	GO:0046695;GO:0006367;GO:0046982;GO:0000124;GO:0005669;GO:0006357
1aa0bb89b0ee16809d4fde0cdc5fda0e	26	J	3.910005227103906	PalmatGasmat	Positive	Q05A36|MEX3C_MOUSE RNA-binding E3 ubiquitin-protein ligase MEX3C	GO:0003723;GO:0005654;GO:0046777;GO:0005829;GO:0005509;GO:0000932
80346e1e2fb85ba715b33b625e466549	26	J	3.9310457004923265	PalmatGasmat	Positive	P24898|JUNB_RAT Transcription factor jun-B	GO:0003700;GO:0006355;GO:0005634;GO:0003677;GO:0003713;GO:0005667;GO:0000785;GO:0070013;GO:0001945;GO:0001067;GO:0008134;GO:0051726;GO:0031101;GO:0060047;GO:0051591;GO:0009612;GO:0032496;GO:0045597;GO:0034097;GO:0042127;GO:0032870;GO:0009314;GO:0042493;GO:1903508;GO:1903507;GO:0010628;GO:2000113;GO:0010629;GO:0044419
b5e0564724ea36fc4df8f69a6881404f	35	L	2.339442251367138	PalmatGasmat	Positive	Q8C1A9|ABD18_MOUSE Protein ABHD18 {ECO:0000305}	GO:0016021
451cd267642c056289d930de9e012170	26	J	3.311751921158167	PalmatGasmat	Positive	Q4R7T7|TBD_MACFA Tubulin delta chain	GO:0005200;GO:0005874;GO:0007017;GO:0007010;GO:0003924;GO:0005525
b637b21bcbcc66a32965e06962a652aa	35	L	3.941791914087914	PalmatGasmat	Positive	Q9NRH2|SNRK_HUMAN SNF-related serine/threonine-protein kinase	GO:0004672;GO:0006468;GO:0005634;GO:0005737;GO:0005524;GO:0016021;GO:0060217;GO:0035556
b637b21bcbcc66a32965e06962a652aa	26	J	2.731683217798525	PalmatGasmat	Positive	Q9NRH2|SNRK_HUMAN SNF-related serine/threonine-protein kinase	GO:0004672;GO:0006468;GO:0005634;GO:0005737;GO:0005524;GO:0016021;GO:0060217;GO:0035556
ed773b8c2e509eada54a410f2046db78	26	J	2.393777446807942	PalmatGasmat	Positive	Q5RBZ2|MEP50_PONAB Methylosome protein 50	NA
bed688400d4847bb7e1e09db937b33be	26	J	2.4909458309103933	PalmatGasmat	Positive	Q15428|SF3A2_HUMAN Splicing factor 3A subunit 2	GO:0008270;GO:0005634;GO:1903241;GO:0003676;GO:0008083;GO:0120114;GO:1990904;GO:1902494;GO:0005576;GO:0008406;GO:0007165
c1a208091c780699754e262f38277801	26	J	2.2192295865190554	PalmatGasmat	Positive	Q7SXW4|EMC3_DANRE ER membrane protein complex subunit 3	GO:0045494;GO:0030140;GO:0004842;GO:0060041;GO:0005794;GO:0016021;GO:0032007;GO:0031227;GO:0034198;GO:0098796;GO:0031464;GO:0000109;GO:0045739;GO:0000209;GO:0006283;GO:0043161
cdfae0e0606d9c13477b4ca1e9347b74	26	J	2.4262741555799274	PalmatGasmat	Positive	Q91W96|APC4_MOUSE Anaphase-promoting complex subunit 4	GO:0031145;GO:0005680;GO:0030071
4a706120f6eac063fcc135eaadc81935	26	J	2.3893221464479373	PalmatGasmat	Positive	Q6DRF9|WDR55_DANRE WD repeat-containing protein 55	GO:0005730;GO:0042254;GO:0003676;GO:0016072;GO:0034470;GO:0031080
690777bfb63d86dd8aae0a7d71b18d44	26	J	4.197284368719276	PalmatGasmat	Positive	Q7ZVJ6|QTRT2_DANRE Queuine tRNA-ribosyltransferase accessory subunit 2 {ECO:0000255|HAMAP-Rule:MF_03043}	GO:0008479;GO:0101030;GO:0005741;GO:0046872;GO:0046982;GO:0042803;GO:0032991;GO:0008616
7944318cbd1f05a3e244f91175952ba6	26	J	4.3389252679912635	PalmatGasmat	Positive	Q8TBZ3|WDR20_HUMAN WD repeat-containing protein 20	GO:0003676
4a19855c62fa2626a789fe900ce63f85	26	J	2.187933498151525	PalmatGasmat	Positive	A1L1C7|PAN3_XENTR PAB-dependent poly(A)-specific ribonuclease subunit PAN3 {ECO:0000255|HAMAP-Rule:MF_03181}	GO:0031251;GO:0000289;GO:0004672;GO:0003723;GO:0016021;GO:0006397;GO:0005524;GO:0006468
ab68aaeb4a98d2cc7367f1d5fa6966aa	26	J	2.306680411978289	PalmatGasmat	Positive	Q9CPV4|GLOD4_MOUSE Glyoxalase domain-containing protein 4	GO:0004462;GO:0006481;GO:0005739;GO:0004671;GO:0005789;GO:0005783;GO:0016021
4c6c52cc0097602fbaa9357d4e488f2c	35	L	2.2208747278140666	PalmatGasmat	Positive	Q71RP1|HPSE_RAT Heparanase	NA
d7d3e303565e57541291a9bc6f04d6a1	26	J	2.083536650681015	PalmatGasmat	Positive	Q642H7|RIC8A_DANRE Synembryn-A	GO:0001965;GO:0043547;GO:0005737;GO:0005085;GO:0005886;GO:0005096;GO:0005623;GO:0007186;GO:0001703;GO:0055057;GO:0008356;GO:0040001;GO:0007163;GO:0050821;GO:0008104
c51e730063f4ed1a4b75884b9d295da7	26	J	2.038662677004831	PalmatGasmat	Positive	Q5R7A2|ALG1_PONAB Chitobiosyldiphosphodolichol beta-mannosyltransferase	GO:0000030;GO:0097502;GO:0016021;GO:0006486;GO:0005783
c5bda6b5d6fc6a2079e0de1b79972a47	35	L	8.521433847869144	PalmatGasmat	Positive	Q99PD6|TGFI1_RAT Transforming growth factor beta-1-induced transcript 1 protein	NA
c5bda6b5d6fc6a2079e0de1b79972a47	35	L	2.2201175033660894	PalmatGasmat	Positive	Q99PD6|TGFI1_RAT Transforming growth factor beta-1-induced transcript 1 protein	NA
c2a0645afa4a9ffb3146949123b769cc	26	J	2.081199817017959	PalmatGasmat	Positive	Q99N95|RM03_MOUSE 39S ribosomal protein L3, mitochondrial	GO:0003735;GO:0006412;GO:0005840;GO:0019843;GO:0005759;GO:0098798;GO:1990904
e68a2009cb1f7d88659bd1efb7b25049	26	J	3.1386697904067242	PalmatGasmat	Positive	Q5U2Q4|PAR16_RAT Mono [ADP-ribose] polymerase PARP16 {ECO:0000305}	GO:0003950;GO:0071782;GO:0140289;GO:0070213;GO:0030968;GO:0005635;GO:0043539;GO:1990404;GO:0016021;GO:0071902;GO:0019900;GO:0060548;GO:1990830
465e61de1275a1dff94d576be5db2737	26	J	2.0023364640154795	PalmatGasmat	Positive	Q2TA45|AGFG1_BOVIN Arf-GAP domain and FG repeat-containing protein 1	GO:0005096;GO:0043547;GO:0046872
ac43f90b18691a069155aae114c66e93	26	J	2.087735939659819	PalmatGasmat	Positive	A2RRV3|PATL1_DANRE Protein PAT1 homolog 1	NA
4d298b9ca0137e1a33258bec76ca9154	26	J	2.5418205041529154	PalmatGasmat	Positive	Q6DJH2|ADPPT_XENLA L-aminoadipate-semialdehyde dehydrogenase-phosphopantetheinyl transferase	GO:0008897;GO:0006633;GO:0000287;GO:0019878
25a0032afe798b90a1769825d48fe36f	26	J	3.4331511925045914	PalmatGasmat	Positive	Q96DH6|MSI2H_HUMAN RNA-binding protein Musashi homolog 2	GO:0003723
cfe2e791947fbe80d8cedf1dfecc211a	26	J	3.07641773027607	PalmatGasmat	Positive	Q922Q5|S35B3_MOUSE Adenosine 3'-phospho 5'-phosphosulfate transporter 2	GO:0055085;GO:0046964;GO:0030173;GO:0030176;GO:0046963
023f820decc55275c45169e86febb931	26	J	3.4667368772800526	PalmatGasmat	Positive	Q0KK59|UNC79_MOUSE Protein unc-79 homolog	NA
d9b4a4eecf77bc6ae999530dc75ec773	26	J	2.26761047466864	PalmatGasmat	Positive	Q8IVN8|SBSPO_HUMAN Somatomedin-B and thrombospondin type-1 domain-containing protein	GO:0016021
da27f40cf8c58c8de02c6473456ec58b	26	J	3.104261695396315	PalmatGasmat	Positive	Q9Y3B2|EXOS1_HUMAN Exosome complex component CSL4	GO:0000178;GO:0006396;GO:0003723;GO:0005730;GO:0004532;GO:0008270;GO:0090503;GO:0005737;GO:0006401
e5e2a0db3a3c2a020e99adee1b765802	26	J	3.0166455296869903	PalmatGasmat	Positive	Q8K4K3|TRIB2_MOUSE Tribbles homolog 2	GO:0004672;GO:0006468;GO:0005634;GO:0045081;GO:0005524;GO:0005856;GO:0070013;GO:0032436;GO:0005737;GO:0045599;GO:0055106;GO:0031625;GO:0008134;GO:0031434;GO:0003714;GO:0004860;GO:0050790;GO:0043408;GO:0001933;GO:0001947;GO:0044092;GO:1903507;GO:0001889;GO:0010827;GO:0032092;GO:0045717;GO:0032869;GO:0031398
28f72913e485c443f5cd3c197cc33751	26	J	3.359006185141387	PalmatGasmat	Positive	B1AVZ0|UPP_MOUSE Uracil phosphoribosyltransferase homolog	GO:0009116;GO:0016757;GO:0005654;GO:0005525;GO:0016301;GO:0005829;GO:0016021;GO:0007595;GO:0007565;GO:0032868;GO:0005515;GO:0006222;GO:0016310
ea844f9ae38e15b70808798f3d6e48c8	35	L	2.95976655898376	PalmatGasmat	Positive	Q5PQJ7|TBCEL_RAT Tubulin-specific chaperone cofactor E-like protein	GO:0007291;GO:0005930;GO:0043014;GO:0031117;GO:0005249;GO:0008076;GO:0007021;GO:0007023;GO:0000226;GO:0071805
ea844f9ae38e15b70808798f3d6e48c8	26	J	2.5250332147484142	PalmatGasmat	Positive	Q5PQJ7|TBCEL_RAT Tubulin-specific chaperone cofactor E-like protein	GO:0007291;GO:0005930;GO:0043014;GO:0031117;GO:0005249;GO:0008076;GO:0007021;GO:0007023;GO:0000226;GO:0071805
2287eaad3c227d0b08f02931f4f6ea8d	26	J	2.7515957304503584	PalmatGasmat	Positive	Q5M8S7|NIPA_XENTR NIPA-like protein	GO:0042025;GO:0008270
c57c3cb822ec968275ed13eae6607080	26	J	2.227769721836196	PalmatGasmat	Positive	Q2T9T9|FBXW9_BOVIN F-box/WD repeat-containing protein 9	NA
d5a3f143d34b69cb44248bf7d6876e6b	32	K	2.3255654586676755	PalmatGasmat	Positive	Q14517|FAT1_HUMAN Protocadherin Fat 1	NA
f26a2041d2a3ea6a00538708d74c221e	26	J	2.169344015364418	PalmatGasmat	Positive	Q9D5D8|CDYL2_MOUSE Chromodomain Y-like protein 2	NA
2dee75313b88f00c050e9b179fe5e642	26	J	2.127685248109048	PalmatGasmat	Positive	O05218|YWRD_BACSU Putative gamma-glutamyltransferase YwrD	GO:0016740
2747ff134d35211fe9b3de088e14955b	26	J	3.052481311065107	PalmatGasmat	Positive	P49337|WNT4_CHICK Protein Wnt-4	NA
a44a088022fbf0c282fba25fe77b73f4	N37	E	12.836045358871738	PalmatGasmat	Positive	A0JMP0|ATHL1_DANRE Acid trehalase-like protein 1	GO:0005975;GO:0003824;GO:0030246;GO:0000287
a44a088022fbf0c282fba25fe77b73f4	35	L	14.43463872667747	PalmatGasmat	Positive	A0JMP0|ATHL1_DANRE Acid trehalase-like protein 1	GO:0005975;GO:0003824;GO:0030246;GO:0000287
2135f0d61e5037d80da336876d744fe0	35	L	3.968363932528472	PalmatGasmat	Positive	B1H369|HDAC8_XENTR Histone deacetylase 8	GO:0004407;GO:0016575;GO:0005634;GO:0017053;GO:0072686;GO:0034979;GO:0051059;GO:0003714;GO:0005794;GO:0042826;GO:0030332;GO:0070013;GO:0071498;GO:0005829;GO:0046329;GO:0046872;GO:0042307;GO:1902494;GO:0003682;GO:0005886;GO:0070491;GO:0043565;GO:0000785;GO:0032008;GO:0016021;GO:0051225;GO:0045944;GO:0031647;GO:0000122;GO:0001934;GO:0032922;GO:0042752;GO:0031398;GO:0010832;GO:0120162;GO:0019216;GO:…
2135f0d61e5037d80da336876d744fe0	26	J	2.6603493821208617	PalmatGasmat	Positive	B1H369|HDAC8_XENTR Histone deacetylase 8	GO:0004407;GO:0016575;GO:0005634;GO:0017053;GO:0072686;GO:0034979;GO:0051059;GO:0003714;GO:0005794;GO:0042826;GO:0030332;GO:0070013;GO:0071498;GO:0005829;GO:0046329;GO:0046872;GO:0042307;GO:1902494;GO:0003682;GO:0005886;GO:0070491;GO:0043565;GO:0000785;GO:0032008;GO:0016021;GO:0051225;GO:0045944;GO:0031647;GO:0000122;GO:0001934;GO:0032922;GO:0042752;GO:0031398;GO:0010832;GO:0120162;GO:0019216;GO:…
34afbd22443a8cde3f292fee589a0c66	26	J	2.6138516243375536	PalmatGasmat	Positive	Q7SXM7|PRP31_DANRE U4/U6 small nuclear ribonucleoprotein Prp31	GO:0000244;GO:0046540;GO:0070990;GO:0030622;GO:0030621;GO:0005690;GO:0071011;GO:0005687;GO:0015030;GO:0071339;GO:0005684;GO:0016607;GO:0060041;GO:0071166;GO:0005747;GO:0048254;GO:0016021
77e2a02bb780894fb5b71f1db2a95017	26	J	2.115291075971098	PalmatGasmat	Positive	P0CF52|KDM7B_DANRE Lysine-specific demethylase 7B	GO:0005634;GO:0046872;GO:0032259;GO:0070544;GO:0008168;GO:0035574;GO:0033169;GO:0071557;GO:0051864;GO:0035575;GO:0070013;GO:0007420;GO:0032454;GO:0071558;GO:0043232;GO:0005737;GO:0060319;GO:0035064;GO:0003872;GO:0003682;GO:0048703;GO:0043523;GO:0005524;GO:0003677;GO:0061188;GO:0045943;GO:0000082;GO:0006002;GO:0061615;GO:0055114
727418e1193318fb8f16e52638221d17	26	J	2.035218874271809	PalmatGasmat	Positive	Q5HZP1|RNH2B_XENLA Ribonuclease H2 subunit B	GO:0032299
0371d79035bd734e7e9efaf288cc5271	35	L	2.1195008664784893	PalmatGasmat	Positive	Q05B56|TF2H3_BOVIN General transcription factor IIH subunit 3	GO:0000439;GO:0006289;GO:0016251;GO:0047485;GO:0008353;GO:0008094;GO:0097550;GO:0006355;GO:0005675;GO:0005669;GO:0046872;GO:0006366;GO:0016021;GO:0006468;GO:0006362;GO:0006363;GO:0006361;GO:0031334;GO:0065004;GO:0006370;GO:0032508;GO:0090305
0371d79035bd734e7e9efaf288cc5271	26	J	2.5118216135707336	PalmatGasmat	Positive	Q05B56|TF2H3_BOVIN General transcription factor IIH subunit 3	GO:0000439;GO:0006289;GO:0016251;GO:0047485;GO:0008353;GO:0008094;GO:0097550;GO:0006355;GO:0005675;GO:0005669;GO:0046872;GO:0006366;GO:0016021;GO:0006468;GO:0006362;GO:0006363;GO:0006361;GO:0031334;GO:0065004;GO:0006370;GO:0032508;GO:0090305
e85b9aeeffac4730535d34d7829fcd55	26	J	2.424148498602283	PalmatGasmat	Positive	Q6NRK1|ADIPA_XENLA Afadin- and alpha-actinin-binding protein A	NA
5ac99d39bd7fc2ec5be4cf6e688329ef	35	L	4.05119265799132	PalmatGasmat	Positive	Q5RA22|5NTC_PONAB Cytosolic purine 5'-nucleotidase	GO:0046872
7587a27ec5e2155c6a6ac574bc434cfb	26	J	2.124451263049642	PalmatGasmat	Positive	Q02040|AK17A_HUMAN A-kinase anchor protein 17A	GO:0051018;GO:0043484;GO:0016301;GO:0003676;GO:0016310
0bc104583e957a1df8057bee943646e1	26	J	2.381964753928736	PalmatGasmat	Positive	Q6IR55|TM129_XENLA E3 ubiquitin-protein ligase TM129	GO:0061630;GO:0016567;GO:0005783;GO:0030970;GO:0030433;GO:0016021
3d9640be47d67667d391471952abe0f0	26	J	2.230881608000068	PalmatGasmat	Positive	Q2KJ44|PTPA_BOVIN Serine/threonine-protein phosphatase 2A activator	GO:0019211;GO:0043085;GO:0000159;GO:0000413;GO:0003755;GO:0005737;GO:0034704;GO:0005654;GO:0051721;GO:0019888;GO:0035307;GO:0042803;GO:0043666;GO:0005102;GO:0016887;GO:0035308;GO:0010923;GO:0043065;GO:0070062;GO:0005524;GO:0007052
4382bfafb6328b34733d1c8020938d47	26	J	3.109925775404766	PalmatGasmat	Positive	A2RRS8|CEP78_XENTR Centrosomal protein of 78 kDa	GO:0036064;GO:0044782;GO:0005813;GO:0007186;GO:0005814;GO:0005737
4fab2193bb7c7004a3041d681c053b20	26	J	2.7505168697193314	PalmatGasmat	Positive	Q9Y535|RPC8_HUMAN DNA-directed RNA polymerase III subunit RPC8	GO:0003899;GO:0006351;GO:0005666;GO:0005813;GO:0003677;GO:0005654;GO:0003735;GO:0005829;GO:0005840;GO:0061484;GO:0016021;GO:0045087;GO:0051607;GO:0044419;GO:0032481;GO:0006412
124d717bf51667bfa7672a8d16db3f62	26	J	2.899270877202697	PalmatGasmat	Positive	Q8NEZ2|VP37A_HUMAN Vacuolar protein sorting-associated protein 37A	GO:0000813;GO:0032509;GO:0015031
9644f837c4b5411c28b4f1e8ef17c7ba	26	J	2.5832375426448055	PalmatGasmat	Positive	Q14642|I5P1_HUMAN Type I inositol 1,4,5-trisphosphate 5-phosphatase	GO:0004445;GO:0046856;GO:0003676;GO:0048016;GO:0046855;GO:0015074
edbd433562012ded83a587f408db25e1	35	L	2.4577518575930477	PalmatGasmat	Positive	Q497Q6|F228B_MOUSE Protein FAM228B	NA
238d3acdc03b0ea1b32a180cf1ed7ed4	35	L	2.559921210399428	PalmatGasmat	Positive	B8JMH0|CAF17_DANRE Putative transferase CAF17 homolog, mitochondrial	GO:0006783;GO:0005739;GO:0070013;GO:0016226
ecf75fa0107fb5336e1eb896b52e397c	35	L	2.875052385377077	PalmatGasmat	Positive	Q66IF1|REEP6_DANRE Receptor expression-enhancing protein 6	NA
c0a82667b978e46aaec29ced1fed53de	26	J	2.3274712598899754	PalmatGasmat	Positive	Q99835|SMO_HUMAN Smoothened homolog	NA
174391d67760b63e5360c8fa04b088cd	26	J	3.955404915218776	PalmatGasmat	Positive	C8YR32|LOXH1_MOUSE Lipoxygenase homology domain-containing protein 1	NA
2ffcd9fbda8b04ccab9f65fb4d9b6c70	26	J	2.6797019065117333	PalmatGasmat	Positive	P18729|ZG57_XENLA Gastrula zinc finger protein XlCGF57.1	GO:0003676;GO:0005634;GO:0006355;GO:0005829;GO:0046872;GO:0070013;GO:0043232;GO:0003700
a7a417592fcfa91996ba298ca2a8d6b2	26	J	2.1347933834918784	PalmatGasmat	Positive	Q8WY54|PPM1E_HUMAN Protein phosphatase 1E	GO:0004724;GO:0006469;GO:0005829;GO:0005634;GO:0016301;GO:0006470;GO:0016310
9ed3dda286e9692d2710d5957d6dcada	26	J	2.4763975140873224	PalmatGasmat	Positive	Q6DHR3|RG1BA_DANRE Ras-GEF domain-containing family member 1B-A	GO:0007264;GO:0005085;GO:0017016
a784b31d5a50a1bbc2a842ba8b52d2ec	35	L	3.115181385348775	PalmatGasmat	Positive	Q9WUK5|INHBC_RAT Inhibin beta C chain	GO:0008083;GO:0005576;GO:0007165
a4e950a1a3700f233c95cb5768a50dbb	35	L	5.058994608216475	PalmatGasmat	Positive	Q503V9|ENDUB_DANRE Poly(U)-specific endoribonuclease-B	GO:0004521;GO:0090502
aa6e31e1b42fab3ec997d9df2ee352d2	26	J	2.066935199085521	PalmatGasmat	Positive	Q568K5|NAA40_DANRE N-alpha-acetyltransferase 40 {ECO:0000250|UniProtKB:Q86UY6}	GO:0043998;GO:0043968;GO:0010485;GO:0043967;GO:1990189;GO:0016676;GO:0006474;GO:0015002;GO:0015078;GO:0009055;GO:0061187;GO:0006629;GO:1902600;GO:0022900
36aa4243bf64889f252e6b8526e692a7	26	J	2.430287228408696	PalmatGasmat	Positive	Q499N3|WDR18_RAT WD repeat-containing protein 18	GO:0070121;GO:0097344;GO:0007368;GO:0005656;GO:0030174;GO:0006364;GO:0005730;GO:0016021
de9dfaa1d56616b83fccd124fb552404	N37	E	2.9475133812597947	PalmatGasmat	Positive	Q6PBF6|GAMT_XENTR Guanidinoacetate N-methyltransferase	GO:0030731;GO:0006601;GO:0005634;GO:0005737;GO:0032259;GO:0016021;GO:0040014;GO:0007283;GO:0009887;GO:0006936
de9dfaa1d56616b83fccd124fb552404	32	K	34.96305036468966	PalmatGasmat	Positive	Q6PBF6|GAMT_XENTR Guanidinoacetate N-methyltransferase	GO:0030731;GO:0006601;GO:0005634;GO:0005737;GO:0032259;GO:0016021;GO:0040014;GO:0007283;GO:0009887;GO:0006936
57de829011ff0a04c3da953cdca11aa2	26	J	2.4525311056614956	PalmatGasmat	Positive	Q9CRA8|EXOS5_MOUSE Exosome complex component RRP46	GO:0000178;GO:0000175;GO:0090503;GO:0006401;GO:0005737
aa429dc5b2d00b73eee4a27ebf27c28c	35	L	6.015811878962511	PalmatGasmat	Positive	A6H779|FBXL2_BOVIN F-box/LRR-repeat protein 2 {ECO:0000305}	NA
1d9f311291c18f8bf60267e0bb61bef9	26	J	2.4681541770464657	PalmatGasmat	Positive	B1ATG9|TIKI2_MOUSE Metalloprotease TIKI2	NA
5cf88028f53e512ab2d49d437a3e3877	26	J	2.4812110802907057	PalmatGasmat	Positive	Q99502|EYA1_HUMAN Eyes absent homolog 1	GO:0004725;GO:0035335;GO:0016604;GO:0042471;GO:0032993;GO:0046872;GO:0005667;GO:0005769;GO:0061630;GO:0003723;GO:0005886;GO:0005515;GO:0014706;GO:0005813;GO:0016576;GO:0005829;GO:2001240;GO:0072513;GO:0045739;GO:0007501;GO:0048839;GO:0035909;GO:0001658;GO:0060037;GO:0010212;GO:0003151;GO:0048665;GO:0001656;GO:0050679;GO:0016925;GO:0048704;GO:0045664;GO:0006302;GO:0007389;GO:0045944;GO:0043951;GO:…
ca0949fc0894da29a8e7b5a58de55d15	32	K	2.494531752599537	PalmatGasmat	Positive	O57525|CP17A_RANDY Steroid 17-alpha-hydroxylase/17,20 lyase	NA
ca0949fc0894da29a8e7b5a58de55d15	35	L	2.1780564888817637	PalmatGasmat	Positive	O57525|CP17A_RANDY Steroid 17-alpha-hydroxylase/17,20 lyase	NA
1d33b17a0c1956159cb6594aa363d3af	26	J	2.6915872434305985	PalmatGasmat	Positive	Q64709|HLF_RAT Hepatic leukemia factor	NA
5294ba25b60750d2c8885684c024d99e	32	K	2.574644895570005	PalmatGasmat	Positive	D4B1Z7|A2478_ARTBC Uncharacterized FAD-linked oxidoreductase ARB_02478 {ECO:0000305}	GO:0071949;GO:0055114;GO:0016491
c4dca6e17c671801cbccf5b8b07bfc3b	26	J	2.332043984401249	PalmatGasmat	Positive	Q91496|FOS_TETFL Proto-oncogene c-Fos	NA
c4dca6e17c671801cbccf5b8b07bfc3b	26	J	13.009852571262854	PalmatGasmat	Positive	Q91496|FOS_TETFL Proto-oncogene c-Fos	NA
8ed1b7d0680e6126749bdedf711f72ca	26	J	3.2025459401230463	PalmatGasmat	Positive	Q5RF84|UB2G2_PONAB Ubiquitin-conjugating enzyme E2 G2	GO:0005524;GO:0030433;GO:0005783;GO:0005829;GO:0000209;GO:0016021;GO:0016740;GO:0140096
21cbcc3111b7ac2c7f2f32deaa5359e7	26	J	3.4696061770355096	PalmatGasmat	Positive	Q32L00|ALKB3_BOVIN Alpha-ketoglutarate-dependent dioxygenase alkB homolog 3 {ECO:0000250|UniProtKB:Q96Q83}	GO:0035552;GO:0051213;GO:0005654;GO:1990930;GO:0005829;GO:0006307;GO:0051747;GO:0005739;GO:0008198;GO:0016705;GO:0035553;GO:0016021;GO:0008283;GO:0004527;GO:0004519;GO:0031418;GO:0005515;GO:0090305
20dcccb6fe579b4a1de3bb1cc2cfc5f4	35	L	2.208560781932364	PalmatGasmat	Positive	Q2M3R5|S35G1_HUMAN Solute carrier family 35 member G1	NA
578228e0f755648a9353efabe38cfb52	26	J	3.435666446353229	PalmatGasmat	Positive	Q3TZI6|CCNJ_MOUSE Cyclin-J	GO:0042025;GO:0016538;GO:0044772;GO:0000079;GO:0019901;GO:0000307;GO:0004672;GO:0005634;GO:0005737;GO:0006468
729543aa7547eaca1c22e036f3a69f8d	35	L	2.4090784855033816	PalmatGasmat	Positive	Q8C190|VP9D1_MOUSE VPS9 domain-containing protein 1	GO:0005096;GO:0043547;GO:0016021;GO:0015985;GO:0005215;GO:0006754
e1079b270a97a69b9d4e120b2ff5da09	26	J	3.246163836044011	PalmatGasmat	Positive	Q5PRC7|SOSB2_DANRE SOSS complex subunit B2	GO:0070876;GO:0010212;GO:0003697;GO:0007093;GO:0000784;GO:0003723;GO:0000724;GO:0005654;GO:0005829;GO:0070182;GO:0042162;GO:0070200;GO:1904355
33a84a386dcf2ccb648593327761e527	26	J	2.1422468948775886	PalmatGasmat	Positive	Q3SZL5|PIGS_BOVIN GPI transamidase component PIG-S	GO:0016255;GO:0042765;GO:0003923;GO:0005515
fc7456d71350e99d1f972f80de18bd37	26	J	4.044344323620847	PalmatGasmat	Positive	P04047|KITH_CHICK Thymidine kinase, cytosolic	GO:0004797;GO:0009157;GO:0005737;GO:0071897;GO:0005524;GO:0016310;GO:0042802;GO:0004683;GO:0005516;GO:0008270;GO:0046104;GO:0006464
df61a8d80309dd8ca7edda372e07333e	26	J	3.8326691780382407	PalmatGasmat	Positive	Q99741|CDC6_HUMAN Cell division control protein 6 homolog	GO:0006270;GO:0005634;GO:0019900;GO:0051233;GO:0005524;GO:0051301;GO:0000922;GO:0000278;GO:0051984;GO:0032467;GO:1901990;GO:1902099;GO:0010965;GO:0070013;GO:0003688;GO:0005737;GO:0003779;GO:0097708;GO:0003682;GO:0016787;GO:0098588;GO:0012505;GO:0044770;GO:0000076;GO:1902750;GO:0045930;GO:1904117;GO:0048146;GO:0045737;GO:1904385;GO:1902808;GO:0045931;GO:0008156;GO:0008285;GO:0048207;GO:0006901;GO:…
e6a807ae12f2220029e1ddbc1ed3dbdd	26	J	2.545038274783681	PalmatGasmat	Positive	Q96DN6|MBD6_HUMAN Methyl-CpG-binding domain protein 6	NA
2cf1ff33a5622d6a53fce5895cb62110	26	J	3.1956067793708183	PalmatGasmat	Positive	O60304|ZN500_HUMAN Zinc finger protein 500	NA
f2d274eff9bc92ae11a1034b7526d446	35	L	3.5210042770418686	PalmatGasmat	Positive	P31579|LCE_ORYLA Low choriolytic enzyme	GO:0004222;GO:0006508;GO:0005783;GO:0008270;GO:0042742;GO:0005634;GO:0016020;GO:0030246;GO:0018996;GO:0044419
9d432a5f2929924b0a3db18f305aa03e	26	J	2.659325730666164	PalmatGasmat	Positive	Q5EA79|GALM_BOVIN Aldose 1-epimerase	GO:0004034;GO:0019318;GO:0005737;GO:0016021;GO:0030246;GO:0046365
b2a27014a2d8178fdbe8ef8458cdc14b	32	K	2.3163782060684333	PalmatGasmat	Positive	Q12852|M3K12_HUMAN Mitogen-activated protein kinase kinase kinase 12	GO:0004672;GO:0006468;GO:0005524
e90bf8ecaa6f131b3e1786b28b554852	26	J	2.7946578690250288	PalmatGasmat	Positive	A3KP77|OXND1_DANRE Oxidoreductase NAD-binding domain-containing protein 1	GO:0016491;GO:0055114;GO:0005739;GO:0016021
a1a78ccf96814f727a943635dd56250e	26	J	3.6284887723580836	PalmatGasmat	Positive	Q8CDJ3|BAKOR_MOUSE Beclin 1-associated autophagy-related key regulator {ECO:0000250|UniProtKB:Q6ZNE5}	NA
044af4581ba21133c6e0c746c1bfcf24	26	J	4.397266426782669	PalmatGasmat	Positive	Q5F4C4|SHOC2_CHICK Leucine-rich repeat protein SHOC-2	NA
b6afdd318f3233c915f89fc50aa542e9	26	J	2.6059434192442463	PalmatGasmat	Positive	O60318|GANP_HUMAN Germinal-center associated nuclear protein	GO:0003676;GO:0016446;GO:0044615;GO:0070390;GO:0031965;GO:0010484;GO:0043966;GO:0005654;GO:0016973;GO:0005829;GO:0042393;GO:0003682;GO:0034728
877f50b394a056c6f849a852c7e7437e	26	J	2.7580276802159007	PalmatGasmat	Positive	Q6DF94|SPICE_XENLA Spindle and centriole-associated protein 1	GO:0090307
e85a416b9c50fb144a7d526efd83af1f	35	L	2.250830666083395	PalmatGasmat	Positive	P08842|STS_HUMAN Steryl-sulfatase	GO:0008484
46245f2e012415854575df81919290db	26	J	2.915201863761781	PalmatGasmat	Positive	P22682|CBL_MOUSE E3 ubiquitin-protein ligase CBL	GO:0001784;GO:0016567;GO:0007166;GO:0004842;GO:0023051;GO:0005509;GO:0016874
b6a4ed9ab0f10cda0c987a17da9841a5	26	J	2.204556577523238	PalmatGasmat	Positive	Q290X1|SWET1_DROPS Sugar transporter SWEET1	GO:0008643;GO:0005886;GO:0016021
b5e232e83a758e16228715e7407cffe8	26	J	2.0555948262305512	PalmatGasmat	Positive	Q32LL5|INT12_BOVIN Integrator complex subunit 12	NA
571eb1aa90ca9a0af3d2282d2fda030f	35	L	6.6450935991163345	PalmatGasmat	Positive	B3DHU2|TMM65_DANRE Transmembrane protein 65	GO:1903779;GO:0014704;GO:0005515;GO:0003231;GO:0005743;GO:0016021;GO:0005886
3085805e5441998222031969de339b71	26	J	2.207812084392739	PalmatGasmat	Positive	B0BLU1|RN168_XENTR E3 ubiquitin-protein ligase rnf168 {ECO:0000255|HAMAP-Rule:MF_03066}	GO:0033522;GO:0043130;GO:0000151;GO:0045739;GO:0042393;GO:0010212;GO:0003682;GO:0005634;GO:0004842;GO:0046872;GO:0005737;GO:0006302;GO:0016021;GO:0072572;GO:0061659;GO:0046983;GO:0016874;GO:0061588;GO:0016055;GO:0006511
081842d45a4f38becc464a3ced642391	26	J	2.110492802751234	PalmatGasmat	Positive	Q6P0C6|LHPL2_DANRE Lipoma HMGIC fusion partner-like 2 protein	GO:0016021
e7e9b4b6058c6490187046b8871b5802	32	K	2.9657892527348335	PalmatGasmat	Positive	O35817|AKA14_RAT A-kinase anchor protein 14	GO:0016301;GO:0016310;GO:0005952;GO:0005930;GO:0034237
8761e17acdbf344c712f3f01909ac847	35	L	2.3435792557344577	PalmatGasmat	Positive	F5H4B4|F227A_HUMAN Protein FAM227A	NA
3f3d2924572656bef4d81fd39854365a	26	J	2.307322256988729	PalmatGasmat	Positive	A0MSJ1|CRA1B_DANRE Collagen alpha-1(XXVII) chain B	GO:0005201;GO:0005581;GO:0001501;GO:0033334;GO:0033339;GO:0005737;GO:0004867;GO:0031101;GO:0031012;GO:0005615;GO:0060173;GO:0030278;GO:0007412;GO:1902284;GO:0071711;GO:0031290;GO:0048675;GO:0010951
09d0370be7a41241c2daea363dad81bc	35	L	3.301226486931876	PalmatGasmat	Positive	Q6PFM1|S20AB_DANRE Sodium-dependent phosphate transporter 1-B	GO:0005315;GO:0006817;GO:0005886;GO:0016021;GO:0031214;GO:0055085;GO:0005436;GO:0006814;GO:0038023;GO:0043123;GO:0016032;GO:0006796
f3ce96bc5f3877cdd346cc0ff368156f	26	J	2.464253022940484	PalmatGasmat	Positive	Q96LT7|CI072_HUMAN Protein C9orf72	GO:0005776;GO:0006914;GO:0005085;GO:0005768;GO:0006897
d4acada98606a685209570b87613efe3	26	J	2.9941170814662637	PalmatGasmat	Positive	Q6DGF5|ZDH12_RAT Probable palmitoyltransferase ZDHHC12	GO:0019706;GO:0018345;GO:0005783;GO:0005794;GO:0016021;GO:0018231;GO:0070569;GO:0006612
54506880b8aca77ca3e3442d8cdd54bb	35	L	2.3336449416409644	PalmatGasmat	Positive	Q80TN7|NAV3_MOUSE Neuron navigator 3	NA
e8e9caae4fe6d622876fb64d95d29b66	26	J	3.993331988936933	PalmatGasmat	Positive	Q5BIX7|SPDLA_XENLA Protein Spindly-A {ECO:0000255|HAMAP-Rule:MF_03041}	NA
b4592b000881d4f0f52f96401644b77d	26	J	2.1236695808020913	PalmatGasmat	Positive	Q80Z25|OFD1_MOUSE Oral-facial-digital syndrome 1 protein homolog	NA
4988cd8966999de030e2a434a124034c	35	L	2.5214617702397675	PalmatGasmat	Positive	Q6P4F7|RHGBA_HUMAN Rho GTPase-activating protein 11A	GO:0007165;GO:0030141;GO:0005096;GO:0043547;GO:0005829;GO:0051056
8fc14467af78aa4e1c0476e405a23efa	26	J	2.3022679038924987	PalmatGasmat	Positive	Q66H56|TTI2_RAT TELO2-interacting protein 2	NA
67b5f5921f8de269a7e884569baf70c4	26	J	4.7179396423749065	PalmatGasmat	Positive	Q499R4|YRDC_RAT YrdC domain-containing protein, mitochondrial	GO:0003725;GO:0006450;GO:0005737;GO:0030217;GO:0000049;GO:0016779
5acd8ad98adc447c2451bc874a9160c9	26	J	2.899001425032116	PalmatGasmat	Positive	Q8K0S9|SNPC1_MOUSE snRNA-activating protein complex subunit 1	NA
2ad9e04b1e4f2ef49904fb08ece00587	26	J	2.4391962380198207	PalmatGasmat	Positive	O13024|INCEA_XENLA Inner centromere protein A	NA
ade5d1ce7879cd78d5224f12b6232d37	35	L	2.736093781034249	PalmatGasmat	Positive	A1YF12|ZNF16_GORGO Zinc finger protein 16	GO:0003676
dafa195651ec9b4fa725e9aabfd13e67	35	L	2.056183449488437	PalmatGasmat	Positive	P98168|ZXDA_HUMAN Zinc finger X-linked protein ZXDA	GO:0008168;GO:0032259;GO:0003676
ef884c8cbdb4e254adc00d505ca37536	26	J	3.064689352602825	PalmatGasmat	Positive	Q96AY4|TTC28_HUMAN Tetratricopeptide repeat protein 28	GO:0030496;GO:0019900;GO:0007346;GO:0005871;GO:0042802;GO:0005548;GO:0015914;GO:0004672;GO:0006468;GO:0005524;GO:0003777;GO:0003677
3a4b798f428d741a04fd222eb064e99e	N37	E	2.7810204703766614	PalmatGasmat	Positive	Q5FVF4|TM7S3_RAT Transmembrane 7 superfamily member 3	GO:0016021
3a4b798f428d741a04fd222eb064e99e	35	L	5.020218366021939	PalmatGasmat	Positive	Q5FVF4|TM7S3_RAT Transmembrane 7 superfamily member 3	GO:0016021
e0b58fe4d5bb4975a703ca29c1ab098d	26	J	3.160916809102154	PalmatGasmat	Positive	Q9JI70|MKKS_MOUSE McKusick-Kaufman/Bardet-Biedl syndromes putative chaperonin	NA
64dea4dda42baf3a5d0dfe177f24feb9	35	L	2.335436268749822	PalmatGasmat	Positive	P12394|CP17A_CHICK Steroid 17-alpha-hydroxylase/17,20 lyase	NA
efbcbd04c269a03b14422cfe0c0afc98	26	J	2.748437636897261	PalmatGasmat	Positive	Q9H0H5|RGAP1_HUMAN Rac GTPase-activating protein 1	GO:0035556
f22716daedadc4a3b1d21cf05492c727	26	J	4.20276638111255	PalmatGasmat	Positive	Q14684|RRP1B_HUMAN Ribosomal RNA processing protein 1 homolog B	GO:0016012;GO:0006364;GO:0030688
ee946e3b9d39445c3509e0f576fb9cad	26	J	2.915863438221595	PalmatGasmat	Positive	Q01484|ANK2_HUMAN Ankyrin-2	NA
62ac1d35145a57c3593ffd19a16338e3	35	L	2.7997025758889746	PalmatGasmat	Positive	A4IHW3|S35A4_XENTR Probable UDP-sugar transporter protein SLC35A4	GO:0015165;GO:0090481;GO:0000139;GO:0008643;GO:0016021
15c0f47d195d3b5f2eb0418eea8ffd0c	26	J	3.461764779949802	PalmatGasmat	Positive	Q28DG6|LYSM3_XENTR LysM and putative peptidoglycan-binding domain-containing protein 3	NA
dd00696b753a00d2239d8d4303581abf	26	J	3.6801506282823016	PalmatGasmat	Positive	A8MWY0|K132L_HUMAN UPF0577 protein KIAA1324-like	GO:0004713;GO:0018108;GO:0016021;GO:0005524
dd3e47d67666424e9758c14f3c04f461	26	J	3.010993850318779	PalmatGasmat	Positive	Q15398|DLGP5_HUMAN Disks large-associated protein 5	GO:0023052
7665391d20a6f2d4efbeb6c99d987fcb	35	L	2.3245455885122652	PalmatGasmat	Positive	Q5SWK7|RN145_MOUSE RING finger protein 145	GO:0016874;GO:0016021;GO:0036503;GO:0008270;GO:0005783;GO:0016567;GO:0061630
1e89dfa3928800b89203fc2c8f3cbeb5	26	J	2.8519067203660553	PalmatGasmat	Positive	Q9H867|MT21D_HUMAN Protein-lysine methyltransferase METTL21D	GO:0018023;GO:0051117;GO:0005829;GO:0032780;GO:0016279;GO:0032991
07c354d6bb64c256c19a6979991af569	26	J	2.281991796686014	PalmatGasmat	Positive	A5PLH4|TM2D1_DANRE TM2 domain-containing protein 1	GO:0001540;GO:0097190;GO:0005654;GO:0004930;GO:0007186;GO:0016021;GO:0008061;GO:0031226;GO:0022857;GO:0055085;GO:0005576;GO:0034719
a8ad0fe611e226b054ee0e73681dc2af	35	L	2.473202548559624	PalmatGasmat	Positive	Q9CQ56|USE1_MOUSE Vesicle transport protein USE1	GO:0016021
43c6d498b709bd03c106964d85064a37	26	J	2.4456421943005555	PalmatGasmat	Positive	Q8K0H5|TAF10_MOUSE Transcription initiation factor TFIID subunit 10	GO:0006352;GO:0005634
11eb6144aa6654e3ddb898480d2ea99e	26	J	4.012014235416483	PalmatGasmat	Positive	Q5R2J4|APCD1_PELSI Protein APCDD1	GO:0017147;GO:0030178;GO:0005886
67519c3b6762f8131915413649c5feb1	26	J	3.13828533065673	PalmatGasmat	Positive	Q8N6Q8|MET25_HUMAN Methyltransferase-like protein 25	NA
b79ab73fabc89c7f27eedf54787e57e7	26	J	3.914249065033952	PalmatGasmat	Positive	A6QM04|ZWILC_BOVIN Protein zwilch homolog	GO:1990423;GO:0007093
8213a3f0481509c0ef246ec12d1126f9	26	J	2.3880810867824067	PalmatGasmat	Positive	Q7Z6V5|ADAT2_HUMAN tRNA-specific adenosine deaminase 2	GO:0008251;GO:0002100;GO:0052718;GO:0008270;GO:0000815;GO:0005771;GO:0005634;GO:0070013;GO:0005515;GO:0016021;GO:0045324;GO:0032509;GO:0015031
611e39d2f366b8f12ecd4a79ef57a8c3	26	J	2.528318915173929	PalmatGasmat	Positive	Q3SZL6|DCP1B_BOVIN mRNA-decapping enzyme 1B	NA
04221bef5ca352cb8ba9caf29b5f87c7	26	J	2.001799299707869	PalmatGasmat	Positive	Q5R8X9|AMN1_PONAB Protein AMN1 homolog	GO:0031146;GO:0019005;GO:0004842;GO:0016567
87434f94285d80df406404f59fa0b962	26	J	2.18663456778987	PalmatGasmat	Positive	O43900|PRIC3_HUMAN Prickle-like protein 3	GO:0008270
5e9d480a3cc2274eef76c62b024c3f06	26	J	2.904110267330845	PalmatGasmat	Positive	Q6TXF1|ARRD3_RAT Arrestin domain-containing protein 3	NA
534a06943c1db8997b1e776806fce34f	32	K	5.760313110150417	PalmatGasmat	Positive	A4IJ15|CFA97_XENTR Cilia- and flagella-associated protein 97 {ECO:0000250|UniProtKB:Q9P2B7}	GO:0031514
534a06943c1db8997b1e776806fce34f	26	J	2.0553909390140945	PalmatGasmat	Positive	A4IJ15|CFA97_XENTR Cilia- and flagella-associated protein 97 {ECO:0000250|UniProtKB:Q9P2B7}	GO:0031514
c91eb1d49093e0da75d42da68ff3b99f	26	J	2.496744379981157	PalmatGasmat	Positive	P32609|PEP7_YEAST Vacuolar segregation protein PEP7	NA
f05cda00b794a71c00e78805780cca70	35	L	5.22506101860103	PalmatGasmat	Positive	Q9BT88|SYT11_HUMAN Synaptotagmin-11	NA
8c2f46cc65e2b8ef7acae9d89dafdde6	35	L	4.659914662763068	PalmatGasmat	Positive	P24392|PEX2_RAT Peroxisome biogenesis factor 2	NA
8c2f46cc65e2b8ef7acae9d89dafdde6	26	J	2.508890015615423	PalmatGasmat	Positive	P24392|PEX2_RAT Peroxisome biogenesis factor 2	NA
790336ac6368b06daba4c044b11c7a56	26	J	5.330681895411962	PalmatGasmat	Positive	Q9WU25|ADA1A_CAVPO Alpha-1A adrenergic receptor	NA
958cdc4fdde7c23a909c31bf8be4457a	35	L	2.228830872661357	PalmatGasmat	Positive	Q8CGB3|UACA_MOUSE Uveal autoantigen with coiled-coil domains and ankyrin repeats	NA
1fbc3b945c5bcb894931dfc67f191f58	35	L	2.2310706885462657	PalmatGasmat	Positive	O35626|RASD1_MOUSE Dexamethasone-induced Ras-related protein 1	GO:0003924;GO:0005525
95107b4716cc02c9b33ff7c64b0510ae	35	L	2.1497285411728564	PalmatGasmat	Positive	Q19189|PEX12_CAEEL Putative peroxisome assembly protein 12	GO:0008022;GO:0072662;GO:0005779;GO:0008270;GO:0043574;GO:0072594;GO:0006605;GO:0004842;GO:0018024;GO:1990429;GO:0005694;GO:0005634;GO:0006513;GO:0017038;GO:0065002;GO:0034968;GO:0048598;GO:0006635
533200c8107b8cc24288619d8ed5d01b	35	L	3.140134801434034	PalmatGasmat	Positive	Q8VHQ9|ACO11_MOUSE Acyl-coenzyme A thioesterase 11	GO:0016790
81cb56123e4c5b0b860509adfcbea77d	26	J	3.5732567627328593	PalmatGasmat	Positive	Q96K19|RN170_HUMAN E3 ubiquitin-protein ligase RNF170	GO:0061630;GO:0016567;GO:0016021;GO:0000151;GO:0046872;GO:0061631;GO:0031625;GO:0006511
869707c398af9721cc467ee07926de22	26	J	2.8504695794183066	PalmatGasmat	Positive	Q90YY5|MED26_XENLA Mediator of RNA polymerase II transcription subunit 26	NA
917c2cc7a44c51d0e829988fb7090ffb	26	J	3.3932056978224208	PalmatGasmat	Positive	Q5XIS7|UBAP1_RAT Ubiquitin-associated protein 1	GO:0005618;GO:0005576
c8e7b867975db087731be2cc333ca09d	26	J	3.835024309070201	PalmatGasmat	Positive	P53568|CEBPG_MOUSE CCAAT/enhancer-binding protein gamma	NA
2e57ce719d53fe9d8205d78b7a62d91b	26	J	3.5937141683515237	PalmatGasmat	Positive	Q8TD10|MIPO1_HUMAN Mirror-image polydactyly gene 1 protein	NA
c3f88753b15893622679ceb11262a7de	26	J	3.5515249492761476	PalmatGasmat	Positive	Q9DAZ9|ANCHR_MOUSE Abscission/NoCut checkpoint regulator	NA
2450947119b2acd3343d66104e9c7de1	26	J	3.1644712617406348	PalmatGasmat	Positive	Q9CR00|PSMD9_MOUSE 26S proteasome non-ATPase regulatory subunit 9	GO:0070682;GO:0000502;GO:0005515;GO:0005634;GO:0005737
2a717f601d387d0ef704d9366205adae	26	J	2.534477735482143	PalmatGasmat	Positive	Q9UPZ3|HPS5_HUMAN Hermansky-Pudlak syndrome 5 protein	GO:0031084;GO:0031409;GO:0007601;GO:0050896
88ef84b04102eed3802beb4f8b2282a4	26	J	11.967331204038459	PalmatGasmat	Positive	Q62371|DDR2_MOUSE Discoidin domain-containing receptor 2	NA
0e0928f9a8b3a7ad25a01865b8e71c2c	26	J	3.8661919908565348	PalmatGasmat	Positive	A5D7E9|NF2L1_BOVIN Nuclear factor erythroid 2-related factor 1	NA
6c4b2241fd02ee956a62c718e77e8e22	26	J	2.0123085259814175	PalmatGasmat	Positive	Q6UWZ7|F175A_HUMAN BRCA1-A complex subunit Abraxas	NA
b895e98fd5dbd2e0d52b43bb947b2ecd	26	J	2.3826468749747263	PalmatGasmat	Positive	O15315|RA51B_HUMAN DNA repair protein RAD51 homolog 2	GO:0033063;GO:0000724;GO:0008094;GO:0003677;GO:0005524;GO:0005657;GO:0016021;GO:0005654;GO:0001832;GO:0061053;GO:0008284;GO:0005515;GO:0010971;GO:0007131;GO:0007596
bfea75e5b6f798e0aae2dbec1683f929	32	K	2.3271556353492238	PalmatGasmat	Positive	Q9VNL4|GRCR1_DROME Glutaredoxin domain-containing cysteine-rich protein CG31559	NA
bfea75e5b6f798e0aae2dbec1683f929	35	L	6.400787694023647	PalmatGasmat	Positive	Q9VNL4|GRCR1_DROME Glutaredoxin domain-containing cysteine-rich protein CG31559	NA
967251befb04d2200517c8f7112dfd8c	26	J	4.0043798472148	PalmatGasmat	Positive	B3EWZ6|MLRP2_ACRMI MAM and LDL-receptor class A domain-containing protein 2	GO:0046872;GO:0016021
5a46a212a337101488278595fae40e66	26	J	2.8152232308148957	PalmatGasmat	Positive	Q5TYP4|CA112_DANRE Uncharacterized protein C1orf112 homolog	NA
9e719ea5f8e14ecaac73fd4f5b7b27bd	26	J	2.341659781339243	PalmatGasmat	Positive	Q9D9I4|TBC20_MOUSE TBC1 domain family member 20	GO:1902953;GO:0017137;GO:0030173;GO:0046726;GO:0044829;GO:0031965;GO:0070309;GO:0005096;GO:0072520;GO:0001675;GO:0005789;GO:0005783;GO:0090110;GO:0004672;GO:0034389;GO:0005524;GO:0033116;GO:0007030;GO:0043547;GO:0019068;GO:0048208;GO:1902017;GO:0006468
62b1ea0e0ceb25094757c3b090e4cc18	26	J	3.903064562389058	PalmatGasmat	Positive	Q16585|SGCB_HUMAN Beta-sarcoglycan	GO:0016012;GO:0007517;GO:0016021
cc2bfb72acf46ac1ad0993b9ef373c8b	35	L	4.265170621432846	PalmatGasmat	Positive	Q9H0T7|RAB17_HUMAN Ras-related protein Rab-17	NA
93a9435a2ebae7438a6aab2ec0584e0a	26	J	2.0248650857058608	PalmatGasmat	Positive	Q96K80|ZC3HA_HUMAN Zinc finger CCCH domain-containing protein 10	GO:0003723;GO:0046872
2aa785eb36958f587330cb2914442478	26	J	2.8285060775748914	PalmatGasmat	Positive	Q6DFQ7|TM198_XENTR Transmembrane protein 198	GO:0090263;GO:0016021
4a3702234ba122ba4010d00f63816cfa	35	L	6.466879007412906	PalmatGasmat	Positive	Q80YA9|CNKR2_MOUSE Connector enhancer of kinase suppressor of ras 2	GO:0016301;GO:0016310
93e3162d4dd3bbc12102a112d611e521	26	J	8.441495643517555	PalmatGasmat	Positive	A6NMZ7|CO6A6_HUMAN Collagen alpha-6(VI) chain	NA
129f4d46549f7075c444ef05f7385481	26	J	2.1390195598269046	PalmatGasmat	Positive	Q2KJG4|MGST2_BOVIN Microsomal glutathione S-transferase 2	GO:0006691;GO:0008047;GO:0005635;GO:0005783;GO:0043085;GO:0004464;GO:0004602;GO:0004364;GO:0046456;GO:0016021;GO:0098869
33113a2118104049805761a0d7b51091	26	J	2.1203346041409334	PalmatGasmat	Positive	Q4WVA0|NUF2_ASPFU Probable kinetochore protein nuf2	GO:0031262
a8b4c488ab1da8961a5610a29eb8f049	26	J	2.743869571481135	PalmatGasmat	Positive	Q174D3|MED19_AEDAE Mediator of RNA polymerase II transcription subunit 19	GO:0016592;GO:0003712;GO:0006357
b4a1c108a6336ea8eff5ce30e9e8d085	26	J	4.897565833290361	PalmatGasmat	Positive	P50616|TOB1_HUMAN Protein Tob1	NA
3ae7cfcb52b0aede32659f2b617e9dfd	32	K	6.3545823020306	PalmatGasmat	Positive	P25228|RAB3_DROME Ras-related protein Rab-3	NA
cf3816a70f55f3f876241ab1a81a8d99	26	J	2.2738199291310246	PalmatGasmat	Positive	Q8BHL6|FAP24_MOUSE Fanconi anemia core complex-associated protein 24 {ECO:0000250|UniProtKB:Q9BTP7}	GO:0043240;GO:0036297
5291e4796d91dfb7e373721de07a60b4	26	J	19.315157880419715	PalmatGasmat	Positive	Q8N2E2|VWDE_HUMAN von Willebrand factor D and EGF domain-containing protein	NA
5291e4796d91dfb7e373721de07a60b4	32	K	15.130407295680449	PalmatGasmat	Positive	Q8N2E2|VWDE_HUMAN von Willebrand factor D and EGF domain-containing protein	NA
fb7d174880a6366a45fba408504f9cd2	26	J	2.259598966888137	PalmatGasmat	Positive	Q58HI1|PELP1_XENLA Proline-, glutamic acid- and leucine-rich protein 1	NA
16cc454bd929514f39d27cfefddd74d7	26	J	3.438377481552291	PalmatGasmat	Positive	F4IVI0|BUB1_ARATH Mitotic checkpoint serine/threonine-protein kinase BUB1	NA
624c465bf041691df329df0cf69df33e	32	K	2.6655088508478726	PalmatGasmat	Positive	O77750|AQP4_BOVIN Aquaporin-4	GO:0005372;GO:0006833;GO:0005886;GO:0015267;GO:0055085;GO:0016021;GO:1990794;GO:0015793;GO:0015840;GO:0015168;GO:0015204;GO:0005903;GO:0045177;GO:0120025;GO:0031410
aa385a136eeff2be03607c9accf57f3b	26	J	3.0918141234717402	PalmatGasmat	Positive	O60566|BUB1B_HUMAN Mitotic checkpoint serine/threonine-protein kinase BUB1 beta	NA
f9d26ac9ba511dfb8ef2b2a81c2d36b1	26	J	3.9186198329924764	PalmatGasmat	Positive	Q96EV8|DTBP1_HUMAN Dysbindin	GO:0005737
4c7163488fc3a71b85b068dbe152fbd7	26	J	2.8368474103365267	PalmatGasmat	Positive	Q28GJ0|SDCG3_XENTR Serologically defined colon cancer antigen 3 homolog	NA
a09d9c7ec0982dd8c80f320b39ac73c3	26	J	3.1025005273903665	PalmatGasmat	Positive	Q17427|GNA1_CAEEL Glucosamine 6-phosphate N-acetyltransferase	GO:0004343;GO:0006048;GO:0005793;GO:0005783;GO:0005794;GO:0048029
bb350ad73450c10cccce7ee12413ee27	26	J	3.529546210530996	PalmatGasmat	Positive	B2RQL2|STOX1_MOUSE Storkhead-box protein 1 {ECO:0000312|MGI:MGI:2684909}	NA
10d6b5869f84e21e49df4b93caf897a5	26	J	3.412925076796002	PalmatGasmat	Positive	Q9BQB6|VKOR1_HUMAN Vitamin K epoxide reductase complex subunit 1	GO:0016900;GO:0042373;GO:0016021;GO:0055114
f77851def674aa3828bf57a2c7fb9062	35	L	3.683981605852151	PalmatGasmat	Positive	A2RU67|F234B_HUMAN Protein FAM234B	GO:0016021
f46475e20a619d3a9db8888ce91ec0f8	26	J	3.412786111278198	PalmatGasmat	Positive	Q8CIC2|NUPL2_MOUSE Nucleoporin-like protein 2	NA
bb4ff62237f1802add824c98e8b5d080	35	L	3.6965771558608886	PalmatGasmat	Positive	P62836|RAP1A_RAT Ras-related protein Rap-1A	NA
26993be43319ce6fe479a582526f80fd	35	L	3.4408446494826324	PalmatGasmat	Positive	Q9SAR5|AKR2A_ARATH Ankyrin repeat domain-containing protein 2A {ECO:0000303|PubMed:18193034}	GO:0000981;GO:0006357;GO:0005634;GO:0043531;GO:0016567;GO:0008270;GO:0016021;GO:0035556
02f684234469017529d782e3a8933b73	N37	E	14.537476783485067	PalmatGasmat	Positive	Q3UMT1|PP12C_MOUSE Protein phosphatase 1 regulatory subunit 12C	NA
02f684234469017529d782e3a8933b73	32	K	2.7950225703402554	PalmatGasmat	Positive	Q3UMT1|PP12C_MOUSE Protein phosphatase 1 regulatory subunit 12C	NA
0f74317855b624988efc9969efe74544	26	J	2.6530353190768254	PalmatGasmat	Positive	Q6DJF8|MET23_XENLA Methyltransferase-like protein 23	GO:0008168;GO:0032259
5a72717f7d580aec550f8b761fbc0dde	35	L	5.287232210870198	PalmatGasmat	Positive	Q8IYF3|TEX11_HUMAN Testis-expressed sequence 11 protein	GO:0051321
4af8e952192e3deb4ca2ed1b5b6f3532	35	L	2.8213320428146016	PalmatGasmat	Positive	Q6XJU9|OSTF1_MONAL Osteoclast-stimulating factor 1	NA
55b01fb6d1646d786f50132af6eb4333	26	J	2.827956688934937	PalmatGasmat	Positive	Q3UHB8|CC177_MOUSE Coiled-coil domain-containing protein 177	NA
e3d43b30c00bfe5705d5454e95b30755	26	J	3.0229162489842456	PalmatGasmat	Positive	Q14AW5|NSUN7_MOUSE Putative methyltransferase NSUN7	NA
2a1f6e47c28196e407311df6cdfefb65	26	J	2.5220701330643824	PalmatGasmat	Positive	A7SAZ1|U669_NEMVE UPF0669 protein v1g209471	NA
bd9e255e0293cc1c0632b7f68d432110	35	L	2.330313345849205	PalmatGasmat	Positive	O54824|IL16_MOUSE Pro-interleukin-16	NA
bd9e255e0293cc1c0632b7f68d432110	35	L	2.7087441110387642	PalmatGasmat	Positive	O54824|IL16_MOUSE Pro-interleukin-16	NA
48a0107b9e8ecf597c144f8975ae9080	26	J	3.016811647069513	PalmatGasmat	Positive	P97516|TEF_PHOSU Thyrotroph embryonic factor	NA
48a0107b9e8ecf597c144f8975ae9080	26	J	5.279017090740975	PalmatGasmat	Positive	P97516|TEF_PHOSU Thyrotroph embryonic factor	NA
03238db9840a5099faec5f76206f6c6d	26	J	2.633256091317317	PalmatGasmat	Positive	Q9BUY7|EFC11_HUMAN EF-hand calcium-binding domain-containing protein 11	GO:0005509;GO:0098842;GO:0097062;GO:0005080;GO:0002092;GO:0032588;GO:0014069;GO:0005543;GO:0043113;GO:0008021;GO:0034315;GO:0034330;GO:0043005;GO:0030054;GO:0005886;GO:0006886
1db15f663c94d5aaf3bbaa638b156d99	35	L	4.595227710567171	PalmatGasmat	Positive	Q5M7C8|HORM1_XENLA HORMA domain-containing protein 1	GO:0016021
3f1e2b1ab4427932a7e4832b403d0111	26	J	2.0156956274552194	PalmatGasmat	Positive	Q9DB15|RM12_MOUSE 39S ribosomal protein L12, mitochondrial	GO:0003735;GO:0006412;GO:0005840;GO:0003682;GO:0005759;GO:0098798;GO:1990904;GO:0030307;GO:0010821;GO:0006390
0b385215052946085994f6a47610a8c4	26	J	2.3777341785767896	PalmatGasmat	Positive	Q2NKT1|PROF4_BOVIN Profilin-4	GO:0003779;GO:0042989;GO:0005938;GO:0005623
5391f93db2bcabcc48f0baf00453073c	26	J	9.623290195013112	PalmatGasmat	Positive	Q9IA05|FZD4_CHICK Frizzled-4	GO:0007275
5391f93db2bcabcc48f0baf00453073c	35	L	3.9768937773933124	PalmatGasmat	Positive	Q9IA05|FZD4_CHICK Frizzled-4	GO:0007275
5d1c087c7efffd85a6ef02d5e8766b75	26	J	4.7660800291955745	PalmatGasmat	Positive	Q3L254|WNT7B_CHICK Protein Wnt-7b	NA
76369af7c4c31571f9424f6eb32e5839	26	J	7.842488759211115	PalmatGasmat	Positive	P15989|CO6A3_CHICK Collagen alpha-3(VI) chain	NA
0f30c34c2c4d7cdaa57e2f1caea526ce	26	J	2.285287197228389	PalmatGasmat	Positive	Q6NV18|NHEJ1_DANRE Non-homologous end-joining factor 1	GO:0006302;GO:0005634
a06dd648049e40054e15104cdcbf57f5	35	L	2.0581221222341544	PalmatGasmat	Positive	Q15546|PAQRB_HUMAN Monocyte to macrophage differentiation factor	GO:0019835;GO:0016021
492a83bae3802cbea26f3594f7e8302c	26	J	2.2201711373428807	PalmatGasmat	Positive	P97564|GPAT1_RAT Glycerol-3-phosphate acyltransferase 1, mitochondrial	GO:0008374;GO:0044255
992457ff332cddbe3ea2ccc57df194f6	35	L	2.057913726410036	PalmatGasmat	Positive	Q1L9A2|OPA3_DANRE Optic atrophy 3 protein homolog	NA
bff633fa3ac10f9734decbe451449843	26	J	2.244224148920582	PalmatGasmat	Positive	P82917|RT18C_BOVIN 28S ribosomal protein S18c, mitochondrial	GO:0003735;GO:0006412;GO:0005840;GO:0070181;GO:0005759;GO:0098798;GO:1990904;GO:0005743;GO:0140053;GO:0043624;GO:0016021
bbd342bf9d3f877f8160f50b5c07e014	26	J	3.0522397892322037	PalmatGasmat	Positive	O00762|UBE2C_HUMAN Ubiquitin-conjugating enzyme E2 C	GO:0005524;GO:0030071;GO:0005634;GO:0031461;GO:0090233;GO:0005623;GO:0016740;GO:0006511;GO:0016567;GO:0004839;GO:1903504;GO:0140096;GO:1902101;GO:1901970;GO:1901992;GO:0045930;GO:0010948;GO:0010498;GO:0010994;GO:0010458;GO:0051301
84d20c1eeaad4b3a5cef4e365b9d1701	26	J	2.3389729512014394	PalmatGasmat	Positive	G4SLH0|TTN1_CAEEL Titin homolog {ECO:0000303|PubMed:12381307}	NA
ab2a6cf4b7e576781f78daa99d010c7c	26	J	3.211894714211519	PalmatGasmat	Positive	P35992|PTP10_DROME Tyrosine-protein phosphatase 10D	NA
aac828c236ba344206c6cffe9c00463c	26	J	2.431610811416049	PalmatGasmat	Positive	P34473|YMH6_CAEEL Uncharacterized protein F58A4.6	NA
4e9d1485f210736f309269f8d6809268	32	K	2.269265824445411	PalmatGasmat	Positive	Q810N6|ANR45_MOUSE Ankyrin repeat domain-containing protein 45	GO:1904855;GO:0070682;GO:0005829;GO:0004842;GO:0005634;GO:0016567;GO:0046872
9f5f0e33e261ccd8c38268af64d39b98	26	J	2.087956985424005	PalmatGasmat	Positive	Q9D581|EFC10_MOUSE EF-hand calcium-binding domain-containing protein 10	GO:0005509
f163a19335d56f0182ae385e2223cb26	35	L	2.825361319410112	PalmatGasmat	Positive	P62286|ASPM_CANLF Abnormal spindle-like microcephaly-associated protein homolog	GO:0007051;GO:0016459;GO:0003779;GO:0003774;GO:0005524
01380c05d4fd63c67e9bd548b6b27082	26	J	2.9143823658153765	PalmatGasmat	Positive	Q76IC5|PGPI_RAT Pyroglutamyl-peptidase 1	GO:0016920;GO:0005829;GO:0006508
46f3c2e604d5572b766c9ebc2800bebd	26	J	3.566533729616031	PalmatGasmat	Positive	J3S6Y1|TSEAR_MOUSE Thrombospondin-type laminin G domain and EAR repeat-containing protein {ECO:0000312|EMBL:AFH76477.1}	NA
6a29f035e39dba476016d7ac92c450d0	26	J	3.856730761862171	PalmatGasmat	Positive	Q4V832|AP4AT_XENLA AP-4 complex accessory subunit tepsin	GO:0000159;GO:0019888;GO:0043666;GO:0007165
a37694779e4a6d1b4aea90ec2bebdedf	26	J	2.411970731985372	PalmatGasmat	Positive	Q99MD8|MYNN_MOUSE Myoneurin	NA
0ee656492ada311b23d44035b6c1f842	35	L	3.2766959920259073	PalmatGasmat	Positive	O14746|TERT_HUMAN Telomerase reverse transcriptase	GO:0003721;GO:0000781;GO:0006278;GO:0005634;GO:0003677;GO:0046872;GO:0070034;GO:0042575;GO:0010833;GO:1990904;GO:0016021
adebdbd8843ba847f7e55a702935549f	26	J	4.260738628094568	PalmatGasmat	Positive	P53355|DAPK1_HUMAN Death-associated protein kinase 1	NA
adebdbd8843ba847f7e55a702935549f	32	K	3.1491382471886395	PalmatGasmat	Positive	P53355|DAPK1_HUMAN Death-associated protein kinase 1	NA
47e8750af8daf9809d6fedd258392821	26	J	2.011969874566739	PalmatGasmat	Positive	Q25C93|FEZF1_DANRE Fez family zinc finger protein 1	GO:0003676;GO:0008270
1eba35efdbc904b135085231d68017c9	26	J	3.520446218766994	PalmatGasmat	Positive	Q9H9H4|VP37B_HUMAN Vacuolar protein sorting-associated protein 37B	NA
1312f11ab19fe414be6beb01e6ae89a9	35	L	2.096583779671999	PalmatGasmat	Positive	Q8IVT5|KSR1_HUMAN Kinase suppressor of Ras 1	GO:0004672;GO:0006468;GO:0035556;GO:0005524;GO:0046872;GO:0030246;GO:0003676
cc72a704f36754d21737e207c7e4becb	26	J	2.7124025636896856	PalmatGasmat	Positive	Q8K406|LGI3_MOUSE Leucine-rich repeat LGI family member 3	NA
fc30d3b8f3ba7891f2ec01ed9f7bdca1	26	J	2.4140626952030293	PalmatGasmat	Positive	Q9W0Y2|YS11_DROME Putative gamma-glutamylcyclotransferase CG2811	GO:0061929;GO:0007507;GO:0005829;GO:0008307;GO:0016746
fc30d3b8f3ba7891f2ec01ed9f7bdca1	N37	E	2.892438713766925	PalmatGasmat	Positive	Q9W0Y2|YS11_DROME Putative gamma-glutamylcyclotransferase CG2811	GO:0061929;GO:0007507;GO:0005829;GO:0008307;GO:0016746
fc30d3b8f3ba7891f2ec01ed9f7bdca1	35	L	7.532379601801403	PalmatGasmat	Positive	Q9W0Y2|YS11_DROME Putative gamma-glutamylcyclotransferase CG2811	GO:0061929;GO:0007507;GO:0005829;GO:0008307;GO:0016746
d231d54acbe93f9f50bb91bcdd2865dd	26	J	2.143514959672138	PalmatGasmat	Positive	E9Q6J5|BD1L1_MOUSE Biorientation of chromosomes in cell division protein 1-like 1 {ECO:0000305}	GO:0051301
a17fdcfad00c394fedd21c8ac97e23cb	26	J	3.330909853083093	PalmatGasmat	Positive	P83088|FUCTC_DROME Alpha-(1,3)-fucosyltransferase C	GO:0008417;GO:0036065;GO:0016020;GO:0006486
d7fecdcc98308a18133c6cf399aea5e2	32	K	2.7474803308658577	PalmatGasmat	Positive	Q96LD8|SENP8_HUMAN Sentrin-specific protease 8	GO:0008234;GO:0006508
41ae6c655f9f22770662ea943f9feb3e	35	L	4.937225889183712	PalmatGasmat	Positive	Q14517|FAT1_HUMAN Protocadherin Fat 1	NA
22e1b8436d0f253ed9292c439fc52950	26	J	2.03943376014698	PalmatGasmat	Positive	Q6P2K3|CC067_MOUSE Uncharacterized protein C3orf67 homolog	NA
d079e9b1840b2ffe835c7ff43e707e92	35	L	3.6443613588792383	PalmatGasmat	Positive	Q50L44|LIGO1_CHICK Leucine-rich repeat and immunoglobulin-like domain-containing nogo receptor-interacting protein 1	NA
f36c40c37446223c9fbefcb631bca4cf	26	J	5.902548792775732	PalmatGasmat	Positive	Q9UPW8|UN13A_HUMAN Protein unc-13 homolog A	GO:0019992;GO:0098916;GO:0030054;GO:0045202
edcf5143986e90e38669597835cc39a7	26	J	2.067704420297907	PalmatGasmat	Positive	P0CT40|TF29_SCHPO Transposon Tf2-9 polyprotein	NA
d0dee9f3e22ee5ec06c0b0115b04860e	26	J	4.050325846494305	PalmatGasmat	Positive	A0MZ67|SHOT1_RAT Shootin-1 {ECO:0000312|RGD:1311558}	NA
632d6ec881ff9eee12acd7ec67dd8934	32	K	25.926656055296508	PalmatGasmat	Positive	P27607|PGH2_CHICK Prostaglandin G/H synthase 2	GO:0004666;GO:0019371;GO:0001750;GO:0004601;GO:0005794;GO:0020037;GO:0046872;GO:0008217;GO:0006954;GO:0005635;GO:0051213;GO:0005789;GO:0006979;GO:0005783;GO:0098869;GO:0055114;GO:0042127;GO:1990402;GO:0014070;GO:0031017;GO:0010700;GO:0048793;GO:0032811;GO:0001570;GO:0035633;GO:0071310;GO:0045907;GO:0045987;GO:0019233;GO:0097756;GO:0007613;GO:0007612;GO:0023057;GO:0010648;GO:0070542;GO:0030216;GO:…
2d2a9c6ada800379f15a783f9b5699f8	35	L	12.531567745474993	PalmatGasmat	Positive	O35161|CELR1_MOUSE Cadherin EGF LAG seven-pass G-type receptor 1	GO:0007156;GO:0005509;GO:0005886;GO:0016021
000df16dd034a19bc75c68382e4239a2	26	J	2.814917947991647	PalmatGasmat	Positive	Q90X67|SOCS3_CHICK Suppressor of cytokine signaling 3	NA
7d643ea7c02b6e5d9f3ce97350ee2da0	26	J	2.9089088078944476	PalmatGasmat	Positive	Q96AY4|TTC28_HUMAN Tetratricopeptide repeat protein 28	NA
4c4186e4fee3ef47c0cd4077b082804f	26	J	5.569548049706309	PalmatGasmat	Positive	B5SNZ6|ABRA_PIG Actin-binding Rho-activating protein	GO:0035025;GO:0003779;GO:0030017;GO:0036374;GO:0005783;GO:0016021;GO:0051091;GO:0045944;GO:0006751;GO:0006508
1f11f49e2b5614995218fe10231b7764	35	L	4.761042562491541	PalmatGasmat	Positive	Q24207|BOULE_DROME Protein boule	GO:0003729
8150046a8943125554784d086e3bac14	N37	E	2.3320084466963804	PalmatGasmat	Positive	Q96RW7|HMCN1_HUMAN Hemicentin-1	NA
8150046a8943125554784d086e3bac14	35	L	3.6941794371238834	PalmatGasmat	Positive	Q96RW7|HMCN1_HUMAN Hemicentin-1	NA
9aca5b00e9fc41d7827af0ac9bd20621	N37	E	2.009765011229936	PalmatGasmat	Positive	Q20657|STO3_CAEEL Stomatin-3	GO:0005886;GO:0016021
9aca5b00e9fc41d7827af0ac9bd20621	32	K	2.993321547551435	PalmatGasmat	Positive	Q20657|STO3_CAEEL Stomatin-3	GO:0005886;GO:0016021
d718094cfc39ef5fdc480ed6807326c1	N37	E	8.422753998843657	PalmatGasmat	Positive	A6NMZ7|CO6A6_HUMAN Collagen alpha-6(VI) chain	NA
709bfe388b01224ef2183e90be8c0df1	26	J	2.344361971562423	PalmatGasmat	Positive	Q9QUK4|BIR1B_MOUSE Baculoviral IAP repeat-containing protein 1b	NA
7f47e85e3f18df71ea4f1b743907472e	35	L	2.6404808204794104	PalmatGasmat	Positive	B3EWY9|MLP_ACRMI Mucin-like protein {ECO:0000303|PubMed:23765379}	NA
857c5197dc7010fd2b2942b5fa1dd54f	32	K	2.7739321227346614	PalmatGasmat	Positive	Q6RUV5|RAC1_RAT Ras-related C3 botulinum toxin substrate 1	GO:0007264;GO:0003924;GO:0005874;GO:0005525;GO:0005783;GO:0031175;GO:0048193;GO:0016021;GO:0030507;GO:0005516;GO:0008017;GO:0046294;GO:0018738;GO:0016491;GO:0055114
857c5197dc7010fd2b2942b5fa1dd54f	35	L	2.077670945167844	PalmatGasmat	Positive	Q6RUV5|RAC1_RAT Ras-related C3 botulinum toxin substrate 1	GO:0007264;GO:0003924;GO:0005874;GO:0005525;GO:0005783;GO:0031175;GO:0048193;GO:0016021;GO:0030507;GO:0005516;GO:0008017;GO:0046294;GO:0018738;GO:0016491;GO:0055114
0f98f2f8e5aa40826691276d39162b27	35	L	30.28115246302447	PalmatGasmat	Positive	P87064|DODA_AMAMU DOPA 4,5-dioxygenase	GO:0051213;GO:0055114
b82a320fb8979d27adeb0cf9bc762907	26	J	2.4963130443279695	PalmatGasmat	Positive	P59511|ATS20_MOUSE A disintegrin and metalloproteinase with thrombospondin motifs 20	NA
7accd8a80f03fc7ea7229e77d252df51	26	J	3.0524559853390074	PalmatGasmat	Positive	P05959|POL_HV1RH Gag-Pol polyprotein	NA
8bf590d186f9f152e8ad425233a92b7b	26	J	5.803895922447379	GasdevGasmat	Positive	Q2XWK0|SVOP_XENLA Synaptic vesicle 2-related protein	GO:0022857;GO:0055085;GO:0016021
8bf590d186f9f152e8ad425233a92b7b	26	J	5.39908571297773	GasdevGasmat	Positive	Q2XWK0|SVOP_XENLA Synaptic vesicle 2-related protein	GO:0022857;GO:0055085;GO:0016021
50e0166fe077e9b75045fd72a901b705	26	J	2.159294438293007	GasdevGasmat	Positive	Q9BYG0|B3GN5_HUMAN Lactosylceramide 1,3-N-acetyl-beta-D-glucosaminyltransferase	GO:0006486;GO:0000139;GO:0016757;GO:0016021
bbc1566e6848719382da07a664f1db23	26	J	4.612791767805681	GasdevGasmat	Positive	P07314|GGT1_RAT Gamma-glutamyltranspeptidase 1	GO:0036374;GO:0006751;GO:0016021;GO:0006508
02252a00d919fd4d3a1674f4a9c52a81	26	J	4.485808836858107	GasdevGasmat	Positive	O01735|YC91_CAEEL Uncharacterized MFS-type transporter C09D4.1	GO:0022857;GO:0055085;GO:0016021
65be36cb797b3d9a73c8795d3485a607	26	J	5.336004725024508	GasdevGasmat	Positive	Q54TR1|CFAD_DICDI Counting factor associated protein D	GO:0008234;GO:0006508;GO:0016021
93de7fb57a548fb23570b226cc5a39b0	26	J	2.048223549913677	GasdevGasmat	Positive	Q8IV35|WDR49_HUMAN WD repeat-containing protein 49	GO:0005509
00b49efef456da590c2a4ba60be4ad57	26	J	4.068109615364277	GasdevGasmat	Positive	Q9JI85|NUCB2_RAT Nucleobindin-2	GO:0005509
9638c6ed12c5d505fa9084991bd1d87f	N15	C	2.7071495865403254	GasdevGasmat	Positive	A6QPT7|ERAP2_BOVIN Endoplasmic reticulum aminopeptidase 2	GO:0004177;GO:0006508;GO:0016021;GO:0008237;GO:0008270
9638c6ed12c5d505fa9084991bd1d87f	N15	C	3.290357818890899	GasdevGasmat	Positive	A6QPT7|ERAP2_BOVIN Endoplasmic reticulum aminopeptidase 2	GO:0004177;GO:0006508;GO:0016021;GO:0008237;GO:0008270
81da92328abecc06b43ae08f6dac301f	26	J	4.541168604726401	GasdevGasmat	Positive	A2ARV4|LRP2_MOUSE Low-density lipoprotein receptor-related protein 2	GO:0005509;GO:0016021
0c10682fbe63478d0031bee807fdf73f	26	J	2.0597504726642533	GasdevGasmat	Positive	A2RRP1|NBAS_HUMAN Neuroblastoma-amplified sequence	GO:0006890
4e9b556e19ffbe24755815fcaf0c0836	N15	C	2.0664591883149526	GasdevGasmat	Positive	Q10743|ADA10_RAT Disintegrin and metalloproteinase domain-containing protein 10	GO:0007229;GO:0004222;GO:0016021;GO:0006509;GO:0097197;GO:0007219;GO:0097038;GO:0043197;GO:0005912;GO:0014069;GO:0042169;GO:0017124;GO:0019901;GO:0008021;GO:0098978;GO:0043025;GO:0042803;GO:0046872;GO:0062023;GO:0030424;GO:0005802;GO:0003676;GO:0042117;GO:0098696;GO:0045211;GO:0034205;GO:0030136;GO:0010820;GO:0007220;GO:0005798;GO:0090102;GO:0061001;GO:0009986;GO:0046931;GO:0034332;GO:0000139;GO:…
0caa07870a9c9b5ea94bf5a966b7756c	26	J	2.309494748906762	GasdevGasmat	Positive	Q13231|CHIT1_HUMAN Chitotriosidase-1	GO:0008061;GO:0005576;GO:0005975;GO:0004553
e2064b418198fd63ba60e5c3afc75a05	26	J	2.5625870923889797	GasdevGasmat	Positive	Q96AE4|FUBP1_HUMAN Far upstream element-binding protein 1	GO:0003723;GO:0006355
6214e5a0d07670e3679e1c988981e727	N23	D	2.3543193413312173	GasdevGasmat	Positive	P98088|MUC5A_HUMAN Mucin-5AC {ECO:0000305}	NA
786a153cf3e92cfc953c86277a5d20ff	N15	C	2.724159250636516	GasdevGasmat	Positive	Q8WVB3|HEXDC_HUMAN Hexosaminidase D	GO:0015929;GO:0005975;GO:0016021;GO:0102148
786a153cf3e92cfc953c86277a5d20ff	N23	D	3.718166775305122	GasdevGasmat	Positive	Q8WVB3|HEXDC_HUMAN Hexosaminidase D	GO:0015929;GO:0005975;GO:0016021;GO:0102148
786a153cf3e92cfc953c86277a5d20ff	26	J	2.1062749732335098	GasdevGasmat	Positive	Q8WVB3|HEXDC_HUMAN Hexosaminidase D	GO:0015929;GO:0005975;GO:0016021;GO:0102148
6cfda2deb9d1d4704c1362fdae9d0836	N15	C	2.3406851166095546	GasdevGasmat	Positive	Q9Z0R4|ITSN1_MOUSE Intersectin-1	GO:0005085;GO:0035556;GO:0005509;GO:0006897
43aba3a9f169529ed614502a0e58748d	N15	C	3.993372943232111	GasdevGasmat	Positive	F1NPQ2|MINP1_CHICK Multiple inositol polyphosphate phosphatase 1 {ECO:0000250|UniProtKB:Q9UNW1}	GO:0016791;GO:0016311
43aba3a9f169529ed614502a0e58748d	N23	D	3.415696433984921	GasdevGasmat	Positive	F1NPQ2|MINP1_CHICK Multiple inositol polyphosphate phosphatase 1 {ECO:0000250|UniProtKB:Q9UNW1}	GO:0016791;GO:0016311
a6e35c2c522ab0426b20f1aa2b80beb7	N15	C	2.2735414476992113	GasdevGasmat	Positive	A7UA95|RADIL_DANRE Ras-associating and dilute domain-containing protein	GO:0007165
a6e35c2c522ab0426b20f1aa2b80beb7	N23	D	2.1643397360987655	GasdevGasmat	Positive	A7UA95|RADIL_DANRE Ras-associating and dilute domain-containing protein	GO:0007165
2af4a60c48cadd3c9790d93e86fe3749	26	J	4.602635159326298	GasdevGasmat	Positive	Q9BXB4|OSB11_HUMAN Oxysterol-binding protein-related protein 11	GO:0001786;GO:0015918;GO:0005829;GO:0015485;GO:0036150;GO:0005856;GO:0043231;GO:0015248;GO:0015914;GO:0005548;GO:0016020
05863c7deb9c9002b462e1b716c77ed0	N15	C	3.3328173674894677	GasdevGasmat	Positive	A4IGL7|PXDN_XENTR Peroxidasin	GO:0007411;GO:0005886;GO:0016021;GO:0007155
05863c7deb9c9002b462e1b716c77ed0	N23	D	2.783439356269709	GasdevGasmat	Positive	A4IGL7|PXDN_XENTR Peroxidasin	GO:0007411;GO:0005886;GO:0016021;GO:0007155
c98887013cf368c050a679842cf6dc1d	N23	D	2.8133863109468025	GasdevGasmat	Positive	Q60992|VAV2_MOUSE Guanine nucleotide exchange factor VAV2	GO:0004672;GO:0006468;GO:0005524
dc5f9c40482164c6915d894a113300bf	26	J	3.123544421442772	GasdevGasmat	Positive	Q9YHB5|CND3_XENLA Condensin complex subunit 3	GO:0000796;GO:0007076;GO:0005515;GO:0000779;GO:0005737;GO:0005634;GO:0016020;GO:0051301
30e6500f32db82d0132817d7c2768cf6	N15	C	2.245096192507181	GasdevGasmat	Positive	O43451|MGA_HUMAN Maltase-glucoamylase, intestinal	GO:0030246;GO:0005975;GO:0016021;GO:0004553;GO:0005524
30e6500f32db82d0132817d7c2768cf6	26	J	2.41726722447907	GasdevGasmat	Positive	O43451|MGA_HUMAN Maltase-glucoamylase, intestinal	GO:0030246;GO:0005975;GO:0016021;GO:0004553;GO:0005524
dceefc5898a9415c293d74ed75d2de6c	26	J	2.7984310075573915	GasdevGasmat	Positive	Q60HG2|TOR1A_MACFA Torsin-1A	GO:0005524
78b976724120b1a8f8173dd2d5c875bb	N23	D	2.1258620361149734	GasdevGasmat	Positive	Q8CJ40|CROCC_MOUSE Rootletin	GO:0035253;GO:0007098;GO:0006897;GO:0016020
2290ac189bfaa3da6f522850ae6f1d55	N15	C	3.4683853085550678	GasdevGasmat	Positive	Q3UY96|CFA74_MOUSE Cilia- and flagella-associated protein 74 {ECO:0000305}	GO:0031514;GO:0035082;GO:0005930;GO:0016021
354b5229b452a41b75c6a2234d1d65b4	26	J	3.813671738609258	GasdevGasmat	Positive	O75140|DEPD5_HUMAN DEP domain-containing protein 5	GO:0005096;GO:0043547;GO:0035556
f6d12aa6f6fbc1ea527332e5053966b7	N15	C	3.2476741584906397	GasdevGasmat	Positive	Q01617|CPO_DROME Protein couch potato	GO:0003723
f6d12aa6f6fbc1ea527332e5053966b7	N23	D	5.627489612201977	GasdevGasmat	Positive	Q01617|CPO_DROME Protein couch potato	GO:0003723
f6d12aa6f6fbc1ea527332e5053966b7	N23	D	3.8166093163596364	GasdevGasmat	Positive	Q01617|CPO_DROME Protein couch potato	GO:0003723
1a0c96caf843da648f9b7f73a403ee0d	26	J	3.34684301970452	GasdevGasmat	Positive	Q8NFF2|NCKX4_HUMAN Sodium/potassium/calcium exchanger 4	GO:0008273;GO:0035725;GO:0005887;GO:0071805;GO:0098656;GO:0005623;GO:0006874;GO:0070588;GO:0005262
e1d21f8448a3f26039947d14cf9d9430	18	I	2.1163961849304473	GasdevGasmat	Positive	P50748|KNTC1_HUMAN Kinetochore-associated protein 1	NA
2105b1d445abda5807a2df6ca761bd35	26	J	3.946037272286352	GasdevGasmat	Positive	Q07832|PLK1_MOUSE Serine/threonine-protein kinase PLK1	GO:0004672;GO:0006468;GO:0005524
32b26ad1aae7b4b0010be5a8f8680b84	26	J	2.0048869281786863	GasdevGasmat	Positive	Q803I2|ERGI3_DANRE Endoplasmic reticulum-Golgi intermediate compartment protein 3	GO:0016021;GO:0006890;GO:0006888;GO:0031228;GO:0030134;GO:0031227;GO:0005783
7973d22126acd4895c72ee91ef7a84d7	N23	D	2.1663883478898684	GasdevGasmat	Positive	Q92122|KPYM_XENLA Pyruvate kinase PKM	GO:0004743;GO:0006096;GO:0005737;GO:0030955;GO:0016021;GO:0000287;GO:0016301;GO:0005524;GO:0042626;GO:0061718;GO:0006735;GO:0016887;GO:0042866;GO:0140096;GO:0055085;GO:0006468
248b813df93cef2cfd117fe4272688ac	26	J	3.232037601128765	GasdevGasmat	Positive	Q9Y251|HPSE_HUMAN Heparanase	GO:0016798;GO:0016020
f04fa79518ef6e9668a4395c955a3f2a	N15	C	2.3599387155383598	GasdevGasmat	Positive	P23229|ITA6_HUMAN Integrin alpha-6	GO:0008305;GO:0007229;GO:0004621;GO:0007155
c43051eb84be094ca33de92711a5b60e	26	J	3.23026329974531	GasdevGasmat	Positive	Q5GH73|XKR6_HUMAN XK-related protein 6	GO:0016021
1be5dfafec2f2dc52212f06ba7e4fc42	26	J	2.1613167616781026	GasdevGasmat	Positive	P34529|DCR1_CAEEL Endoribonuclease dcr-1	GO:0004525;GO:0090502;GO:0006396;GO:0031047;GO:0016075;GO:0003723;GO:0005524;GO:0003677
375249729c0e98f2e403b243005fab59	26	J	3.1550098393255266	GasdevGasmat	Positive	Q00174|LAMA_DROME Laminin subunit alpha	NA
f9a2fd155162a513966beff9fe4774a5	N15	C	2.069511731672463	GasdevGasmat	Positive	Q7Z401|MYCPP_HUMAN C-myc promoter-binding protein	GO:0000813;GO:0008270;GO:0016021
326cbfb75576f212d78e52a66d3ff2e2	N23	D	2.8102489540079856	GasdevGasmat	Positive	P52826|CACP_COLLI Carnitine O-acetyltransferase	GO:0016746;GO:0019254;GO:0005777;GO:0005739;GO:0031907;GO:0033540;GO:0005783;GO:0072662;GO:0005829;GO:0043574;GO:0019866;GO:0072594;GO:0006605
38721087ce660379f2193280a41d0ffd	N15	C	2.1368123925357154	GasdevGasmat	Positive	Q3B7M6|NEDD1_BOVIN Protein NEDD1	NA
38721087ce660379f2193280a41d0ffd	N23	D	3.4995182817166897	GasdevGasmat	Positive	Q3B7M6|NEDD1_BOVIN Protein NEDD1	NA
473c4538fc76686cb0816323875060e5	26	J	3.9340849109845153	GasdevGasmat	Positive	Q78KK3|S22AI_MOUSE Solute carrier family 22 member 18	GO:0022857;GO:0055085;GO:0016021
3f1e75867c092fb3c9f8243562fb4e7a	N15	C	2.297734509126716	GasdevGasmat	Positive	A7RU46|NAPA_NEMVE Nck-associated protein 1 homolog	GO:0008407;GO:0031209;GO:0048365;GO:0031594;GO:0033627;GO:0030054;GO:0007520;GO:0007528;GO:0005886;GO:0001764;GO:0016021;GO:0030866;GO:0050807;GO:0034330;GO:0007409;GO:0007417;GO:0030031;GO:0008360
ce090205d65f0a85c3e363455b364f1d	26	J	2.4331033534299658	GasdevGasmat	Positive	Q7SY29|G6PT3_DANRE Glucose-6-phosphate exchanger SLC37A2 {ECO:0000305}	GO:0022857;GO:0055085;GO:0016021
10953a7e0ef76a86b394d7f951a2a1f7	26	J	2.0536675873979426	GasdevGasmat	Positive	Q9Y4E6|WDR7_HUMAN WD repeat-containing protein 7	GO:0035149;GO:0005623;GO:0016021;GO:0007035;GO:0002244
339a3630f26bbed16028a3e245c9c9b2	4	F	2.204984768064263	GasdevGasmat	Positive	Q9VZW5|FMAR_DROME FMRFamide receptor	GO:0007218;GO:0004930;GO:0016021
0cea1b33983e869912c8f0526f531c6c	26	J	2.3949651644160874	GasdevGasmat	Positive	Q8R4V2|DUS15_MOUSE Dual specificity protein phosphatase 15 {ECO:0000250|UniProtKB:Q9H1R2}	GO:0008138;GO:0006470;GO:0004725
b836931ab4d3a87ac08c0480e3d757fe	26	J	2.155628123320846	GasdevGasmat	Positive	Q91821|MELK_XENLA Maternal embryonic leucine zipper kinase	GO:0004672;GO:0006468;GO:0005524
219aae635be8655eff866d0a3b45f795	N15	C	2.6655012509926284	GasdevGasmat	Positive	Q9NSI6|BRWD1_HUMAN Bromodomain and WD repeat-containing protein 1	GO:0005158;GO:0008286
4b0b02265b0784d2b29135600ef9db0a	N23	D	2.349835387358442	GasdevGasmat	Positive	E2RYF8|TPX2_PATPE Targeting protein for Xklp2 homolog	GO:0060236;GO:0005819;GO:0061676;GO:0005874;GO:0019901;GO:0032147;GO:0045171;GO:0043203;GO:0005654;GO:0007026;GO:0090307;GO:0007020
4ec0bfe52c6e75bbced60f7137e57762	N23	D	2.574272946775674	GasdevGasmat	Positive	Q86XH1|IQCA1_HUMAN IQ and AAA domain-containing protein 1	GO:0005524
37ff22d9bf54297b16acac4eadf3235b	26	J	2.6044898830130596	GasdevGasmat	Positive	Q8K4Y7|CANT1_RAT Soluble calcium-activated nucleotidase 1	GO:0017110;GO:0030166;GO:0016020;GO:0005509;GO:1904724;GO:0035580;GO:0101002;GO:0042803;GO:0070062;GO:0031985;GO:0043312;GO:0005783;GO:0043123;GO:0071944
bda0629d7d7151e442a141f811d65ee8	N15	C	2.9815542992004334	GasdevGasmat	Positive	Q9BXT6|M10L1_HUMAN RNA helicase Mov10l1 {ECO:0000305}	GO:0007281;GO:0032574;GO:0043186;GO:0007283;GO:0003723;GO:0005829;GO:0019034;GO:0000932;GO:0035194;GO:0010526;GO:0098795;GO:0061158;GO:0051607;GO:0044419
bda0629d7d7151e442a141f811d65ee8	N23	D	4.255512119574812	GasdevGasmat	Positive	Q9BXT6|M10L1_HUMAN RNA helicase Mov10l1 {ECO:0000305}	GO:0007281;GO:0032574;GO:0043186;GO:0007283;GO:0003723;GO:0005829;GO:0019034;GO:0000932;GO:0035194;GO:0010526;GO:0098795;GO:0061158;GO:0051607;GO:0044419
616b303e21a7d79937bc2b8bcccb4b8b	26	J	2.704105087901495	GasdevGasmat	Positive	O70546|KDM6A_MOUSE Lysine-specific demethylase 6A	GO:0071558;GO:0071557;GO:0008168;GO:0032259;GO:0046872;GO:0010468
74c4225bf9293b32311b00764dbd0683	9	H	2.8637119809340637	GasdevGasmat	Positive	Q5Y5T5|ZDHC8_MOUSE Probable palmitoyltransferase ZDHHC8	GO:0016409;GO:0018345;GO:0016021;GO:0019707;GO:0005783;GO:0005794;GO:0015095;GO:0005789;GO:0003723;GO:0016491;GO:0018231;GO:0006612;GO:1903830;GO:0055114
b3292e8d78bab326fb2aa5f80c39c97d	N23	D	2.9452839895194134	GasdevGasmat	Positive	Q2NKQ1|SGSM1_HUMAN Small G protein signaling modulator 1	GO:0005096;GO:0043547;GO:0042470;GO:0017137;GO:0034499;GO:0006886;GO:0051260;GO:0006450
b654f5bf86df610e33b14bda1ff3ccc0	N15	C	2.8686713396665184	GasdevGasmat	Positive	Q14203|DCTN1_HUMAN Dynactin subunit 1	GO:0000132;GO:0005813;GO:0008017;GO:0005623;GO:0016676;GO:0010970;GO:0015002;GO:0015078;GO:0009055;GO:0005740;GO:0016021;GO:0008080;GO:0004168;GO:0060219;GO:1902600;GO:0022900;GO:0043048;GO:0016310
4f447e739c43f88c454024f28a54f0ce	26	J	5.211935370920894	GasdevGasmat	Positive	P49183|DNAS1_MOUSE Deoxyribonuclease-1	GO:0006308;GO:0004536;GO:0005634;GO:0004519;GO:0005783;GO:0003335;GO:0016021;GO:0003677;GO:0090305;GO:0001942;GO:0002088;GO:0060041;GO:0070948;GO:0002283;GO:0002673;GO:0030262;GO:0010623
62ff7b13d8f409f585badf7068d1457c	N15	C	2.4540624663542006	GasdevGasmat	Positive	Q9GYZ0|KIF15_STRPU Kinesin-like protein KIF15	GO:0003777;GO:0007018;GO:0005871;GO:0008017;GO:0005874;GO:0030516;GO:0005524;GO:0005623;GO:0005737;GO:0016021;GO:0016887;GO:0008198;GO:0008199;GO:0006880
1cabd2cbb74de15b483d7daf07449907	N15	C	3.326849305274125	GasdevGasmat	Positive	Q9H9Y6|RPA2_HUMAN DNA-directed RNA polymerase I subunit RPA2	GO:0003899;GO:0006351;GO:0005634;GO:0032549;GO:0000428;GO:0003677;GO:0017126;GO:0005829;GO:0070013;GO:0007566;GO:0031593;GO:0043232;GO:0046872;GO:0016021;GO:0045815;GO:0006974
2d285036916975e9e442d51920994b5c	N15	C	2.5143799246371663	GasdevGasmat	Positive	P20595|GCYB1_RAT Guanylate cyclase soluble subunit beta-1	GO:0004383;GO:0006182;GO:0020037;GO:0000166;GO:0035556
2d285036916975e9e442d51920994b5c	N23	D	2.067326864558136	GasdevGasmat	Positive	P20595|GCYB1_RAT Guanylate cyclase soluble subunit beta-1	GO:0004383;GO:0006182;GO:0020037;GO:0000166;GO:0035556
f581eefbb3bb22d5e6c2a83699f037a7	N23	D	2.1174677080910222	GasdevGasmat	Positive	Q80U95|UBE3C_MOUSE Ubiquitin-protein ligase E3C	GO:0004842;GO:0016567;GO:0005634;GO:0000502;GO:0016874;GO:0061659;GO:0061650;GO:0005515;GO:0016021;GO:0006511
4f8763fe850584b511f606371e120c24	26	J	2.434441194529432	GasdevGasmat	Positive	Q9HAC7|SUCHY_HUMAN Succinate--hydroxymethylglutarate CoA-transferase	GO:0008410
e83c3f645c32b9214a622c2e94189017	N23	D	2.2112452764086608	GasdevGasmat	Positive	Q9Z2W0|DNPEP_MOUSE Aspartyl aminopeptidase	GO:0004177;GO:0006508;GO:0000328;GO:0008237;GO:0008270;GO:0061077
d9bb51f6f449e6a51ef539ba5cf9e30f	N23	D	2.024105714825952	GasdevGasmat	Positive	Q7T3C7|RT4I1_DANRE Reticulon-4-interacting protein 1 homolog, mitochondrial	GO:0005739;GO:0008270;GO:0055114;GO:0016491;GO:0016021
d9bb51f6f449e6a51ef539ba5cf9e30f	9	H	2.024083708014623	GasdevGasmat	Positive	Q7T3C7|RT4I1_DANRE Reticulon-4-interacting protein 1 homolog, mitochondrial	GO:0005739;GO:0008270;GO:0055114;GO:0016491;GO:0016021
c0cb11b98beb9418ea71e2798defe525	26	J	2.4663187948670138	GasdevGasmat	Positive	O60524|NEMF_HUMAN Nuclear export mediator factor NEMF	GO:0003735;GO:0006412;GO:0005840
6273245f2bfc28719ac90f700c29bafa	N23	D	4.088673476747644	GasdevGasmat	Positive	P25228|RAB3_DROME Ras-related protein Rab-3	GO:0003924;GO:0005802;GO:0016192;GO:0005525;GO:0031982;GO:0007165;GO:0016020
6273245f2bfc28719ac90f700c29bafa	26	J	5.373560363140105	GasdevGasmat	Positive	P25228|RAB3_DROME Ras-related protein Rab-3	GO:0003924;GO:0005802;GO:0016192;GO:0005525;GO:0031982;GO:0007165;GO:0016020
82764583e238ec5c1ec66e3e85e992b2	26	J	11.166169586887081	GasdevGasmat	Positive	Q05000|MYS_PODCA Myosin heavy chain	GO:0016459;GO:0003774;GO:0003009;GO:0051015;GO:0043292;GO:0046034;GO:0030049;GO:0005524;GO:0032982;GO:0042623;GO:0005516
b9a0998e062a0f6f6e6f2d43b9a25df7	26	J	3.873591490999466	GasdevGasmat	Positive	P17200|ACM4_CHICK Muscarinic acetylcholine receptor M4	GO:0004930;GO:0007186;GO:0016021
3e4579e6e96f0359843eecfc1b2fad6a	N23	D	3.0564830821654265	GasdevGasmat	Positive	I0IUP3|MCM8_CHICK DNA helicase MCM8	GO:0006270;GO:0004386;GO:0042555;GO:0005634;GO:0003677;GO:0005524;GO:0005694;GO:0000724;GO:0007292;GO:0048232;GO:0009555;GO:0008094;GO:0051321;GO:0140097;GO:0046872;GO:0022412;GO:0004521;GO:0000280;GO:0032508;GO:0022402;GO:0090502
fcacb94e6f320e88e89c6ada99ba590a	26	J	3.2059559024640394	GasdevGasmat	Positive	P11586|C1TC_HUMAN C-1-tetrahydrofolate synthase, cytoplasmic	GO:0004477;GO:0035999;GO:0004488;GO:0009086;GO:0000105;GO:0006164;GO:0055114
fcacb94e6f320e88e89c6ada99ba590a	26	J	2.1656086442943825	GasdevGasmat	Positive	P11586|C1TC_HUMAN C-1-tetrahydrofolate synthase, cytoplasmic	GO:0004477;GO:0035999;GO:0004488;GO:0009086;GO:0000105;GO:0006164;GO:0055114
691273104e43837c092050fce3f35dd5	N15	C	2.590649528274329	GasdevGasmat	Positive	A9JTH1|NCLDA_DANRE Neurocalcin-delta A	GO:0005509
91d8e67c25e1217a521ee2e0c58cccce	26	J	2.6661028621940694	GasdevGasmat	Positive	Q9HAU5|RENT2_HUMAN Regulator of nonsense transcripts 2	GO:0000184;GO:0035145;GO:0042162;GO:0036464;GO:0003723;GO:0005829;GO:0005844;GO:0005515;GO:0031100;GO:0048471;GO:0016021;GO:0001889;GO:0006986;GO:0071427;GO:0051028;GO:0010467
68fd96898d400cae91f6984bf7878eb4	26	J	3.160059983737053	GasdevGasmat	Positive	Q9NQW7|XPP1_HUMAN Xaa-Pro aminopeptidase 1	GO:0070006;GO:0006508;GO:0005737;GO:0016021;GO:0046872;GO:0006801;GO:0000160;GO:0052689
10e9d5a087308bdead3a2ab742fdf207	N15	C	4.883946485563534	GasdevGasmat	Positive	A7Z052|WDR6_BOVIN WD repeat-containing protein 6	NA
b7b50c45a3ec0ad92c80a3686e09701a	26	J	2.1242232627251414	GasdevGasmat	Positive	A5PK45|GT251_BOVIN Procollagen galactosyltransferase 1	GO:0005788;GO:0050211;GO:0016021
df754681628e214627c4adfa88f326dc	N15	C	2.093923563363151	GasdevGasmat	Positive	P00636|F16P1_PIG Fructose-1,6-bisphosphatase 1	GO:0042132;GO:0016311;GO:0005829;GO:0005975;GO:0030388;GO:0006002;GO:0044283;GO:0044249;GO:1901576
2fa79aeedea6702cb646f1e619f88ea4	26	J	2.573432759167418	GasdevGasmat	Positive	Q6GNL7|AL1L1_XENLA Cytosolic 10-formyltetrahydrofolate dehydrogenase	GO:0016155;GO:0009258;GO:0005654;GO:0016742;GO:0005737;GO:0016620;GO:0006730;GO:0016934;GO:0045211;GO:0016594;GO:0043005;GO:0030054;GO:0005887;GO:0070062;GO:0055114;GO:0005730;GO:0009058;GO:0016787;GO:0048885;GO:0048703;GO:0001755;GO:0140098;GO:0008168;GO:0060012;GO:0007369;GO:0007507;GO:0043200;GO:0060079;GO:0007218;GO:1902476;GO:0000467;GO:0000738;GO:0046655;GO:0032259
3a97950d77faa67ca2e8a04d4b5852b2	N15	C	2.1948756279742936	GasdevGasmat	Positive	P70388|RAD50_MOUSE DNA repair protein RAD50	GO:0030870;GO:0000723;GO:0016887;GO:0006281;GO:0046872;GO:0035861;GO:0051880;GO:0003691;GO:0000784;GO:0043047;GO:0000794;GO:0000014;GO:0000790;GO:0004017;GO:0008408;GO:0005654;GO:0005576;GO:0016020;GO:0006312;GO:0070192;GO:0046940;GO:0006278;GO:0030674;GO:0042802;GO:0032508;GO:0005126;GO:0005524;GO:0090305;GO:1904354;GO:0031954;GO:0000019;GO:0032206;GO:1901796;GO:0007131;GO:0022616;GO:0033674;GO:…
674a79b59dd03f49a5acc8d511878597	N15	C	2.5569200525369356	GasdevGasmat	Positive	Q9CWF6|BBS2_MOUSE Bardet-Biedl syndrome 2 protein homolog	GO:1905515;GO:0034464;GO:0001103;GO:0060170;GO:0005815;GO:0003777;GO:0008017;GO:0038108;GO:0005324;GO:0005902;GO:0014824;GO:0032420;GO:0004467;GO:0060295;GO:0003356;GO:0031514;GO:0040015;GO:0007288;GO:0016887;GO:0021756;GO:0005737;GO:0042311;GO:0005623;GO:0005871;GO:0005874;GO:0040018;GO:0048854;GO:0045494;GO:0043001;GO:0021766;GO:0021987;GO:0045444;GO:0030534;GO:0051216;GO:0007601;GO:0033365;GO:…
97270f89bd65d204650f6d1c6a4aaffc	N15	C	2.485193515724838	GasdevGasmat	Positive	A1E295|CATB_PIG Cathepsin B	GO:0004197;GO:0050790;GO:0005764;GO:0006508;GO:0009897;GO:0006590;GO:0097067;GO:0048471;GO:0005615;GO:0043394;GO:0060429;GO:0005518;GO:0005730;GO:0030574;GO:0046697;GO:0016773;GO:0042470;GO:0016324;GO:0044257;GO:0031904;GO:0101002;GO:0031101;GO:0005775;GO:1903561;GO:0005623;GO:0062023;GO:0030154;GO:0009953;GO:0016021;GO:0046718;GO:0048729;GO:0043312;GO:0002224;GO:0012501;GO:0042981;GO:0005975
020aca4cf66948f5ce5958fff4c37c66	N15	C	2.1371586647414973	GasdevGasmat	Positive	P20585|MSH3_HUMAN DNA mismatch repair protein Msh3	GO:0030983;GO:0006298;GO:0032300;GO:0005524;GO:0000228;GO:0000735;GO:0043111;GO:0000406;GO:0006312;GO:0006311;GO:0000403;GO:0000400;GO:0007533;GO:0030466;GO:0016887;GO:0036297;GO:0043570
0e017631c0e801a2c11ffc2afe42d152	26	J	2.0113417561029876	GasdevGasmat	Positive	Q80T91|MEG11_MOUSE Multiple epidermal growth factor-like domains protein 11	GO:0005509;GO:0016021
eca4bed4c6c7a9d2ef024b952c563f02	N15	C	3.0748223718925725	GasdevGasmat	Positive	P40692|MLH1_HUMAN DNA mismatch repair protein Mlh1	GO:0032300;GO:0030983;GO:0006298;GO:0016887;GO:0005712;GO:0005524;GO:0000713;GO:0007131;GO:0000405;GO:0003697
eca4bed4c6c7a9d2ef024b952c563f02	N23	D	3.6825265918814383	GasdevGasmat	Positive	P40692|MLH1_HUMAN DNA mismatch repair protein Mlh1	GO:0032300;GO:0030983;GO:0006298;GO:0016887;GO:0005712;GO:0005524;GO:0000713;GO:0007131;GO:0000405;GO:0003697
35e61342661f89ba04ddfabd49f53a7e	N15	C	2.7441261596208926	GasdevGasmat	Positive	Q5RE70|INT3_PONAB Integrator complex subunit 3	GO:0070876;GO:0016180;GO:0005515;GO:0032039;GO:0010212;GO:0003824;GO:0007093;GO:0005737;GO:0005654;GO:0016021;GO:0006281;GO:0042795
254421e903889c001b7b8743f7764a69	26	J	4.634995949007086	GasdevGasmat	Positive	Q96JH7|VCIP1_HUMAN Deubiquitinating protein VCIP135	GO:0004843;GO:0016567;GO:0005737;GO:0006508;GO:0016021;GO:1904888;GO:0090168;GO:0016320
927447b5ec0d425cc00848c2f354e48a	N15	C	2.091061083626259	GasdevGasmat	Positive	Q91V83|TTI1_MOUSE TELO2-interacting protein 1 homolog	GO:0070209;GO:0032006;GO:0031931;GO:0031932;GO:0005737
15638cf889d185250abdacf25077c1dd	N15	C	2.3604917841911286	GasdevGasmat	Positive	Q71B07|D19L3_MOUSE Probable C-mannosyltransferase DPY19L3	GO:0018317;GO:0005637;GO:0000030;GO:0016021;GO:0035268
d397371f49d21070228f0d524204027d	9	H	2.41166331011957	GasdevGasmat	Positive	K4CF70|HPL_SOLLC Fatty acid hydroperoxide lyase, chloroplastic {ECO:0000303|PubMed:10859201}	NA
e76732fbe7aeb70a1be04d47748777d9	26	J	3.387089324686974	GasdevGasmat	Positive	A2RV61|GAPD1_XENLA GTPase-activating protein and VPS9 domain-containing protein 1	GO:0043087;GO:0007165
a93f573ea83de592e21c5e5a8b7ab33a	9	H	3.194909397340129	GasdevGasmat	Positive	D3ZHV2|MACF1_RAT Microtubule-actin cross-linking factor 1	GO:0030056;GO:0045104;GO:0008017;GO:0031122;GO:0005882;GO:0042060;GO:0005509;GO:0005198;GO:0005737;GO:0016020
a93f573ea83de592e21c5e5a8b7ab33a	18	I	3.009182672034274	GasdevGasmat	Positive	D3ZHV2|MACF1_RAT Microtubule-actin cross-linking factor 1	GO:0030056;GO:0045104;GO:0008017;GO:0031122;GO:0005882;GO:0042060;GO:0005509;GO:0005198;GO:0005737;GO:0016020
fa22894c3fa17bf7d8f3a7863b8c459c	26	J	3.833765753535801	GasdevGasmat	Positive	Q9ULB1|NRX1A_HUMAN Neurexin-1	GO:0004867;GO:0010951;GO:0016021
22849d16343bdc66a6de8460963413aa	N15	C	2.3183715069120168	GasdevGasmat	Positive	Q8R2E9|ERO1B_MOUSE ERO1-like protein beta	GO:0003756;GO:0005783;GO:0055114;GO:0022417;GO:0016671;GO:0018401;GO:0070059;GO:0051085;GO:0051209;GO:0015035;GO:0005623;GO:0005789;GO:0030968;GO:0016021;GO:0030198;GO:0050873;GO:0045454;GO:0034975
22849d16343bdc66a6de8460963413aa	18	I	3.2803127165576913	GasdevGasmat	Positive	Q8R2E9|ERO1B_MOUSE ERO1-like protein beta	GO:0003756;GO:0005783;GO:0055114;GO:0022417;GO:0016671;GO:0018401;GO:0070059;GO:0051085;GO:0051209;GO:0015035;GO:0005623;GO:0005789;GO:0030968;GO:0016021;GO:0030198;GO:0050873;GO:0045454;GO:0034975
cb941c20bd13b9c82403bc7dee7a105a	N15	C	4.158454549709744	GasdevGasmat	Positive	P97927|LAMA4_MOUSE Laminin subunit alpha-4	GO:0007155
63fa9e81f9b3a6e5d089b5e38750996f	4	F	2.684126848399548	GasdevGasmat	Positive	Q5U2P1|CNNM2_RAT Metal transporter CNNM2	GO:0016021
57d4e865baf934eca9cb35d6d90e338e	N23	D	2.2851188034838015	GasdevGasmat	Positive	Q8CGS6|DPOLQ_MOUSE DNA polymerase theta {ECO:0000312|MGI:MGI:2155399}	GO:0003887;GO:0006261;GO:0005634;GO:0071897;GO:0003677;GO:0005737
67805e1a23b56aebabf4a4deb496ab48	26	J	2.8623864002557586	GasdevGasmat	Positive	Q2KJJ5|TBL3_BOVIN Transducin beta-like protein 3	GO:0032040;GO:0006364;GO:0016905;GO:0030515;GO:0034388;GO:0043565;GO:0003700;GO:0042274;GO:0006468;GO:0006355
07ff6b67fc1e26185297f0cb1c1d9370	N15	C	3.3785769925905544	GasdevGasmat	Positive	P22607|FGFR3_HUMAN Fibroblast growth factor receptor 3	NA
43d90b6ed3a919077c7ead3cafea180f	26	J	3.152073393782436	GasdevGasmat	Positive	P46413|GSHB_RAT Glutathione synthetase	GO:0043295;GO:0006750;GO:0005829;GO:0004363;GO:0015934;GO:0042803;GO:0000287;GO:0005524;GO:0016021;GO:0046686;GO:0000470;GO:0043200;GO:0016594;GO:0034612;GO:0007568;GO:0003723;GO:0016746;GO:0009410;GO:0031667
f7e238d4cbd22d73cdcf13cda2246d69	N23	D	2.155483685491258	GasdevGasmat	Positive	Q02508|HGV2_HALRO Protein HGV2	GO:0006335;GO:0042393;GO:0000790;GO:0006336;GO:0005654;GO:0032991
397070871697f21be4695e5c91bc020d	26	J	6.734440749522813	GasdevGasmat	Positive	Q8C1F4|CGAT2_MOUSE Chondroitin sulfate N-acetylgalactosaminyltransferase 2	GO:0008376;GO:0032580;GO:0050650;GO:0046398;GO:0015020;GO:0030204;GO:0008955;GO:0045499;GO:0001958;GO:0030215;GO:0019276;GO:0016021;GO:0051216;GO:0005615;GO:0030198;GO:0031226;GO:0033692;GO:0006024;GO:0044272;GO:0015012;GO:0050651;GO:0048843;GO:0050919;GO:0001755;GO:0071526;GO:0030335
09360e59a88ae6de2e78941f3df87aed	N15	C	2.235368567692927	GasdevGasmat	Positive	D3ZTX0|TMED7_RAT Transmembrane emp24 domain-containing protein 7	GO:0016021
09360e59a88ae6de2e78941f3df87aed	N23	D	2.3690942174595047	GasdevGasmat	Positive	D3ZTX0|TMED7_RAT Transmembrane emp24 domain-containing protein 7	GO:0016021
09360e59a88ae6de2e78941f3df87aed	26	J	8.177364320771245	GasdevGasmat	Positive	D3ZTX0|TMED7_RAT Transmembrane emp24 domain-containing protein 7	GO:0016021
527e7ed16556f772bfcfcdd601987a6f	N15	C	2.292425039351993	GasdevGasmat	Positive	P58854|GCP3_MOUSE Gamma-tubulin complex component 3	GO:0043015;GO:0007020;GO:0000922;GO:0005815;GO:0005874;GO:0051011;GO:0051015;GO:0005737;GO:0031122;GO:0051225;GO:0051321;GO:0000278;GO:0032153;GO:0032991;GO:0015629;GO:0030032;GO:0005886;GO:0051017;GO:0016021
b0cdc17e690691552b59a851e72c8bd8	N15	C	2.8237212122159487	GasdevGasmat	Positive	P54358|DPOD1_DROME DNA polymerase delta catalytic subunit	GO:0003677;GO:0000166
9698f66d1cef1ccece64092806b20958	9	H	2.6037624873957084	GasdevGasmat	Positive	Q28DL4|TRAF6_XENTR TNF receptor-associated factor 6	GO:0008270
355931c4d17aec7c3c8a9a461a513e12	26	J	2.3424997950602817	GasdevGasmat	Positive	Q8C0W1|ANMY1_MOUSE Ankyrin repeat and MYND domain-containing protein 1	NA
28943e0e284a5d72073658423cc34ba5	26	J	2.3096899267822026	GasdevGasmat	Positive	Q5F361|TBCK_CHICK TBC domain-containing protein kinase-like protein	GO:0004672;GO:0006468;GO:0030496;GO:0072686;GO:0005524;GO:0005737;GO:0032006;GO:0008283;GO:0030036;GO:0017137;GO:0005096;GO:0090630;GO:0016787;GO:0006886
e47b2e70cdd2fdd9eb8b250ba50f9b6a	N23	D	2.2679675611097743	GasdevGasmat	Positive	Q96DA2|RB39B_HUMAN Ras-related protein Rab-39B	GO:0032482;GO:0003924;GO:0045335;GO:0005525;GO:0090383;GO:0090385;GO:0005623;GO:0012505;GO:0006886
cc83734e14c1d42c1b69fd2671aaa616	26	J	4.2697343869436475	GasdevGasmat	Positive	P0DN13|VKT9_ANEVI U-actitoxin-Avd3l {ECO:0000303|PubMed:22683676}	GO:0004867;GO:0010951
ac505d910cac0b830f2af3ec098bc0d7	9	H	2.065578103286136	GasdevGasmat	Positive	Q55FK2|RAB6_DICDI Ras-related protein Rab-6	GO:0003924;GO:0007165;GO:0005768;GO:0005525;GO:0045335;GO:0006895;GO:0005802;GO:0005829;GO:0016197;GO:0090382;GO:0016020;GO:0042742;GO:0031143;GO:1905541;GO:0071851;GO:0019003;GO:1903961;GO:0005509;GO:0051957;GO:0031489;GO:0071944;GO:0036258;GO:2001025;GO:0036010;GO:0006886;GO:1904064;GO:0045324;GO:0072666;GO:0071985;GO:0044419;GO:0031268;GO:0000011;GO:0006897;GO:0061709;GO:0003382;GO:0010634;GO:…
a04918582917cca736b35e9f2d6c8f75	N15	C	3.660660468025224	GasdevGasmat	Positive	Q3U487|HECD3_MOUSE E3 ubiquitin-protein ligase HECTD3	GO:0004719;GO:0008213;GO:0005737;GO:0043414
a04918582917cca736b35e9f2d6c8f75	26	J	2.052690304595699	GasdevGasmat	Positive	Q3U487|HECD3_MOUSE E3 ubiquitin-protein ligase HECTD3	GO:0004719;GO:0008213;GO:0005737;GO:0043414
e155f9d3a0f27a5af9cd5f043e8edfce	26	J	4.517667192664935	GasdevGasmat	Positive	Q9UBH6|XPR1_HUMAN Xenotropic and polytropic retrovirus receptor 1	GO:0014004;GO:0015114;GO:0016021;GO:0015562;GO:0001501;GO:0035435
cb7b66baf2f9fa49cb2ab09bf8bc5675	26	J	4.519398399275112	GasdevGasmat	Positive	A6NHR9|SMHD1_HUMAN Structural maintenance of chromosomes flexible hinge domain-containing protein 1	GO:0006302;GO:0005694;GO:0005524;GO:0051276
7d9b6f94fb17b0c6723df0cc2342bc61	26	J	2.3984336286047228	GasdevGasmat	Positive	Q3T0Z7|DHPR_BOVIN Dihydropteridine reductase	GO:0016491;GO:0055114;GO:0005737;GO:0006729;GO:0070404;GO:0016021;GO:1902222;GO:0070402;GO:0006558;GO:0009074;GO:0042737
75c2ba5f4957a7c14d963a24b04a215b	N15	C	2.3926697010779767	GasdevGasmat	Positive	Q8TDY2|RBCC1_HUMAN RB1-inducible coiled-coil protein 1	GO:0061726;GO:0000045
e6dbf03d3ddc9d05969f4b0674cb230a	26	J	2.2921962706857193	GasdevGasmat	Positive	Q4VC12|MSS51_HUMAN Putative protein MSS51 homolog, mitochondrial	GO:0031418;GO:0055114;GO:0016705;GO:0005506
d6c93adca245e4f7733deb6b51dadb8b	4	F	2.01960359795809	GasdevGasmat	Positive	Q00IB7|PKHH1_DANRE Pleckstrin homology domain-containing family H member 1	GO:0005856;GO:0030835;GO:0003779;GO:0030027;GO:0042802;GO:0016604;GO:0005938;GO:0005829;GO:0005886;GO:0016021
5141de8d93e244d73689f58fe0ac844f	N23	D	2.9736251255727035	GasdevGasmat	Positive	Q8N157|AHI1_HUMAN Jouberin	GO:0005912;GO:0035845;GO:0042802;GO:0036064;GO:0071599;GO:0030862;GO:0005813;GO:0005160;GO:0039007;GO:0008083;GO:0007368;GO:0036038;GO:0016757;GO:0039020;GO:0039023;GO:0097730;GO:0035844;GO:0005814;GO:0060271;GO:0070986;GO:0065001;GO:0043005;GO:0002092;GO:0005829;GO:0005576;GO:0005623;GO:0016021;GO:0070121;GO:0010842;GO:0072078;GO:0001738;GO:0050795;GO:0003143;GO:0030902;GO:0043066;GO:0007169;GO:…
f55b04c2360eb4ebdf7d33e08c9d5d2e	N15	C	2.385627290271099	GasdevGasmat	Positive	A6H7H1|F120A_BOVIN Constitutive coactivator of PPAR-gamma-like protein 1	GO:0005634;GO:0003723;GO:0005829;GO:0005886
a07e69d4343d8a98dcafcec33ce47226	26	J	2.1629383247995206	GasdevGasmat	Positive	Q05438|BMR1B_CHICK Bone morphogenetic protein receptor type-1B	GO:0004675;GO:0007178;GO:0016021;GO:0006468;GO:0043235;GO:0005524;GO:0071560;GO:0046872
8b185cc7067356c6db9ddda97f8a8585	26	J	4.463993074401777	GasdevGasmat	Positive	Q2KI89|ARMC9_BOVIN LisH domain-containing protein ARMC9	GO:0036064;GO:0060271;GO:0097542;GO:0045880;GO:0005814
8a5b3a561031dce08babb67b42bbb1d4	9	H	2.195904673935766	GasdevGasmat	Positive	Q9D071|MMS19_MOUSE MMS19 nucleotide excision repair protein homolog	GO:0097428;GO:0043087
792c1f80a83728674f55918585d009e9	26	J	3.0541210916779846	GasdevGasmat	Positive	O88994|MARC2_RAT Mitochondrial amidoxime reducing component 2	GO:0030151;GO:0022900;GO:0016021;GO:0030170;GO:0005739;GO:0051536;GO:0009055
99bdea8be9717ee4c9351c198d0993ad	26	J	2.8135789277461427	GasdevGasmat	Positive	Q63340|DUS7_RAT Dual specificity protein phosphatase 7	GO:0017017;GO:0000188;GO:0005829;GO:0005654;GO:0004725;GO:0016301;GO:0005515;GO:0008579;GO:0006470;GO:0070373;GO:0048638;GO:2000026;GO:0051409;GO:0043065;GO:0042659;GO:1903035;GO:0040036;GO:0045926;GO:0061041;GO:0009953;GO:0051093;GO:0032102;GO:0022603;GO:0010033;GO:0030154;GO:1903853;GO:0016310;GO:0042493;GO:1900426;GO:0046329;GO:1900181;GO:0002119;GO:0008340;GO:1900182;GO:0046686;GO:0061387;GO:…
1e448fa97ec7a23a95e39442d5262c0c	26	J	2.9922681655673964	GasdevGasmat	Positive	Q8BG58|P4HTM_MOUSE Transmembrane prolyl 4-hydroxylase	GO:0031418;GO:0032836;GO:0016021;GO:0039021;GO:0005783;GO:0016705;GO:0005506;GO:0055114;GO:0005509;GO:0018401;GO:0051213;GO:0140096
7d9ce06014a823567c21aa729902ff77	26	J	2.13545656483123	GasdevGasmat	Positive	P78356|PI42B_HUMAN Phosphatidylinositol 5-phosphate 4-kinase type-2 beta	GO:0016307;GO:0046854;GO:0005776;GO:0005524;GO:2000786;GO:0042802
4d2ed77ac2524b36455c5a9de8f7959a	N15	C	2.07915034703697	GasdevGasmat	Positive	O08564|PLPP1_RAT Phospholipid phosphatase 1 {ECO:0000312|RGD:621832}	GO:0008195;GO:0016311;GO:0005901;GO:0006644;GO:0016324;GO:0042577;GO:0006670;GO:0000810;GO:0006672;GO:0005887;GO:0030258;GO:0005623;GO:0007165;GO:0006464
4d2ed77ac2524b36455c5a9de8f7959a	N23	D	2.0795425880653693	GasdevGasmat	Positive	O08564|PLPP1_RAT Phospholipid phosphatase 1 {ECO:0000312|RGD:621832}	GO:0008195;GO:0016311;GO:0005901;GO:0006644;GO:0016324;GO:0042577;GO:0006670;GO:0000810;GO:0006672;GO:0005887;GO:0030258;GO:0005623;GO:0007165;GO:0006464
2ada75e7c53e93f51371f4567c43e375	26	J	5.615584028474886	GasdevGasmat	Positive	Q13042|CDC16_HUMAN Cell division cycle protein 16 homolog	GO:0000278;GO:0005680;GO:0061630;GO:0051301;GO:0044784;GO:0045842;GO:0005737;GO:0031145;GO:0016021;GO:0016567;GO:0032875;GO:0010087
c803b081b223befa668ade2aeb3732e9	N23	D	3.774793712729136	GasdevGasmat	Positive	P39963|CCNB3_CHICK G2/mitotic-specific cyclin-B3	GO:0010389;GO:0019901;GO:0042025;GO:0000079
c803b081b223befa668ade2aeb3732e9	26	J	3.9302303463571016	GasdevGasmat	Positive	P39963|CCNB3_CHICK G2/mitotic-specific cyclin-B3	GO:0010389;GO:0019901;GO:0042025;GO:0000079
2a023d8cc09a051611c7f7896d420d7d	26	J	4.234418900038111	GasdevGasmat	Positive	Q8CDF7|EXD1_MOUSE piRNA biogenesis protein EXD1 {ECO:0000305}	GO:0008408;GO:0090305;GO:0003676
8d6daa88ecac15f73c5e2ab3759a2a93	26	J	2.3418896108270126	GasdevGasmat	Positive	Q92541|RTF1_HUMAN RNA polymerase-associated protein RTF1 homolog	GO:0003677;GO:0036342;GO:0016593;GO:0001756;GO:0014032;GO:1990269;GO:0043473;GO:0007507;GO:0016021
2b0f7468efa0ec36c9803abcd03792bd	26	J	6.97310660234118	GasdevGasmat	Positive	P52171|IMA1_XENLA Importin subunit alpha-1	GO:0061608;GO:0006606;GO:0042025;GO:0008139;GO:0005643;GO:0005737;GO:0005654
3e21b8520ad48a5115bbc748637d7616	26	J	3.731739203639035	GasdevGasmat	Positive	O43592|XPOT_HUMAN Exportin-T	GO:0071528;GO:0008536;GO:0005634;GO:0000049;GO:0005737;GO:0012505;GO:0070013;GO:0004511;GO:0004672;GO:0031593;GO:0031967;GO:0070628;GO:0032991;GO:0043130;GO:0043204;GO:0030424;GO:0005524;GO:0016021;GO:0006585;GO:0006468;GO:0043161;GO:0055114
2d37a0e6e30ec8cc07be09df75da4206	26	J	2.5499407088145616	GasdevGasmat	Positive	Q99943|PLCA_HUMAN 1-acyl-sn-glycerol-3-phosphate acyltransferase alpha	GO:0003841;GO:0008654;GO:0005783;GO:0005811;GO:0016021;GO:0005200;GO:0046473;GO:0005515;GO:0045017;GO:0001819;GO:0005789;GO:0005882;GO:0046341;GO:0006221;GO:0001961;GO:0031325;GO:0007010
434ccff98551d3470bf1fbf64df4231a	26	J	2.9379636502448263	GasdevGasmat	Positive	Q9BZF1|OSBL8_HUMAN Oxysterol-binding protein-related protein 8	GO:0016021
3091c1df184193fc41fa3cc7d364a6d7	26	J	2.280026728199848	GasdevGasmat	Positive	Q96GM5|SMRD1_HUMAN SWI/SNF-related matrix-associated actin-dependent regulator of chromatin subfamily D member 1	GO:0071564;GO:0071565;GO:0016514
4e01e9b4a0ded917b8ecf6e08d6d0b30	26	J	3.6907991209181747	GasdevGasmat	Positive	Q5R9C9|ATF7_PONAB Cyclic AMP-dependent transcription factor ATF-7	GO:0003700;GO:0006355;GO:0005634;GO:0003677
4a18c88176b83dbcdb5acfa32f598561	26	J	2.9550999899030854	GasdevGasmat	Positive	Q96L93|KI16B_HUMAN Kinesin-like protein KIF16B	NA
a4f9d96241e4e13c8645bceb3f11a197	26	J	2.914484058767817	GasdevGasmat	Positive	Q9H0A0|NAT10_HUMAN RNA cytidine acetyltransferase {ECO:0000255|HAMAP-Rule:MF_03211, ECO:0000305}	GO:0008080;GO:0016072;GO:0034470;GO:0005524
ee93e4c059904dee415ef44642f7b800	N15	C	2.444069475739565	GasdevGasmat	Positive	P54731|FAF1_MOUSE FAS-associated factor 1	GO:0003735;GO:0006412;GO:0005840
ee93e4c059904dee415ef44642f7b800	N23	D	2.250611968699219	GasdevGasmat	Positive	P54731|FAF1_MOUSE FAS-associated factor 1	GO:0003735;GO:0006412;GO:0005840
1e2773381de710bce32266f575532db4	26	J	3.431968059985195	GasdevGasmat	Positive	Q5JR59|MTUS2_HUMAN Microtubule-associated tumor suppressor candidate 2	NA
ba8463adf7e614ca3ba73510e3559dc4	N23	D	2.207186964417108	GasdevGasmat	Positive	Q9Z2H5|E41L1_MOUSE Band 4.1-like protein 1	NA
32806c8cd19f73a7cb452d51b7321f89	N15	C	2.2285425321009407	GasdevGasmat	Positive	O61577|KTNA1_STRPU Katanin p60 ATPase-containing subunit A1 {ECO:0000255|HAMAP-Rule:MF_03023}	GO:0008568;GO:0051013;GO:0000922;GO:0008017;GO:0005813;GO:0005874;GO:0007049;GO:0051301;GO:0016853;GO:0031122;GO:0007283;GO:0005524;GO:0005737;GO:0030496;GO:0005634;GO:0000027;GO:0042802;GO:0051536;GO:0008270;GO:0097428;GO:0005198;GO:0003677
765d0ece8e7b5aabc9868367968732c1	26	J	2.58710024318799	GasdevGasmat	Positive	P26446|PARP1_CHICK Poly [ADP-ribose] polymerase 1	GO:0006471;GO:0003950;GO:0005634;GO:0005694;GO:0051287;GO:0008270;GO:0003677;GO:0070013;GO:0006302;GO:1990404;GO:0032040;GO:0097305;GO:0005737;GO:0070412;GO:0016021;GO:0030331;GO:0010613;GO:0033993;GO:0042826;GO:0009725;GO:0043015;GO:1904762;GO:0003723;GO:0001101;GO:0080135;GO:0051052;GO:0030592;GO:0048584;GO:0051901;GO:1990966;GO:0042769;GO:0010990;GO:0071294;GO:0023019;GO:0006979;GO:0045935;GO:…
3bdf41f0950e0a2789047ac5e5b07213	26	J	2.1215774025721688	GasdevGasmat	Positive	Q8WXG9|GPR98_HUMAN G-protein coupled receptor 98	GO:0005509;GO:0007154;GO:0016021
b74136ac8cff2082955bb708213a01e1	N15	C	2.5375618851948243	GasdevGasmat	Positive	A7Z061|CDC27_BOVIN Cell division cycle protein 27 homolog	GO:0051301;GO:0003677;GO:0005876;GO:0016192;GO:0005680;GO:0019903;GO:0007091;GO:0005813;GO:0070979;GO:0003924;GO:0005525;GO:0005654;GO:0008270;GO:0016788;GO:0016020;GO:0009056;GO:0005737;GO:0003723;GO:0006396
c4fab25aa38f0ead5159418c515b19ca	N15	C	2.093320701284869	GasdevGasmat	Positive	Q9CXF4|TBC15_MOUSE TBC1 domain family member 15	GO:0042147;GO:0005829;GO:0017137;GO:0005096;GO:0005776;GO:0031410;GO:0090630;GO:0012505;GO:0006886;GO:1902017;GO:0006914
11d5b78600767a1c3127ec9d06a16c4b	26	J	2.207653061374622	GasdevGasmat	Positive	Q9NS86|LANC2_HUMAN LanC-like protein 2	GO:0009789;GO:0010314;GO:0030864;GO:0070273;GO:0032266;GO:0005654;GO:0005829;GO:0003824;GO:0045892;GO:0005886;GO:0016021
090116494eaab327dc0ab9530fb01bba	9	H	10.18995784644637	GasdevGasmat	Positive	Q7ZXF5|FACR1_XENLA Fatty acyl-CoA reductase 1	GO:0102965;GO:0006629;GO:0042579;GO:0080019;GO:0055114;GO:0016021;GO:0035336;GO:0008374;GO:0003995;GO:0050660
179fbfab63e5b461c05f9bcc71d60848	N15	C	2.3359907925315246	GasdevGasmat	Positive	Q4KLQ5|WDR76_XENLA WD repeat-containing protein 76	GO:0006974
d9b303c022b292cbe80aece9c219f0ef	26	J	2.0385008794931965	GasdevGasmat	Positive	Q9QY53|NPHP1_MOUSE Nephrocystin-1	GO:0048793
3c24ffccfe86c9e7c4ea580be6de56fc	N15	C	2.024833765536163	GasdevGasmat	Positive	Q6GM44|MARH5_XENLA E3 ubiquitin-protein ligase MARCH5	GO:0008270;GO:0016021;GO:0000209;GO:0090141;GO:0090344;GO:0005741;GO:0005789;GO:0004842;GO:0051865;GO:0061659;GO:0016874;GO:0070585;GO:0051020;GO:0005783;GO:0018279
2eb6e26938738a49882e3b9b4ae19935	N15	C	2.3026846388235467	GasdevGasmat	Positive	Q6PCI6|ANM7_XENLA Protein arginine N-methyltransferase 7	GO:0016274;GO:0035246;GO:0005829;GO:0005634;GO:0042054;GO:0043985;GO:0070013;GO:0006349;GO:0043232;GO:0043021;GO:0016021;GO:0015333;GO:0035673;GO:0000387;GO:0030154;GO:0046872;GO:0043046;GO:0035672;GO:1902600
f979f28a61cb65e9bbbcd5eac436c708	26	J	4.843627376208445	GasdevGasmat	Positive	P43069|CDC25_CANAL Cell division control protein 25	NA
9cd6f05c8fd644f7eba7dfa89b779e51	26	J	3.180906014449543	GasdevGasmat	Positive	Q8TEP8|CE192_HUMAN Centrosomal protein of 192 kDa	GO:0090222;GO:0000242;GO:0019902;GO:0071539;GO:0005829;GO:0051298;GO:0090307;GO:0010923;GO:0009617;GO:0044419
ae93d8ce8d3b4a88b83bb7af56967833	N23	D	2.1537493409963404	GasdevGasmat	Positive	Q3SX40|PDLI7_BOVIN PDZ and LIM domain protein 7	NA
ae93d8ce8d3b4a88b83bb7af56967833	26	J	2.4313551907559425	GasdevGasmat	Positive	Q3SX40|PDLI7_BOVIN PDZ and LIM domain protein 7	NA
0cdf60ac4a80c70d5683885e651d424c	26	J	2.553096309703233	GasdevGasmat	Positive	Q16549|PCSK7_HUMAN Proprotein convertase subtilisin/kexin type 7	GO:0004252;GO:0030173;GO:0006508;GO:0051604;GO:0048840;GO:0001654;GO:0005802;GO:0007420;GO:0043009;GO:0005788;GO:0042445;GO:0006518
6c4eb2f9f234b51258eaa29d8d0fec3e	N15	C	2.3653221762274446	GasdevGasmat	Positive	A2VCL2|CC162_HUMAN Coiled-coil domain-containing protein 162	NA
6c4eb2f9f234b51258eaa29d8d0fec3e	N23	D	3.930930921939898	GasdevGasmat	Positive	A2VCL2|CC162_HUMAN Coiled-coil domain-containing protein 162	NA
c4225a02503733e3200fee7f87998a3f	26	J	2.806137197656427	GasdevGasmat	Positive	Q99J45|NRBP_MOUSE Nuclear receptor-binding protein	GO:0004672;GO:0006468;GO:0012505;GO:0005829;GO:0005938;GO:0005524;GO:0043231;GO:0016021;GO:0036335;GO:0006888;GO:0008361;GO:0042803;GO:0042127;GO:0009306;GO:0035556
b1e88f2794297eb5b6a6d8abdeeb9519	N23	D	2.0802004144512036	GasdevGasmat	Positive	Q9FWW9|GSXL2_ARATH Flavin-containing monooxygenase FMO GS-OX-like 2	GO:0004499;GO:0055114;GO:0005773;GO:0000781;GO:0050661;GO:0019758;GO:0050660;GO:0050832;GO:0016021;GO:0019760;GO:0005634;GO:0090332;GO:0080105;GO:0080104;GO:0080102;GO:0080106;GO:0006182;GO:0080103;GO:0080107;GO:0044419;GO:0070026;GO:0004383;GO:0071918;GO:0015204;GO:0019825;GO:0031151;GO:0034729;GO:2000677;GO:0006348;GO:0000077;GO:0006281
768ea79910cd0e980b3309a3e7b1d3ca	26	J	4.419346422975645	GasdevGasmat	Positive	A7SUU7|SCC4_NEMVE MAU2 chromatid cohesion factor homolog	GO:0007064;GO:0032116;GO:0047485;GO:0016604;GO:0003690;GO:0000785;GO:0034086;GO:0071921;GO:0016021;GO:0051301;GO:0000122
4df8ce20cacca3e348c4f661997a9bc7	26	J	3.3679382883714477	GasdevGasmat	Positive	Q5M888|CG025_RAT UPF0415 protein C7orf25 homolog	NA
966d2cb6ea2cf0ae2c018937f6020296	N15	C	2.0188929203883563	GasdevGasmat	Positive	A5D7H2|STRN3_BOVIN Striatin-3	GO:0070016;GO:0090443;GO:0010862;GO:0051721;GO:0005794;GO:0060395;GO:0005654;GO:0030509;GO:0017048;GO:0044877;GO:0070700;GO:0030425;GO:0005886;GO:0016746;GO:0005125;GO:0005516;GO:0005615;GO:0016021
59ae60da78af8ed0bd5d7c71693bc7ab	N15	C	2.1772922063440614	GasdevGasmat	Positive	B0G143|UCPB_DICDI Mitochondrial substrate carrier family protein ucpB	GO:0016021
b8a6376ea08963de9cb1d36242e28d53	26	J	2.998624771187119	GasdevGasmat	Positive	Q99M03|RWD2B_MOUSE RWD domain-containing protein 2B	GO:0016021
21e477d61da7ad37562393e43324699b	N15	C	2.4029867169913803	GasdevGasmat	Positive	Q9D2N9|VP33A_MOUSE Vacuolar protein sorting-associated protein 33A	GO:0006904;GO:0033263;GO:0005776;GO:0005764;GO:0030220;GO:0048070;GO:0043473
1dd7079096f01a807bec3adf85e60651	N23	D	2.3666779724938434	GasdevGasmat	Positive	Q5ZIF1|APMAP_CHICK Adipocyte plasma membrane-associated protein	GO:0016844;GO:0009058;GO:0005783;GO:0016021
e3ac0a49d47804d1a8316a3a4e6ae541	26	J	2.848917709497516	GasdevGasmat	Positive	Q76MY7|CYH2_CHLAE Cytohesin-2	GO:0005086;GO:0032012;GO:0005886;GO:0055113
048f84c1b314c69e1a96f1cd91bef7f3	26	J	2.1752684062165417	GasdevGasmat	Positive	Q5ZKG2|BRD7_CHICK Bromodomain-containing protein 7	GO:0042025;GO:0003677;GO:0046872
6fbcaa3b0fc0f2f74787dc7bffd931b8	26	J	3.3056896758277983	GasdevGasmat	Positive	Q9NQX3|GEPH_HUMAN Gephyrin {ECO:0000303|PubMed:10839351}	GO:0032324;GO:0061598;GO:0099634;GO:0006777;GO:0030425;GO:0061599;GO:0097112;GO:0008940;GO:0007529;GO:0043546;GO:0072579;GO:0018315;GO:0030054;GO:0098953;GO:0005524;GO:0005829;GO:0099645;GO:1902414;GO:0014069;GO:0046872;GO:0005856;GO:0005515;GO:0034330;GO:0016021;GO:0010038;GO:0055114
80f17a095e928033aea99a94f2519de8	26	J	4.709507681677359	GasdevGasmat	Positive	Q6ZMI0|PPR21_HUMAN Protein phosphatase 1 regulatory subunit 21	GO:0005769
37bbbc0f9231540b532db1b81ee389cc	26	J	3.1587806162725087	GasdevGasmat	Positive	P97390|VPS45_MOUSE Vacuolar protein sorting-associated protein 45	GO:0006904;GO:0010008;GO:0005515;GO:0000139;GO:1902746;GO:0008021;GO:0030054;GO:0015031;GO:0016021
b10a898071da71a7cb7aa5090a0b82b9	26	J	2.944915047856976	GasdevGasmat	Positive	O75191|XYLB_HUMAN Xylulose kinase	GO:0004856;GO:0042732;GO:0005829;GO:0046835;GO:0005997
e274e07e269ccc79a97c14780a8a02bf	26	J	2.4791282084516566	GasdevGasmat	Positive	Q5ZMM3|RHG15_CHICK Rho GTPase-activating protein 15	GO:0007165;GO:0005096;GO:0043547
fcc190e2856878976026fc1f68ccd20b	26	J	2.239468836026701	GasdevGasmat	Positive	Q28CQ7|SUV92_XENTR Histone-lysine N-methyltransferase SUV39H2	GO:0018024;GO:0034968;GO:0005634;GO:0046872
ea1f939c15d8b0cc76742ca8076bd8f9	N23	D	2.4764791175093888	GasdevGasmat	Positive	Q8R3D1|TBC13_MOUSE TBC1 domain family member 13	GO:0017137;GO:0043547;GO:0005829;GO:0005096;GO:0016020;GO:0005739;GO:0006886;GO:0031967;GO:0005634;GO:0000014;GO:0004521;GO:0046872;GO:0000313;GO:0070013;GO:0003676;GO:1902017;GO:0003735;GO:0006309;GO:0090502;GO:0006412
c6d499ff3d7ffbbe65240bd380d3aef7	26	J	3.6540889882458325	GasdevGasmat	Positive	A9JRI0|HEAT6_DANRE HEAT repeat-containing protein 6	GO:0006334;GO:0003676
daa11b142d9697332d16f9c8f49db3d2	26	J	2.9051654985160855	GasdevGasmat	Positive	Q8CFE5|BTBD7_MOUSE BTB/POZ domain-containing protein 7	GO:0061138;GO:0005634;GO:0060693;GO:0007275
010082492506babad335e4bf8db8b13f	26	J	2.0982949769471384	GasdevGasmat	Positive	Q9BXU1|STK31_HUMAN Serine/threonine-protein kinase 31	NA
520d75baf01cf509565bd51d80eedf3b	26	J	4.3773887331002275	GasdevGasmat	Positive	Q5NC05|TTF2_MOUSE Transcription termination factor 2	GO:0008270;GO:0005829;GO:0006353;GO:0008380;GO:0005524;GO:0005681;GO:0006397;GO:0008023;GO:0006366;GO:0016021;GO:0004386;GO:0008094;GO:0003677;GO:0005515
255266048f42c2af86c6c44e0b811c31	26	J	3.3957853912991247	GasdevGasmat	Positive	O08658|NUP88_RAT Nuclear pore complex protein Nup88	GO:0000056;GO:0017056;GO:0000055
c93c35eefb4f32871dae9eb0c16e3581	26	J	2.9134811473840756	GasdevGasmat	Positive	Q5I0B9|ATG16_XENTR Autophagy-related protein 16	GO:0000421;GO:0016236;GO:0051020;GO:0042802;GO:0007033;GO:0005930;GO:0006501;GO:0070925;GO:0022038;GO:0039689;GO:0021695;GO:0021766;GO:0034045;GO:0010506;GO:0005829;GO:0031331;GO:0098542;GO:0060786;GO:0034613;GO:0035096;GO:0035883;GO:0005980;GO:0007154;GO:0042594;GO:0051716;GO:0071496;GO:0023052;GO:0015031
7a1d8270bd7fcb94a5bfc66bfb508bbe	N23	D	2.1756822365479005	GasdevGasmat	Positive	Q9USQ7|DPH6_SCHPO Diphthine--ammonia ligase	GO:0005524
1ed4ed1c7959707c924ea79d769d1a13	26	J	2.202690885350884	GasdevGasmat	Positive	P52429|DGKE_HUMAN Diacylglycerol kinase epsilon	GO:0007205;GO:0004143;GO:0016021;GO:0003951;GO:0035556;GO:0005524;GO:0016310
3bb78a2ed8ce05298ea213d4d8b91a95	N15	C	2.5479404454510024	GasdevGasmat	Positive	O70439|STX7_MOUSE Syntaxin-7	GO:0005484;GO:0061025;GO:0031201;GO:0016192;GO:0016021;GO:0006886;GO:0008021;GO:0000149;GO:0030054;GO:0048284;GO:0016050;GO:0140056
8ffcbf6885c82cbcc5316f26a1a110bf	26	J	2.582432590659423	GasdevGasmat	Positive	Q8VD72|TTC8_MOUSE Tetratricopeptide repeat protein 8	GO:1905515;GO:0034464;GO:0003865;GO:0005334;GO:0005330;GO:0097730;GO:0035869;GO:0043005;GO:0036064;GO:0045198;GO:0005549;GO:1903251;GO:0004984;GO:0021772;GO:0032809;GO:0034260;GO:0042734;GO:0060122;GO:0060219;GO:0001736;GO:0030054;GO:0035264;GO:0051492;GO:0061326;GO:0045444;GO:0072659;GO:0007411;GO:0007608;GO:0032880;GO:0051620;GO:0051583;GO:0006694;GO:0050907;GO:0007186;GO:0055114
07d93e88d4ca6979c472c7ed77848642	26	J	5.27262544710758	GasdevGasmat	Positive	Q8R5C8|ZMY11_MOUSE Zinc finger MYND domain-containing protein 11	NA
4a8632a834b4f6bb8e3ec1edea1e1369	26	J	2.647442412889656	GasdevGasmat	Positive	Q4R381|EZH2_MACFA Histone-lysine N-methyltransferase EZH2	GO:0008168;GO:0032259;GO:0035098;GO:0016570;GO:0000790;GO:0018205;GO:0008213;GO:0140096;GO:0003677;GO:0005515;GO:0035186;GO:1902692;GO:0031062;GO:0007411;GO:0016458;GO:0045892
740a87859f9da74b7e54c88a41e8cb71	N23	D	3.411713944842064	GasdevGasmat	Positive	O54826|AF10_MOUSE Protein AF-10	GO:0046872;GO:0007482;GO:0005634;GO:0007526;GO:0002168;GO:0007591;GO:0003700;GO:0016021;GO:0006355
5969a60bc4467b7925b98e8be19ac593	26	J	2.823192519789855	GasdevGasmat	Positive	O43151|TET3_HUMAN Methylcytosine dioxygenase TET3	NA
3a6942152378eecfcb003de4e353722c	26	J	2.9239128593619284	GasdevGasmat	Positive	O75419|CDC45_HUMAN Cell division control protein 45 homolog	GO:0006270;GO:0005813;GO:0003688;GO:0003682;GO:0051301;GO:0005654;GO:0003697;GO:0036387;GO:0031298;GO:0022857;GO:1902977;GO:0031938;GO:1900087;GO:0016021;GO:0000727;GO:0055085
9fdd56014cdb264f09d4d879eafb3db7	4	F	4.773088653159044	GasdevGasmat	Positive	O02722|TIMP1_HORSE Metalloproteinase inhibitor 1	GO:0008191;GO:0010951;GO:0005576;GO:0007219
d46347d1543c86781420b1eb5bfc4bfe	26	J	2.780272498274708	GasdevGasmat	Positive	Q8BXQ2|PIGT_MOUSE GPI transamidase component PIG-T	GO:0016255;GO:0042765;GO:0003923;GO:0007369;GO:0031410;GO:0051402;GO:0030182
0a59dd17cd307a056dbc4df34e4a45eb	26	J	2.7580981077798254	GasdevGasmat	Positive	Q62599|MTA1_RAT Metastasis-associated protein MTA1	GO:0003682;GO:0005634;GO:0006355;GO:0043565;GO:0008270;GO:0017053;GO:0001103;GO:1904949;GO:0003713;GO:0005874;GO:0000785;GO:1902499;GO:0003714;GO:0010212;GO:0035326;GO:0001012;GO:0043161;GO:0005829;GO:0012505;GO:0006302;GO:0003690;GO:0070013;GO:0042826;GO:0031967;GO:1903508;GO:0040029;GO:1903507;GO:0043153;GO:0045475;GO:0033363;GO:0031110;GO:0032922;GO:0016575;GO:2000113;GO:0010629
732c7dbc77fb520d61961e92f219f7f5	26	J	2.956663214745163	GasdevGasmat	Positive	C1BK83|SEH1_OSMMO Nucleoporin seh1	GO:1904263;GO:0005198;GO:0035859;GO:0031080;GO:0005765;GO:0000776;GO:0015031;GO:0005623;GO:0002534;GO:0006999;GO:0034629;GO:0000779;GO:0051315;GO:0050830;GO:0034198;GO:0044419;GO:0051028;GO:0051301
30d78a2ea7a7a29c5ef1bbf61547069a	26	J	4.1378623318268355	GasdevGasmat	Positive	O54956|DPOE2_MOUSE DNA polymerase epsilon subunit 2	GO:0008622;GO:0003887;GO:0006261;GO:0071897;GO:0003677;GO:0005515;GO:0016604;GO:0005615;GO:0016021;GO:0006301;GO:0000082;GO:0000723
6695e43f1f9450985cc209d4d42ed072	26	J	2.317978724023007	GasdevGasmat	Positive	Q58EB4|HIBCH_DANRE 3-hydroxyisobutyryl-CoA hydrolase, mitochondrial	GO:0006574;GO:0003860;GO:0005739;GO:0016853;GO:0003676;GO:0016021
cf4740bb989abf8df4fc61e17e73398c	26	J	2.511414353459837	GasdevGasmat	Positive	Q8TD16|BICD2_HUMAN Protein bicaudal D homolog 2	GO:0008093;GO:0072393;GO:0005794;GO:0070840;GO:0005829;GO:0070507;GO:0034452;GO:0016021
58aad33c09641648e9c1385c1c2723a3	26	J	2.5205432149584586	GasdevGasmat	Positive	Q9H0C1|ZMY12_HUMAN Zinc finger MYND domain-containing protein 12	GO:0004930;GO:0007186;GO:0016021;GO:0005622;GO:0046872
17c203dfc172023fb408837632fe21d3	26	J	3.0512557456771927	GasdevGasmat	Positive	Q2TBV5|TF2H2_BOVIN General transcription factor IIH subunit 2	GO:0000439;GO:0006289;GO:0008270;GO:0005675;GO:0006351;GO:0003676;GO:0004146;GO:0016021;GO:0006357;GO:0046654;GO:0001120;GO:0035556;GO:0055114
77f265d0a142d235a7cb8cc2bca43546	N15	C	2.60157433555365	GasdevGasmat	Positive	P0C026|NUD24_ARATH Nudix hydrolase 24, chloroplastic	GO:0044715;GO:0016310;GO:0016301
77f265d0a142d235a7cb8cc2bca43546	26	J	2.818153061513792	GasdevGasmat	Positive	P0C026|NUD24_ARATH Nudix hydrolase 24, chloroplastic	GO:0044715;GO:0016310;GO:0016301
e7e189bafbf6f8ca89bb1e62a31617b7	26	J	2.8624167081145906	GasdevGasmat	Positive	Q13887|KLF5_HUMAN Krueppel-like factor 5	GO:0001227;GO:0000122;GO:0016235;GO:0005654;GO:0000978;GO:0005829;GO:0043249;GO:0003682;GO:0000790;GO:0046872;GO:0061966;GO:0021684;GO:0021702
87ccfc59f3007dce35d22b2ed8b12ce5	N15	C	2.4082685222599647	GasdevGasmat	Positive	Q54LN4|GGHA_DICDI Gamma-glutamyl hydrolase A	GO:0034722;GO:0006508;GO:0005615;GO:0005773;GO:0006760;GO:0000030;GO:1904724;GO:0035580;GO:0001085;GO:0001228;GO:0000977;GO:0042470;GO:0097502;GO:1903561;GO:0005634;GO:0043312;GO:0048513;GO:0005618;GO:0010043;GO:0005829;GO:0045471;GO:0016021;GO:0006357;GO:0032868;GO:0034101;GO:0072359;GO:0002520;GO:0009888;GO:0007399;GO:0045893;GO:0045892;GO:0030154;GO:0006541
ac8d6cf9b37b87f0a58a3939b42571e3	26	J	4.616581019696858	GasdevGasmat	Positive	P28025|KI11B_XENLA Kinesin-like protein KIF11-B	GO:0003777;GO:0007018;GO:0005874;GO:0008017;GO:0090307;GO:0005524;GO:0005819;GO:0005871;GO:0005634;GO:0051726;GO:0001525;GO:0005829;GO:0016021;GO:0042623;GO:0019901;GO:0022008;GO:0005509;GO:0007100;GO:0070507;GO:0051783;GO:0051301;GO:0007154
f7b9e0e35cd69d838b71e998d1518907	26	J	4.6718031401479525	GasdevGasmat	Positive	O93610|DPOD2_XENLA DNA polymerase delta subunit 2	GO:0006260;GO:0003677;GO:0043625;GO:0003887;GO:0005654;GO:0005515;GO:0022616;GO:0071897;GO:0016035;GO:0016021;GO:1903047
fb58aba46c4cbbd4a61a206965786f2b	26	J	2.531049684588964	GasdevGasmat	Positive	Q3TUF7|YETS2_MOUSE YEATS domain-containing protein 2	GO:0005634;GO:0006355;GO:0017025;GO:0140030;GO:0042393;GO:0072686;GO:0031248;GO:0004735;GO:0043966;GO:0070013;GO:0016021;GO:1903507;GO:2000113;GO:0010629;GO:0006561;GO:0055114
f08c9109be3d15c0b7f80b05e1d04865	18	I	2.2800580053068393	GasdevGasmat	Positive	Q9Y113|NELFB_DROME Negative elongation factor B	GO:0045892;GO:0005634;GO:0003746;GO:0070013;GO:0032991;GO:0005694;GO:1902038;GO:0006414;GO:0034243;GO:0045944
6b480c5bd0f1a7865e626e64ec963cee	26	J	2.230839678410236	GasdevGasmat	Positive	P33610|PRI2_MOUSE DNA primase large subunit	GO:0006269;GO:0003896;GO:0005658;GO:0051539;GO:0003677;GO:0046872;GO:0005005;GO:0005262;GO:0043235;GO:0019899;GO:0043005;GO:0001745;GO:0005635;GO:0005887;GO:0000278;GO:0048013;GO:0007411;GO:0033674;GO:0070588;GO:0018108;GO:0006302
da2d3c33440deaaeefe2b51d0b1b1045	26	J	2.2423769541304814	GasdevGasmat	Positive	Q95KC9|PCYOX_MACFA Prenylcysteine oxidase	GO:0001735;GO:0030329;GO:0034361;GO:0000098;GO:0042219;GO:0005643;GO:0005178;GO:0005764;GO:0008201;GO:0005319;GO:0016829;GO:0030327;GO:0055114;GO:0031012;GO:0016021;GO:0046907;GO:0071391;GO:0032355;GO:0060548;GO:0006869;GO:0007155;GO:0007165
4fc0d2401182763d49cabf1a05a9e492	26	J	3.433937912865021	GasdevGasmat	Positive	Q5RBD3|RBMS3_PONAB RNA-binding motif, single-stranded-interacting protein 3	GO:1990904;GO:0003723;GO:0016021
7e002ce64ea70cf2179fdaf2869c7c35	26	J	3.807731578128117	GasdevGasmat	Positive	A5PJF6|HSDL1_BOVIN Inactive hydroxysteroid dehydrogenase-like protein 1	GO:0006702;GO:0047045;GO:0005783;GO:0061370;GO:0030539;GO:0031012;GO:0016021;GO:0004303;GO:0001968;GO:0005518;GO:0008201;GO:0055114;GO:0010811;GO:0030198
81df19040364ad66689d4066c2569265	26	J	4.172575527367346	GasdevGasmat	Positive	Q15542|TAF5_HUMAN Transcription initiation factor TFIID subunit 5	GO:0016251;GO:0033276;GO:0006367;GO:0005669;GO:0044212;GO:0042802;GO:0000790;GO:0015629
487dde8e1cd8ed16e949a32e780c411b	26	J	2.000823596685707	GasdevGasmat	Positive	Q9HCN4|GPN1_HUMAN GPN-loop GTPase 1 {ECO:0000303|PubMed:20855544}	GO:0003924;GO:0005634;GO:0007064;GO:0005525;GO:0006606;GO:0005737;GO:0070013;GO:0016021;GO:0005515;GO:0016887
dc88335ff6da2a3d9c085796847af07d	26	J	2.034013615825875	GasdevGasmat	Positive	Q5RHQ8|LIN9_DANRE Protein lin-9 homolog	GO:0017053;GO:0006351;GO:0003677;GO:0005654;GO:0051726;GO:0000003;GO:0006357
5fedf45dc0ae38e356fc87fe01178782	N23	D	5.328119352996513	GasdevGasmat	Positive	P36609|NCS2_CAEEL Neuronal calcium sensor 2	GO:0005246;GO:0007165;GO:0005509
5fedf45dc0ae38e356fc87fe01178782	26	J	4.180232412011196	GasdevGasmat	Positive	P36609|NCS2_CAEEL Neuronal calcium sensor 2	GO:0005246;GO:0007165;GO:0005509
fa81f02aa11d9723217eaa97c843d332	26	J	2.899682490536582	GasdevGasmat	Positive	Q4V8D9|LRC34_RAT Leucine-rich repeat-containing protein 34	GO:0030154;GO:0005730;GO:0005737
59821b5f68947a3201e37f7155cfe7a7	N23	D	2.2272458839612552	GasdevGasmat	Positive	P49585|PCY1A_HUMAN Choline-phosphate cytidylyltransferase A	GO:0016779;GO:0009058;GO:0046470;GO:0031210
dc3fe52bf7a64e8e91511038925220a4	26	J	2.212683067867791	GasdevGasmat	Positive	Q5SPB6|CHAC1_DANRE Glutathione-specific gamma-glutamylcyclotransferase 1 {ECO:0000250|UniProtKB:Q9BUX1}	GO:0061928;GO:0006751;GO:0005737;GO:0003839;GO:0016740
c8710f34b0a7f6ba4050f0db052501fc	18	I	2.3326095676965917	GasdevGasmat	Positive	Q5ZLG8|TAPT1_CHICK Transmembrane anterior posterior transformation protein 1 homolog	GO:0045724;GO:0036064;GO:0004252;GO:0005813;GO:0016021;GO:1903012;GO:0043005;GO:0061036;GO:0005615;GO:0014032;GO:0005737;GO:0001503;GO:0001501;GO:1904888;GO:0043009;GO:0016486;GO:0061448;GO:0030030
3faa3397ba57d7aba4759b6b2143cbf2	N15	C	2.1166515731145576	GasdevGasmat	Positive	Q2KID6|PLRG1_BOVIN Pleiotropic regulator 1	GO:0005662;GO:0043518;GO:0071013;GO:1900087;GO:0001650;GO:0005684;GO:0016607;GO:0031965;GO:0043066;GO:0034504;GO:0000398;GO:0000974;GO:0080008
3c5e9c1de5ca557f2062cac3b3731af8	26	J	2.95835324752949	GasdevGasmat	Positive	Q5RC31|ETFA_PONAB Electron transfer flavoprotein subunit alpha, mitochondrial	GO:0005759;GO:0050660;GO:0022900;GO:0009055;GO:0031998;GO:0070584;GO:0009887;GO:0033539
a6bd4f3b83510c4a0ca0e36d26abac79	26	J	4.940617576773243	GasdevGasmat	Positive	Q8BHJ5|TBL1R_MOUSE F-box-like/WD repeat-containing protein TBL1XR1	GO:0034388;GO:0071427;GO:0030515;GO:0032040;GO:0051028;GO:0030490
3f5c3c4f7f19e257b69593108999dcd8	N15	C	3.82028172018407	GasdevGasmat	Positive	Q5XGG5|CCNF_XENTR Cyclin-F	GO:0042025;GO:0051726;GO:0016538;GO:0019901;GO:0044772;GO:0000307;GO:0071900;GO:0004672;GO:0005634;GO:0016758;GO:0005737;GO:0016021;GO:0006468;GO:0051301;GO:0009793;GO:0009832;GO:0030244;GO:0006506
3b6374f09ef673f1748296e78b8201a8	N23	D	2.272327553587378	GasdevGasmat	Positive	P14057|NFIL_PIG Nuclear factor 1	GO:0003700;GO:0005634;GO:0006355;GO:0003677;GO:0006260;GO:1903508;GO:1903507;GO:0010628;GO:2000113;GO:0010629;GO:0007179
701443dc063e1d584cb7e4999439c6d6	26	J	2.718436176396616	GasdevGasmat	Positive	Q9Y6Y0|NS1BP_HUMAN Influenza virus NS1A-binding protein	NA
f82508554cf4f74526acddd545e978d4	4	F	2.8947631568709946	GasdevGasmat	Positive	O88446|S22A3_RAT Solute carrier family 22 member 3	NA
26f2a378b1ee1f7b5a6d48eea3262df8	N23	D	2.8201688841452426	GasdevGasmat	Positive	Q9BQI3|E2AK1_HUMAN Eukaryotic translation initiation factor 2-alpha kinase 1	NA
3d14e0eab1a0bb4939f15ff2942b5142	26	J	2.1239053958612435	GasdevGasmat	Positive	Q8VEG6|CNO6L_MOUSE CCR4-NOT transcription complex subunit 6-like	GO:0000289;GO:0004535;GO:0030014;GO:0005634;GO:0090503;GO:0005737;GO:0016021
1a7e2a5ee54433ae5ac06725f2925c75	26	J	2.6212191321693727	GasdevGasmat	Positive	Q5ZJV4|MCMBP_CHICK Mini-chromosome maintenance complex-binding protein	GO:0016021
7e5d21edfb2aa8250580f9b824c6dee7	26	J	2.162567743280161	GasdevGasmat	Positive	Q8NFH3|NUP43_HUMAN Nucleoporin Nup43	GO:0007507
8272de39b8d82d6d31dd2fce387881c1	26	J	2.8269198513531237	GasdevGasmat	Positive	P81799|NAGK_RAT N-acetyl-D-glucosamine kinase	GO:0045127;GO:0046835
c379713a4b71afbaaa0c26eefac508fa	N15	C	2.036793023026599	GasdevGasmat	Positive	Q6AYQ6|MMAD_RAT Methylmalonic aciduria and homocystinuria type D homolog, mitochondrial	GO:0009235;GO:0005739;GO:0009108
c379713a4b71afbaaa0c26eefac508fa	N23	D	2.194404497708224	GasdevGasmat	Positive	Q6AYQ6|MMAD_RAT Methylmalonic aciduria and homocystinuria type D homolog, mitochondrial	GO:0009235;GO:0005739;GO:0009108
fddccbfbc11acde71405ebebc19a07a8	26	J	3.2830164327028006	GasdevGasmat	Positive	Q09138|AAKG1_PIG 5'-AMP-activated protein kinase subunit gamma-1	GO:0071900;GO:0032559;GO:0005634;GO:0016021;GO:0016301;GO:0019901;GO:0016773;GO:0016310;GO:0140096;GO:0051170;GO:0010628;GO:0006464
36cb1928d5798efeac04f3a223ae73e1	N15	C	2.271635206999755	GasdevGasmat	Positive	E1C6Q1|PCH2_CHICK Pachytene checkpoint protein 2 homolog	GO:0005524;GO:0007130;GO:0001673;GO:0005694;GO:0007144;GO:0051598;GO:0048477;GO:0007131;GO:0007141;GO:0016021;GO:0042802;GO:0003712;GO:0007283;GO:0007094;GO:0071695;GO:0048469;GO:0006302;GO:0006366;GO:1903506
d0b395acbb795e655020dc9fde5c482d	N15	C	2.1167709188408437	GasdevGasmat	Positive	Q93075|TATD2_HUMAN Putative deoxyribonuclease TATDN2	GO:0016888;GO:0006259
d0b395acbb795e655020dc9fde5c482d	26	J	2.392997851933357	GasdevGasmat	Positive	Q93075|TATD2_HUMAN Putative deoxyribonuclease TATDN2	GO:0016888;GO:0006259
012f2634b8de08df7ceba1c99d34cc8c	N15	C	2.079830025428728	GasdevGasmat	Positive	Q9QZ67|PPM1D_MOUSE Protein phosphatase 1D	GO:0004722;GO:0006470;GO:0005829;GO:0005634;GO:0043169;GO:0051019;GO:0030330;GO:0000086;GO:0006342;GO:0009617;GO:0006306;GO:0044419
012f2634b8de08df7ceba1c99d34cc8c	26	J	2.4842093952498687	GasdevGasmat	Positive	Q9QZ67|PPM1D_MOUSE Protein phosphatase 1D	GO:0004722;GO:0006470;GO:0005829;GO:0005634;GO:0043169;GO:0051019;GO:0030330;GO:0000086;GO:0006342;GO:0009617;GO:0006306;GO:0044419
9554eba8b9431ce3dc71daaa21572bd5	26	J	5.287358228365001	GasdevGasmat	Positive	Q8CC12|CDAN1_MOUSE Codanin-1	NA
754e7219dd8e00ea0bcda75cec500203	26	J	2.134285914048112	GasdevGasmat	Positive	Q99K43|PRC1_MOUSE Protein regulator of cytokinesis 1 {ECO:0000312|MGI:MGI:1858961}	GO:0000226;GO:0008017
263ad7abae0d763f6ce98178f2f7bb66	26	J	2.691960937117361	GasdevGasmat	Positive	Q86WI1|PKHL1_HUMAN Fibrocystin-L	GO:0017154;GO:0071526;GO:0016021
c35cc1bdf4136b904a96640c301f9e7e	26	J	6.824499687786714	GasdevGasmat	Positive	Q5W8I8|VGL2A_DANRE Vesicular glutamate transporter 2.1	GO:0015136;GO:0015739;GO:0005764;GO:0031410;GO:0098805;GO:0055085;GO:0098700;GO:0098588;GO:0009617;GO:0005313;GO:0035249;GO:0098793;GO:0015143;GO:0005829;GO:0005436;GO:0030054;GO:0019534;GO:0008308;GO:0016057;GO:0012505;GO:0042910;GO:0015800;GO:0060076;GO:0015562;GO:0012506;GO:0015807;GO:0031301;GO:0044419;GO:0006835;GO:0005886;GO:1900075;GO:0015893;GO:0050803;GO:0045177;GO:0048471;GO:0015747;GO:…
3fdfc47a41b66234148f6206f8c72bd5	26	J	6.598182772001591	GasdevGasmat	Positive	F6QEU4|LIN41_XENTR E3 ubiquitin-protein ligase TRIM71	GO:0008270
e39a75235d8b0c32d449236a25e78566	26	J	2.105553098141488	GasdevGasmat	Positive	Q4V920|PACN1_DANRE Protein kinase C and casein kinase substrate in neurons protein 1	GO:0097320;GO:0016301;GO:0005768;GO:0048666;GO:0005543;GO:0005856;GO:0008092;GO:0005886;GO:0007010;GO:0030029;GO:0097435;GO:0016310;GO:0042491;GO:0042472;GO:0002066;GO:0120036;GO:0000902;GO:0030100;GO:0070836;GO:0014028;GO:0060034;GO:1900006;GO:0032990
662973657176e922af9f4cdfd0963a7e	26	J	2.737823688392337	GasdevGasmat	Positive	Q9D6T1|TBE_MOUSE Tubulin epsilon chain	GO:0005874;GO:0007017;GO:0003924;GO:0005525;GO:0000278;GO:0007010;GO:0006388;GO:0005737;GO:0005815;GO:0030154;GO:0072669;GO:0022402;GO:0005634;GO:0005200;GO:0005515;GO:0003677
662973657176e922af9f4cdfd0963a7e	18	I	2.03568564603301	GasdevGasmat	Positive	Q9D6T1|TBE_MOUSE Tubulin epsilon chain	GO:0005874;GO:0007017;GO:0003924;GO:0005525;GO:0000278;GO:0007010;GO:0006388;GO:0005737;GO:0005815;GO:0030154;GO:0072669;GO:0022402;GO:0005634;GO:0005200;GO:0005515;GO:0003677
8d2cb3d49ce5b534c1508134d1ec5446	26	J	2.5491713517623817	GasdevGasmat	Positive	Q7ZWY2|PIHD1_XENLA PIH1 domain-containing protein 1	GO:0000492;GO:0008241;GO:0097255;GO:1990904;GO:0008237;GO:0005737;GO:0006364;GO:0016021;GO:0006508
c0f71c82f072ff2eb6ae35c582ddc82a	26	J	2.1080972685034	GasdevGasmat	Positive	A2VE14|SAE1_BOVIN SUMO-activating enzyme subunit 1	GO:0008641;GO:0006464;GO:0031510;GO:0005737;GO:0016021
6feef149ce0d5edade039ccd113082a2	N15	C	2.6346342966252454	GasdevGasmat	Positive	Q2T9W2|THUM3_BOVIN THUMP domain-containing protein 3	GO:0003723;GO:0005730;GO:0030488;GO:0005829;GO:0016423;GO:0000981;GO:0005515;GO:0016021;GO:0045893;GO:0006357
6feef149ce0d5edade039ccd113082a2	N23	D	2.591937215176726	GasdevGasmat	Positive	Q2T9W2|THUM3_BOVIN THUMP domain-containing protein 3	GO:0003723;GO:0005730;GO:0030488;GO:0005829;GO:0016423;GO:0000981;GO:0005515;GO:0016021;GO:0045893;GO:0006357
b0356d9d894ee4a7c1156bec23afc028	N23	D	3.089439982243303	GasdevGasmat	Positive	P52624|UPP1_MOUSE Uridine phosphorylase 1	GO:0004850;GO:0009166;GO:0005737;GO:0005654;GO:0009116;GO:0044206;GO:0034656;GO:1901658;GO:0072529
ef6b705a81cb1917beedaea6d2863464	26	J	2.2498688512018905	GasdevGasmat	Positive	Q297S2|DOHH_DROPS Deoxyhypusine hydroxylase {ECO:0000255|HAMAP-Rule:MF_03101}	GO:0019135;GO:0008612;GO:0005634;GO:0046872;GO:0005737;GO:0000313;GO:0055114;GO:0015935;GO:0048037;GO:0070013;GO:0004715;GO:0003682;GO:0016829;GO:0000226;GO:0016021;GO:0005524;GO:0006915;GO:0018108;GO:0010468
7bd3ff0b1cc0ac75e1dc86d265591b3e	26	J	2.444559122262948	GasdevGasmat	Positive	Q91WL8|WWOX_MOUSE WW domain-containing oxidoreductase	GO:0005902;GO:2001241;GO:0003713;GO:0071560;GO:0019899;GO:0030178;GO:0090575;GO:0072332;GO:0005794;GO:0016491;GO:0005654;GO:0003714;GO:0005829;GO:0097191;GO:0001649;GO:0005739;GO:0048705;GO:0005886;GO:0005623;GO:0016021;GO:0045944;GO:0016055;GO:0035329;GO:0006874;GO:0055114;GO:1903507
a464225c8d418f701010a7e73ae15d7a	4	F	4.490040989214327	GasdevGasmat	Positive	O95980|RECK_HUMAN Reversion-inducing cysteine-rich protein with Kazal motifs	GO:1904684;GO:0008191;GO:0016021
92cf9bdd05d7b0faadedbd4934e0411b	9	H	2.9181976403595056	GasdevGasmat	Positive	Q03001|DYST_HUMAN Dystonin	GO:0008061;GO:0005576
92cf9bdd05d7b0faadedbd4934e0411b	26	J	4.960893335585814	GasdevGasmat	Positive	Q03001|DYST_HUMAN Dystonin	GO:0008061;GO:0005576
7ba571ab823089c2cf1ad8e3016a9920	N15	C	2.045242938630604	GasdevGasmat	Positive	Q9WV70|NOC2L_MOUSE Nucleolar complex protein 2 homolog	GO:0002903;GO:0070491;GO:0005730;GO:0031491;GO:0005654;GO:0035067;GO:0005829;GO:0003714;GO:0042393;GO:2001243;GO:0034644;GO:0031497;GO:0000122
ceda6c53bfd5acb4d9e8569e5852cef3	26	J	2.2919422502443907	GasdevGasmat	Positive	Q9UJX6|ANC2_HUMAN Anaphase-promoting complex subunit 2	GO:0031625;GO:0006511;GO:0005680;GO:0005829;GO:0045842;GO:0010498;GO:0007049;GO:0051301
7eb102187eb66bfb8962fb994a0b011b	26	J	3.9033809202324825	GasdevGasmat	Positive	Q8C1A5|THOP1_MOUSE Thimet oligopeptidase	GO:0004222;GO:0006508;GO:0005758;GO:0046872;GO:0006518;GO:0000209;GO:0042277;GO:0005515;GO:0005829;GO:0016021
4f07224353821babacb1594bb7fd9fb4	26	J	2.0368115545184535	GasdevGasmat	Positive	D3ZKD3|ALKB5_RAT RNA demethylase ALKBH5	GO:0035515;GO:0035553;GO:0006397
13b2cd35d20d9ec5e3d242e2c917d44b	26	J	2.846097053941153	GasdevGasmat	Positive	A4QNE6|WDR92_XENTR WD repeat-containing protein 92	GO:0043130;GO:0006915;GO:0005509
bb4c2ef27735333423d466acb9bbe88b	26	J	3.9821249312477094	GasdevGasmat	Positive	Q29RP8|KMT5B_BOVIN Histone-lysine N-methyltransferase KMT5B {ECO:0000305}	GO:0034773;GO:0042799;GO:0000780;GO:0005654;GO:0040014;GO:1904047;GO:0003682;GO:2001034;GO:0045830;GO:0006281
b0ae67eebc6816a35bf0e941a66a2225	26	J	6.621562722709945	GasdevGasmat	Positive	A1L1K1|PRR5L_RAT Proline-rich protein 5-like	NA
ec7c3385775a6c279695a93fc348e9cd	4	F	2.2947239893882556	GasdevGasmat	Positive	O77792|UCP3_BOVIN Mitochondrial uncoupling protein 3	GO:0006839;GO:0017077;GO:0031966;GO:0000303;GO:0015075;GO:0005515;GO:0015318;GO:0006631;GO:1902600;GO:0005346;GO:0016021;GO:0000295;GO:0019866;GO:1990845;GO:0009409;GO:0033993;GO:0071310;GO:0071229;GO:0014823;GO:0007584;GO:0032868;GO:0001666;GO:0007568;GO:1901701;GO:0014070;GO:0071495;GO:0007585;GO:0015867
1aa0bb89b0ee16809d4fde0cdc5fda0e	N23	D	2.2015589792806867	GasdevGasmat	Positive	Q05A36|MEX3C_MOUSE RNA-binding E3 ubiquitin-protein ligase MEX3C	GO:0003723;GO:0005654;GO:0046777;GO:0005829;GO:0005509;GO:0000932
1aa0bb89b0ee16809d4fde0cdc5fda0e	26	J	3.485943645246651	GasdevGasmat	Positive	Q05A36|MEX3C_MOUSE RNA-binding E3 ubiquitin-protein ligase MEX3C	GO:0003723;GO:0005654;GO:0046777;GO:0005829;GO:0005509;GO:0000932
1d44aa75ebe6ac2dd13682d3b9a48d63	26	J	3.2235783181761724	GasdevGasmat	Positive	Q9QZN3|FBX8_MOUSE F-box only protein 8	GO:0005086;GO:0032012;GO:0000151;GO:0016021;GO:0006511
411827f29169b704c943fbc4047a7b4b	N23	D	2.183560347797024	GasdevGasmat	Positive	Q28IT1|ERLEC_XENTR Endoplasmic reticulum lectin 1	GO:0030246
0b20e5f2233781df1db0f314b98ec3b8	26	J	2.262363087801479	GasdevGasmat	Positive	Q99J39|DCMC_MOUSE Malonyl-CoA decarboxylase, mitochondrial	GO:0050080;GO:0006633
690777bfb63d86dd8aae0a7d71b18d44	26	J	2.9879507752838257	GasdevGasmat	Positive	Q7ZVJ6|QTRT2_DANRE Queuine tRNA-ribosyltransferase accessory subunit 2 {ECO:0000255|HAMAP-Rule:MF_03043}	GO:0008479;GO:0101030;GO:0005741;GO:0046872;GO:0046982;GO:0042803;GO:0032991;GO:0008616
7944318cbd1f05a3e244f91175952ba6	26	J	2.111449308231532	GasdevGasmat	Positive	Q8TBZ3|WDR20_HUMAN WD repeat-containing protein 20	GO:0003676
4a19855c62fa2626a789fe900ce63f85	26	J	2.5951554343356364	GasdevGasmat	Positive	A1L1C7|PAN3_XENTR PAB-dependent poly(A)-specific ribonuclease subunit PAN3 {ECO:0000255|HAMAP-Rule:MF_03181}	GO:0031251;GO:0000289;GO:0004672;GO:0003723;GO:0016021;GO:0006397;GO:0005524;GO:0006468
4c6c52cc0097602fbaa9357d4e488f2c	26	J	3.0930228047817705	GasdevGasmat	Positive	Q71RP1|HPSE_RAT Heparanase	NA
4c6c52cc0097602fbaa9357d4e488f2c	18	I	2.0443942187801083	GasdevGasmat	Positive	Q71RP1|HPSE_RAT Heparanase	NA
e68a2009cb1f7d88659bd1efb7b25049	26	J	2.5827712630459323	GasdevGasmat	Positive	Q5U2Q4|PAR16_RAT Mono [ADP-ribose] polymerase PARP16 {ECO:0000305}	GO:0003950;GO:0071782;GO:0140289;GO:0070213;GO:0030968;GO:0005635;GO:0043539;GO:1990404;GO:0016021;GO:0071902;GO:0019900;GO:0060548;GO:1990830
465e61de1275a1dff94d576be5db2737	26	J	2.884339972715833	GasdevGasmat	Positive	Q2TA45|AGFG1_BOVIN Arf-GAP domain and FG repeat-containing protein 1	GO:0005096;GO:0043547;GO:0046872
ac43f90b18691a069155aae114c66e93	26	J	2.151376701111492	GasdevGasmat	Positive	A2RRV3|PATL1_DANRE Protein PAT1 homolog 1	NA
cfe2e791947fbe80d8cedf1dfecc211a	26	J	3.2570903038623777	GasdevGasmat	Positive	Q922Q5|S35B3_MOUSE Adenosine 3'-phospho 5'-phosphosulfate transporter 2	GO:0055085;GO:0046964;GO:0030173;GO:0030176;GO:0046963
de6bacc3e1f12c567265bc0c02d7b490	26	J	2.202716897686214	GasdevGasmat	Positive	Q9JIA7|SPHK2_MOUSE Sphingosine kinase 2	GO:0003951;GO:0016310
4896b5509bb7c9e044d059612e517304	N15	C	2.1709023040491786	GasdevGasmat	Positive	Q8CFD0|SFXN5_RAT Sideroflexin-5	GO:0015075;GO:0034220;GO:0031966;GO:0017137;GO:1990542;GO:0015746;GO:0005342;GO:0006865;GO:0016021;GO:0015318;GO:0016423;GO:0030488;GO:0031300;GO:0019866;GO:0005634;GO:0003677
e5e2a0db3a3c2a020e99adee1b765802	26	J	2.529309134824277	GasdevGasmat	Positive	Q8K4K3|TRIB2_MOUSE Tribbles homolog 2	GO:0004672;GO:0006468;GO:0005634;GO:0045081;GO:0005524;GO:0005856;GO:0070013;GO:0032436;GO:0005737;GO:0045599;GO:0055106;GO:0031625;GO:0008134;GO:0031434;GO:0003714;GO:0004860;GO:0050790;GO:0043408;GO:0001933;GO:0001947;GO:0044092;GO:1903507;GO:0001889;GO:0010827;GO:0032092;GO:0045717;GO:0032869;GO:0031398
a3e7c580058ed810312ffe1e24da26a8	26	J	2.0559381258833676	GasdevGasmat	Positive	Q4R6Y6|SNPC3_MACFA snRNA-activating protein complex subunit 3	GO:0019185;GO:0001006;GO:0042796;GO:0042795;GO:0003681;GO:0001047;GO:0065004;GO:0000978
7818ee0949b605e1166fd21a657c764b	26	J	3.1205498730750802	GasdevGasmat	Positive	Q8VE09|TT39C_MOUSE Tetratricopeptide repeat protein 39C	GO:0032474;GO:0016021;GO:0060271;GO:0061371
c57c3cb822ec968275ed13eae6607080	26	J	2.9042642113135444	GasdevGasmat	Positive	Q2T9T9|FBXW9_BOVIN F-box/WD repeat-containing protein 9	NA
ad1bf71d7ff402aab16eec66d0838307	N15	C	2.783688137494594	GasdevGasmat	Positive	O43292|GPAA1_HUMAN Glycosylphosphatidylinositol anchor attachment 1 protein	GO:0042765;GO:0034235;GO:0065003;GO:0016255;GO:0003923
ad1bf71d7ff402aab16eec66d0838307	N23	D	2.2066140195683763	GasdevGasmat	Positive	O43292|GPAA1_HUMAN Glycosylphosphatidylinositol anchor attachment 1 protein	GO:0042765;GO:0034235;GO:0065003;GO:0016255;GO:0003923
f26a2041d2a3ea6a00538708d74c221e	26	J	3.034511512363581	GasdevGasmat	Positive	Q9D5D8|CDYL2_MOUSE Chromodomain Y-like protein 2	NA
2747ff134d35211fe9b3de088e14955b	N23	D	2.314490165928478	GasdevGasmat	Positive	P49337|WNT4_CHICK Protein Wnt-4	NA
2747ff134d35211fe9b3de088e14955b	26	J	9.932200032083905	GasdevGasmat	Positive	P49337|WNT4_CHICK Protein Wnt-4	NA
3584f2f2b9b84770fcea285c2e8cbb52	26	J	3.8432221985123514	GasdevGasmat	Positive	Q5RCM7|DJC16_PONAB DnaJ homolog subfamily C member 16	GO:0016021
65a5bd397fc4791c3ae40331dea33bec	N15	C	2.198774916102697	GasdevGasmat	Positive	A9Z1V5|VW5B1_MOUSE von Willebrand factor A domain-containing protein 5B1	NA
65a5bd397fc4791c3ae40331dea33bec	N23	D	2.8966982040519134	GasdevGasmat	Positive	A9Z1V5|VW5B1_MOUSE von Willebrand factor A domain-containing protein 5B1	NA
77e2a02bb780894fb5b71f1db2a95017	N15	C	2.9810009273761713	GasdevGasmat	Positive	P0CF52|KDM7B_DANRE Lysine-specific demethylase 7B	GO:0005634;GO:0046872;GO:0032259;GO:0070544;GO:0008168;GO:0035574;GO:0033169;GO:0071557;GO:0051864;GO:0035575;GO:0070013;GO:0007420;GO:0032454;GO:0071558;GO:0043232;GO:0005737;GO:0060319;GO:0035064;GO:0003872;GO:0003682;GO:0048703;GO:0043523;GO:0005524;GO:0003677;GO:0061188;GO:0045943;GO:0000082;GO:0006002;GO:0061615;GO:0055114
77e2a02bb780894fb5b71f1db2a95017	N23	D	4.544107918161541	GasdevGasmat	Positive	P0CF52|KDM7B_DANRE Lysine-specific demethylase 7B	GO:0005634;GO:0046872;GO:0032259;GO:0070544;GO:0008168;GO:0035574;GO:0033169;GO:0071557;GO:0051864;GO:0035575;GO:0070013;GO:0007420;GO:0032454;GO:0071558;GO:0043232;GO:0005737;GO:0060319;GO:0035064;GO:0003872;GO:0003682;GO:0048703;GO:0043523;GO:0005524;GO:0003677;GO:0061188;GO:0045943;GO:0000082;GO:0006002;GO:0061615;GO:0055114
9007eaf94aa7b3ecab3db4f031d8d091	26	J	2.697367540341174	GasdevGasmat	Positive	O74362|ESF2_SCHPO Pre-rRNA-processing protein esf2	GO:0003676
7587a27ec5e2155c6a6ac574bc434cfb	26	J	2.8210288028064254	GasdevGasmat	Positive	Q02040|AK17A_HUMAN A-kinase anchor protein 17A	GO:0051018;GO:0043484;GO:0016301;GO:0003676;GO:0016310
f6c11c71ac3e3a3b43e4180ddf4813da	N15	C	2.2576035361162687	GasdevGasmat	Positive	Q6NU91|NOC4B_XENLA Nucleolar complex protein 4 homolog B	GO:0042254;GO:0030692;GO:0009982;GO:0016021;GO:0003723;GO:0005730;GO:0001522;GO:0032040;GO:0005654
f6c11c71ac3e3a3b43e4180ddf4813da	N23	D	2.170405618734063	GasdevGasmat	Positive	Q6NU91|NOC4B_XENLA Nucleolar complex protein 4 homolog B	GO:0042254;GO:0030692;GO:0009982;GO:0016021;GO:0003723;GO:0005730;GO:0001522;GO:0032040;GO:0005654
4382bfafb6328b34733d1c8020938d47	26	J	3.1290364675040263	GasdevGasmat	Positive	A2RRS8|CEP78_XENTR Centrosomal protein of 78 kDa	GO:0036064;GO:0044782;GO:0005813;GO:0007186;GO:0005814;GO:0005737
6fbebf7939c833e5cac3151f44976ce8	26	J	2.0881902261494223	GasdevGasmat	Positive	Q9WUV0|ORC5_MOUSE Origin recognition complex subunit 5	GO:0000808;GO:0006260;GO:0003688;GO:0005634;GO:0006275;GO:0000785;GO:0070013;GO:0005829;GO:0006259
4fab2193bb7c7004a3041d681c053b20	N23	D	2.5397507914889923	GasdevGasmat	Positive	Q9Y535|RPC8_HUMAN DNA-directed RNA polymerase III subunit RPC8	GO:0003899;GO:0006351;GO:0005666;GO:0005813;GO:0003677;GO:0005654;GO:0003735;GO:0005829;GO:0005840;GO:0061484;GO:0016021;GO:0045087;GO:0051607;GO:0044419;GO:0032481;GO:0006412
11edd7b384f6fa020a4128f6629b903b	N15	C	2.114822946511796	GasdevGasmat	Positive	P13154|DHLE_GEOSE Leucine dehydrogenase	GO:0016639;GO:0006520;GO:0000166;GO:0055114;GO:0050662
c0a82667b978e46aaec29ced1fed53de	26	J	2.1290876921473774	GasdevGasmat	Positive	Q99835|SMO_HUMAN Smoothened homolog	NA
174391d67760b63e5360c8fa04b088cd	26	J	2.3338955148406764	GasdevGasmat	Positive	C8YR32|LOXH1_MOUSE Lipoxygenase homology domain-containing protein 1	NA
e88b98efa3b7d9a936043c291ac5bf89	18	I	2.059165926621868	GasdevGasmat	Positive	Q8BTK5|SMYD4_MOUSE SET and MYND domain-containing protein 4	GO:0060538;GO:0046872;GO:0016021;GO:0003007
10d474f0d6a6b106b5fb5a4d285dccd2	26	J	2.5765224766400596	GasdevGasmat	Positive	O77775|NCF2_BOVIN Neutrophil cytosol factor 2	NA
aa6e31e1b42fab3ec997d9df2ee352d2	26	J	2.675836103753064	GasdevGasmat	Positive	Q568K5|NAA40_DANRE N-alpha-acetyltransferase 40 {ECO:0000250|UniProtKB:Q86UY6}	GO:0043998;GO:0043968;GO:0010485;GO:0043967;GO:1990189;GO:0016676;GO:0006474;GO:0015002;GO:0015078;GO:0009055;GO:0061187;GO:0006629;GO:1902600;GO:0022900
0765c015cf3637c20f41ffbd07613107	26	J	2.2444922516662573	GasdevGasmat	Positive	Q75K28|NCSA_DICDI Calcium-binding protein NCSA	GO:0005509;GO:0008270
36aa4243bf64889f252e6b8526e692a7	N15	C	2.3536004733407188	GasdevGasmat	Positive	Q499N3|WDR18_RAT WD repeat-containing protein 18	GO:0070121;GO:0097344;GO:0007368;GO:0005656;GO:0030174;GO:0006364;GO:0005730;GO:0016021
36aa4243bf64889f252e6b8526e692a7	N23	D	2.320894740901322	GasdevGasmat	Positive	Q499N3|WDR18_RAT WD repeat-containing protein 18	GO:0070121;GO:0097344;GO:0007368;GO:0005656;GO:0030174;GO:0006364;GO:0005730;GO:0016021
de9dfaa1d56616b83fccd124fb552404	N23	D	2.550731468810758	GasdevGasmat	Positive	Q6PBF6|GAMT_XENTR Guanidinoacetate N-methyltransferase	GO:0030731;GO:0006601;GO:0005634;GO:0005737;GO:0032259;GO:0016021;GO:0040014;GO:0007283;GO:0009887;GO:0006936
6658b0b73f6a01f495e79f409e31f13d	26	J	2.1720706555408276	GasdevGasmat	Positive	Q502M5|EDC3_DANRE Enhancer of mRNA-decapping protein 3	GO:0031087;GO:0003729
89a6aa01957e1559cf2102600e666fd5	26	J	2.8608695980542485	GasdevGasmat	Positive	G3V9D0|PGLT1_RAT Protein O-glucosyltransferase 1	GO:0035252;GO:0045747;GO:0005788;GO:0048318;GO:0018242;GO:0035251;GO:0048339;GO:0005829;GO:0010470;GO:0001756;GO:0060537;GO:0016021;GO:0072358;GO:0007369
79e563f2ae5b2d3961f5c88d91f434c5	26	J	2.0936654543370836	GasdevGasmat	Positive	Q7TPD6|RAVR2_MOUSE Ribonucleoprotein PTB-binding 2	NA
5cf88028f53e512ab2d49d437a3e3877	26	J	2.2186188006124885	GasdevGasmat	Positive	Q99502|EYA1_HUMAN Eyes absent homolog 1	GO:0004725;GO:0035335;GO:0016604;GO:0042471;GO:0032993;GO:0046872;GO:0005667;GO:0005769;GO:0061630;GO:0003723;GO:0005886;GO:0005515;GO:0014706;GO:0005813;GO:0016576;GO:0005829;GO:2001240;GO:0072513;GO:0045739;GO:0007501;GO:0048839;GO:0035909;GO:0001658;GO:0060037;GO:0010212;GO:0003151;GO:0048665;GO:0001656;GO:0050679;GO:0016925;GO:0048704;GO:0045664;GO:0006302;GO:0007389;GO:0045944;GO:0043951;GO:…
1311c3603406d2b844bf6c94029619f7	26	J	2.0888362804611433	GasdevGasmat	Positive	Q6NU08|MTRAB_XENLA Myotubularin-related protein 10-B	NA
21cbcc3111b7ac2c7f2f32deaa5359e7	N23	D	2.2195921663719056	GasdevGasmat	Positive	Q32L00|ALKB3_BOVIN Alpha-ketoglutarate-dependent dioxygenase alkB homolog 3 {ECO:0000250|UniProtKB:Q96Q83}	GO:0035552;GO:0051213;GO:0005654;GO:1990930;GO:0005829;GO:0006307;GO:0051747;GO:0005739;GO:0008198;GO:0016705;GO:0035553;GO:0016021;GO:0008283;GO:0004527;GO:0004519;GO:0031418;GO:0005515;GO:0090305
578228e0f755648a9353efabe38cfb52	26	J	4.2023888419331215	GasdevGasmat	Positive	Q3TZI6|CCNJ_MOUSE Cyclin-J	GO:0042025;GO:0016538;GO:0044772;GO:0000079;GO:0019901;GO:0000307;GO:0004672;GO:0005634;GO:0005737;GO:0006468
5dfe3fa728612f66f3d926fb31b44b60	N15	C	2.2425721549167266	GasdevGasmat	Positive	Q9DBQ9|SWT1_MOUSE Transcriptional protein SWT1	NA
9eee83f7942ce66a3f887991f4e2cbd5	26	J	4.054507921294483	GasdevGasmat	Positive	P22031|LEG_HELCR D-galactoside-specific lectin	GO:0030246
fc7456d71350e99d1f972f80de18bd37	26	J	2.554367431639189	GasdevGasmat	Positive	P04047|KITH_CHICK Thymidine kinase, cytosolic	GO:0004797;GO:0009157;GO:0005737;GO:0071897;GO:0005524;GO:0016310;GO:0042802;GO:0004683;GO:0005516;GO:0008270;GO:0046104;GO:0006464
6ea945f0eec23b927558aabad72d7b44	26	J	2.070439865894591	GasdevGasmat	Positive	Q8R322|GLE1_MOUSE Nucleoporin GLE1	GO:0016973;GO:0005643;GO:0042802;GO:0000822;GO:0031369;GO:0005814;GO:0036064;GO:0005543;GO:0031965;GO:0050220;GO:0005813;GO:0015035;GO:0005730;GO:0009055;GO:0005829;GO:0005576;GO:0005623;GO:0006446;GO:0006449;GO:0016021;GO:0014010;GO:0060296;GO:0060287;GO:0014044;GO:0048666;GO:0045454;GO:0022900
df61a8d80309dd8ca7edda372e07333e	26	J	6.614333136187289	GasdevGasmat	Positive	Q99741|CDC6_HUMAN Cell division control protein 6 homolog	GO:0006270;GO:0005634;GO:0019900;GO:0051233;GO:0005524;GO:0051301;GO:0000922;GO:0000278;GO:0051984;GO:0032467;GO:1901990;GO:1902099;GO:0010965;GO:0070013;GO:0003688;GO:0005737;GO:0003779;GO:0097708;GO:0003682;GO:0016787;GO:0098588;GO:0012505;GO:0044770;GO:0000076;GO:1902750;GO:0045930;GO:1904117;GO:0048146;GO:0045737;GO:1904385;GO:1902808;GO:0045931;GO:0008156;GO:0008285;GO:0048207;GO:0006901;GO:…
2cf1ff33a5622d6a53fce5895cb62110	26	J	2.2626767954838916	GasdevGasmat	Positive	O60304|ZN500_HUMAN Zinc finger protein 500	NA
9d432a5f2929924b0a3db18f305aa03e	26	J	2.7760044498534326	GasdevGasmat	Positive	Q5EA79|GALM_BOVIN Aldose 1-epimerase	GO:0004034;GO:0019318;GO:0005737;GO:0016021;GO:0030246;GO:0046365
dffe5a37b80549d357df5c26e28ebb75	9	H	13.280988763346869	GasdevGasmat	Positive	Q6DIV6|VIAAT_XENTR Vesicular inhibitory amino acid transporter	GO:0016021
40b445154d824d06cf1728dd9ecaea10	26	J	2.2079222928643265	GasdevGasmat	Positive	A3KNB6|ODR4_XENLA Protein odr-4 homolog	GO:0016021
6771f1e931f664f6d90d4e3c39a342a6	26	J	2.327854039616671	GasdevGasmat	Positive	O75937|DNJC8_HUMAN DnaJ homolog subfamily C member 8	GO:0008081;GO:0005634;GO:0006629;GO:0016021
a1a78ccf96814f727a943635dd56250e	26	J	2.0927195169160786	GasdevGasmat	Positive	Q8CDJ3|BAKOR_MOUSE Beclin 1-associated autophagy-related key regulator {ECO:0000250|UniProtKB:Q6ZNE5}	NA
15be1426790fe30ffb1fb1c055b54fcc	N23	D	2.282390204718114	GasdevGasmat	Positive	Q5TFE4|NT5D1_HUMAN 5'-nucleotidase domain-containing protein 1	NA
044af4581ba21133c6e0c746c1bfcf24	26	J	2.421265702066818	GasdevGasmat	Positive	Q5F4C4|SHOC2_CHICK Leucine-rich repeat protein SHOC-2	NA
b6afdd318f3233c915f89fc50aa542e9	26	J	4.218952956619743	GasdevGasmat	Positive	O60318|GANP_HUMAN Germinal-center associated nuclear protein	GO:0003676;GO:0016446;GO:0044615;GO:0070390;GO:0031965;GO:0010484;GO:0043966;GO:0005654;GO:0016973;GO:0005829;GO:0042393;GO:0003682;GO:0034728
46245f2e012415854575df81919290db	26	J	2.172341417961307	GasdevGasmat	Positive	P22682|CBL_MOUSE E3 ubiquitin-protein ligase CBL	GO:0001784;GO:0016567;GO:0007166;GO:0004842;GO:0023051;GO:0005509;GO:0016874
a29723602e24279b127ad36667751791	9	H	2.093476685892137	GasdevGasmat	Positive	Q6AXS8|TPGS2_RAT Tubulin polyglutamylase complex subunit 2	GO:0018095;GO:0005874;GO:0005829
a29723602e24279b127ad36667751791	26	J	2.4733770044630057	GasdevGasmat	Positive	Q6AXS8|TPGS2_RAT Tubulin polyglutamylase complex subunit 2	GO:0018095;GO:0005874;GO:0005829
b9e9c81bc5e82073567da4707b34b2af	26	J	5.1723979648706075	GasdevGasmat	Positive	P97402|GCNT2_MOUSE N-acetyllactosaminide beta-1,6-N-acetylglucosaminyl-transferase	GO:0016757
b6a4ed9ab0f10cda0c987a17da9841a5	26	J	3.246402703694543	GasdevGasmat	Positive	Q290X1|SWET1_DROPS Sugar transporter SWEET1	GO:0008643;GO:0005886;GO:0016021
a45e7248591a7f46b79bc33a35567a86	9	H	2.4937979436202755	GasdevGasmat	Positive	Q24118|PIGE_DROME Protein pigeon	NA
f3ce96bc5f3877cdd346cc0ff368156f	26	J	2.4479569017807887	GasdevGasmat	Positive	Q96LT7|CI072_HUMAN Protein C9orf72	GO:0005776;GO:0006914;GO:0005085;GO:0005768;GO:0006897
e8e9caae4fe6d622876fb64d95d29b66	26	J	8.672156266926315	GasdevGasmat	Positive	Q5BIX7|SPDLA_XENLA Protein Spindly-A {ECO:0000255|HAMAP-Rule:MF_03041}	NA
b4592b000881d4f0f52f96401644b77d	N23	D	2.3196909414389393	GasdevGasmat	Positive	Q80Z25|OFD1_MOUSE Oral-facial-digital syndrome 1 protein homolog	NA
b4592b000881d4f0f52f96401644b77d	26	J	4.22509778274106	GasdevGasmat	Positive	Q80Z25|OFD1_MOUSE Oral-facial-digital syndrome 1 protein homolog	NA
4988cd8966999de030e2a434a124034c	N23	D	2.6972739443635754	GasdevGasmat	Positive	Q6P4F7|RHGBA_HUMAN Rho GTPase-activating protein 11A	GO:0007165;GO:0030141;GO:0005096;GO:0043547;GO:0005829;GO:0051056
8fc14467af78aa4e1c0476e405a23efa	N23	D	2.284464769526525	GasdevGasmat	Positive	Q66H56|TTI2_RAT TELO2-interacting protein 2	NA
67b5f5921f8de269a7e884569baf70c4	26	J	3.520871681043631	GasdevGasmat	Positive	Q499R4|YRDC_RAT YrdC domain-containing protein, mitochondrial	GO:0003725;GO:0006450;GO:0005737;GO:0030217;GO:0000049;GO:0016779
5acd8ad98adc447c2451bc874a9160c9	26	J	3.5489013574214683	GasdevGasmat	Positive	Q8K0S9|SNPC1_MOUSE snRNA-activating protein complex subunit 1	NA
2ad9e04b1e4f2ef49904fb08ece00587	N23	D	2.542780665929573	GasdevGasmat	Positive	O13024|INCEA_XENLA Inner centromere protein A	NA
3a4b798f428d741a04fd222eb064e99e	N23	D	2.2583227127435865	GasdevGasmat	Positive	Q5FVF4|TM7S3_RAT Transmembrane 7 superfamily member 3	GO:0016021
bb9b5b16bd2f2c70a417dc2bd5c18394	26	J	2.3132181524702036	GasdevGasmat	Positive	Q2YDW2|MSTO1_MOUSE Protein misato homolog 1	NA
f22716daedadc4a3b1d21cf05492c727	26	J	2.5235991591963325	GasdevGasmat	Positive	Q14684|RRP1B_HUMAN Ribosomal RNA processing protein 1 homolog B	GO:0016012;GO:0006364;GO:0030688
ee946e3b9d39445c3509e0f576fb9cad	26	J	3.0433331268717425	GasdevGasmat	Positive	Q01484|ANK2_HUMAN Ankyrin-2	NA
114902dfe644687adac39175b301bd30	N15	C	2.0555130076603727	GasdevGasmat	Positive	O15014|ZN609_HUMAN Zinc finger protein 609	GO:0003676
0f193cf829352ed75741dea2bc5cae9c	26	J	3.011249681481495	GasdevGasmat	Positive	Q9VGU5|TTC14_DROME Tetratricopeptide repeat protein 14 homolog	GO:0003676
dd3e47d67666424e9758c14f3c04f461	26	J	2.4677967879401543	GasdevGasmat	Positive	Q15398|DLGP5_HUMAN Disks large-associated protein 5	GO:0023052
772d387691c0a3b18c1e08cdc9d0e503	9	H	9.885512688352065	GasdevGasmat	Positive	Q5SPB1|S38A2_DANRE Sodium-coupled neutral amino acid transporter 2	GO:0016021
c1f4d59ca570d087e69c069afa31131e	26	J	3.3870278188371414	GasdevGasmat	Positive	Q5XXP2|OPN4_PHOSU Melanopsin	NA
1db558d37ed8ff22c2c34678d5801888	26	J	2.2873539980681836	GasdevGasmat	Positive	A2RTL5|RSRC2_MOUSE Arginine/serine-rich coiled-coil protein 2	GO:0003723;GO:0000390;GO:0071013;GO:0043484;GO:0051726;GO:0004386;GO:0005524
11eb6144aa6654e3ddb898480d2ea99e	26	J	4.0403078668502825	GasdevGasmat	Positive	Q5R2J4|APCD1_PELSI Protein APCDD1	GO:0017147;GO:0030178;GO:0005886
9f88310825a548eb30d817bf6dd5f8ef	N23	D	2.73691129413035	GasdevGasmat	Positive	Q33BP8|FOXN3_PIG Forkhead box protein N3	GO:0043565;GO:0005634;GO:0006355;GO:0003700;GO:0005789;GO:0003924;GO:0005525;GO:0016021;GO:0006888
9f88310825a548eb30d817bf6dd5f8ef	26	J	3.5550289783620745	GasdevGasmat	Positive	Q33BP8|FOXN3_PIG Forkhead box protein N3	GO:0043565;GO:0005634;GO:0006355;GO:0003700;GO:0005789;GO:0003924;GO:0005525;GO:0016021;GO:0006888
b79ab73fabc89c7f27eedf54787e57e7	26	J	5.617137636316115	GasdevGasmat	Positive	A6QM04|ZWILC_BOVIN Protein zwilch homolog	GO:1990423;GO:0007093
8213a3f0481509c0ef246ec12d1126f9	26	J	5.08919760238047	GasdevGasmat	Positive	Q7Z6V5|ADAT2_HUMAN tRNA-specific adenosine deaminase 2	GO:0008251;GO:0002100;GO:0052718;GO:0008270;GO:0000815;GO:0005771;GO:0005634;GO:0070013;GO:0005515;GO:0016021;GO:0045324;GO:0032509;GO:0015031
e960499e018b90a2e7c82818fbcb91fe	26	J	2.5125228789336753	GasdevGasmat	Positive	Q8BGA7|CG026_MOUSE Uncharacterized protein C7orf26 homolog	NA
4ff9f0c23861e40dab59b9375f1d98d2	26	J	2.430751855298039	GasdevGasmat	Positive	Q61818|RAI1_MOUSE Retinoic acid-induced protein 1	GO:0046872
5e9d480a3cc2274eef76c62b024c3f06	26	J	2.2548517342674703	GasdevGasmat	Positive	Q6TXF1|ARRD3_RAT Arrestin domain-containing protein 3	NA
27b0bc9f1a5b4216977a3f7af32531fb	N15	C	2.7826294702217775	GasdevGasmat	Positive	Q568B7|GTDC1_DANRE Glycosyltransferase-like domain-containing protein 1	GO:0007417;GO:0016740;GO:0016021
8c151b5a259080d80afe36c6516fa5a6	9	H	2.1803813497775586	GasdevGasmat	Positive	Q8BWQ4|CMTR2_MOUSE Cap-specific mRNA (nucleoside-2'-O-)-methyltransferase 2	GO:0008168;GO:0032259;GO:0005634;GO:0007424;GO:0005737;GO:0016556;GO:0016021;GO:0006370;GO:0140098;GO:0003676;GO:0016491;GO:0044260;GO:0055114
534a06943c1db8997b1e776806fce34f	18	I	3.956196748698726	GasdevGasmat	Positive	A4IJ15|CFA97_XENTR Cilia- and flagella-associated protein 97 {ECO:0000250|UniProtKB:Q9P2B7}	GO:0031514
707a341858d6b660a07a7c2c1897c57f	9	H	3.6870903765767524	GasdevGasmat	Positive	Q92113|CP17A_SQUAC Steroid 17-alpha-hydroxylase/17,20 lyase	NA
e17400df71923fe22aad565d6ee64356	N15	C	2.521966282030845	GasdevGasmat	Positive	Q8RYE9|GPPL3_ARATH Haloacid dehalogenase-like hydrolase domain-containing protein At2g33255	GO:0016787
0e30fb46b64cf25496c32afcf6a80063	26	J	5.811743454240119	GasdevGasmat	Positive	Q8BG58|P4HTM_MOUSE Transmembrane prolyl 4-hydroxylase	NA
c91eb1d49093e0da75d42da68ff3b99f	26	J	2.854983944103918	GasdevGasmat	Positive	P32609|PEP7_YEAST Vacuolar segregation protein PEP7	NA
f2418b584d26b68ea7c144d463f36ad8	N15	C	3.123381802387451	GasdevGasmat	Positive	Q9UFB7|ZBT47_HUMAN Zinc finger and BTB domain-containing protein 47	GO:0003676
f2418b584d26b68ea7c144d463f36ad8	N23	D	2.285084021738339	GasdevGasmat	Positive	Q9UFB7|ZBT47_HUMAN Zinc finger and BTB domain-containing protein 47	GO:0003676
1381c4734aa05ade810fdbfcc864b457	N23	D	2.3303708770989955	GasdevGasmat	Positive	Q96QE3|ATAD5_HUMAN ATPase family AAA domain-containing protein 5	NA
5d62ae98845b0c3365ed4c50b3550b8f	N23	D	2.5963506402039234	GasdevGasmat	Positive	Q496A3|SPAS1_HUMAN Spermatogenesis-associated serine-rich protein 1	NA
5d62ae98845b0c3365ed4c50b3550b8f	26	J	2.070052284095567	GasdevGasmat	Positive	Q496A3|SPAS1_HUMAN Spermatogenesis-associated serine-rich protein 1	NA
8c2f46cc65e2b8ef7acae9d89dafdde6	26	J	2.484455242681494	GasdevGasmat	Positive	P24392|PEX2_RAT Peroxisome biogenesis factor 2	NA
790336ac6368b06daba4c044b11c7a56	N23	D	4.172058036666034	GasdevGasmat	Positive	Q9WU25|ADA1A_CAVPO Alpha-1A adrenergic receptor	NA
790336ac6368b06daba4c044b11c7a56	26	J	2.3855096903094664	GasdevGasmat	Positive	Q9WU25|ADA1A_CAVPO Alpha-1A adrenergic receptor	NA
8400e80206d9e40e90ab7973ac8f7d6c	9	H	2.34564644572002	GasdevGasmat	Positive	O60245|PCDH7_HUMAN Protocadherin-7	NA
8400e80206d9e40e90ab7973ac8f7d6c	18	I	2.029945222344142	GasdevGasmat	Positive	O60245|PCDH7_HUMAN Protocadherin-7	NA
815714da3f9a9ad5cb1f0541a3baa3f7	18	I	3.3809634731255422	GasdevGasmat	Positive	Q6W2J9|BCOR_HUMAN BCL-6 corepressor	NA
a56f941c2999ebe3417e204e4c20e2a7	18	I	2.390303374937527	GasdevGasmat	Positive	P10242|MYB_HUMAN Transcriptional activator Myb	GO:0005634;GO:0003677;GO:0006355;GO:0001228;GO:0070013;GO:0016021;GO:0001067;GO:1903508;GO:0010628
5ab97109be12df26c9b05824fe177d4a	N15	C	2.0125949126700187	GasdevGasmat	Positive	Q2TBI0|LBP_BOVIN Lipopolysaccharide-binding protein	GO:0006953;GO:0001530;GO:0005615;GO:0050829;GO:0016021;GO:0045087;GO:0044419
5ab97109be12df26c9b05824fe177d4a	26	J	6.109591135003837	GasdevGasmat	Positive	Q2TBI0|LBP_BOVIN Lipopolysaccharide-binding protein	GO:0006953;GO:0001530;GO:0005615;GO:0050829;GO:0016021;GO:0045087;GO:0044419
c8e7b867975db087731be2cc333ca09d	26	J	4.228963876516955	GasdevGasmat	Positive	P53568|CEBPG_MOUSE CCAAT/enhancer-binding protein gamma	NA
2620429ff43581c5b2c4e9e5dd2a1a68	N15	C	2.0444493157698562	GasdevGasmat	Positive	O43820|HYAL3_HUMAN Hyaluronidase-3	GO:0004415;GO:0005975;GO:0036117;GO:0030214;GO:0005764;GO:1900104;GO:0050501;GO:0005615;GO:0031410;GO:0071493;GO:0036120;GO:0008134;GO:0030213;GO:0060272;GO:0001618;GO:1900087;GO:0071347;GO:0097225;GO:0033906;GO:0008080;GO:0071467;GO:0010634;GO:0030307;GO:0050679;GO:0045766;GO:0012506;GO:0030308;GO:0051216;GO:0005775;GO:0098805;GO:0071356;GO:0005783;GO:0098588;GO:1903561;GO:0009986;GO:0016021;GO:…
88ef84b04102eed3802beb4f8b2282a4	N15	C	2.5112564765162038	GasdevGasmat	Positive	Q62371|DDR2_MOUSE Discoidin domain-containing receptor 2	NA
88ef84b04102eed3802beb4f8b2282a4	N23	D	2.407947957973853	GasdevGasmat	Positive	Q62371|DDR2_MOUSE Discoidin domain-containing receptor 2	NA
88ef84b04102eed3802beb4f8b2282a4	26	J	14.817258489102892	GasdevGasmat	Positive	Q62371|DDR2_MOUSE Discoidin domain-containing receptor 2	NA
51020638e5f68330416e7077b03a1ac1	9	H	2.0918227520151	GasdevGasmat	Positive	Q6DG99|KCTD6_DANRE BTB/POZ domain-containing protein KCTD6	GO:0051260;GO:0005623;GO:0005886;GO:0005737;GO:0016021;GO:0090461;GO:0060081;GO:0030007;GO:0032411
085493a41da2591bcb9490cede8ddf75	26	J	4.322806226907223	GasdevGasmat	Positive	Q1LWL8|MCL1B_DANRE Protein L-Myc-1b	GO:0046983;GO:0042025;GO:0006355;GO:0003700;GO:0003677;GO:0005634
814dfcb6435bd8c40adc77dcb4c04dd6	26	J	2.1440979230280717	GasdevGasmat	Positive	P27166|CALM_STYLE Calmodulin	GO:0005509
b895e98fd5dbd2e0d52b43bb947b2ecd	26	J	2.316256941616128	GasdevGasmat	Positive	O15315|RA51B_HUMAN DNA repair protein RAD51 homolog 2	GO:0033063;GO:0000724;GO:0008094;GO:0003677;GO:0005524;GO:0005657;GO:0016021;GO:0005654;GO:0001832;GO:0061053;GO:0008284;GO:0005515;GO:0010971;GO:0007131;GO:0007596
5a46a212a337101488278595fae40e66	26	J	2.135114460194319	GasdevGasmat	Positive	Q5TYP4|CA112_DANRE Uncharacterized protein C1orf112 homolog	NA
9e719ea5f8e14ecaac73fd4f5b7b27bd	26	J	2.837354150529727	GasdevGasmat	Positive	Q9D9I4|TBC20_MOUSE TBC1 domain family member 20	GO:1902953;GO:0017137;GO:0030173;GO:0046726;GO:0044829;GO:0031965;GO:0070309;GO:0005096;GO:0072520;GO:0001675;GO:0005789;GO:0005783;GO:0090110;GO:0004672;GO:0034389;GO:0005524;GO:0033116;GO:0007030;GO:0043547;GO:0019068;GO:0048208;GO:1902017;GO:0006468
2aa785eb36958f587330cb2914442478	26	J	2.228932919577684	GasdevGasmat	Positive	Q6DFQ7|TM198_XENTR Transmembrane protein 198	GO:0090263;GO:0016021
a57f3910b7c4bd5d0e52a7bdd88d588e	N15	C	2.1055376102925663	GasdevGasmat	Positive	Q64311|NTAN1_MOUSE Protein N-terminal asparagine amidohydrolase	GO:0008418;GO:0008344;GO:0005634;GO:0007613;GO:0005737;GO:0006511;GO:0016021
93e3162d4dd3bbc12102a112d611e521	26	J	4.326228803227717	GasdevGasmat	Positive	A6NMZ7|CO6A6_HUMAN Collagen alpha-6(VI) chain	NA
574383458ffab32bbe0a7d4c85aa36ed	N15	C	2.4582716955993558	GasdevGasmat	Positive	Q8BFT2|HAUS4_MOUSE HAUS augmin-like complex subunit 4	GO:0070652;GO:0051225
5291e4796d91dfb7e373721de07a60b4	N23	D	4.2179251941533105	GasdevGasmat	Positive	Q8N2E2|VWDE_HUMAN von Willebrand factor D and EGF domain-containing protein	NA
5291e4796d91dfb7e373721de07a60b4	26	J	7.018834611861946	GasdevGasmat	Positive	Q8N2E2|VWDE_HUMAN von Willebrand factor D and EGF domain-containing protein	NA
edfe497dd303ac6996067e123e3b02d2	26	J	2.902536026070892	GasdevGasmat	Positive	Q9BSH3|NICN1_HUMAN Nicolin-1	GO:0005654
16cc454bd929514f39d27cfefddd74d7	N15	C	2.897021883523477	GasdevGasmat	Positive	F4IVI0|BUB1_ARATH Mitotic checkpoint serine/threonine-protein kinase BUB1	NA
16cc454bd929514f39d27cfefddd74d7	N23	D	2.78913643087965	GasdevGasmat	Positive	F4IVI0|BUB1_ARATH Mitotic checkpoint serine/threonine-protein kinase BUB1	NA
aa385a136eeff2be03607c9accf57f3b	26	J	3.447201231046763	GasdevGasmat	Positive	O60566|BUB1B_HUMAN Mitotic checkpoint serine/threonine-protein kinase BUB1 beta	NA
4c7163488fc3a71b85b068dbe152fbd7	9	H	3.2194490335093575	GasdevGasmat	Positive	Q28GJ0|SDCG3_XENTR Serologically defined colon cancer antigen 3 homolog	NA
7ccc2ad74dcfb6106e2399ba08ffdbf3	N15	C	2.013747790286415	GasdevGasmat	Positive	P10394|POL4_DROME Retrovirus-related Pol polyprotein from transposon 412	GO:0015074;GO:0003676;GO:0016021;GO:0008270
28a90cbee993b2e4aad8fc244e2c127d	N23	D	2.1829679534228807	GasdevGasmat	Positive	Q4V8T0|MIOX_DANRE Inositol oxygenase	GO:0050113;GO:0019310;GO:0005737;GO:0005506;GO:0016234;GO:0004033;GO:0005623;GO:0016651;GO:0050661;GO:0055114;GO:0009992;GO:0003723;GO:0048016;GO:0043647;GO:0061024;GO:0006396
1e6d88f07213b0cbbf208ffec25221df	N23	D	2.402261917516141	GasdevGasmat	Positive	Q9SZJ2|GRDP2_ARATH Glycine-rich domain-containing protein 2 {ECO:0000303|PubMed:25653657}	NA
232cce55a34e83b23da7007cc2fcf9bb	9	H	7.934921443934499	GasdevGasmat	Positive	Q8N9W6|BOLL_HUMAN Protein boule-like	NA
9aa5084eafeb507260eea801b2c4d1b1	N23	D	2.0542935128318467	GasdevGasmat	Positive	Q80UF4|SDCG8_MOUSE Serologically defined colon cancer antigen 8 homolog	GO:0005794;GO:0016021
4af8e952192e3deb4ca2ed1b5b6f3532	26	J	2.1709842565515354	GasdevGasmat	Positive	Q6XJU9|OSTF1_MONAL Osteoclast-stimulating factor 1	NA
d5fe04e55d74ead7b550674272721ff5	N15	C	2.8607756488299567	GasdevGasmat	Positive	Q9Z223|MOC2B_MOUSE Molybdopterin synthase catalytic subunit {ECO:0000255|HAMAP-Rule:MF_03052}	GO:0030366;GO:0019008;GO:0006777;GO:0005829;GO:0016607;GO:0042802;GO:0003743;GO:0005524;GO:0005700;GO:0005671;GO:0016021;GO:0032324;GO:0016573;GO:0006338;GO:0006413
b43c01ceb48747955a30bf7f205a957b	9	H	4.479072091280609	GasdevGasmat	Positive	Q8WU66|TSEAR_HUMAN Thrombospondin-type laminin G domain and EAR repeat-containing protein	GO:0008201;GO:0009986
48a0107b9e8ecf597c144f8975ae9080	26	J	2.35425670506278	GasdevGasmat	Positive	P97516|TEF_PHOSU Thyrotroph embryonic factor	NA
03238db9840a5099faec5f76206f6c6d	26	J	2.417011518994485	GasdevGasmat	Positive	Q9BUY7|EFC11_HUMAN EF-hand calcium-binding domain-containing protein 11	GO:0005509;GO:0098842;GO:0097062;GO:0005080;GO:0002092;GO:0032588;GO:0014069;GO:0005543;GO:0043113;GO:0008021;GO:0034315;GO:0034330;GO:0043005;GO:0030054;GO:0005886;GO:0006886
3f1e2b1ab4427932a7e4832b403d0111	26	J	2.815122682697888	GasdevGasmat	Positive	Q9DB15|RM12_MOUSE 39S ribosomal protein L12, mitochondrial	GO:0003735;GO:0006412;GO:0005840;GO:0003682;GO:0005759;GO:0098798;GO:1990904;GO:0030307;GO:0010821;GO:0006390
5391f93db2bcabcc48f0baf00453073c	N15	C	2.6979631237018458	GasdevGasmat	Positive	Q9IA05|FZD4_CHICK Frizzled-4	GO:0007275
5391f93db2bcabcc48f0baf00453073c	N23	D	5.414617781157834	GasdevGasmat	Positive	Q9IA05|FZD4_CHICK Frizzled-4	GO:0007275
5391f93db2bcabcc48f0baf00453073c	26	J	6.90545986350397	GasdevGasmat	Positive	Q9IA05|FZD4_CHICK Frizzled-4	GO:0007275
76369af7c4c31571f9424f6eb32e5839	26	J	5.284054222547323	GasdevGasmat	Positive	P15989|CO6A3_CHICK Collagen alpha-3(VI) chain	NA
8bdd7aff64d38bd69552c27859330d57	9	H	4.33216684929672	GasdevGasmat	Positive	P78929|COFI_SCHPO Cofilin	NA
e2adc17105e1f18cb3e47024492f9fa5	9	H	2.3270475587469885	GasdevGasmat	Positive	Q7T3H9|HYI_DANRE Putative hydroxypyruvate isomerase	GO:0008903;GO:0046487
dc4521371fa2dcd953695a6227d5b75f	9	H	9.33727908300851	GasdevGasmat	Positive	Q6CLS8|ARGI_KLULA Arginase {ECO:0000303|PubMed:24912400}	GO:0008783;GO:0046872
ab2a6cf4b7e576781f78daa99d010c7c	26	J	4.309047646038064	GasdevGasmat	Positive	P35992|PTP10_DROME Tyrosine-protein phosphatase 10D	NA
aac828c236ba344206c6cffe9c00463c	26	J	3.0911238618540327	GasdevGasmat	Positive	P34473|YMH6_CAEEL Uncharacterized protein F58A4.6	NA
10b1a1725057086dd2c5c13193bd6968	N15	C	2.0414104445119845	GasdevGasmat	Positive	P19601|SAX1_CHICK Homeobox protein SAX-1	GO:0043565;GO:0005634;GO:0006355;GO:0035326;GO:0001012;GO:0003690;GO:0003700;GO:0003824;GO:1903508;GO:0010628;GO:0030154;GO:0007275
1c672943b98eb2f7517476e51aba44ee	N23	D	2.144330128070082	GasdevGasmat	Positive	Q63430|CSDC2_RAT Cold shock domain-containing protein C2	GO:0003676
1c672943b98eb2f7517476e51aba44ee	26	J	2.407948665666824	GasdevGasmat	Positive	Q63430|CSDC2_RAT Cold shock domain-containing protein C2	GO:0003676
9afe6e0288027b3e29e9aab63760eb49	26	J	3.290947684700485	GasdevGasmat	Positive	Q61493|REV3L_MOUSE DNA polymerase zeta catalytic subunit	GO:0016035;GO:0019985;GO:0003887;GO:0003677;GO:0051539;GO:0005634;GO:0006260;GO:0000166;GO:0046872;GO:0000781;GO:0030894;GO:0004527;GO:0005739;GO:0070013;GO:0000724;GO:0090305;GO:0007186;GO:1904161;GO:0022616;GO:1903047
ee0d4c3109dabb8e85adc145d05531c9	N23	D	7.205270840548072	GasdevGasmat	Positive	P17481|HXB8_HUMAN Homeobox protein Hox-B8	NA
ee0d4c3109dabb8e85adc145d05531c9	26	J	11.936298374459488	GasdevGasmat	Positive	P17481|HXB8_HUMAN Homeobox protein Hox-B8	NA
b902fc63af5966d62845e98fb05d433a	N15	C	2.258468323876105	GasdevGasmat	Positive	Q9Y3V2|RWDD3_HUMAN RWD domain-containing protein 3	NA
6d369e3a17745659ebe4c1ddab4efa57	9	H	10.960306895189838	GasdevGasmat	Positive	A1L157|TSN11_HUMAN Tetraspanin-11	GO:0016021
ae0657f45ab3cdf567bae7fae5917c59	9	H	2.819299521362568	GasdevGasmat	Positive	P36018|YPT52_YEAST GTP-binding protein YPT52	NA
af6ac255713a0e35c9e45f380115167b	26	J	2.381429424972535	GasdevGasmat	Positive	Q27421|OSP_DROME Protein outspread	NA
cf97dc0e7a44659a1ef61a1232eaa5c0	26	J	2.6582479658096276	GasdevGasmat	Positive	O75448|MED24_HUMAN Mediator of RNA polymerase II transcription subunit 24	GO:0016592
a60d50cb4fdb4eaadf362f6d04c42d3d	26	J	4.037830230481139	GasdevGasmat	Positive	O95490|AGRL2_HUMAN Adhesion G protein-coupled receptor L2 {ECO:0000303|PubMed:25713288}	NA
2dbd4e541528a2809f63038ad76296c5	26	J	5.91895182593362	GasdevGasmat	Positive	A2PYH4|HFM1_HUMAN Probable ATP-dependent DNA helicase HFM1	GO:0000712;GO:0005524;GO:0016021;GO:0003676;GO:0003724;GO:0004519;GO:0006401;GO:0006281;GO:0090305
e45435fe7c216351df17d4efbf7ea22b	18	I	5.5242177795655865	GasdevGasmat	Positive	O94759|TRPM2_HUMAN Transient receptor potential cation channel subfamily M member 2	NA
fd8205c47fc7190c441ede0f7f180c73	N15	C	2.6104568902187877	GasdevGasmat	Positive	Q6P3N5|CNIH4_XENTR Protein cornichon homolog 4	GO:0016192;GO:0016021
fd8205c47fc7190c441ede0f7f180c73	N23	D	2.3474215998107293	GasdevGasmat	Positive	Q6P3N5|CNIH4_XENTR Protein cornichon homolog 4	GO:0016192;GO:0016021
0c63837d8398411b67d4cc8fd0330c17	26	J	2.5097773467768616	GasdevGasmat	Positive	A6NNF4|ZN726_HUMAN Zinc finger protein 726	GO:0003676;GO:0006355;GO:0005634;GO:0046872;GO:0070013;GO:0003700;GO:0060216;GO:0005515
ede066ce5aedb8ceba5a4aef0466614c	N23	D	2.1301387144851667	GasdevGasmat	Positive	P06780|RHO1_YEAST GTP-binding protein RHO1	GO:0007264;GO:0003924;GO:0005525
2bd3d8b1b93795b1bf3123c5d3880adf	26	J	2.1172299194831385	GasdevGasmat	Positive	Q921C3|BRWD1_MOUSE Bromodomain and WD repeat-containing protein 1	NA
66fed886f33254c5837eef0175dd6d68	N15	C	2.4761277901067538	GasdevGasmat	Positive	O00339|MATN2_HUMAN Matrilin-2	NA
585f9a2c731d9e47f1a88e3bfc67b152	26	J	4.79328375489508	GasdevGasmat	Positive	Q5E9D6|HDHD3_BOVIN Haloacid dehalogenase-like hydrolase domain-containing protein 3	GO:0005730;GO:0016787
1e9cee0d67c19652c701a3eef5c05e20	9	H	2.125955197112951	GasdevGasmat	Positive	O73746|TIMP3_XENLA Metalloproteinase inhibitor 3	NA
1e9cee0d67c19652c701a3eef5c05e20	26	J	3.275737094363925	GasdevGasmat	Positive	O73746|TIMP3_XENLA Metalloproteinase inhibitor 3	NA
b61e94f38175661af79d54b091daaa4f	9	H	4.41314768429718	GasdevGasmat	Positive	O08746|MATN2_MOUSE Matrilin-2	NA
000df16dd034a19bc75c68382e4239a2	26	J	3.6950860799428185	GasdevGasmat	Positive	Q90X67|SOCS3_CHICK Suppressor of cytokine signaling 3	NA
eec1a6028c684322a189cc8c3f6289d7	N15	C	2.166834701103639	GasdevGasmat	Positive	Q08AN1|ZN616_HUMAN Zinc finger protein 616	NA
85a3b3ba1bf8557960db0b52575a0abf	26	J	2.4751983501405617	GasdevGasmat	Positive	Q9H4G4|GAPR1_HUMAN Golgi-associated plant pathogenesis-related protein 1	GO:0005576
328aba1bdd6f73c8abd22234769fbd3c	26	J	2.3076128739547315	GasdevGasmat	Positive	Q8BID8|FXL14_MOUSE F-box/LRR-repeat protein 14	NA
54995dca3d38fda77e298c0ff36da9bb	9	H	2.1189306376057626	GasdevGasmat	Positive	O97742|SCNNB_RABIT Amiloride-sensitive sodium channel subunit beta	NA
8bf590d186f9f152e8ad425233a92b7b	35	L	3.353577600558598	NecdevGasmat	Positive	Q2XWK0|SVOP_XENLA Synaptic vesicle 2-related protein	GO:0022857;GO:0055085;GO:0016021
8bf590d186f9f152e8ad425233a92b7b	26	J	3.4410647330413413	NecdevGasmat	Positive	Q2XWK0|SVOP_XENLA Synaptic vesicle 2-related protein	GO:0022857;GO:0055085;GO:0016021
8bf590d186f9f152e8ad425233a92b7b	32	K	3.443532423840597	NecdevGasmat	Positive	Q2XWK0|SVOP_XENLA Synaptic vesicle 2-related protein	GO:0022857;GO:0055085;GO:0016021
643866497a0554dbf9d57028c53af567	35	L	2.7171529241988686	NecdevGasmat	Positive	O75923|DYSF_HUMAN Dysferlin	GO:0007520;GO:0016021
50e0166fe077e9b75045fd72a901b705	26	J	2.0229259680941793	NecdevGasmat	Positive	Q9BYG0|B3GN5_HUMAN Lactosylceramide 1,3-N-acetyl-beta-D-glucosaminyltransferase	GO:0006486;GO:0000139;GO:0016757;GO:0016021
50e0166fe077e9b75045fd72a901b705	26	J	2.811297295713649	NecdevGasmat	Positive	Q9BYG0|B3GN5_HUMAN Lactosylceramide 1,3-N-acetyl-beta-D-glucosaminyltransferase	GO:0006486;GO:0000139;GO:0016757;GO:0016021
50e0166fe077e9b75045fd72a901b705	26	J	6.799069335359066	NecdevGasmat	Positive	Q9BYG0|B3GN5_HUMAN Lactosylceramide 1,3-N-acetyl-beta-D-glucosaminyltransferase	GO:0006486;GO:0000139;GO:0016757;GO:0016021
50e0166fe077e9b75045fd72a901b705	35	L	5.943258000945207	NecdevGasmat	Positive	Q9BYG0|B3GN5_HUMAN Lactosylceramide 1,3-N-acetyl-beta-D-glucosaminyltransferase	GO:0006486;GO:0000139;GO:0016757;GO:0016021
50e0166fe077e9b75045fd72a901b705	32	K	3.910351731555806	NecdevGasmat	Positive	Q9BYG0|B3GN5_HUMAN Lactosylceramide 1,3-N-acetyl-beta-D-glucosaminyltransferase	GO:0006486;GO:0000139;GO:0016757;GO:0016021
b0a7c3ed8dac1725dd9d518ec9410e00	32	K	4.218815497557176	NecdevGasmat	Positive	A2AF47|DOC11_MOUSE Dedicator of cytokinesis protein 11	GO:0007264;GO:0005085
beb87988754e0571f4e5519472260229	35	L	5.346839377832154	NecdevGasmat	Positive	Q8BUR4|DOCK1_MOUSE Dedicator of cytokinesis protein 1	GO:0007264;GO:0005085;GO:0016020;GO:0030036;GO:0035580;GO:0001766;GO:0042608;GO:0002277;GO:0005856;GO:0048365;GO:0070062;GO:0046633;GO:0001768;GO:0044351;GO:0005096;GO:0005667;GO:0001771;GO:0045059;GO:0045060;GO:0005829;GO:0003713;GO:0005634;GO:0050766;GO:0043547;GO:0006935;GO:0035022;GO:0043312;GO:0060261;GO:0050690
9e6d0a1d3f6d7be498b35d3dfed1c9e1	32	K	2.478704248479815	NecdevGasmat	Positive	Q6GN42|CTL4_XENLA Choline transporter-like protein 4	GO:0016021;GO:0022857;GO:0055085
287ce0e2618367ce2a02c6cf0742d5c8	35	L	3.7406563477509094	NecdevGasmat	Positive	O15992|KARG_ANTJA Arginine kinase	GO:0004111;GO:0046314;GO:0005524;GO:0016310
1ff1b2211c216310478672808ff4a03e	32	K	2.2567818435299136	NecdevGasmat	Positive	Q6DFF6|KLH20_XENLA Kelch-like protein 20	GO:0031463;GO:0003779;GO:0016567;GO:0015629;GO:0042802;GO:0005737;GO:0016021
02252a00d919fd4d3a1674f4a9c52a81	26	J	3.6423002173994226	NecdevGasmat	Positive	O01735|YC91_CAEEL Uncharacterized MFS-type transporter C09D4.1	GO:0022857;GO:0055085;GO:0016021
02252a00d919fd4d3a1674f4a9c52a81	35	L	2.869862975503785	NecdevGasmat	Positive	O01735|YC91_CAEEL Uncharacterized MFS-type transporter C09D4.1	GO:0022857;GO:0055085;GO:0016021
02252a00d919fd4d3a1674f4a9c52a81	9	H	5.306341603536253	NecdevGasmat	Positive	O01735|YC91_CAEEL Uncharacterized MFS-type transporter C09D4.1	GO:0022857;GO:0055085;GO:0016021
2b9e844efda3994bdc0d1cfc3bceef9e	32	K	3.910455588960418	NecdevGasmat	Positive	Q86WI1|PKHL1_HUMAN Fibrocystin-L	GO:0007156;GO:0005509;GO:0005886;GO:0016021;GO:0000272
9033b0e6315e62a256f6d18e6eaef97f	N37	E	3.5768562308315763	NecdevGasmat	Positive	Q6R5J2|DISP1_DANRE Protein dispatched homolog 1	GO:0051301;GO:0016021
5d259997cab4e3d0d019243749232aa4	35	L	2.411256232757724	NecdevGasmat	Positive	Q04656|ATP7A_HUMAN Copper-transporting ATPase 1	GO:0019829;GO:0098655;GO:0016021;GO:0030001;GO:0005507;GO:0005524
9a100c2b265bb95e0dddb7c15dc2a21b	32	K	2.3977168881648856	NecdevGasmat	Positive	O35920|CAN9_RAT Calpain-9	GO:0004198;GO:0006508;GO:0005737;GO:0045214;GO:0016020;GO:0005509;GO:0016322;GO:0007298;GO:0051604
65be36cb797b3d9a73c8795d3485a607	9	H	2.264319322083686	NecdevGasmat	Positive	Q54TR1|CFAD_DICDI Counting factor associated protein D	GO:0008234;GO:0006508;GO:0016021
65be36cb797b3d9a73c8795d3485a607	35	L	3.124236591076836	NecdevGasmat	Positive	Q54TR1|CFAD_DICDI Counting factor associated protein D	GO:0008234;GO:0006508;GO:0016021
65be36cb797b3d9a73c8795d3485a607	N37	E	3.7469802594338235	NecdevGasmat	Positive	Q54TR1|CFAD_DICDI Counting factor associated protein D	GO:0008234;GO:0006508;GO:0016021
65be36cb797b3d9a73c8795d3485a607	32	K	4.930203061681197	NecdevGasmat	Positive	Q54TR1|CFAD_DICDI Counting factor associated protein D	GO:0008234;GO:0006508;GO:0016021
65be36cb797b3d9a73c8795d3485a607	35	L	6.514253166819568	NecdevGasmat	Positive	Q54TR1|CFAD_DICDI Counting factor associated protein D	GO:0008234;GO:0006508;GO:0016021
65be36cb797b3d9a73c8795d3485a607	26	J	2.00416049166674	NecdevGasmat	Positive	Q54TR1|CFAD_DICDI Counting factor associated protein D	GO:0008234;GO:0006508;GO:0016021
93de7fb57a548fb23570b226cc5a39b0	35	L	2.2057908438291043	NecdevGasmat	Positive	Q8IV35|WDR49_HUMAN WD repeat-containing protein 49	GO:0005509
00b49efef456da590c2a4ba60be4ad57	26	J	8.170871503776882	NecdevGasmat	Positive	Q9JI85|NUCB2_RAT Nucleobindin-2	GO:0005509
b13ee0f2ee34765a36b562f35d9de1b2	35	L	4.448184193732827	NecdevGasmat	Positive	P22757|HE_PARLI Hatching enzyme	GO:0031012;GO:0004222;GO:0006508;GO:0008270
81da92328abecc06b43ae08f6dac301f	9	H	8.85181180460774	NecdevGasmat	Positive	A2ARV4|LRP2_MOUSE Low-density lipoprotein receptor-related protein 2	GO:0005509;GO:0016021
81da92328abecc06b43ae08f6dac301f	N37	E	15.081050629538758	NecdevGasmat	Positive	A2ARV4|LRP2_MOUSE Low-density lipoprotein receptor-related protein 2	GO:0005509;GO:0016021
81da92328abecc06b43ae08f6dac301f	32	K	18.455962977785273	NecdevGasmat	Positive	A2ARV4|LRP2_MOUSE Low-density lipoprotein receptor-related protein 2	GO:0005509;GO:0016021
81da92328abecc06b43ae08f6dac301f	26	J	5.705232224708904	NecdevGasmat	Positive	A2ARV4|LRP2_MOUSE Low-density lipoprotein receptor-related protein 2	GO:0005509;GO:0016021
4e9b556e19ffbe24755815fcaf0c0836	N37	E	3.063145634011197	NecdevGasmat	Positive	Q10743|ADA10_RAT Disintegrin and metalloproteinase domain-containing protein 10	GO:0007229;GO:0004222;GO:0016021;GO:0006509;GO:0097197;GO:0007219;GO:0097038;GO:0043197;GO:0005912;GO:0014069;GO:0042169;GO:0017124;GO:0019901;GO:0008021;GO:0098978;GO:0043025;GO:0042803;GO:0046872;GO:0062023;GO:0030424;GO:0005802;GO:0003676;GO:0042117;GO:0098696;GO:0045211;GO:0034205;GO:0030136;GO:0010820;GO:0007220;GO:0005798;GO:0090102;GO:0061001;GO:0009986;GO:0046931;GO:0034332;GO:0000139;GO:…
2cbdc2d7920d77165f5d1324b2c174ab	32	K	2.3207047964013	NecdevGasmat	Positive	Q17320|WHITE_CERCA Protein white	GO:0016887;GO:0055085;GO:0016021;GO:0005524
fd92d8296891a1cbe5732f2ce87124f1	35	L	4.344809611677934	NecdevGasmat	Positive	Q6UPR8|ERMP1_RAT Endoplasmic reticulum metallopeptidase 1 {ECO:0000305}	GO:0016021;GO:0006508;GO:0008237;GO:0001541;GO:0005789;GO:0005783;GO:0046872
0caa07870a9c9b5ea94bf5a966b7756c	9	H	7.923007133053446	NecdevGasmat	Positive	Q13231|CHIT1_HUMAN Chitotriosidase-1	GO:0008061;GO:0005576;GO:0005975;GO:0004553
0caa07870a9c9b5ea94bf5a966b7756c	32	K	12.190045290401097	NecdevGasmat	Positive	Q13231|CHIT1_HUMAN Chitotriosidase-1	GO:0008061;GO:0005576;GO:0005975;GO:0004553
0caa07870a9c9b5ea94bf5a966b7756c	26	J	7.914426891806624	NecdevGasmat	Positive	Q13231|CHIT1_HUMAN Chitotriosidase-1	GO:0008061;GO:0005576;GO:0005975;GO:0004553
0caa07870a9c9b5ea94bf5a966b7756c	35	L	18.998294707643762	NecdevGasmat	Positive	Q13231|CHIT1_HUMAN Chitotriosidase-1	GO:0008061;GO:0005576;GO:0005975;GO:0004553
0caa07870a9c9b5ea94bf5a966b7756c	26	J	6.2811869203508754	NecdevGasmat	Positive	Q13231|CHIT1_HUMAN Chitotriosidase-1	GO:0008061;GO:0005576;GO:0005975;GO:0004553
0caa07870a9c9b5ea94bf5a966b7756c	26	J	3.163751404383146	NecdevGasmat	Positive	Q13231|CHIT1_HUMAN Chitotriosidase-1	GO:0008061;GO:0005576;GO:0005975;GO:0004553
e2064b418198fd63ba60e5c3afc75a05	35	L	2.275516817542204	NecdevGasmat	Positive	Q96AE4|FUBP1_HUMAN Far upstream element-binding protein 1	GO:0003723;GO:0006355
4daf0440a7cc672bd5a1c8387b03f82f	35	L	4.575734411045804	NecdevGasmat	Positive	G3MWR8|MICA3_BOVIN [F-actin]-methionine sulfoxide oxidase MICAL3	GO:0046872;GO:0060386;GO:0031941;GO:1904799;GO:0043195;GO:0030047;GO:0071949;GO:0030240;GO:0016322;GO:0016709;GO:0003779;GO:0005815;GO:0048813;GO:0030054;GO:0045214;GO:0030042;GO:0034329;GO:0005829;GO:0005886;GO:0007411;GO:0016021;GO:0055114
e1800e616b1e57aea2fbde86fa4a744e	35	L	2.5596006654435444	NecdevGasmat	Positive	O02836|NPY2R_PIG Neuropeptide Y receptor type 2	GO:0004930;GO:0007186;GO:0016021
7b4bc1535460364f658577383ca7455d	35	L	2.730669485126115	NecdevGasmat	Positive	Q14108|SCRB2_HUMAN Lysosome membrane protein 2	GO:0005044;GO:0005764;GO:0006897;GO:0042742;GO:0016021;GO:0044419
786a153cf3e92cfc953c86277a5d20ff	N37	E	3.01988819582642	NecdevGasmat	Positive	Q8WVB3|HEXDC_HUMAN Hexosaminidase D	GO:0015929;GO:0005975;GO:0016021;GO:0102148
006338147c0873a0224de00fc9978cc8	35	L	3.8065079643839486	NecdevGasmat	Positive	P17213|BPI_HUMAN Bactericidal permeability-increasing protein	GO:0008289
33d892319c297766f98e219e2f320a06	35	L	3.3532121257036707	NecdevGasmat	Positive	P42577|FRIS_LYMST Soma ferritin	GO:0004322;GO:0006879;GO:0005623;GO:0005737;GO:0008199;GO:0006826;GO:0008198;GO:0055114;GO:0051238;GO:0051651
2af4a60c48cadd3c9790d93e86fe3749	26	J	3.7403858940588375	NecdevGasmat	Positive	Q9BXB4|OSB11_HUMAN Oxysterol-binding protein-related protein 11	GO:0001786;GO:0015918;GO:0005829;GO:0015485;GO:0036150;GO:0005856;GO:0043231;GO:0015248;GO:0015914;GO:0005548;GO:0016020
2af4a60c48cadd3c9790d93e86fe3749	9	H	2.0510133404763025	NecdevGasmat	Positive	Q9BXB4|OSB11_HUMAN Oxysterol-binding protein-related protein 11	GO:0001786;GO:0015918;GO:0005829;GO:0015485;GO:0036150;GO:0005856;GO:0043231;GO:0015248;GO:0015914;GO:0005548;GO:0016020
66921539e071b716ee2612554dd5ea6d	9	H	2.801613030753552	NecdevGasmat	Positive	P46088|GST_NOTSL Glutathione S-transferase	GO:0016740
8e5bd4548f663b02ba1c3684dc2dd9b9	9	H	2.892445853529063	NecdevGasmat	Positive	O88956|PLPP1_CAVPO Phospholipid phosphatase 1 {ECO:0000250|UniProtKB:O14494}	GO:0008195;GO:0016311;GO:0016021;GO:0006644;GO:0031226;GO:0042577;GO:0030258;GO:0007165
8e5bd4548f663b02ba1c3684dc2dd9b9	26	J	5.859022373169886	NecdevGasmat	Positive	O88956|PLPP1_CAVPO Phospholipid phosphatase 1 {ECO:0000250|UniProtKB:O14494}	GO:0008195;GO:0016311;GO:0016021;GO:0006644;GO:0031226;GO:0042577;GO:0030258;GO:0007165
bbbc4b314b6c29d361a4fd54c488d2a4	N37	E	2.1373834715290516	NecdevGasmat	Positive	Q96RW7|HMCN1_HUMAN Hemicentin-1	GO:0004672;GO:0006468;GO:0005524
bbbc4b314b6c29d361a4fd54c488d2a4	32	K	3.6961601495756433	NecdevGasmat	Positive	Q96RW7|HMCN1_HUMAN Hemicentin-1	GO:0004672;GO:0006468;GO:0005524
e95f2bb0b2ee76c14bc95dcb006d0373	32	K	2.543804231581287	NecdevGasmat	Positive	Q96RY7|IF140_HUMAN Intraflagellar transport protein 140 homolog	GO:0005929;GO:1990403;GO:0005515;GO:0035845;GO:0030991;GO:0035721;GO:0061512;GO:0042733;GO:0021532;GO:0031076;GO:1902017;GO:0008589;GO:1905515;GO:0005814;GO:0032838;GO:0048701;GO:0005813;GO:0043005;GO:0007368;GO:0007507;GO:0035735;GO:0060041
c4d638bb172ee9a947d51daa045a6903	26	J	2.23566206025077	NecdevGasmat	Positive	A6N6J5|WDR35_RAT WD repeat-containing protein 35	GO:0030991;GO:0035721;GO:0005509;GO:0005515;GO:0036064;GO:0003824;GO:0005930;GO:0005813;GO:0097542;GO:0005623;GO:0016021;GO:0061512;GO:1990830;GO:0060271;GO:1905705;GO:0097421;GO:0045019;GO:0090200;GO:0071333;GO:0097756;GO:0043280;GO:0071356;GO:0032496;GO:0009636;GO:0010629;GO:0044419
30e6500f32db82d0132817d7c2768cf6	35	L	2.0345281999828755	NecdevGasmat	Positive	O43451|MGA_HUMAN Maltase-glucoamylase, intestinal	GO:0030246;GO:0005975;GO:0016021;GO:0004553;GO:0005524
a4f5df5979b46e1403b54efa3b55aa29	32	K	4.82725129914831	NecdevGasmat	Positive	P50058|SODM1_LEPBY Superoxide dismutase [Mn] 1	NA
e3e1bc47286d5500cfb0ffef8516def6	26	J	2.7979103704028083	NecdevGasmat	Positive	Q6DC77|MPRGB_DANRE Membrane progestin receptor gamma-B	GO:0016021
e3e1bc47286d5500cfb0ffef8516def6	32	K	2.7810429847976095	NecdevGasmat	Positive	Q6DC77|MPRGB_DANRE Membrane progestin receptor gamma-B	GO:0016021
6b9715c6432656dc34dae6e322c778c8	32	K	9.84387979954211	NecdevGasmat	Positive	Q9SXD5|GSXL3_ARATH Flavin-containing monooxygenase FMO GS-OX-like 3	GO:0004499;GO:0055114;GO:0050661;GO:0050660
6b9715c6432656dc34dae6e322c778c8	35	L	2.710500058972544	NecdevGasmat	Positive	Q9SXD5|GSXL3_ARATH Flavin-containing monooxygenase FMO GS-OX-like 3	GO:0004499;GO:0055114;GO:0050661;GO:0050660
f6d12aa6f6fbc1ea527332e5053966b7	N37	E	20.25907142981824	NecdevGasmat	Positive	Q01617|CPO_DROME Protein couch potato	GO:0003723
f6d12aa6f6fbc1ea527332e5053966b7	32	K	13.189826341355907	NecdevGasmat	Positive	Q01617|CPO_DROME Protein couch potato	GO:0003723
f6d12aa6f6fbc1ea527332e5053966b7	35	L	25.346234607378168	NecdevGasmat	Positive	Q01617|CPO_DROME Protein couch potato	GO:0003723
f6d12aa6f6fbc1ea527332e5053966b7	N37	E	5.304379569760462	NecdevGasmat	Positive	Q01617|CPO_DROME Protein couch potato	GO:0003723
f6d12aa6f6fbc1ea527332e5053966b7	35	L	11.432829335538218	NecdevGasmat	Positive	Q01617|CPO_DROME Protein couch potato	GO:0003723
e6a70d27915c27f5bcbbf301d7cc058f	32	K	2.9261347108785762	NecdevGasmat	Positive	A1A4J1|PFKAL_BOVIN ATP-dependent 6-phosphofructokinase, liver type {ECO:0000255|HAMAP-Rule:MF_03184}	GO:0003872;GO:0006002;GO:0005945;GO:0061615;GO:0070095;GO:0005524;GO:0005840;GO:0016020;GO:0016208;GO:0048029;GO:0042802;GO:0003735;GO:0061718;GO:0006735;GO:0051289;GO:0030388;GO:0006412
3209188f4591142a8a00f39575cdfa5b	32	K	2.207396943303021	NecdevGasmat	Positive	Q8NBX0|SCPDL_HUMAN Saccharopine dehydrogenase-like oxidoreductase	GO:0016491;GO:0055114;GO:0005811;GO:0030496;GO:0016021;GO:0009247;GO:0005739;GO:0005886
55ece9f93216d059ba4794bb35b8f812	26	J	19.176106978667168	NecdevGasmat	Positive	Q5U3Q6|CIP4_DANRE Cdc42-interacting protein 4 homolog	GO:0006897;GO:0005085;GO:0030036
2105b1d445abda5807a2df6ca761bd35	26	J	2.576175698458669	NecdevGasmat	Positive	Q07832|PLK1_MOUSE Serine/threonine-protein kinase PLK1	GO:0004672;GO:0006468;GO:0005524
32b26ad1aae7b4b0010be5a8f8680b84	32	K	3.6470953960592785	NecdevGasmat	Positive	Q803I2|ERGI3_DANRE Endoplasmic reticulum-Golgi intermediate compartment protein 3	GO:0016021;GO:0006890;GO:0006888;GO:0031228;GO:0030134;GO:0031227;GO:0005783
32b26ad1aae7b4b0010be5a8f8680b84	26	J	2.193085725103013	NecdevGasmat	Positive	Q803I2|ERGI3_DANRE Endoplasmic reticulum-Golgi intermediate compartment protein 3	GO:0016021;GO:0006890;GO:0006888;GO:0031228;GO:0030134;GO:0031227;GO:0005783
e393e00a3d28e3da377263c05010022e	35	L	6.304438039703651	NecdevGasmat	Positive	Q9SZW4|HMA2_ARATH Cadmium/zinc-transporting ATPase HMA2	GO:0019829;GO:0030001;GO:0016021;GO:0005507;GO:0098655;GO:0010273;GO:0000166;GO:0072511;GO:0035639;GO:0098660;GO:0008144;GO:0097367;GO:0005375;GO:0072509;GO:0015662
8b43d2a02a556d42a92d8558b7cdcd21	35	L	6.691983021692903	NecdevGasmat	Positive	Q6NU98|PDK1B_XENLA Serine/threonine-protein kinase pdik1l-B	GO:0004672;GO:0006468;GO:0005524
8b43d2a02a556d42a92d8558b7cdcd21	26	J	2.9745585905916894	NecdevGasmat	Positive	Q6NU98|PDK1B_XENLA Serine/threonine-protein kinase pdik1l-B	GO:0004672;GO:0006468;GO:0005524
8b43d2a02a556d42a92d8558b7cdcd21	35	L	4.065191836454687	NecdevGasmat	Positive	Q6NU98|PDK1B_XENLA Serine/threonine-protein kinase pdik1l-B	GO:0004672;GO:0006468;GO:0005524
04d4e6aa1a8a948f65b151bb413ae117	35	L	2.0809189825410304	NecdevGasmat	Positive	Q8IUF8|MINA_HUMAN Bifunctional lysine-specific demethylase and histidyl-hydroxylase MINA	GO:0016706;GO:0005634;GO:0055114;GO:0032259;GO:1903507;GO:0005506;GO:0005667;GO:0008168;GO:0005829;GO:0003714;GO:0070013;GO:0042802;GO:0043232;GO:0005230;GO:0005886;GO:0016021;GO:0004888;GO:0032453;GO:0070544;GO:0034720;GO:0034220
248b813df93cef2cfd117fe4272688ac	26	J	6.004038184092638	NecdevGasmat	Positive	Q9Y251|HPSE_HUMAN Heparanase	GO:0016798;GO:0016020
9627c2df6bd60c81e6c3ce5395ecd83c	32	K	11.386880601871983	NecdevGasmat	Positive	Q7T163|KDIS_DANRE Kinase D-interacting substrate of 220 kDa	GO:0016301;GO:0016310;GO:0016021
20dbd6309411775f33b47fe39b1fff22	35	L	5.497802590645801	NecdevGasmat	Positive	P0DN66|ACTP1_CINAN Tereporin-Ca1 {ECO:0000305}	GO:0052331;GO:0046930;GO:0015267;GO:0046931;GO:0006812;GO:0055085
eda6e4032f32832aafcdaeb558a41f7e	26	J	20.597310142028018	NecdevGasmat	Positive	B0FYY4|ITB1_SHEEP Integrin beta-1 {ECO:0000250|UniProtKB:P05556}	GO:0007160;GO:0008305;GO:0038023;GO:0007229
eda6e4032f32832aafcdaeb558a41f7e	35	L	10.994859596981616	NecdevGasmat	Positive	B0FYY4|ITB1_SHEEP Integrin beta-1 {ECO:0000250|UniProtKB:P05556}	GO:0007160;GO:0008305;GO:0038023;GO:0007229
c43051eb84be094ca33de92711a5b60e	26	J	16.578776795409162	NecdevGasmat	Positive	Q5GH73|XKR6_HUMAN XK-related protein 6	GO:0016021
c43051eb84be094ca33de92711a5b60e	32	K	2.336117879734196	NecdevGasmat	Positive	Q5GH73|XKR6_HUMAN XK-related protein 6	GO:0016021
375249729c0e98f2e403b243005fab59	N37	E	2.158524054183887	NecdevGasmat	Positive	Q00174|LAMA_DROME Laminin subunit alpha	NA
375249729c0e98f2e403b243005fab59	26	J	4.380590150099942	NecdevGasmat	Positive	Q00174|LAMA_DROME Laminin subunit alpha	NA
375249729c0e98f2e403b243005fab59	N37	E	2.871106580905428	NecdevGasmat	Positive	Q00174|LAMA_DROME Laminin subunit alpha	NA
375249729c0e98f2e403b243005fab59	32	K	17.61124489685694	NecdevGasmat	Positive	Q00174|LAMA_DROME Laminin subunit alpha	NA
fac85b412e800f58a37183d2b4d488ad	26	J	2.720894370813542	NecdevGasmat	Positive	Q3SZH7|LKHA4_BOVIN Leukotriene A-4 hydrolase	GO:0004177;GO:0005615;GO:0006508;GO:0008237;GO:0008270
7a6703bc1fadc42d2870c6b902f4d4a8	35	L	2.333613638898366	NecdevGasmat	Positive	Q9Z247|FKBP9_MOUSE Peptidyl-prolyl cis-trans isomerase FKBP9	GO:0003755;GO:0000413
4e07571f57d9e1c977aafa083c43fee9	26	J	10.949251558925532	NecdevGasmat	Positive	P10860|DHE3_RAT Glutamate dehydrogenase 1, mitochondrial	GO:0016639;GO:0006520;GO:0005739;GO:0000166;GO:0055114;GO:0004367;GO:0043649;GO:1901565
ce090205d65f0a85c3e363455b364f1d	35	L	2.2393028584852805	NecdevGasmat	Positive	Q7SY29|G6PT3_DANRE Glucose-6-phosphate exchanger SLC37A2 {ECO:0000305}	GO:0022857;GO:0055085;GO:0016021
b876067dbe63ba6f3988d2ecc73fa7a2	32	K	3.657128591215878	NecdevGasmat	Positive	Q99571|P2RX4_HUMAN P2X purinoceptor 4	GO:0004931;GO:0033198;GO:0098794;GO:0035590;GO:0030054;GO:0016502;GO:0005887;GO:0060079;GO:0005524;GO:0098655
b876067dbe63ba6f3988d2ecc73fa7a2	9	H	3.4518380206492245	NecdevGasmat	Positive	Q99571|P2RX4_HUMAN P2X purinoceptor 4	GO:0004931;GO:0033198;GO:0098794;GO:0035590;GO:0030054;GO:0016502;GO:0005887;GO:0060079;GO:0005524;GO:0098655
71a4c72788cc09d7eeea7b55e275bbd9	32	K	2.044868255175952	NecdevGasmat	Positive	O14976|GAK_HUMAN Cyclin-G-associated kinase	GO:0004672;GO:0006468;GO:0005524;GO:0001522;GO:0009982;GO:0003723;GO:1900150;GO:1900424;GO:0002221
2a7cd68e0566c05681ad266437e5b515	32	K	11.918171408231196	NecdevGasmat	Positive	Q9Y3Z3|SAMH1_HUMAN Deoxynucleoside triphosphate triphosphohydrolase SAMHD1	GO:0032567;GO:0110025;GO:0097197;GO:0046061;GO:0035861;GO:0006203;GO:0005654;GO:0008832;GO:0003697;GO:0042802;GO:0004540;GO:0016446;GO:0051289;GO:0008270;GO:0003723;GO:0051607;GO:0000724;GO:0045088;GO:0005525;GO:0001960;GO:0002832;GO:0032102;GO:0050777;GO:0031348;GO:0090501;GO:0044419;GO:0045087;GO:0019221
0cea1b33983e869912c8f0526f531c6c	26	J	2.4824896514355763	NecdevGasmat	Positive	Q8R4V2|DUS15_MOUSE Dual specificity protein phosphatase 15 {ECO:0000250|UniProtKB:Q9H1R2}	GO:0008138;GO:0006470;GO:0004725
b836931ab4d3a87ac08c0480e3d757fe	26	J	2.6692957788478857	NecdevGasmat	Positive	Q91821|MELK_XENLA Maternal embryonic leucine zipper kinase	GO:0004672;GO:0006468;GO:0005524
021535f93316350f67d6283f7008b5fa	32	K	3.700984466241914	NecdevGasmat	Positive	P0C872|JMJD7_MOUSE JmjC domain-containing protein 7	GO:0016706;GO:0055114
4b0b02265b0784d2b29135600ef9db0a	26	J	2.0756335056894435	NecdevGasmat	Positive	E2RYF8|TPX2_PATPE Targeting protein for Xklp2 homolog	GO:0060236;GO:0005819;GO:0061676;GO:0005874;GO:0019901;GO:0032147;GO:0045171;GO:0043203;GO:0005654;GO:0007026;GO:0090307;GO:0007020
0a0aa783ef35500067a2fa8d19bfc84d	32	K	36.02360088323651	NecdevGasmat	Positive	Q99NF1|BCDO2_MOUSE Beta,beta-carotene 9',10'-oxygenase	NA
0a0aa783ef35500067a2fa8d19bfc84d	26	J	3.310985314212448	NecdevGasmat	Positive	Q99NF1|BCDO2_MOUSE Beta,beta-carotene 9',10'-oxygenase	NA
85931b1853e34107b826449ea7903231	35	L	8.331022868193669	NecdevGasmat	Positive	Q27607|DPOG1_DROME DNA polymerase subunit gamma-1, mitochondrial	GO:0005760;GO:0003887;GO:0071897;GO:0006260;GO:0003677;GO:0008408;GO:0016021;GO:0090305
0b70cc0d68a875691dc03d6a2d9d7df3	N37	E	19.249931918167004	NecdevGasmat	Positive	B7ZC77|CTNA2_DANRE Catenin alpha-2	GO:0045296;GO:0007155;GO:0015629;GO:0051015;GO:2001045;GO:0016600;GO:0071681;GO:0005915;GO:2001241;GO:0007406;GO:0016342;GO:0005198;GO:0014704;GO:0045295;GO:0017166;GO:0008013;GO:1901099;GO:0030027;GO:0042802;GO:0045880;GO:0043297;GO:2001237;GO:0043231;GO:2000146;GO:0007163;GO:0034613
0b70cc0d68a875691dc03d6a2d9d7df3	35	L	44.580132565194404	NecdevGasmat	Positive	B7ZC77|CTNA2_DANRE Catenin alpha-2	GO:0045296;GO:0007155;GO:0015629;GO:0051015;GO:2001045;GO:0016600;GO:0071681;GO:0005915;GO:2001241;GO:0007406;GO:0016342;GO:0005198;GO:0014704;GO:0045295;GO:0017166;GO:0008013;GO:1901099;GO:0030027;GO:0042802;GO:0045880;GO:0043297;GO:2001237;GO:0043231;GO:2000146;GO:0007163;GO:0034613
37ff22d9bf54297b16acac4eadf3235b	32	K	3.885790372399505	NecdevGasmat	Positive	Q8K4Y7|CANT1_RAT Soluble calcium-activated nucleotidase 1	GO:0017110;GO:0030166;GO:0016020;GO:0005509;GO:1904724;GO:0035580;GO:0101002;GO:0042803;GO:0070062;GO:0031985;GO:0043312;GO:0005783;GO:0043123;GO:0071944
eeeef5a97116169dd1b40b065347be1e	35	L	2.5613258404328505	NecdevGasmat	Positive	A9ULE9|DJC22_XENTR DnaJ homolog subfamily C member 22	GO:0035002;GO:0016021;GO:0051082;GO:0035159;GO:0005769;GO:0030198;GO:0005886;GO:0006897;GO:0006457
c56e1e046b18f44ca53871fdca17d554	35	L	2.278988523319295	NecdevGasmat	Positive	Q9H5L6|THAP9_HUMAN DNA transposase THAP9	GO:0004803;GO:0006313;GO:0016021;GO:0003677
8ad1f3e511feb332280fb7d335dc56f2	N37	E	2.0191695615976912	NecdevGasmat	Positive	Q80U35|ARHGH_MOUSE Rho guanine nucleotide exchange factor 17	GO:0005089;GO:0030036;GO:0016021;GO:0035556
8ad1f3e511feb332280fb7d335dc56f2	32	K	2.9094731576425477	NecdevGasmat	Positive	Q80U35|ARHGH_MOUSE Rho guanine nucleotide exchange factor 17	GO:0005089;GO:0030036;GO:0016021;GO:0035556
ffa80af7d36fcd371f262e8e2c0c110b	32	K	3.484146200434842	NecdevGasmat	Positive	Q2LAM0|FA2H_RAT Fatty acid 2-hydroxylase	GO:0080132;GO:0008610;GO:0005783;GO:0005506;GO:0005789;GO:0006631;GO:0072330;GO:0055114;GO:0020037;GO:0016021;GO:0006687;GO:0001949;GO:0032286;GO:0032287;GO:0061436;GO:0042634;GO:0044857;GO:0019374;GO:0006672;GO:0042127;GO:0006673;GO:0030258;GO:1901137;GO:0043604;GO:1901566
4f447e739c43f88c454024f28a54f0ce	32	K	3.016462658844508	NecdevGasmat	Positive	P49183|DNAS1_MOUSE Deoxyribonuclease-1	GO:0006308;GO:0004536;GO:0005634;GO:0004519;GO:0005783;GO:0003335;GO:0016021;GO:0003677;GO:0090305;GO:0001942;GO:0002088;GO:0060041;GO:0070948;GO:0002283;GO:0002673;GO:0030262;GO:0010623
4f447e739c43f88c454024f28a54f0ce	35	L	7.61919990476663	NecdevGasmat	Positive	P49183|DNAS1_MOUSE Deoxyribonuclease-1	GO:0006308;GO:0004536;GO:0005634;GO:0004519;GO:0005783;GO:0003335;GO:0016021;GO:0003677;GO:0090305;GO:0001942;GO:0002088;GO:0060041;GO:0070948;GO:0002283;GO:0002673;GO:0030262;GO:0010623
4f447e739c43f88c454024f28a54f0ce	26	J	3.1400810870876814	NecdevGasmat	Positive	P49183|DNAS1_MOUSE Deoxyribonuclease-1	GO:0006308;GO:0004536;GO:0005634;GO:0004519;GO:0005783;GO:0003335;GO:0016021;GO:0003677;GO:0090305;GO:0001942;GO:0002088;GO:0060041;GO:0070948;GO:0002283;GO:0002673;GO:0030262;GO:0010623
2d285036916975e9e442d51920994b5c	35	L	5.214267061256976	NecdevGasmat	Positive	P20595|GCYB1_RAT Guanylate cyclase soluble subunit beta-1	GO:0004383;GO:0006182;GO:0020037;GO:0000166;GO:0035556
2c04dad77dc222d02e11a574c700f8bd	32	K	2.98086720071311	NecdevGasmat	Positive	P19623|SPEE_HUMAN Spermidine synthase	GO:0004766;GO:0008295;GO:0005737;GO:0004014
e83c3f645c32b9214a622c2e94189017	26	J	2.4657420754692065	NecdevGasmat	Positive	Q9Z2W0|DNPEP_MOUSE Aspartyl aminopeptidase	GO:0004177;GO:0006508;GO:0000328;GO:0008237;GO:0008270;GO:0061077
d9bb51f6f449e6a51ef539ba5cf9e30f	N37	E	2.3647905290862594	NecdevGasmat	Positive	Q7T3C7|RT4I1_DANRE Reticulon-4-interacting protein 1 homolog, mitochondrial	GO:0005739;GO:0008270;GO:0055114;GO:0016491;GO:0016021
d9bb51f6f449e6a51ef539ba5cf9e30f	35	L	6.874313446585257	NecdevGasmat	Positive	Q7T3C7|RT4I1_DANRE Reticulon-4-interacting protein 1 homolog, mitochondrial	GO:0005739;GO:0008270;GO:0055114;GO:0016491;GO:0016021
2a76d4491e6a23a789465a202030bb72	32	K	2.2957287842436016	NecdevGasmat	Positive	Q4H4B6|SCRIB_DANRE Protein scribble homolog	GO:0097475;GO:0046982;GO:0005623;GO:0033564;GO:0016020;GO:0071679;GO:0060027;GO:0001736;GO:0000132;GO:0001944
6273245f2bfc28719ac90f700c29bafa	32	K	2.851049446345929	NecdevGasmat	Positive	P25228|RAB3_DROME Ras-related protein Rab-3	GO:0003924;GO:0005802;GO:0016192;GO:0005525;GO:0031982;GO:0007165;GO:0016020
6273245f2bfc28719ac90f700c29bafa	26	J	14.0059448729965	NecdevGasmat	Positive	P25228|RAB3_DROME Ras-related protein Rab-3	GO:0003924;GO:0005802;GO:0016192;GO:0005525;GO:0031982;GO:0007165;GO:0016020
6273245f2bfc28719ac90f700c29bafa	N37	E	3.006815561411732	NecdevGasmat	Positive	P25228|RAB3_DROME Ras-related protein Rab-3	GO:0003924;GO:0005802;GO:0016192;GO:0005525;GO:0031982;GO:0007165;GO:0016020
6273245f2bfc28719ac90f700c29bafa	32	K	6.5707640694589955	NecdevGasmat	Positive	P25228|RAB3_DROME Ras-related protein Rab-3	GO:0003924;GO:0005802;GO:0016192;GO:0005525;GO:0031982;GO:0007165;GO:0016020
82764583e238ec5c1ec66e3e85e992b2	26	J	37.93662575239394	NecdevGasmat	Positive	Q05000|MYS_PODCA Myosin heavy chain	GO:0016459;GO:0003774;GO:0003009;GO:0051015;GO:0043292;GO:0046034;GO:0030049;GO:0005524;GO:0032982;GO:0042623;GO:0005516
88cecd0a4816910399e384442f52f53f	32	K	2.1361735493079093	NecdevGasmat	Positive	Q7T3E5|KAT3_DANRE Kynurenine--oxoglutarate transaminase 3	GO:0036137;GO:0097052;GO:0005739;GO:0030170;GO:0016021;GO:0009058;GO:0042803;GO:0006103;GO:0047536;GO:0034275;GO:0003779
88cecd0a4816910399e384442f52f53f	32	K	3.076453439329526	NecdevGasmat	Positive	Q7T3E5|KAT3_DANRE Kynurenine--oxoglutarate transaminase 3	GO:0036137;GO:0097052;GO:0005739;GO:0030170;GO:0016021;GO:0009058;GO:0042803;GO:0006103;GO:0047536;GO:0034275;GO:0003779
50a495ccfc3076a26fec3a8a5ca80978	26	J	2.5749707178210457	NecdevGasmat	Positive	M1BYJ7|ENDB1_SOLTU External alternative NAD(P)H-ubiquinone oxidoreductase B1, mitochondrial	GO:0005509;GO:0055114;GO:0005758;GO:0016491;GO:0006734;GO:0042579;GO:0019674;GO:0042981;GO:0042802;GO:0031966;GO:0046034;GO:0006091;GO:0043068;GO:0019866;GO:0031312;GO:0005759;GO:0016021;GO:0016310
1a58b3e9683e6708ea5faac6963bca51	32	K	6.949613877285765	NecdevGasmat	Positive	Q2M3R5|S35G1_HUMAN Solute carrier family 35 member G1	GO:0016021
b9a0998e062a0f6f6e6f2d43b9a25df7	26	J	3.2575442527730845	NecdevGasmat	Positive	P17200|ACM4_CHICK Muscarinic acetylcholine receptor M4	GO:0004930;GO:0007186;GO:0016021
3e4579e6e96f0359843eecfc1b2fad6a	35	L	3.772696258031727	NecdevGasmat	Positive	I0IUP3|MCM8_CHICK DNA helicase MCM8	GO:0006270;GO:0004386;GO:0042555;GO:0005634;GO:0003677;GO:0005524;GO:0005694;GO:0000724;GO:0007292;GO:0048232;GO:0009555;GO:0008094;GO:0051321;GO:0140097;GO:0046872;GO:0022412;GO:0004521;GO:0000280;GO:0032508;GO:0022402;GO:0090502
d9874fd07ec71afaef28aa215f2a1f5d	32	K	6.974589389874357	NecdevGasmat	Positive	Q39565|DYHB_CHLRE Dynein beta chain, flagellar outer arm	NA
24486b967616a6f08d336e0b22b4a7e7	26	J	2.8605231180495876	NecdevGasmat	Positive	Q9H8V3|ECT2_HUMAN Protein ECT2	GO:2000431;GO:0005096;GO:0005634;GO:0005085;GO:0005737;GO:0016021;GO:0043547;GO:0035556;GO:0032506
3ad63c6a81b9b53522086e40dd1fb65b	32	K	2.28181946199636	NecdevGasmat	Positive	O02485|YDJ1_CAEEL Uncharacterized protein ZK1073.1	GO:0032287;GO:0045576;GO:0042127
3ad63c6a81b9b53522086e40dd1fb65b	35	L	9.524538827199072	NecdevGasmat	Positive	O02485|YDJ1_CAEEL Uncharacterized protein ZK1073.1	GO:0032287;GO:0045576;GO:0042127
896fe6c60ff47cf60c04c02475cae432	35	L	6.359995351815907	NecdevGasmat	Positive	O95260|ATE1_HUMAN Arginyl-tRNA--protein transferase 1	GO:0004057;GO:0016598;GO:0005737
691273104e43837c092050fce3f35dd5	35	L	9.30588886241781	NecdevGasmat	Positive	A9JTH1|NCLDA_DANRE Neurocalcin-delta A	GO:0005509
171905f0c300a05e645872a5be45f5d1	32	K	2.8195461855266446	NecdevGasmat	Positive	Q68J42|LIPS_PIG Hormone-sensitive lipase	GO:0008203;GO:0016298;GO:0005811;GO:0005829;GO:0016042;GO:0033878;GO:0019901;GO:0005901;GO:0016825;GO:0042134;GO:0006641;GO:0080030;GO:0005739;GO:0005634;GO:0004061;GO:0016021;GO:0046339;GO:0001676;GO:0072329;GO:0006363;GO:0006361;GO:0009435
212ea961bacebac06060d659a418aed0	26	J	3.1354563757020295	NecdevGasmat	Positive	Q9I8S4|AZIN2_XENLA Antizyme inhibitor 2	GO:0006596;GO:0003824
68fd96898d400cae91f6984bf7878eb4	26	J	2.2190589483769663	NecdevGasmat	Positive	Q9NQW7|XPP1_HUMAN Xaa-Pro aminopeptidase 1	GO:0070006;GO:0006508;GO:0005737;GO:0016021;GO:0046872;GO:0006801;GO:0000160;GO:0052689
4feb337b8785072356cbf1c6c555a58f	35	L	4.567350305470021	NecdevGasmat	Positive	Q62784|INP4A_RAT Type I inositol 3,4-bisphosphate 4-phosphatase	GO:0016316;GO:0036092;GO:0005634;GO:0005737;GO:0016021
b7b50c45a3ec0ad92c80a3686e09701a	N37	E	2.073331796225107	NecdevGasmat	Positive	A5PK45|GT251_BOVIN Procollagen galactosyltransferase 1	GO:0005788;GO:0050211;GO:0016021
b8fbf0408a678da283116781a653769f	32	K	18.449191045141554	NecdevGasmat	Positive	A6QPN6|GILT_BOVIN Gamma-interferon-inducible lysosomal thiol reductase	GO:0047134;GO:0055114;GO:0016021
b8fbf0408a678da283116781a653769f	N37	E	2.626844923214721	NecdevGasmat	Positive	A6QPN6|GILT_BOVIN Gamma-interferon-inducible lysosomal thiol reductase	GO:0047134;GO:0055114;GO:0016021
17463ccbffb9246d8b6da5e87ab86f3f	9	H	2.483724245225617	NecdevGasmat	Positive	Q9QUR2|DCTN4_RAT Dynactin subunit 4	GO:0005869;GO:0047485;GO:0019886;GO:0003723;GO:0046872;GO:0006888;GO:0005813;GO:0030017;GO:0097517;GO:0042641;GO:0005938;GO:0005868;GO:0005925;GO:0000922;GO:0000776;GO:0005829;GO:0005634;GO:0016021
adabded9a59d1a4d82ba6935903acb79	35	L	4.6836537245400525	NecdevGasmat	Positive	Q9VSL3|SEPIA_DROME Pyrimidodiazepine synthase {ECO:0000305}	GO:0004364;GO:0005737
04a614969fee7096b43e3dca008ca0a8	9	H	2.3025117709281147	NecdevGasmat	Positive	Q03601|NHL1_CAEEL RING finger protein nhl-1	GO:0000272;GO:0016021
3bf52ad1ae42d928f397b743e163d40a	32	K	5.785251655916923	NecdevGasmat	Positive	O70551|SRPK1_MOUSE SRSF protein kinase 1	GO:0004672;GO:0006468;GO:0005634;GO:0005524;GO:0005737;GO:0016021;GO:0050684;GO:0000245;GO:0035556
df754681628e214627c4adfa88f326dc	26	J	3.1192440539503887	NecdevGasmat	Positive	P00636|F16P1_PIG Fructose-1,6-bisphosphatase 1	GO:0042132;GO:0016311;GO:0005829;GO:0005975;GO:0030388;GO:0006002;GO:0044283;GO:0044249;GO:1901576
427a5394257da9beed9f774ee3649a0d	32	K	13.343494063527368	NecdevGasmat	Positive	Q8C0J6|SWAHC_MOUSE Ankyrin repeat domain-containing protein SOWAHC	NA
71925737ee16ea137d325dba8e5a9c8c	32	K	4.5041033175855665	NecdevGasmat	Positive	Q8R5L3|VPS39_MOUSE Vam6/Vps39-like protein	GO:0016192;GO:0006886
39de1f59b977516d249ebf94a8e064ce	32	K	5.0247512015669695	NecdevGasmat	Positive	P58802|TB10A_MOUSE TBC1 domain family member 10A	GO:0097202;GO:0030165;GO:0005829;GO:0005886;GO:0017137;GO:0005902;GO:0042147;GO:0005096;GO:0061700;GO:0070062;GO:0005085;GO:0045296;GO:0034618;GO:0016021;GO:0090630;GO:0006886;GO:1903577;GO:1904262;GO:1902017
65a10614a621df6ba5c7c80028838c29	35	L	3.035780502686815	NecdevGasmat	Positive	Q9HAV4|XPO5_HUMAN Exportin-5	GO:0051168
0baa3f837edfa614c88be3c96261faa3	35	L	3.0594421565818477	NecdevGasmat	Positive	P28656|NP1L1_MOUSE Nucleosome assembly protein 1-like 1	GO:0006334;GO:0005634;GO:0031491;GO:0005737;GO:0016021;GO:0002244
eeaf04a7dfa30a6a8114f031169b8b29	32	K	3.419778197052518	NecdevGasmat	Positive	O95803|NDST3_HUMAN Bifunctional heparan sulfate N-deacetylase/N-sulfotransferase 3	GO:0015016;GO:0016787
04da277c9135b365c9fc38b1ed192107	35	L	6.3187246042586915	NecdevGasmat	Positive	P21213|HUTH_RAT Histidine ammonia-lyase	GO:0004397;GO:0019557;GO:0005737;GO:0043606;GO:0097708;GO:0012505;GO:0060218;GO:0006886
eca4bed4c6c7a9d2ef024b952c563f02	35	L	2.313672384421131	NecdevGasmat	Positive	P40692|MLH1_HUMAN DNA mismatch repair protein Mlh1	GO:0032300;GO:0030983;GO:0006298;GO:0016887;GO:0005712;GO:0005524;GO:0000713;GO:0007131;GO:0000405;GO:0003697
c7ea99e54ce41f23ff75b9e70a472275	32	K	2.364492537048052	NecdevGasmat	Positive	Q06705|CSR1_YEAST Phosphatidylinositol transfer protein CSR1	NA
24bc601e184b95f232f210552e6965db	9	H	9.870009896020534	NecdevGasmat	Positive	Q05000|MYS_PODCA Myosin heavy chain	GO:0016459;GO:0003774;GO:0003779;GO:0044877;GO:0032982;GO:0005524;GO:0030016
24bc601e184b95f232f210552e6965db	35	L	33.4792942468091	NecdevGasmat	Positive	Q05000|MYS_PODCA Myosin heavy chain	GO:0016459;GO:0003774;GO:0003779;GO:0044877;GO:0032982;GO:0005524;GO:0030016
0cd491ba4001f160e7f0be1632ce57e5	35	L	2.1225352404412887	NecdevGasmat	Positive	Q92831|KAT2B_HUMAN Histone acetyltransferase KAT2B	GO:0004402;GO:0016573;GO:0005634;GO:0006355
b67b80ec2a283ca31e7e50d04d41ebb3	35	L	2.9419607441261917	NecdevGasmat	Positive	Q6NRS1|IBTK_XENLA Inhibitor of Bruton tyrosine kinase	GO:0006886
95e59b66078610f4129dd97c7a339950	32	K	2.2514907517375926	NecdevGasmat	Positive	Q5T0N1|CFA70_HUMAN Cilia- and flagella-associated protein 70 {ECO:0000312|HGNC:HGNC:30726}	GO:0031514;GO:0003341;GO:0042802;GO:0060271;GO:0004392;GO:0036157;GO:0036064;GO:0006788;GO:0016021
377a57d2d24bb1fe7717ff8557179da0	32	K	2.0267935076782106	NecdevGasmat	Positive	Q6GM82|ALAT2_XENLA Alanine aminotransferase 2	GO:0030170;GO:0006103;GO:0005615;GO:0042851;GO:0005739;GO:0004021;GO:0009058;GO:0033574;GO:0045722;GO:0032869;GO:0042594
e76732fbe7aeb70a1be04d47748777d9	26	J	3.595944572119725	NecdevGasmat	Positive	A2RV61|GAPD1_XENLA GTPase-activating protein and VPS9 domain-containing protein 1	GO:0043087;GO:0007165
1019786d3ac3b4cb431761143cd3b1f8	N37	E	2.366906504051131	NecdevGasmat	Positive	P24044|CALM_PLAFA Calmodulin	GO:0005509;GO:0006508;GO:0004252
28d3e0f1096a83f13f1c704ea426a03a	26	J	11.949954378321422	NecdevGasmat	Positive	Q9UKP5|ATS6_HUMAN A disintegrin and metalloproteinase with thrombospondin motifs 6	GO:0007229;GO:0004222;GO:0009986;GO:0005576;GO:0006508;GO:0005788;GO:0046872;GO:0016021;GO:0032331;GO:0005515;GO:0003676;GO:0071347;GO:0071773;GO:0071356;GO:0044257;GO:0034769;GO:0061386
cb941c20bd13b9c82403bc7dee7a105a	26	J	8.963614433220966	NecdevGasmat	Positive	P97927|LAMA4_MOUSE Laminin subunit alpha-4	GO:0007155
57d4e865baf934eca9cb35d6d90e338e	26	J	2.31375068798251	NecdevGasmat	Positive	Q8CGS6|DPOLQ_MOUSE DNA polymerase theta {ECO:0000312|MGI:MGI:2155399}	GO:0003887;GO:0006261;GO:0005634;GO:0071897;GO:0003677;GO:0005737
67805e1a23b56aebabf4a4deb496ab48	26	J	2.1459962800870085	NecdevGasmat	Positive	Q2KJJ5|TBL3_BOVIN Transducin beta-like protein 3	GO:0032040;GO:0006364;GO:0016905;GO:0030515;GO:0034388;GO:0043565;GO:0003700;GO:0042274;GO:0006468;GO:0006355
43d90b6ed3a919077c7ead3cafea180f	26	J	2.8516402013941624	NecdevGasmat	Positive	P46413|GSHB_RAT Glutathione synthetase	GO:0043295;GO:0006750;GO:0005829;GO:0004363;GO:0015934;GO:0042803;GO:0000287;GO:0005524;GO:0016021;GO:0046686;GO:0000470;GO:0043200;GO:0016594;GO:0034612;GO:0007568;GO:0003723;GO:0016746;GO:0009410;GO:0031667
f7e238d4cbd22d73cdcf13cda2246d69	26	J	2.0647439937665686	NecdevGasmat	Positive	Q02508|HGV2_HALRO Protein HGV2	GO:0006335;GO:0042393;GO:0000790;GO:0006336;GO:0005654;GO:0032991
f7e238d4cbd22d73cdcf13cda2246d69	32	K	2.823643071405579	NecdevGasmat	Positive	Q02508|HGV2_HALRO Protein HGV2	GO:0006335;GO:0042393;GO:0000790;GO:0006336;GO:0005654;GO:0032991
d5b59593feaa303882d95a50a1889b23	35	L	3.4172253773765062	NecdevGasmat	Positive	Q8IY37|DHX37_HUMAN Probable ATP-dependent RNA helicase DHX37	GO:0048026;GO:0004386;GO:0005730;GO:0005524;GO:0016021;GO:0003676;GO:0000462
e8e9002d99f70db1781266ac6c630aa6	32	K	2.349886291646149	NecdevGasmat	Positive	P49620|DGKG_RAT Diacylglycerol kinase gamma	GO:0004143;GO:0007205;GO:0005886;GO:0003951;GO:0005509;GO:0035556;GO:0016021;GO:0005524;GO:0016310;GO:0046339;GO:0030258
93d28979b04695c4ac496fd071b8f0be	N37	E	2.5084795552809167	NecdevGasmat	Positive	Q68CP4|HGNAT_HUMAN Heparan-alpha-glucosaminide N-acetyltransferase	GO:0015019;GO:0005765;GO:0007041;GO:0051259;GO:0043312;GO:0016021;GO:0035579;GO:0070821;GO:0006027;GO:0005886
93d28979b04695c4ac496fd071b8f0be	32	K	2.06255934700857	NecdevGasmat	Positive	Q68CP4|HGNAT_HUMAN Heparan-alpha-glucosaminide N-acetyltransferase	GO:0015019;GO:0005765;GO:0007041;GO:0051259;GO:0043312;GO:0016021;GO:0035579;GO:0070821;GO:0006027;GO:0005886
03215e875de189af716fa41dc8344fcb	9	H	4.38729941800177	NecdevGasmat	Positive	P07098|LIPG_HUMAN Gastric triacylglycerol lipase	GO:0004806;GO:0006629
25bb2a545ce07b86c621a462af320c34	35	L	3.6336225830089646	NecdevGasmat	Positive	Q5FWT1|FA98A_RAT Protein FAM98A	NA
1147c0af4983da6b3b693cbc4ecbe3f4	32	K	2.6556533211644253	NecdevGasmat	Positive	Q5W041|ARMC3_HUMAN Armadillo repeat-containing protein 3	GO:0004601;GO:0006979;GO:0070062;GO:0098869;GO:0033743;GO:0020037;GO:0016021;GO:0055114
61c0e9c0d1270914519605b578925e1f	N37	E	3.6112885623162287	NecdevGasmat	Positive	P53440|CALMF_NAEGR Calmodulin, flagellar	GO:0019722;GO:0005509
61c0e9c0d1270914519605b578925e1f	32	K	4.359136164878924	NecdevGasmat	Positive	P53440|CALMF_NAEGR Calmodulin, flagellar	GO:0019722;GO:0005509
61c0e9c0d1270914519605b578925e1f	32	K	6.555316175496624	NecdevGasmat	Positive	P53440|CALMF_NAEGR Calmodulin, flagellar	GO:0019722;GO:0005509
61c0e9c0d1270914519605b578925e1f	32	K	3.34722380382347	NecdevGasmat	Positive	P53440|CALMF_NAEGR Calmodulin, flagellar	GO:0019722;GO:0005509
f4150332f8e43c249f3683d59f61bc11	32	K	2.6624063978669787	NecdevGasmat	Positive	Q8CDU6|HECD2_MOUSE Probable E3 ubiquitin-protein ligase HECTD2	GO:0004842;GO:0016567;GO:0005829;GO:0016874
1a72f9ba94fd9a9c649840fe2fb13f98	35	L	3.1453429024642823	NecdevGasmat	Positive	Q4R7Q7|RIR2_MACFA Ribonucleoside-diphosphate reductase subunit M2	GO:0009263;GO:0004748;GO:0016021;GO:0005971;GO:0046872;GO:0005634;GO:0046982;GO:0055114;GO:0006260;GO:0046062;GO:0046704;GO:0009197;GO:0046385;GO:0006221
601b48d74febc7832df417f2d879a09a	26	J	2.975814929743388	NecdevGasmat	Positive	Q5U3Y0|KLD10_RAT Kelch domain-containing protein 10	NA
355931c4d17aec7c3c8a9a461a513e12	32	K	2.8888352043321555	NecdevGasmat	Positive	Q8C0W1|ANMY1_MOUSE Ankyrin repeat and MYND domain-containing protein 1	NA
ba14bd366e1bcc6109c39e0df6837ba6	N37	E	2.116181830913906	NecdevGasmat	Positive	P27653|C1TC_RAT C-1-tetrahydrofolate synthase, cytoplasmic	GO:0004329;GO:0035999;GO:0005524;GO:0004488;GO:0055114
28943e0e284a5d72073658423cc34ba5	35	L	3.7861917597020476	NecdevGasmat	Positive	Q5F361|TBCK_CHICK TBC domain-containing protein kinase-like protein	GO:0004672;GO:0006468;GO:0030496;GO:0072686;GO:0005524;GO:0005737;GO:0032006;GO:0008283;GO:0030036;GO:0017137;GO:0005096;GO:0090630;GO:0016787;GO:0006886
e47b2e70cdd2fdd9eb8b250ba50f9b6a	N37	E	3.458901542630655	NecdevGasmat	Positive	Q96DA2|RB39B_HUMAN Ras-related protein Rab-39B	GO:0032482;GO:0003924;GO:0045335;GO:0005525;GO:0090383;GO:0090385;GO:0005623;GO:0012505;GO:0006886
e47b2e70cdd2fdd9eb8b250ba50f9b6a	32	K	10.398682057505557	NecdevGasmat	Positive	Q96DA2|RB39B_HUMAN Ras-related protein Rab-39B	GO:0032482;GO:0003924;GO:0045335;GO:0005525;GO:0090383;GO:0090385;GO:0005623;GO:0012505;GO:0006886
e47b2e70cdd2fdd9eb8b250ba50f9b6a	26	J	5.386881047423866	NecdevGasmat	Positive	Q96DA2|RB39B_HUMAN Ras-related protein Rab-39B	GO:0032482;GO:0003924;GO:0045335;GO:0005525;GO:0090383;GO:0090385;GO:0005623;GO:0012505;GO:0006886
27eb9e37939739ce3ba60cacc180ca49	26	J	4.077274511413853	NecdevGasmat	Positive	Q3U9G9|LBR_MOUSE Lamin-B receptor	GO:0016126;GO:0016628;GO:0016021;GO:0009918;GO:0031227;GO:0055114;GO:0016132;GO:0008203;GO:1902653
e177b368365e995daf27f03588f0d968	9	H	37.813295449954	NecdevGasmat	Positive	Q91VR2|ATPG_MOUSE ATP synthase subunit gamma, mitochondrial	GO:0045261;GO:0046933;GO:0015985;GO:0006754;GO:0005753;GO:0005515;GO:0005524;GO:0005886;GO:0016021;GO:1990542;GO:0046907;GO:0006119
7d9b6f94fb17b0c6723df0cc2342bc61	26	J	2.2272507145595477	NecdevGasmat	Positive	Q3T0Z7|DHPR_BOVIN Dihydropteridine reductase	GO:0016491;GO:0055114;GO:0005737;GO:0006729;GO:0070404;GO:0016021;GO:1902222;GO:0070402;GO:0006558;GO:0009074;GO:0042737
148f161d7a5742be6d9c33a9fc3ed545	32	K	4.998727237442101	NecdevGasmat	Positive	Q9P3U4|HEL1_SCHPO E3 ubiquitin-protein ligase dbl4 {ECO:0000250|UniProtKB:P36113, ECO:0000305}	GO:0004842;GO:0016567;GO:0046872
a57681ef4dd38e4cab703c5e2b7311f1	35	L	2.0611109556230076	NecdevGasmat	Positive	Q8WZ64|ARAP2_HUMAN Arf-GAP with Rho-GAP domain, ANK repeat and PH domain-containing protein 2	GO:0004713;GO:0018108;GO:0005524
7d0cd60fd741dfd3d05dea8308143f5a	35	L	2.689437456034982	NecdevGasmat	Positive	Q01134|CHKA_RAT Choline kinase alpha	GO:0016301;GO:0016310
e81613088fc9a6ffbf3aeb72aeec462e	32	K	2.7012599623890194	NecdevGasmat	Positive	O43602|DCX_HUMAN Neuronal migration protein doublecortin	GO:0035556;GO:0004672;GO:0006468;GO:0005524
8b185cc7067356c6db9ddda97f8a8585	26	J	3.401867165533304	NecdevGasmat	Positive	Q2KI89|ARMC9_BOVIN LisH domain-containing protein ARMC9	GO:0036064;GO:0060271;GO:0097542;GO:0045880;GO:0005814
ba264c70d811ed8ac64e29efff8478a2	9	H	2.6789857493806304	NecdevGasmat	Positive	Q5U3C3|TM164_HUMAN Transmembrane protein 164	GO:0016021
792c1f80a83728674f55918585d009e9	26	J	5.362597396692035	NecdevGasmat	Positive	O88994|MARC2_RAT Mitochondrial amidoxime reducing component 2	GO:0030151;GO:0022900;GO:0016021;GO:0030170;GO:0005739;GO:0051536;GO:0009055
feeb1be9269d6b29138ebbf92f4af36a	32	K	5.105124020704067	NecdevGasmat	Positive	Q54HW1|PSD10_DICDI 26S proteasome non-ATPase regulatory subunit 10	NA
c5116785d379cd2ebad975e560bd7139	32	K	2.729197768917979	NecdevGasmat	Positive	Q01314|AKT1_BOVIN RAC-alpha serine/threonine-protein kinase	GO:0004674;GO:0006468;GO:0005634;GO:0035556;GO:0005737;GO:0005524;GO:0005623;GO:0016021;GO:0015035;GO:1905653;GO:0009055;GO:0045793;GO:0048873;GO:0048854;GO:0045766;GO:0032008;GO:0018209;GO:1990418;GO:0060416;GO:0045454;GO:0022900
7d9ce06014a823567c21aa729902ff77	32	K	24.82307067008938	NecdevGasmat	Positive	P78356|PI42B_HUMAN Phosphatidylinositol 5-phosphate 4-kinase type-2 beta	GO:0016307;GO:0046854;GO:0005776;GO:0005524;GO:2000786;GO:0042802
258f74fdb3c2328429d36a32a5852212	35	L	2.4591839118367425	NecdevGasmat	Positive	Q7ZVL2|WDR24_DANRE WD repeat-containing protein 24	GO:0032008;GO:0061700;GO:0005765;GO:0005829;GO:0034198;GO:0010506
b17951e5e0e86cf3ec9a683f73b972bd	N37	E	3.742697277210514	NecdevGasmat	Positive	Q0VCU7|SGCG_BOVIN Gamma-sarcoglycan	GO:0016012;GO:0060047;GO:0048738;GO:0042383;GO:0016021;GO:0048798;GO:0007525;GO:0007368
b17951e5e0e86cf3ec9a683f73b972bd	35	L	3.644030454027276	NecdevGasmat	Positive	Q0VCU7|SGCG_BOVIN Gamma-sarcoglycan	GO:0016012;GO:0060047;GO:0048738;GO:0042383;GO:0016021;GO:0048798;GO:0007525;GO:0007368
b17951e5e0e86cf3ec9a683f73b972bd	35	L	5.186908336052219	NecdevGasmat	Positive	Q0VCU7|SGCG_BOVIN Gamma-sarcoglycan	GO:0016012;GO:0060047;GO:0048738;GO:0042383;GO:0016021;GO:0048798;GO:0007525;GO:0007368
c3b8ea639a4cf50d15517874d9fc4f8e	26	J	2.782234543281762	NecdevGasmat	Positive	Q9VYN8|TENA_DROME Teneurin-a	NA
4d2ed77ac2524b36455c5a9de8f7959a	32	K	2.677700613513727	NecdevGasmat	Positive	O08564|PLPP1_RAT Phospholipid phosphatase 1 {ECO:0000312|RGD:621832}	GO:0008195;GO:0016311;GO:0005901;GO:0006644;GO:0016324;GO:0042577;GO:0006670;GO:0000810;GO:0006672;GO:0005887;GO:0030258;GO:0005623;GO:0007165;GO:0006464
ce646a7b1a11c7fd7c3c9f8808c02f65	35	L	5.845670906871399	NecdevGasmat	Positive	F1NVK6|TM237_CHICK Transmembrane protein 237	GO:0016021
eb94aac669ee876c695beee071c3c82c	32	K	55.401827225678844	NecdevGasmat	Positive	A0MSJ1|CRA1B_DANRE Collagen alpha-1(XXVII) chain B	GO:0004867;GO:0010951;GO:0005604;GO:0005581;GO:0019867;GO:0042302;GO:0016021;GO:0042802;GO:0005201;GO:0016539;GO:0009405
59b017e5a7dc6f93b5de3f6757e8526c	26	J	2.6268630874764867	NecdevGasmat	Positive	Q9H0H5|RGAP1_HUMAN Rac GTPase-activating protein 1	GO:0000281;GO:0097149;GO:0005547;GO:0043014;GO:0032154;GO:0035556;GO:0051233;GO:0048487;GO:0000226;GO:0046872;GO:0030496;GO:0043015;GO:0031234;GO:0019901;GO:0005096;GO:0008017;GO:0005654;GO:0051988;GO:0000915;GO:0032467;GO:0007405;GO:0007283;GO:0000070;GO:0045995;GO:0043547;GO:0008272;GO:0070925
33b5aef3c169ea40b046fa66e6da809e	N37	E	2.0813830801524693	NecdevGasmat	Positive	Q7ZYC4|ACBG2_XENLA Long-chain-fatty-acid--CoA ligase ACSBG2	GO:0047676;GO:0001676;GO:0005829;GO:0004467;GO:0005739;GO:0047617;GO:0016021
33b5aef3c169ea40b046fa66e6da809e	26	J	2.756232888907017	NecdevGasmat	Positive	Q7ZYC4|ACBG2_XENLA Long-chain-fatty-acid--CoA ligase ACSBG2	GO:0047676;GO:0001676;GO:0005829;GO:0004467;GO:0005739;GO:0047617;GO:0016021
0764d50b4ead3acf8ff60bc9b9a4c79a	32	K	4.212296504026965	NecdevGasmat	Positive	Q9NW15|ANO10_HUMAN Anoctamin-10	GO:0016021;GO:0046983
2ada75e7c53e93f51371f4567c43e375	26	J	2.6306964253575975	NecdevGasmat	Positive	Q13042|CDC16_HUMAN Cell division cycle protein 16 homolog	GO:0000278;GO:0005680;GO:0061630;GO:0051301;GO:0044784;GO:0045842;GO:0005737;GO:0031145;GO:0016021;GO:0016567;GO:0032875;GO:0010087
2ce10ae7ec284b8af549bd3a9c898f01	N37	E	2.739795254502197	NecdevGasmat	Positive	Q32NR9|FRITZ_XENLA WD repeat-containing and planar cell polarity effector protein fritz homolog	GO:0097541;GO:0043587;GO:0050699;GO:0090521;GO:0002093;GO:0020037;GO:0042733;GO:1900027;GO:0010762;GO:0060021;GO:0051893;GO:0016324;GO:0005938;GO:0048471;GO:0005783;GO:0005794;GO:0016021;GO:0007224;GO:0055123;GO:0060541;GO:0001822;GO:0043010;GO:0060271;GO:0072358;GO:2000114;GO:0045184;GO:0016476;GO:0032185;GO:0032880;GO:0090163;GO:0060031;GO:0031398;GO:0006511;GO:0030001
c803b081b223befa668ade2aeb3732e9	26	J	4.274595325034577	NecdevGasmat	Positive	P39963|CCNB3_CHICK G2/mitotic-specific cyclin-B3	GO:0010389;GO:0019901;GO:0042025;GO:0000079
2a023d8cc09a051611c7f7896d420d7d	26	J	2.474952839713182	NecdevGasmat	Positive	Q8CDF7|EXD1_MOUSE piRNA biogenesis protein EXD1 {ECO:0000305}	GO:0008408;GO:0090305;GO:0003676
1bff9e0f84308c83d4dbed770d82da8a	N37	E	2.5381508465932736	NecdevGasmat	Positive	Q96NW4|ANR27_HUMAN Ankyrin repeat domain-containing protein 27	GO:0003723;GO:0046872
1bff9e0f84308c83d4dbed770d82da8a	35	L	10.428899023790008	NecdevGasmat	Positive	Q96NW4|ANR27_HUMAN Ankyrin repeat domain-containing protein 27	GO:0003723;GO:0046872
8eb5012cbca5e9ac30f330d7d0206714	32	K	2.0542296802591298	NecdevGasmat	Positive	C8YR32|LOXH1_MOUSE Lipoxygenase homology domain-containing protein 1	NA
2d37a0e6e30ec8cc07be09df75da4206	26	J	2.602817127205549	NecdevGasmat	Positive	Q99943|PLCA_HUMAN 1-acyl-sn-glycerol-3-phosphate acyltransferase alpha	GO:0003841;GO:0008654;GO:0005783;GO:0005811;GO:0016021;GO:0005200;GO:0046473;GO:0005515;GO:0045017;GO:0001819;GO:0005789;GO:0005882;GO:0046341;GO:0006221;GO:0001961;GO:0031325;GO:0007010
174c0fcbd222defa841aeab00d12fe92	35	L	10.073693342012136	NecdevGasmat	Positive	P80404|GABT_HUMAN 4-aminobutyrate aminotransferase, mitochondrial	GO:0003867;GO:0009448;GO:0005739;GO:0030170;GO:0042135;GO:0072329;GO:0009063
c2ab99308ac3cb7d71824ccf3b57080c	35	L	2.7427307767413347	NecdevGasmat	Positive	P53782|CCND2_XENLA G1/S-specific cyclin-D2	GO:0042025
c2ab99308ac3cb7d71824ccf3b57080c	35	L	3.1848358522169837	NecdevGasmat	Positive	P53782|CCND2_XENLA G1/S-specific cyclin-D2	GO:0042025
e21c44558eaa83da37c09165e6c1de52	26	J	9.28961387416485	NecdevGasmat	Positive	O54068|UDG_RHIME UDP-glucose 6-dehydrogenase {ECO:0000305}	GO:0003979;GO:0000271;GO:0016021;GO:0051287;GO:0055114
4e01e9b4a0ded917b8ecf6e08d6d0b30	26	J	3.752639929585061	NecdevGasmat	Positive	Q5R9C9|ATF7_PONAB Cyclic AMP-dependent transcription factor ATF-7	GO:0003700;GO:0006355;GO:0005634;GO:0003677
786b4d23e0e55c4fd99cbcf0a3c29a26	35	L	11.236206555691949	NecdevGasmat	Positive	P0A651|Y3154_MYCBO Putative diacyglycerol O-acyltransferase Mb3154c	NA
e9e1abe53548e5339787b4093f47e732	26	J	2.072350698060843	NecdevGasmat	Positive	Q9NXG0|CNTLN_HUMAN Centlein	NA
e9e1abe53548e5339787b4093f47e732	26	J	3.5314017982543207	NecdevGasmat	Positive	Q9NXG0|CNTLN_HUMAN Centlein	NA
a77db4e2226cc4973dec90a9fe1c91e0	35	L	3.19878607178577	NecdevGasmat	Positive	O14353|BPL1_SCHPO Biotin--protein ligase	GO:0006541
e0c063b9aa716d343cd0f087c26db725	N37	E	2.4282097276533183	NecdevGasmat	Positive	P08842|STS_HUMAN Steryl-sulfatase	GO:0008484;GO:0016021;GO:0005788;GO:0046872
452ef56e0c5affd9defbc97f515c0c3f	35	L	2.3144140434476808	NecdevGasmat	Positive	Q9H857|NT5D2_HUMAN 5'-nucleotidase domain-containing protein 2	GO:0046872;GO:0016311;GO:0008253
cb3aa7fb160cef33349e3a978463ffd0	35	L	3.5267990459633562	NecdevGasmat	Positive	Q6NU40|CTF18_XENLA Chromosome transmission fidelity protein 18 homolog	GO:0005524;GO:0005663;GO:1900264;GO:0006260;GO:0031390;GO:0005654;GO:0005829;GO:0003689;GO:0016021;GO:0032508;GO:0017116
db511b643e1cce19a17afc1402eb4a0f	32	K	2.0532206868733547	NecdevGasmat	Positive	Q0IJ35|FRMD8_XENTR FERM domain-containing protein 8	GO:0005856
1e2773381de710bce32266f575532db4	26	J	2.6031708974123937	NecdevGasmat	Positive	Q5JR59|MTUS2_HUMAN Microtubule-associated tumor suppressor candidate 2	NA
3bdf41f0950e0a2789047ac5e5b07213	32	K	6.741851673698371	NecdevGasmat	Positive	Q8WXG9|GPR98_HUMAN G-protein coupled receptor 98	GO:0005509;GO:0007154;GO:0016021
ce4e1b6a687cadcd17eb5de8e52444a8	35	L	2.4556111032751695	NecdevGasmat	Positive	Q3SYV3|OXA1L_BOVIN Mitochondrial inner membrane protein OXA1L	GO:0032977;GO:0090150;GO:0016021
11d5b78600767a1c3127ec9d06a16c4b	26	J	2.4559381646546883	NecdevGasmat	Positive	Q9NS86|LANC2_HUMAN LanC-like protein 2	GO:0009789;GO:0010314;GO:0030864;GO:0070273;GO:0032266;GO:0005654;GO:0005829;GO:0003824;GO:0045892;GO:0005886;GO:0016021
d85ceb483bcfc8b99cc445dd0f4139b9	26	J	5.0125987422106535	NecdevGasmat	Positive	P22292|M2OM_BOVIN Mitochondrial 2-oxoglutarate/malate carrier protein	GO:0006839;GO:0015367;GO:0031966;GO:0015742;GO:0071423;GO:0016021
ac5db5cf04d906de0f4a3f2c4140be73	26	J	2.9937775242771427	NecdevGasmat	Positive	P43090|HEM0_OPSTA 5-aminolevulinate synthase, erythroid-specific, mitochondrial	GO:0003870;GO:0005759;GO:0006782;GO:0030170;GO:0005654;GO:0005829;GO:0005743;GO:0042802;GO:0005623;GO:0008483;GO:0016874;GO:0030223;GO:0003735;GO:0005840;GO:0016021;GO:0040003;GO:0042541;GO:0030218;GO:0001666;GO:0006879;GO:0035162;GO:0061515;GO:0006412
332ec0415437080ef0530ddd1bc3ddea	35	L	4.26336665913243	NecdevGasmat	Positive	P0C6R2|ARMC2_BOVIN Armadillo repeat-containing protein 2	NA
600a4c54e93fc8f5c9323f5b4b6b8590	26	J	14.300769189810266	NecdevGasmat	Positive	O55125|NIPS1_MOUSE Protein NipSnap homolog 1	GO:0005741;GO:0007005;GO:0005515;GO:0006119;GO:1901843;GO:0016021
6eceb7d122c3db7474804a299858250a	32	K	2.2019596852019574	NecdevGasmat	Positive	Q6GLQ4|PP1RA_XENLA Serine/threonine-protein phosphatase 1 regulatory subunit 10	GO:0005634;GO:0046872
d27ff92ca2dc6ffa25b7d6c9451cf014	35	L	2.5118667785660693	NecdevGasmat	Positive	Q6PDK2|KMT2D_MOUSE Histone-lysine N-methyltransferase 2D	GO:0007179;GO:0005667;GO:0003700;GO:0005634;GO:0006355
f979f28a61cb65e9bbbcd5eac436c708	26	J	4.206334116126644	NecdevGasmat	Positive	P43069|CDC25_CANAL Cell division control protein 25	NA
4594d8661f2b32022338e666cc3ec233	32	K	2.7405772837225753	NecdevGasmat	Positive	P21369|PNCA_ECOLI Nicotinamidase {ECO:0000303|PubMed:4399474, ECO:0000303|PubMed:8726014}	GO:0005509;GO:0003824
9cd6f05c8fd644f7eba7dfa89b779e51	26	J	2.524092221080114	NecdevGasmat	Positive	Q8TEP8|CE192_HUMAN Centrosomal protein of 192 kDa	GO:0090222;GO:0000242;GO:0019902;GO:0071539;GO:0005829;GO:0051298;GO:0090307;GO:0010923;GO:0009617;GO:0044419
9bca7829d6c4188e9f451ff799e7d152	35	L	2.2347762463831096	NecdevGasmat	Positive	P54277|PMS1_HUMAN PMS1 protein homolog 1	NA
0f0084d1f44276d6cfb334238f7c346a	32	K	4.105434344151146	NecdevGasmat	Positive	Q5E9H9|ABHDA_BOVIN Mycophenolic acid acyl-glucuronide esterase, mitochondrial	GO:0016787
1bed142482c3745687a18d3510eb2acf	N37	E	2.1289278525823527	NecdevGasmat	Positive	Q6UWJ1|TMCO3_HUMAN Transmembrane and coiled-coil domain-containing protein 3	GO:0015299;GO:1902600;GO:0016021
1bed142482c3745687a18d3510eb2acf	32	K	3.1620467218398147	NecdevGasmat	Positive	Q6UWJ1|TMCO3_HUMAN Transmembrane and coiled-coil domain-containing protein 3	GO:0015299;GO:1902600;GO:0016021
0cdf60ac4a80c70d5683885e651d424c	26	J	2.5091649739397295	NecdevGasmat	Positive	Q16549|PCSK7_HUMAN Proprotein convertase subtilisin/kexin type 7	GO:0004252;GO:0030173;GO:0006508;GO:0051604;GO:0048840;GO:0001654;GO:0005802;GO:0007420;GO:0043009;GO:0005788;GO:0042445;GO:0006518
6c4eb2f9f234b51258eaa29d8d0fec3e	32	K	2.4595083845913215	NecdevGasmat	Positive	A2VCL2|CC162_HUMAN Coiled-coil domain-containing protein 162	NA
4df8ce20cacca3e348c4f661997a9bc7	26	J	2.270802102540004	NecdevGasmat	Positive	Q5M888|CG025_RAT UPF0415 protein C7orf25 homolog	NA
c216207dbdeebd91f9e1fe8ce1b9653a	32	K	5.65450473928851	NecdevGasmat	Positive	Q19425|S38A9_CAEEL Sodium-coupled neutral amino acid transporter 9 homolog	GO:0015181;GO:1903826;GO:0016021
b8a6376ea08963de9cb1d36242e28d53	26	J	3.042126570626087	NecdevGasmat	Positive	Q99M03|RWD2B_MOUSE RWD domain-containing protein 2B	GO:0016021
d942101e9f3fb775ddbcd22de66bfbaf	35	L	3.7130393953627623	NecdevGasmat	Positive	Q0V989|CC85C_XENTR Coiled-coil domain-containing protein 85C	GO:0001843;GO:0005815;GO:0005912;GO:0005634;GO:0005737;GO:0045599;GO:0030308;GO:0045892
1dd7079096f01a807bec3adf85e60651	32	K	2.4129784149329554	NecdevGasmat	Positive	Q5ZIF1|APMAP_CHICK Adipocyte plasma membrane-associated protein	GO:0016844;GO:0009058;GO:0005783;GO:0016021
e3ac0a49d47804d1a8316a3a4e6ae541	26	J	2.3766642569298746	NecdevGasmat	Positive	Q76MY7|CYH2_CHLAE Cytohesin-2	GO:0005086;GO:0032012;GO:0005886;GO:0055113
bb2fc4ee71e4761a4834aafa0222083a	32	K	4.633965898833593	NecdevGasmat	Positive	A0JJX5|SYT4_ARATH Synaptotagmin-4	GO:0006869;GO:0008289;GO:0016021
4f81c0e54d61a7f8919f6a8c9a27e622	26	J	2.241501237983683	NecdevGasmat	Positive	Q5XIA3|TYW4_RAT tRNA wybutosine-synthesizing protein 4	GO:0008168;GO:0032259;GO:0005829;GO:0031591;GO:0140101;GO:0140096;GO:0018410;GO:0008213
c093a6f302f4b00003f15bb3059f3455	32	K	2.3541985108630827	NecdevGasmat	Positive	P48728|GCST_HUMAN Aminomethyltransferase, mitochondrial {ECO:0000305}	GO:0004047;GO:0006546;GO:0005739;GO:0008483;GO:0004375;GO:0016021;GO:0032259;GO:0006730;GO:0055114
c093a6f302f4b00003f15bb3059f3455	32	K	5.042304818510374	NecdevGasmat	Positive	P48728|GCST_HUMAN Aminomethyltransferase, mitochondrial {ECO:0000305}	GO:0004047;GO:0006546;GO:0005739;GO:0008483;GO:0004375;GO:0016021;GO:0032259;GO:0006730;GO:0055114
d3add539aa07bc0f5165d060d234823e	26	J	2.4688744811171324	NecdevGasmat	Positive	Q6PCD5|RFWD3_HUMAN E3 ubiquitin-protein ligase RFWD3	GO:0036297;GO:0004842;GO:0005634;GO:0016567;GO:0004672;GO:0005524;GO:0016874;GO:0007166;GO:0006468
6fbcaa3b0fc0f2f74787dc7bffd931b8	26	J	2.517804763656243	NecdevGasmat	Positive	Q9NQX3|GEPH_HUMAN Gephyrin {ECO:0000303|PubMed:10839351}	GO:0032324;GO:0061598;GO:0099634;GO:0006777;GO:0030425;GO:0061599;GO:0097112;GO:0008940;GO:0007529;GO:0043546;GO:0072579;GO:0018315;GO:0030054;GO:0098953;GO:0005524;GO:0005829;GO:0099645;GO:1902414;GO:0014069;GO:0046872;GO:0005856;GO:0005515;GO:0034330;GO:0016021;GO:0010038;GO:0055114
80f17a095e928033aea99a94f2519de8	26	J	3.51655959429651	NecdevGasmat	Positive	Q6ZMI0|PPR21_HUMAN Protein phosphatase 1 regulatory subunit 21	GO:0005769
1e988219a2e6154952c1cc064de3c944	N37	E	2.5901896231765478	NecdevGasmat	Positive	Q1W674|HXK2_PIG Hexokinase-2	GO:0001678;GO:0005536;GO:0005623;GO:0004396;GO:0005829;GO:0005741;GO:0046835;GO:0006096;GO:0005524;GO:0016021;GO:0005515;GO:0051156;GO:0006002;GO:0019318;GO:0035795;GO:0072656;GO:1904925;GO:2000378;GO:0008637;GO:0046324;GO:1990830;GO:0045766;GO:0072655
efbcb7b0469fcf99acc84c4b1f257b57	32	K	2.9786877663359546	NecdevGasmat	Positive	Q3V1H9|SAMD5_MOUSE Sterile alpha motif domain-containing protein 5	NA
fcc190e2856878976026fc1f68ccd20b	26	J	2.732814274793265	NecdevGasmat	Positive	Q28CQ7|SUV92_XENTR Histone-lysine N-methyltransferase SUV39H2	GO:0018024;GO:0034968;GO:0005634;GO:0046872
3535ac5ffad1bc1986577379bb372461	32	K	3.0322913675575154	NecdevGasmat	Positive	Q5U3U3|CPT2_DANRE Carnitine O-palmitoyltransferase 2, mitochondrial	GO:0016746;GO:0120162;GO:0005730;GO:0005654;GO:0001701;GO:0005739;GO:0006635;GO:0019866;GO:0006853;GO:0019216
ea1f939c15d8b0cc76742ca8076bd8f9	N37	E	3.756851991332171	NecdevGasmat	Positive	Q8R3D1|TBC13_MOUSE TBC1 domain family member 13	GO:0017137;GO:0043547;GO:0005829;GO:0005096;GO:0016020;GO:0005739;GO:0006886;GO:0031967;GO:0005634;GO:0000014;GO:0004521;GO:0046872;GO:0000313;GO:0070013;GO:0003676;GO:1902017;GO:0003735;GO:0006309;GO:0090502;GO:0006412
228dff72668fd185c28a20fdc3d4ff4f	35	L	6.033445223273175	NecdevGasmat	Positive	Q6P4M5|GFOD1_XENTR Glucose-fructose oxidoreductase domain-containing protein 1	GO:0016491;GO:0055114;GO:0016021
daa11b142d9697332d16f9c8f49db3d2	26	J	3.104561053315788	NecdevGasmat	Positive	Q8CFE5|BTBD7_MOUSE BTB/POZ domain-containing protein 7	GO:0061138;GO:0005634;GO:0060693;GO:0007275
e4f667a8d257990f2c3dcbc5a198ea46	26	J	3.015061821556518	NecdevGasmat	Positive	Q8LGG8|USPAL_ARATH Universal stress protein A-like protein	GO:0005737
569ea6843611f03fe816eee4984777a0	32	K	4.326740154773709	NecdevGasmat	Positive	P48740|MASP1_HUMAN Mannan-binding lectin serine protease 1	NA
d3408b7e2a6257bf8d6afb27efcefa64	26	J	3.0637646377231778	NecdevGasmat	Positive	Q9UBJ2|ABCD2_HUMAN ATP-binding cassette sub-family D member 2	GO:0000038;GO:0005777;GO:0042626;GO:0006635;GO:0016887;GO:0031903;GO:0005524;GO:0016021;GO:0005739;GO:0032000;GO:0042803;GO:0005324;GO:0055085;GO:2001280;GO:1990535;GO:1900016;GO:1903427;GO:0043217;GO:0009617;GO:0015909;GO:0001676;GO:0044419
778a3af91a9d905ca43ae2e9eaa64642	35	L	2.1743050900212064	NecdevGasmat	Positive	P04181|OAT_HUMAN Ornithine aminotransferase, mitochondrial	GO:0004587;GO:0019493;GO:0005759;GO:0030170;GO:0019544;GO:0005654;GO:0055129;GO:0042802;GO:0006591
c93c35eefb4f32871dae9eb0c16e3581	26	J	2.293830804350389	NecdevGasmat	Positive	Q5I0B9|ATG16_XENTR Autophagy-related protein 16	GO:0000421;GO:0016236;GO:0051020;GO:0042802;GO:0007033;GO:0005930;GO:0006501;GO:0070925;GO:0022038;GO:0039689;GO:0021695;GO:0021766;GO:0034045;GO:0010506;GO:0005829;GO:0031331;GO:0098542;GO:0060786;GO:0034613;GO:0035096;GO:0035883;GO:0005980;GO:0007154;GO:0042594;GO:0051716;GO:0071496;GO:0023052;GO:0015031
7a1d8270bd7fcb94a5bfc66bfb508bbe	35	L	3.9355008845969164	NecdevGasmat	Positive	Q9USQ7|DPH6_SCHPO Diphthine--ammonia ligase	GO:0005524
4ce2aa9b1a74e6a07e89db42ceba2de3	35	L	2.265099960325504	NecdevGasmat	Positive	Q6NRS6|DRAM1_XENLA DNA damage-regulated autophagy modulator protein 1	NA
01ac24414a7aaec71e42830ca0384301	35	L	3.6350489790158087	NecdevGasmat	Positive	A1Z9A8|PTCD3_DROME Protein PTCD3 homolog, mitochondrial	GO:0043024;GO:0032543;GO:0005739;GO:0019843
07d93e88d4ca6979c472c7ed77848642	26	J	2.2623966711401646	NecdevGasmat	Positive	Q8R5C8|ZMY11_MOUSE Zinc finger MYND domain-containing protein 11	NA
d0563fc3a2b26244151362f8ee7fa7bf	32	K	2.6280182365787725	NecdevGasmat	Positive	B2RC85|R10B2_HUMAN Radial spoke head 10 homolog B2	GO:0030983;GO:0006298;GO:0016021;GO:0005524
5969a60bc4467b7925b98e8be19ac593	26	J	3.2889024252262296	NecdevGasmat	Positive	O43151|TET3_HUMAN Methylcytosine dioxygenase TET3	NA
3a6942152378eecfcb003de4e353722c	26	J	2.2118099955154378	NecdevGasmat	Positive	O75419|CDC45_HUMAN Cell division control protein 45 homolog	GO:0006270;GO:0005813;GO:0003688;GO:0003682;GO:0051301;GO:0005654;GO:0003697;GO:0036387;GO:0031298;GO:0022857;GO:1902977;GO:0031938;GO:1900087;GO:0016021;GO:0000727;GO:0055085
ffa0a444a37bd5d99774806490627fc2	9	H	3.0308556602643453	NecdevGasmat	Positive	Q4KMD7|STPAP_DANRE Speckle targeted PIP5K1A-regulated poly(A) polymerase	GO:0050265;GO:0006378;GO:0005634;GO:0003730
9fdd56014cdb264f09d4d879eafb3db7	26	J	19.27031070365025	NecdevGasmat	Positive	O02722|TIMP1_HORSE Metalloproteinase inhibitor 1	GO:0008191;GO:0010951;GO:0005576;GO:0007219
12c52f68adc0e5e713bc93ab4545312b	32	K	2.12036579615112	NecdevGasmat	Positive	Q969V4|TEKT1_HUMAN Tektin-1	GO:0036126;GO:0060271;GO:0015630;GO:0060294;GO:0002080;GO:0060378;GO:0030317
06896a902dee38d90769ef2585af9722	35	L	2.449165145875376	NecdevGasmat	Positive	Q9VKD3|NFS1_DROME Probable cysteine desulfurase, mitochondrial	GO:0044571;GO:0031071;GO:0030170
0a59dd17cd307a056dbc4df34e4a45eb	26	J	2.0927534099406824	NecdevGasmat	Positive	Q62599|MTA1_RAT Metastasis-associated protein MTA1	GO:0003682;GO:0005634;GO:0006355;GO:0043565;GO:0008270;GO:0017053;GO:0001103;GO:1904949;GO:0003713;GO:0005874;GO:0000785;GO:1902499;GO:0003714;GO:0010212;GO:0035326;GO:0001012;GO:0043161;GO:0005829;GO:0012505;GO:0006302;GO:0003690;GO:0070013;GO:0042826;GO:0031967;GO:1903508;GO:0040029;GO:1903507;GO:0043153;GO:0045475;GO:0033363;GO:0031110;GO:0032922;GO:0016575;GO:2000113;GO:0010629
30d78a2ea7a7a29c5ef1bbf61547069a	26	J	2.47597038046375	NecdevGasmat	Positive	O54956|DPOE2_MOUSE DNA polymerase epsilon subunit 2	GO:0008622;GO:0003887;GO:0006261;GO:0071897;GO:0003677;GO:0005515;GO:0016604;GO:0005615;GO:0016021;GO:0006301;GO:0000082;GO:0000723
264be2cac44c1398d5b9c613e9904036	9	H	2.013800754739713	NecdevGasmat	Positive	Q6P886|DBR1_XENTR Lariat debranching enzyme	GO:0006397;GO:0008419;GO:0005654;GO:0000375;GO:0003723;GO:0046872;GO:0016021;GO:0090502;GO:0009793
264be2cac44c1398d5b9c613e9904036	35	L	3.3700279829683994	NecdevGasmat	Positive	Q6P886|DBR1_XENTR Lariat debranching enzyme	GO:0006397;GO:0008419;GO:0005654;GO:0000375;GO:0003723;GO:0046872;GO:0016021;GO:0090502;GO:0009793
264be2cac44c1398d5b9c613e9904036	26	J	2.0886262958228903	NecdevGasmat	Positive	Q6P886|DBR1_XENTR Lariat debranching enzyme	GO:0006397;GO:0008419;GO:0005654;GO:0000375;GO:0003723;GO:0046872;GO:0016021;GO:0090502;GO:0009793
17c203dfc172023fb408837632fe21d3	26	J	2.036912260887126	NecdevGasmat	Positive	Q2TBV5|TF2H2_BOVIN General transcription factor IIH subunit 2	GO:0000439;GO:0006289;GO:0008270;GO:0005675;GO:0006351;GO:0003676;GO:0004146;GO:0016021;GO:0006357;GO:0046654;GO:0001120;GO:0035556;GO:0055114
4044a4717e3a8a4fc0598c6ba4965f73	35	L	2.6956581627990284	NecdevGasmat	Positive	Q5ZHN9|PGPS1_CHICK CDP-diacylglycerol--glycerol-3-phosphate 3-phosphatidyltransferase, mitochondrial	GO:0032049;GO:0008444;GO:0005739;GO:0005524
a6add26e580bffeac31b0418671ecf80	N37	E	4.692787996509177	NecdevGasmat	Positive	O15072|ATS3_HUMAN A disintegrin and metalloproteinase with thrombospondin motifs 3	NA
a6add26e580bffeac31b0418671ecf80	35	L	6.787564113329222	NecdevGasmat	Positive	O15072|ATS3_HUMAN A disintegrin and metalloproteinase with thrombospondin motifs 3	NA
7cf9852eab50b67ca4e9a8203e23dafb	32	K	6.419534202374623	NecdevGasmat	Positive	A0AAR7|CCAMK_LOTJA Calcium and calcium/calmodulin-dependent serine/threonine-protein kinase	NA
8106604dc7b2cc1cd7a1b61c85ebaa55	26	J	2.414768115725505	NecdevGasmat	Positive	A8WIP6|CDK20_DANRE Cyclin-dependent kinase 20	GO:0004674;GO:0006468;GO:0005654;GO:0005524;GO:0005929;GO:0060271;GO:0005737;GO:0097472;GO:0051726;GO:0005515;GO:0051301;GO:0007275;GO:0007049
26382438a5c7aaad062df323dae9e89f	35	L	3.1890231021595374	NecdevGasmat	Positive	Q7TQA3|RDHE2_MOUSE Epidermal retinol dehydrogenase 2	GO:0016491;GO:0055114;GO:0005811;GO:0016021
ac8d6cf9b37b87f0a58a3939b42571e3	26	J	3.104064640551572	NecdevGasmat	Positive	P28025|KI11B_XENLA Kinesin-like protein KIF11-B	GO:0003777;GO:0007018;GO:0005874;GO:0008017;GO:0090307;GO:0005524;GO:0005819;GO:0005871;GO:0005634;GO:0051726;GO:0001525;GO:0005829;GO:0016021;GO:0042623;GO:0019901;GO:0022008;GO:0005509;GO:0007100;GO:0070507;GO:0051783;GO:0051301;GO:0007154
5dfe46211a20270eaf762b669600027e	35	L	2.0109373224031057	NecdevGasmat	Positive	Q8C0V0|TLK1_MOUSE Serine/threonine-protein kinase tousled-like 1	GO:0004672;GO:0006468;GO:0005524
e033c6c1f8d9e4cde263edbc568c3ed4	35	L	2.081026857430739	NecdevGasmat	Positive	Q66KD9|VWA9_XENTR von Willebrand factor A domain-containing protein 9	GO:0032039;GO:0034472;GO:0016021
f7b9e0e35cd69d838b71e998d1518907	26	J	3.0221326215491895	NecdevGasmat	Positive	O93610|DPOD2_XENLA DNA polymerase delta subunit 2	GO:0006260;GO:0003677;GO:0043625;GO:0003887;GO:0005654;GO:0005515;GO:0022616;GO:0071897;GO:0016035;GO:0016021;GO:1903047
fb58aba46c4cbbd4a61a206965786f2b	35	L	2.285220088556709	NecdevGasmat	Positive	Q3TUF7|YETS2_MOUSE YEATS domain-containing protein 2	GO:0005634;GO:0006355;GO:0017025;GO:0140030;GO:0042393;GO:0072686;GO:0031248;GO:0004735;GO:0043966;GO:0070013;GO:0016021;GO:1903507;GO:2000113;GO:0010629;GO:0006561;GO:0055114
fb58aba46c4cbbd4a61a206965786f2b	26	J	2.6248388249018424	NecdevGasmat	Positive	Q3TUF7|YETS2_MOUSE YEATS domain-containing protein 2	GO:0005634;GO:0006355;GO:0017025;GO:0140030;GO:0042393;GO:0072686;GO:0031248;GO:0004735;GO:0043966;GO:0070013;GO:0016021;GO:1903507;GO:2000113;GO:0010629;GO:0006561;GO:0055114
4fc0d2401182763d49cabf1a05a9e492	26	J	2.9353707663182766	NecdevGasmat	Positive	Q5RBD3|RBMS3_PONAB RNA-binding motif, single-stranded-interacting protein 3	GO:1990904;GO:0003723;GO:0016021
ebee3bf9720549661d1b207e9eb10d2f	35	L	3.297885807444782	NecdevGasmat	Positive	Q3V384|LACE1_MOUSE Lactation elevated protein 1	GO:0005524;GO:0003341;GO:0005634;GO:0005737
37a6dbbbe3960168064965f095ce82ce	32	K	2.3032257000624465	NecdevGasmat	Positive	Q7KVW5|KCNN_DROME Small conductance calcium-activated potassium channel protein	NA
7e002ce64ea70cf2179fdaf2869c7c35	26	J	2.2334078180333155	NecdevGasmat	Positive	A5PJF6|HSDL1_BOVIN Inactive hydroxysteroid dehydrogenase-like protein 1	GO:0006702;GO:0047045;GO:0005783;GO:0061370;GO:0030539;GO:0031012;GO:0016021;GO:0004303;GO:0001968;GO:0005518;GO:0008201;GO:0055114;GO:0010811;GO:0030198
35fb98772ffc3920b49b7577cf3a0d36	26	J	17.007180848772762	NecdevGasmat	Positive	P16273|PRPX_HORVU Pathogen-related protein	GO:0030638
96e98b377bbf70db4b8d0db1a10db7ee	35	L	2.3076366738647707	NecdevGasmat	Positive	Q9DBN9|DDX59_MOUSE Probable ATP-dependent RNA helicase DDX59	GO:0005524;GO:0003676;GO:0003724
c840f60a3fa333dc3b7ffa27083cbd40	32	K	2.5286254492550295	NecdevGasmat	Positive	P45954|ACDSB_HUMAN Short/branched chain specific acyl-CoA dehydrogenase, mitochondrial	GO:0003995;GO:0055114;GO:0005739;GO:0050660;GO:0016021;GO:0016814;GO:0008270
81df19040364ad66689d4066c2569265	26	J	2.4995316345093888	NecdevGasmat	Positive	Q15542|TAF5_HUMAN Transcription initiation factor TFIID subunit 5	GO:0016251;GO:0033276;GO:0006367;GO:0005669;GO:0044212;GO:0042802;GO:0000790;GO:0015629
db2a3949461ecdc4c4765f39577376db	35	L	2.098743911851797	NecdevGasmat	Positive	Q9P4X3|UTP7_SCHPO Probable U3 small nucleolar RNA-associated protein 7	GO:0000462;GO:0032040;GO:0005730
ff4b3dea86fd8a4c83cc395e1836ebb2	N37	E	2.8998906060967036	NecdevGasmat	Positive	Q71M21|RH21B_XENLA Rho GTPase-activating protein 21-B	GO:0005543;GO:0007165
b3179dfa59d4b0c44f01301bfa2c88e4	35	L	2.02065353864856	NecdevGasmat	Positive	P08397|HEM3_HUMAN Porphobilinogen deaminase	GO:0004418;GO:0018160;GO:0033014;GO:0008168;GO:0003676;GO:0032259
0556f0cccb4f9be3f4e1d1f5fe5776fc	32	K	2.346253249439712	NecdevGasmat	Positive	Q9WUN2|TBK1_MOUSE Serine/threonine-protein kinase TBK1	GO:0004672;GO:0006468;GO:0005654;GO:0005524;GO:0005737;GO:0044565;GO:1904417;GO:0045359;GO:0060340;GO:0032727;GO:0051219;GO:0019903;GO:0042802;GO:0050830;GO:0003676;GO:0018210;GO:0043123;GO:0002218;GO:0018209;GO:0045087;GO:0045944;GO:0010629;GO:0044419
aaf9c5faaf2df0f249023cf51828214a	35	L	3.391378959355781	NecdevGasmat	Positive	B0JZ65|LRWD1_XENTR Leucine-rich repeat and WD repeat-containing protein 1	GO:0071169;GO:0031933;GO:0008327;GO:0005721;GO:0140034;GO:0005664;GO:0042393;GO:0000777;GO:0003682;GO:0006325;GO:0006260;GO:0005815;GO:0005737
fa81f02aa11d9723217eaa97c843d332	26	J	3.321099401467485	NecdevGasmat	Positive	Q4V8D9|LRC34_RAT Leucine-rich repeat-containing protein 34	GO:0030154;GO:0005730;GO:0005737
cea4905117b4558cd707bd86b1f4d20d	35	L	2.675296938115379	NecdevGasmat	Positive	P13051|UNG_HUMAN Uracil-DNA glycosylase {ECO:0000255|HAMAP-Rule:MF_03166}	GO:0004844;GO:0006284;GO:0005737;GO:0005634;GO:0008263;GO:0070734;GO:0044030;GO:0051568;GO:0045893
9d7896e033a72bc270e1c4accd3e889e	35	L	3.12309910466197	NecdevGasmat	Positive	Q8R0P8|ABHD8_MOUSE Protein ABHD8 {ECO:0000305}	GO:0016787
dc3fe52bf7a64e8e91511038925220a4	26	J	2.7472194380133828	NecdevGasmat	Positive	Q5SPB6|CHAC1_DANRE Glutathione-specific gamma-glutamylcyclotransferase 1 {ECO:0000250|UniProtKB:Q9BUX1}	GO:0061928;GO:0006751;GO:0005737;GO:0003839;GO:0016740
f852cf5efd10337995944fe784231d0f	9	H	2.973443078375011	NecdevGasmat	Positive	Q8HZY8|CC148_MACFA Coiled-coil domain-containing protein 148	GO:0003723
5c6b9727c2382153f482f66469b866a8	32	K	2.657151419242442	NecdevGasmat	Positive	Q8N0X2|SPG16_HUMAN Sperm-associated antigen 16 protein	GO:1990716;GO:0007288;GO:0019901;GO:0036126;GO:0005634;GO:0097231;GO:0051012;GO:0060294
db2392aed7000ab5396d31b072b6d81c	N37	E	3.000214320862217	NecdevGasmat	Positive	P08478|AMDA_XENLA Peptidyl-glycine alpha-amidating monooxygenase A	GO:0016829;GO:0006518;GO:0016020;GO:0005576;GO:0016715;GO:0140096;GO:0055114;GO:0046872;GO:0003676
db2392aed7000ab5396d31b072b6d81c	32	K	3.2199145530186737	NecdevGasmat	Positive	P08478|AMDA_XENLA Peptidyl-glycine alpha-amidating monooxygenase A	GO:0016829;GO:0006518;GO:0016020;GO:0005576;GO:0016715;GO:0140096;GO:0055114;GO:0046872;GO:0003676
3c5e9c1de5ca557f2062cac3b3731af8	26	J	2.9124469831356685	NecdevGasmat	Positive	Q5RC31|ETFA_PONAB Electron transfer flavoprotein subunit alpha, mitochondrial	GO:0005759;GO:0050660;GO:0022900;GO:0009055;GO:0031998;GO:0070584;GO:0009887;GO:0033539
d94e89e1e6517b46659d1c020f719ea7	26	J	2.1277911425799414	NecdevGasmat	Positive	Q5ZIL9|KBP_CHICK KIF1-binding protein homolog	GO:0006839;GO:0019894;GO:0005739;GO:0007275;GO:0005856;GO:0042578;GO:0030154;GO:0005524;GO:0016021;GO:1990535;GO:0003676;GO:0120039;GO:0000226
f81ff2afbda49f031de680ae38fb8930	32	K	6.059797540499741	NecdevGasmat	Positive	O54873|AIMP1_CRIGR Aminoacyl tRNA synthase complex-interacting multifunctional protein 1	GO:0000049;GO:0001937;GO:0017101;GO:0009986;GO:0005829;GO:0050900;GO:0042803;GO:0051020;GO:0005615;GO:0005783;GO:0007267;GO:0005794;GO:0004812;GO:0005634;GO:0016020;GO:0005125;GO:0070094;GO:0001525;GO:0006954;GO:0009611;GO:0006915;GO:0051607;GO:0006935;GO:0006418;GO:0044419;GO:0007165
a6bd4f3b83510c4a0ca0e36d26abac79	35	L	3.531804922753129	NecdevGasmat	Positive	Q8BHJ5|TBL1R_MOUSE F-box-like/WD repeat-containing protein TBL1XR1	GO:0034388;GO:0071427;GO:0030515;GO:0032040;GO:0051028;GO:0030490
c2827b2c7c6477c35e7fb694bc1fa9a9	32	K	2.9714154829354946	NecdevGasmat	Positive	Q9EPS3|GLCE_MOUSE D-glucuronyl C5-epimerase	GO:0047464;GO:0015012;GO:0005794;GO:0016021
701443dc063e1d584cb7e4999439c6d6	26	J	4.041708803254669	NecdevGasmat	Positive	Q9Y6Y0|NS1BP_HUMAN Influenza virus NS1A-binding protein	NA
805aa6dce22ef73cd706abe4719e5020	26	J	3.4219292137581245	NecdevGasmat	Positive	Q8UVC3|INVS_CHICK Inversin	GO:0010613;GO:0008290;GO:0043565;GO:2000812;GO:0005515;GO:0008361;GO:0030424;GO:0048471;GO:0005829;GO:0005634;GO:0030307;GO:0051092;GO:0021684;GO:0043403;GO:0021533;GO:0051247;GO:0006584;GO:0071260;GO:0010557;GO:0021953;GO:0051146;GO:0016202;GO:0006417
869794c735b75567b2f161023db50815	N37	E	4.010274350596355	NecdevGasmat	Positive	Q29RI9|MAT2B_BOVIN Methionine adenosyltransferase 2 subunit beta	GO:0006556;GO:0016740;GO:0005783;GO:0006730;GO:0006458
869794c735b75567b2f161023db50815	32	K	10.885340603366293	NecdevGasmat	Positive	Q29RI9|MAT2B_BOVIN Methionine adenosyltransferase 2 subunit beta	GO:0006556;GO:0016740;GO:0005783;GO:0006730;GO:0006458
90b718c30f07fbcca21668fb5461fb36	35	L	3.731802317749991	NecdevGasmat	Positive	Q6TCH7|PAQR3_HUMAN Progestin and adipoQ receptor family member 3	GO:0033137;GO:0005794;GO:0038023;GO:0034067;GO:0010977;GO:0005515;GO:0043407;GO:0016021;GO:0098588;GO:0000165
c6248ad58b87f91dd6f62415bd8c393d	32	K	7.475802527478624	NecdevGasmat	Positive	A8TX70|CO6A5_HUMAN Collagen alpha-5(VI) chain	NA
0532f6d15c7996048c0dbff5653d46a0	9	H	2.167091350915776	NecdevGasmat	Positive	P10394|POL4_DROME Retrovirus-related Pol polyprotein from transposon 412	GO:0003964;GO:0006278
041b87359afac50f9a843539b89bbc86	32	K	2.1035536061039384	NecdevGasmat	Positive	Q7ZXE9|TES_XENLA Testin	GO:0008270;GO:0015629;GO:0005737
caf63ce710c4b111c59a29aeac43e049	32	K	2.932327703723402	NecdevGasmat	Positive	Q5VZK9|CARL1_HUMAN F-actin-uncapping protein LRRC16A {ECO:0000305}	NA
badac2fa012c1fa69546f8c98ef73be9	35	L	2.53436526878447	NecdevGasmat	Positive	Q9NWZ5|UCKL1_HUMAN Uridine-cytidine kinase-like 1	GO:0004849;GO:0006222;GO:0016021;GO:0016757;GO:0005524;GO:0009116;GO:0016310
e2e083241801f8eaa0ac54e74b5e2f85	32	K	2.004419581867607	NecdevGasmat	Positive	Q9CPV7|ZDHC6_MOUSE Palmitoyltransferase ZDHHC6	GO:0016409;GO:0018345;GO:0005783;GO:0019707;GO:0005789;GO:0016021;GO:0018231;GO:1990380;GO:0004843;GO:0005794;GO:0061608;GO:0006612;GO:0000123;GO:0046872;GO:0015095;GO:0003676;GO:0071108;GO:0006606;GO:0016573;GO:1903830
8272de39b8d82d6d31dd2fce387881c1	35	L	3.2974453879676298	NecdevGasmat	Positive	P81799|NAGK_RAT N-acetyl-D-glucosamine kinase	GO:0045127;GO:0046835
98d88f1fa6697a89e9ed6d42cf865644	32	K	2.268226256874781	NecdevGasmat	Positive	Q6A039|TBC12_MOUSE TBC1 domain family member 12	GO:0071955;GO:0005776;GO:0019901;GO:2000785;GO:0055037;GO:0017137;GO:0005096;GO:0005794;GO:0005654;GO:0005829;GO:0010507;GO:0016021;GO:0090630;GO:0006886;GO:1902017;GO:0006914
8d97f46d596b2fd2d0b72eaad1afadce	35	L	3.0546939681769634	NecdevGasmat	Positive	A7SKJ3|DPH2_NEMVE Diphthamide biosynthesis protein 2	GO:0017182;GO:0016740;GO:0005737;GO:1900247;GO:0016021;GO:0031227;GO:0044249;GO:0097502
85288537ca3527cd49b31b1f3d494cfa	35	L	2.149697058291467	NecdevGasmat	Positive	Q09299|YQOA_CAEEL Putative RNA-binding protein EEED8.10	NA
012f2634b8de08df7ceba1c99d34cc8c	26	J	2.2873544169496154	NecdevGasmat	Positive	Q9QZ67|PPM1D_MOUSE Protein phosphatase 1D	GO:0004722;GO:0006470;GO:0005829;GO:0005634;GO:0043169;GO:0051019;GO:0030330;GO:0000086;GO:0006342;GO:0009617;GO:0006306;GO:0044419
5e2534f9b1f532b3602642f975dd3054	35	L	3.9714803594933343	NecdevGasmat	Positive	Q944S1|RH22_ARATH DEAD-box ATP-dependent RNA helicase 22	NA
bb4d92624e2e0aecbf2de6a49783ec0a	26	J	11.653344877577316	NecdevGasmat	Positive	F1RAX8|COQ6_DANRE Ubiquinone biosynthesis monooxygenase COQ6, mitochondrial {ECO:0000255|HAMAP-Rule:MF_03193}	GO:0016709;GO:0006744;GO:0005739;GO:0071949;GO:0055114
9554eba8b9431ce3dc71daaa21572bd5	26	J	2.2197590937481104	NecdevGasmat	Positive	Q8CC12|CDAN1_MOUSE Codanin-1	NA
ab5348d28271c5b39749406b1f0677f8	32	K	2.1568342375424034	NecdevGasmat	Positive	Q9Y3D6|FIS1_HUMAN Mitochondrial fission 1 protein	GO:0000266;GO:0005741;GO:0055088;GO:0016021
955397b6a22bd5895bd18a1f1fbe6c06	32	K	13.671701489366471	NecdevGasmat	Positive	Q9Y272|RASD1_HUMAN Dexamethasone-induced Ras-related protein 1	NA
263ad7abae0d763f6ce98178f2f7bb66	26	J	7.2294208393679344	NecdevGasmat	Positive	Q86WI1|PKHL1_HUMAN Fibrocystin-L	GO:0017154;GO:0071526;GO:0016021
2f4fd48ab64a2843f3726c9764ac833b	9	H	3.968468928513648	NecdevGasmat	Positive	Q640B4|MUS81_XENTR Crossover junction endonuclease MUS81	GO:0004518;GO:0090305;GO:0048476;GO:0003677;GO:0005634;GO:0016021;GO:0031573;GO:0000712;GO:0000727;GO:0004930;GO:0140097;GO:0046872;GO:0007186;GO:0033687;GO:0072429;GO:0006308;GO:0010520;GO:0033314;GO:0031297
2f4fd48ab64a2843f3726c9764ac833b	26	J	3.0796546348806406	NecdevGasmat	Positive	Q640B4|MUS81_XENTR Crossover junction endonuclease MUS81	GO:0004518;GO:0090305;GO:0048476;GO:0003677;GO:0005634;GO:0016021;GO:0031573;GO:0000712;GO:0000727;GO:0004930;GO:0140097;GO:0046872;GO:0007186;GO:0033687;GO:0072429;GO:0006308;GO:0010520;GO:0033314;GO:0031297
e39a75235d8b0c32d449236a25e78566	26	J	2.952288120808155	NecdevGasmat	Positive	Q4V920|PACN1_DANRE Protein kinase C and casein kinase substrate in neurons protein 1	GO:0097320;GO:0016301;GO:0005768;GO:0048666;GO:0005543;GO:0005856;GO:0008092;GO:0005886;GO:0007010;GO:0030029;GO:0097435;GO:0016310;GO:0042491;GO:0042472;GO:0002066;GO:0120036;GO:0000902;GO:0030100;GO:0070836;GO:0014028;GO:0060034;GO:1900006;GO:0032990
662973657176e922af9f4cdfd0963a7e	35	L	2.501560167935324	NecdevGasmat	Positive	Q9D6T1|TBE_MOUSE Tubulin epsilon chain	GO:0005874;GO:0007017;GO:0003924;GO:0005525;GO:0000278;GO:0007010;GO:0006388;GO:0005737;GO:0005815;GO:0030154;GO:0072669;GO:0022402;GO:0005634;GO:0005200;GO:0005515;GO:0003677
8ed09561c847445624bda78a1d40f248	35	L	2.034485173530329	NecdevGasmat	Positive	O43818|U3IP2_HUMAN U3 small nucleolar RNA-interacting protein 2	GO:0034511;GO:0006364;GO:0031428;GO:0005515;GO:0032040;GO:0005654;GO:0016021
c5e3bd57cc6c34c4c5394499da86962b	N37	E	2.607036156647301	NecdevGasmat	Positive	A8WG88|TMX2A_DANRE Thioredoxin-related transmembrane protein 2-A {ECO:0000312|ZFIN:ZDB-GENE-050208-95}	GO:0045454;GO:0005623;GO:0016021
c5e3bd57cc6c34c4c5394499da86962b	32	K	5.17652545951975	NecdevGasmat	Positive	A8WG88|TMX2A_DANRE Thioredoxin-related transmembrane protein 2-A {ECO:0000312|ZFIN:ZDB-GENE-050208-95}	GO:0045454;GO:0005623;GO:0016021
b0356d9d894ee4a7c1156bec23afc028	N37	E	3.3452051137352625	NecdevGasmat	Positive	P52624|UPP1_MOUSE Uridine phosphorylase 1	GO:0004850;GO:0009166;GO:0005737;GO:0005654;GO:0009116;GO:0044206;GO:0034656;GO:1901658;GO:0072529
b0356d9d894ee4a7c1156bec23afc028	32	K	6.154078703977394	NecdevGasmat	Positive	P52624|UPP1_MOUSE Uridine phosphorylase 1	GO:0004850;GO:0009166;GO:0005737;GO:0005654;GO:0009116;GO:0044206;GO:0034656;GO:1901658;GO:0072529
a74879d6f09c4336a3a37559e1999fe6	35	L	2.3737517525604606	NecdevGasmat	Positive	O15541|R113A_HUMAN RING finger protein 113A	GO:0046872;GO:0005684;GO:0018276;GO:0034247;GO:0070100;GO:0071011;GO:0061630;GO:0005654;GO:0008061;GO:0005576;GO:0000398
69ee14d4f13fe2b7dfaaa598f949c235	35	L	2.3437610475751427	NecdevGasmat	Positive	Q03426|KIME_HUMAN Mevalonate kinase	GO:0004496;GO:0019287;GO:0005737;GO:0016126;GO:0005524;GO:0005840;GO:0016021;GO:0005534;GO:0004335;GO:0000287;GO:0016310;GO:1902653;GO:0008203;GO:0010142;GO:0006012;GO:0008204;GO:0044108;GO:0016129;GO:0097384;GO:0044262
49ac29faf86ddf9ea44a677a32582827	35	L	2.5444526429260446	NecdevGasmat	Positive	Q8C2L6|T161B_MOUSE Transmembrane protein 161B	GO:0016021
a464225c8d418f701010a7e73ae15d7a	26	J	12.030986979001819	NecdevGasmat	Positive	O95980|RECK_HUMAN Reversion-inducing cysteine-rich protein with Kazal motifs	GO:1904684;GO:0008191;GO:0016021
0314316b5070a15c1658d3295f0d095f	26	J	5.174835053769162	NecdevGasmat	Positive	F1MT22|LGR5_BOVIN Leucine-rich repeat-containing G-protein coupled receptor 5	NA
4c831fed3b4ac4a0d79f623a7d5ba168	35	L	2.8660437481992282	NecdevGasmat	Positive	Q3TV65|MPND_MOUSE MPN domain-containing protein	GO:0008180;GO:0004222;GO:0006508;GO:0016514;GO:0019783;GO:0070647;GO:0016570;GO:0101005;GO:0003723;GO:0005737
026503b713c373be92ebd5844e8125b1	N37	E	3.1300172249774807	NecdevGasmat	Positive	A0JM12|MEG10_XENTR Multiple epidermal growth factor-like domains protein 10	NA
026503b713c373be92ebd5844e8125b1	32	K	2.2763325873308053	NecdevGasmat	Positive	A0JM12|MEG10_XENTR Multiple epidermal growth factor-like domains protein 10	NA
6b1356af3a387b8a4c92cf54b0318f17	35	L	2.431405720849984	NecdevGasmat	Positive	Q8AVP1|RPF1_XENLA Ribosome production factor 1	GO:0005730;GO:0000460;GO:0003723;GO:0000470;GO:0030687;GO:0005515;GO:0016021
6d6a7e363b02aeb473b42e003a5de148	35	L	3.5604740977053004	NecdevGasmat	Positive	Q16342|PDCD2_HUMAN Programmed cell death protein 2	GO:0060218;GO:0005737;GO:0046872;GO:0030218;GO:0005634;GO:0019899;GO:0003677;GO:0007088;GO:0016021;GO:1902035;GO:1901532;GO:0006919;GO:0006915
40a0c92e9dfa0d26f5cf4310f3e88a06	26	J	2.573767961106799	NecdevGasmat	Positive	O93479|ORC4_XENLA Origin recognition complex subunit 4	GO:0000808;GO:0006260;GO:0003677;GO:0005634;GO:1901407;GO:0000166;GO:0006259;GO:0000781;GO:0043167;GO:0070013;GO:0008144;GO:0097367;GO:0005829;GO:0005663;GO:0033170;GO:0000785;GO:0036387;GO:0005840;GO:0005347;GO:0016021;GO:0003700;GO:1902597;GO:0003735;GO:0071103;GO:0006974;GO:0015867;GO:1903047;GO:0006412;GO:0055085
ceda6c53bfd5acb4d9e8569e5852cef3	35	L	2.757702624866139	NecdevGasmat	Positive	Q9UJX6|ANC2_HUMAN Anaphase-promoting complex subunit 2	GO:0031625;GO:0006511;GO:0005680;GO:0005829;GO:0045842;GO:0010498;GO:0007049;GO:0051301
fd70a057e4ccfea5d086d7239c9c4c2e	35	L	2.206989820724536	NecdevGasmat	Positive	Q9P2T1|GMPR2_HUMAN GMP reductase 2 {ECO:0000255|HAMAP-Rule:MF_03195}	GO:0003920;GO:1902560;GO:0006144;GO:0006163;GO:0046872;GO:0005829;GO:0003938;GO:0055114;GO:0005549;GO:0004984;GO:0015949;GO:0009259;GO:0072522;GO:0050911;GO:0009165;GO:0007186
7eb102187eb66bfb8962fb994a0b011b	26	J	2.841879515436376	NecdevGasmat	Positive	Q8C1A5|THOP1_MOUSE Thimet oligopeptidase	GO:0004222;GO:0006508;GO:0005758;GO:0046872;GO:0006518;GO:0000209;GO:0042277;GO:0005515;GO:0005829;GO:0016021
5f2f15df9471bd52072bf6f4f906d10d	35	L	3.682091829128439	NecdevGasmat	Positive	O09174|AMACR_MOUSE Alpha-methylacyl-CoA racemase	GO:0008410;GO:0008206;GO:0042579;GO:0005739;GO:0008111;GO:0005732;GO:0005681;GO:0000387;GO:0005886;GO:0016021
4f07224353821babacb1594bb7fd9fb4	N37	E	2.0013086269787124	NecdevGasmat	Positive	D3ZKD3|ALKB5_RAT RNA demethylase ALKBH5	GO:0035515;GO:0035553;GO:0006397
4f07224353821babacb1594bb7fd9fb4	35	L	3.2942753237157936	NecdevGasmat	Positive	D3ZKD3|ALKB5_RAT RNA demethylase ALKBH5	GO:0035515;GO:0035553;GO:0006397
77151c35e984a9a0e7d5f5e1a5424eb3	35	L	2.35496546299126	NecdevGasmat	Positive	B4JDU5|KRR1_DROGR KRR1 small subunit processome component homolog {ECO:0000250|UniProtKB:Q9VPU8}	GO:0005730;GO:0006364;GO:0003723;GO:0016787;GO:0032040;GO:0030688;GO:0005654;GO:0016021;GO:0042274;GO:0090502;GO:0007275
ae5314533760f4ef6e5fbeaa7ccf3cea	26	J	15.217677210963167	NecdevGasmat	Positive	Q6P6T4|EMAL2_RAT Echinoderm microtubule-associated protein-like 2	NA
b0ae67eebc6816a35bf0e941a66a2225	26	J	8.307748862651955	NecdevGasmat	Positive	A1L1K1|PRR5L_RAT Proline-rich protein 5-like	NA
ec7c3385775a6c279695a93fc348e9cd	32	K	5.608725694288626	NecdevGasmat	Positive	O77792|UCP3_BOVIN Mitochondrial uncoupling protein 3	GO:0006839;GO:0017077;GO:0031966;GO:0000303;GO:0015075;GO:0005515;GO:0015318;GO:0006631;GO:1902600;GO:0005346;GO:0016021;GO:0000295;GO:0019866;GO:1990845;GO:0009409;GO:0033993;GO:0071310;GO:0071229;GO:0014823;GO:0007584;GO:0032868;GO:0001666;GO:0007568;GO:1901701;GO:0014070;GO:0071495;GO:0007585;GO:0015867
7464d377b0223fc6a6f5d3d89107983f	26	J	2.3863741880344063	NecdevGasmat	Positive	Q68FF0|K1841_MOUSE Uncharacterized protein KIAA1841	GO:0016021
1aa0bb89b0ee16809d4fde0cdc5fda0e	26	J	3.1435297070584887	NecdevGasmat	Positive	Q05A36|MEX3C_MOUSE RNA-binding E3 ubiquitin-protein ligase MEX3C	GO:0003723;GO:0005654;GO:0046777;GO:0005829;GO:0005509;GO:0000932
80346e1e2fb85ba715b33b625e466549	26	J	2.0678343250430125	NecdevGasmat	Positive	P24898|JUNB_RAT Transcription factor jun-B	GO:0003700;GO:0006355;GO:0005634;GO:0003677;GO:0003713;GO:0005667;GO:0000785;GO:0070013;GO:0001945;GO:0001067;GO:0008134;GO:0051726;GO:0031101;GO:0060047;GO:0051591;GO:0009612;GO:0032496;GO:0045597;GO:0034097;GO:0042127;GO:0032870;GO:0009314;GO:0042493;GO:1903508;GO:1903507;GO:0010628;GO:2000113;GO:0010629;GO:0044419
411827f29169b704c943fbc4047a7b4b	N37	E	2.1998130535520053	NecdevGasmat	Positive	Q28IT1|ERLEC_XENTR Endoplasmic reticulum lectin 1	GO:0030246
411827f29169b704c943fbc4047a7b4b	32	K	3.231575804434552	NecdevGasmat	Positive	Q28IT1|ERLEC_XENTR Endoplasmic reticulum lectin 1	GO:0030246
b5e0564724ea36fc4df8f69a6881404f	35	L	2.7551172409842692	NecdevGasmat	Positive	Q8C1A9|ABD18_MOUSE Protein ABHD18 {ECO:0000305}	GO:0016021
0b20e5f2233781df1db0f314b98ec3b8	26	J	2.064044535511149	NecdevGasmat	Positive	Q99J39|DCMC_MOUSE Malonyl-CoA decarboxylase, mitochondrial	GO:0050080;GO:0006633
b637b21bcbcc66a32965e06962a652aa	N37	E	2.298014288748508	NecdevGasmat	Positive	Q9NRH2|SNRK_HUMAN SNF-related serine/threonine-protein kinase	GO:0004672;GO:0006468;GO:0005634;GO:0005737;GO:0005524;GO:0016021;GO:0060217;GO:0035556
b637b21bcbcc66a32965e06962a652aa	35	L	3.210888833828935	NecdevGasmat	Positive	Q9NRH2|SNRK_HUMAN SNF-related serine/threonine-protein kinase	GO:0004672;GO:0006468;GO:0005634;GO:0005737;GO:0005524;GO:0016021;GO:0060217;GO:0035556
a776d64829e14d09d3c713b988e4824e	32	K	2.4695473223349733	NecdevGasmat	Positive	Q8T773|MDH1B_BRAFL Putative malate dehydrogenase 1B	GO:0006108;GO:0016615;GO:0005623;GO:0005829;GO:0016616;GO:0006099;GO:0016021;GO:0005975;GO:0015035;GO:0009055;GO:0016746;GO:0046872;GO:0006734;GO:0006107;GO:0045454;GO:0022900;GO:0035556
7cdc74c023c1962369b02341dd21d870	35	L	2.651295997344374	NecdevGasmat	Positive	A7RHG8|WDR12_NEMVE Ribosome biogenesis protein WDR12 homolog {ECO:0000255|HAMAP-Rule:MF_03029}	GO:0000460;GO:0030687;GO:0043021;GO:0000463;GO:0005730;GO:0005654;GO:0005515;GO:0004643;GO:0003937;GO:0015267;GO:0030686;GO:0003712;GO:0000775;GO:0007219;GO:0009506;GO:0051726;GO:0031248;GO:1905368;GO:0016021;GO:0008283;GO:0000278;GO:0006164;GO:0055085;GO:0016573;GO:0000122;GO:0045944
22f25323a1b233dcc6220701fa384897	32	K	3.0451620439234035	NecdevGasmat	Positive	P29540|T2EB_XENLA General transcription factor IIE subunit 2	GO:0005673;GO:0006367;GO:0003677;GO:0003743;GO:0045944;GO:0006413
8869fc3973726601da23e63c41a1a312	35	L	2.1801038450030874	NecdevGasmat	Positive	Q9UBR1|BUP1_HUMAN Beta-ureidopropionase	GO:0033396;GO:0003837;GO:0042803;GO:0051289;GO:0046135
690777bfb63d86dd8aae0a7d71b18d44	26	J	3.012523709845153	NecdevGasmat	Positive	Q7ZVJ6|QTRT2_DANRE Queuine tRNA-ribosyltransferase accessory subunit 2 {ECO:0000255|HAMAP-Rule:MF_03043}	GO:0008479;GO:0101030;GO:0005741;GO:0046872;GO:0046982;GO:0042803;GO:0032991;GO:0008616
7944318cbd1f05a3e244f91175952ba6	26	J	2.1273150149780413	NecdevGasmat	Positive	Q8TBZ3|WDR20_HUMAN WD repeat-containing protein 20	GO:0003676
4c6c52cc0097602fbaa9357d4e488f2c	35	L	3.6362528228321986	NecdevGasmat	Positive	Q71RP1|HPSE_RAT Heparanase	NA
c5bda6b5d6fc6a2079e0de1b79972a47	32	K	4.9709873575498476	NecdevGasmat	Positive	Q99PD6|TGFI1_RAT Transforming growth factor beta-1-induced transcript 1 protein	NA
c5bda6b5d6fc6a2079e0de1b79972a47	35	L	2.565167930210495	NecdevGasmat	Positive	Q99PD6|TGFI1_RAT Transforming growth factor beta-1-induced transcript 1 protein	NA
c5bda6b5d6fc6a2079e0de1b79972a47	35	L	6.363798779709323	NecdevGasmat	Positive	Q99PD6|TGFI1_RAT Transforming growth factor beta-1-induced transcript 1 protein	NA
6d8c4e08cad013a9547a450dbce1ab7c	N37	E	3.581594843105367	NecdevGasmat	Positive	O15084|ANR28_HUMAN Serine/threonine-protein phosphatase 6 regulatory ankyrin repeat subunit A	NA
6d8c4e08cad013a9547a450dbce1ab7c	32	K	2.604348669972017	NecdevGasmat	Positive	O15084|ANR28_HUMAN Serine/threonine-protein phosphatase 6 regulatory ankyrin repeat subunit A	NA
396367c51d98554e729f6b61b30bb402	35	L	3.2287278438957334	NecdevGasmat	Positive	Q8CHJ1|PIGU_RAT Phosphatidylinositol glycan anchor biosynthesis class U protein	GO:0016255;GO:0042765;GO:0003923;GO:0034235;GO:0005886;GO:0050976;GO:0034394;GO:0046425
c93ff822d07c46fddd93e134045e8697	32	K	3.3707964604710052	NecdevGasmat	Positive	Q4UMH6|Y381_RICFE Putative ankyrin repeat protein RF_0381	NA
fafa747d672490840d4c47625d0b273c	35	L	4.259220515654811	NecdevGasmat	Positive	Q5HZL1|ERI2_XENLA ERI1 exoribonuclease 2	GO:0008270;GO:0090503;GO:0005730;GO:0006259;GO:0003676;GO:0008310;GO:0000175;GO:0005737;GO:0016021;GO:0031125;GO:0000469;GO:0000466;GO:0034655;GO:0044265
25a0032afe798b90a1769825d48fe36f	26	J	2.3957795043200827	NecdevGasmat	Positive	Q96DH6|MSI2H_HUMAN RNA-binding protein Musashi homolog 2	GO:0003723
cfe2e791947fbe80d8cedf1dfecc211a	26	J	2.5856670522052867	NecdevGasmat	Positive	Q922Q5|S35B3_MOUSE Adenosine 3'-phospho 5'-phosphosulfate transporter 2	GO:0055085;GO:0046964;GO:0030173;GO:0030176;GO:0046963
cfe2e791947fbe80d8cedf1dfecc211a	32	K	2.3170558723807053	NecdevGasmat	Positive	Q922Q5|S35B3_MOUSE Adenosine 3'-phospho 5'-phosphosulfate transporter 2	GO:0055085;GO:0046964;GO:0030173;GO:0030176;GO:0046963
f94c293b953728d42b84271432aeff3f	35	L	10.822569119119184	NecdevGasmat	Positive	Q20191|NAS13_CAEEL Zinc metalloproteinase nas-13	GO:0004222;GO:0006508;GO:0016020;GO:0005615;GO:0008270;GO:0018996;GO:0048251;GO:0006032;GO:0005509;GO:0004568;GO:0030246;GO:0016998
e5e2a0db3a3c2a020e99adee1b765802	26	J	2.867449835007931	NecdevGasmat	Positive	Q8K4K3|TRIB2_MOUSE Tribbles homolog 2	GO:0004672;GO:0006468;GO:0005634;GO:0045081;GO:0005524;GO:0005856;GO:0070013;GO:0032436;GO:0005737;GO:0045599;GO:0055106;GO:0031625;GO:0008134;GO:0031434;GO:0003714;GO:0004860;GO:0050790;GO:0043408;GO:0001933;GO:0001947;GO:0044092;GO:1903507;GO:0001889;GO:0010827;GO:0032092;GO:0045717;GO:0032869;GO:0031398
1da1c6d5909a1f5e6dee18c328dd1ed7	32	K	2.1095262641573327	NecdevGasmat	Positive	Q8N6S4|AN13C_HUMAN Ankyrin repeat domain-containing protein 13C	GO:0010869;GO:0048471;GO:0005102;GO:0006621;GO:0005783;GO:0003723;GO:2000209;GO:0005789;GO:0016021
aacca0943564f86d4aada63dc44d6b38	N37	E	2.5791296891346716	NecdevGasmat	Positive	Q86WZ0|HEAT4_HUMAN HEAT repeat-containing protein 4	NA
aacca0943564f86d4aada63dc44d6b38	35	L	4.751433804076902	NecdevGasmat	Positive	Q86WZ0|HEAT4_HUMAN HEAT repeat-containing protein 4	NA
d5a3f143d34b69cb44248bf7d6876e6b	N37	E	5.653817848288061	NecdevGasmat	Positive	Q14517|FAT1_HUMAN Protocadherin Fat 1	NA
d5a3f143d34b69cb44248bf7d6876e6b	32	K	8.914771996219317	NecdevGasmat	Positive	Q14517|FAT1_HUMAN Protocadherin Fat 1	NA
8328bc697cbf1c9922ab892f7ae3fca1	26	J	4.135846474311601	NecdevGasmat	Positive	Q5ZJA3|CDR2_CHICK Cerebellar degeneration-related protein 2	GO:0004672;GO:0006468
ad1bf71d7ff402aab16eec66d0838307	32	K	3.6992718002591825	NecdevGasmat	Positive	O43292|GPAA1_HUMAN Glycosylphosphatidylinositol anchor attachment 1 protein	GO:0042765;GO:0034235;GO:0065003;GO:0016255;GO:0003923
a05f28ed7ccebbc7eace7c0551856cc7	35	L	6.735972435101661	NecdevGasmat	Positive	Q08BY0|NDUF7_DANRE Protein arginine methyltransferase NDUFAF7, mitochondrial {ECO:0000250|UniProtKB:Q7L592}	GO:0035243;GO:0019918;GO:0005739;GO:0005615;GO:0019899;GO:0070013;GO:0032981;GO:0008270;GO:0016021;GO:0043009
2747ff134d35211fe9b3de088e14955b	26	J	7.808738520392379	NecdevGasmat	Positive	P49337|WNT4_CHICK Protein Wnt-4	NA
86fd0e122630c350b48473a3274240f8	9	H	2.2166602959335373	NecdevGasmat	Positive	Q6ZWH5|NEK10_HUMAN Serine/threonine-protein kinase Nek10	GO:0004672;GO:0006468;GO:1902911;GO:0016021;GO:0005524;GO:1902749;GO:0043406;GO:0005452;GO:0046872;GO:0031954;GO:0070372;GO:0015698;GO:0098656
a44a088022fbf0c282fba25fe77b73f4	N37	E	3.65499118302439	NecdevGasmat	Positive	A0JMP0|ATHL1_DANRE Acid trehalase-like protein 1	GO:0005975;GO:0003824;GO:0030246;GO:0000287
a44a088022fbf0c282fba25fe77b73f4	35	L	4.407568732613254	NecdevGasmat	Positive	A0JMP0|ATHL1_DANRE Acid trehalase-like protein 1	GO:0005975;GO:0003824;GO:0030246;GO:0000287
2135f0d61e5037d80da336876d744fe0	35	L	4.554033907447994	NecdevGasmat	Positive	B1H369|HDAC8_XENTR Histone deacetylase 8	GO:0004407;GO:0016575;GO:0005634;GO:0017053;GO:0072686;GO:0034979;GO:0051059;GO:0003714;GO:0005794;GO:0042826;GO:0030332;GO:0070013;GO:0071498;GO:0005829;GO:0046329;GO:0046872;GO:0042307;GO:1902494;GO:0003682;GO:0005886;GO:0070491;GO:0043565;GO:0000785;GO:0032008;GO:0016021;GO:0051225;GO:0045944;GO:0031647;GO:0000122;GO:0001934;GO:0032922;GO:0042752;GO:0031398;GO:0010832;GO:0120162;GO:0019216;GO:…
77e2a02bb780894fb5b71f1db2a95017	26	J	2.475553682518572	NecdevGasmat	Positive	P0CF52|KDM7B_DANRE Lysine-specific demethylase 7B	GO:0005634;GO:0046872;GO:0032259;GO:0070544;GO:0008168;GO:0035574;GO:0033169;GO:0071557;GO:0051864;GO:0035575;GO:0070013;GO:0007420;GO:0032454;GO:0071558;GO:0043232;GO:0005737;GO:0060319;GO:0035064;GO:0003872;GO:0003682;GO:0048703;GO:0043523;GO:0005524;GO:0003677;GO:0061188;GO:0045943;GO:0000082;GO:0006002;GO:0061615;GO:0055114
d663da80f83fb5ee755bcf2dbd458603	32	K	2.2015546814085125	NecdevGasmat	Positive	Q92834|RPGR_HUMAN X-linked retinitis pigmentosa GTPase regulator	GO:0001750;GO:0060271;GO:0005085;GO:0007601;GO:0005813;GO:0003723;GO:0005794;GO:0099111;GO:0036126;GO:0042462;GO:0036064;GO:0120206;GO:0060042;GO:0005576;GO:0030705;GO:0031503;GO:0071482;GO:0006886;GO:0006858;GO:0003407;GO:0003341;GO:0007368;GO:0048646
3d9640be47d67667d391471952abe0f0	35	L	2.8148838419529554	NecdevGasmat	Positive	Q2KJ44|PTPA_BOVIN Serine/threonine-protein phosphatase 2A activator	GO:0019211;GO:0043085;GO:0000159;GO:0000413;GO:0003755;GO:0005737;GO:0034704;GO:0005654;GO:0051721;GO:0019888;GO:0035307;GO:0042803;GO:0043666;GO:0005102;GO:0016887;GO:0035308;GO:0010923;GO:0043065;GO:0070062;GO:0005524;GO:0007052
4382bfafb6328b34733d1c8020938d47	35	L	3.3263649190333155	NecdevGasmat	Positive	A2RRS8|CEP78_XENTR Centrosomal protein of 78 kDa	GO:0036064;GO:0044782;GO:0005813;GO:0007186;GO:0005814;GO:0005737
4382bfafb6328b34733d1c8020938d47	26	J	2.38201736136757	NecdevGasmat	Positive	A2RRS8|CEP78_XENTR Centrosomal protein of 78 kDa	GO:0036064;GO:0044782;GO:0005813;GO:0007186;GO:0005814;GO:0005737
4fab2193bb7c7004a3041d681c053b20	26	J	2.0371730447970773	NecdevGasmat	Positive	Q9Y535|RPC8_HUMAN DNA-directed RNA polymerase III subunit RPC8	GO:0003899;GO:0006351;GO:0005666;GO:0005813;GO:0003677;GO:0005654;GO:0003735;GO:0005829;GO:0005840;GO:0061484;GO:0016021;GO:0045087;GO:0051607;GO:0044419;GO:0032481;GO:0006412
ae5710a078df14bde869dd07ee14f92c	26	J	2.922535524424196	NecdevGasmat	Positive	Q1JPG0|MIGA2_BOVIN Mitoguardin 2 {ECO:0000250|UniProtKB:Q7L4E1}	GO:0008053
124d717bf51667bfa7672a8d16db3f62	N37	E	2.0284242825358643	NecdevGasmat	Positive	Q8NEZ2|VP37A_HUMAN Vacuolar protein sorting-associated protein 37A	GO:0000813;GO:0032509;GO:0015031
124d717bf51667bfa7672a8d16db3f62	35	L	3.4228598943639565	NecdevGasmat	Positive	Q8NEZ2|VP37A_HUMAN Vacuolar protein sorting-associated protein 37A	GO:0000813;GO:0032509;GO:0015031
9644f837c4b5411c28b4f1e8ef17c7ba	32	K	4.036820451766321	NecdevGasmat	Positive	Q14642|I5P1_HUMAN Type I inositol 1,4,5-trisphosphate 5-phosphatase	GO:0004445;GO:0046856;GO:0003676;GO:0048016;GO:0046855;GO:0015074
edbd433562012ded83a587f408db25e1	32	K	2.4695933432956774	NecdevGasmat	Positive	Q497Q6|F228B_MOUSE Protein FAM228B	NA
76cba3d464f7f0d39a30d839fad84196	35	L	2.4513470835899773	NecdevGasmat	Positive	Q6DC53|CTU2_DANRE Cytoplasmic tRNA 2-thiolation protein 2 {ECO:0000255|HAMAP-Rule:MF_03054}	GO:0032447;GO:0000049;GO:0005737;GO:0034227;GO:0016779;GO:0002098;GO:0000159;GO:0005634;GO:0016783;GO:0072542;GO:0005524;GO:0031952;GO:0043666;GO:0006470;GO:0035556
009bf8289fe4f71add70b4a0eef551de	35	L	4.7454666194117	NecdevGasmat	Positive	A6NE52|WDR97_HUMAN WD repeat-containing protein 97 {ECO:0000312|HGNC:HGNC:26959}	GO:0004672;GO:0006468;GO:0016021;GO:0005524
ecf75fa0107fb5336e1eb896b52e397c	35	L	6.362145305405587	NecdevGasmat	Positive	Q66IF1|REEP6_DANRE Receptor expression-enhancing protein 6	NA
174391d67760b63e5360c8fa04b088cd	26	J	3.5715071912421252	NecdevGasmat	Positive	C8YR32|LOXH1_MOUSE Lipoxygenase homology domain-containing protein 1	NA
a7a417592fcfa91996ba298ca2a8d6b2	32	K	3.087382432298575	NecdevGasmat	Positive	Q8WY54|PPM1E_HUMAN Protein phosphatase 1E	GO:0004724;GO:0006469;GO:0005829;GO:0005634;GO:0016301;GO:0006470;GO:0016310
e2f30b183e1d8db8ca0ed0f90e7a9697	35	L	2.7895674913063853	NecdevGasmat	Positive	Q9Y2M2|SSUH2_HUMAN Protein SSUH2 homolog	GO:0031072;GO:0051082
a784b31d5a50a1bbc2a842ba8b52d2ec	35	L	5.613377376111443	NecdevGasmat	Positive	Q9WUK5|INHBC_RAT Inhibin beta C chain	GO:0008083;GO:0005576;GO:0007165
de9dfaa1d56616b83fccd124fb552404	32	K	9.041457797302765	NecdevGasmat	Positive	Q6PBF6|GAMT_XENTR Guanidinoacetate N-methyltransferase	GO:0030731;GO:0006601;GO:0005634;GO:0005737;GO:0032259;GO:0016021;GO:0040014;GO:0007283;GO:0009887;GO:0006936
590befd610477e464a826e9842374b31	35	L	2.2449586757901168	NecdevGasmat	Positive	Q14166|TTL12_HUMAN Tubulin--tyrosine ligase-like protein 12	NA
89a6aa01957e1559cf2102600e666fd5	9	H	2.2602311670666215	NecdevGasmat	Positive	G3V9D0|PGLT1_RAT Protein O-glucosyltransferase 1	GO:0035252;GO:0045747;GO:0005788;GO:0048318;GO:0018242;GO:0035251;GO:0048339;GO:0005829;GO:0010470;GO:0001756;GO:0060537;GO:0016021;GO:0072358;GO:0007369
79e563f2ae5b2d3961f5c88d91f434c5	35	L	2.1966047005681277	NecdevGasmat	Positive	Q7TPD6|RAVR2_MOUSE Ribonucleoprotein PTB-binding 2	NA
040573b533431c29cfab738ca5d918c6	35	L	2.6159925492601883	NecdevGasmat	Positive	A7MAZ4|TAF8_BOVIN Transcription initiation factor TFIID subunit 8	GO:0005669;GO:0046982;GO:0006413;GO:0003743
6429c41823541ad4b7044b0db16bc02d	9	H	2.0286616774249233	NecdevGasmat	Positive	Q8JFV8|VAT1_DANRE Synaptic vesicle membrane protein VAT-1 homolog	GO:0016491;GO:0055114;GO:0008270
1d9f311291c18f8bf60267e0bb61bef9	32	K	5.136220983805659	NecdevGasmat	Positive	B1ATG9|TIKI2_MOUSE Metalloprotease TIKI2	NA
bbee56da904f296b51d0d4bd6aaae649	32	K	5.221439810423035	NecdevGasmat	Positive	Q9JMD3|PCTL_MOUSE PCTP-like protein	GO:0008289
ca0949fc0894da29a8e7b5a58de55d15	32	K	4.232650997903919	NecdevGasmat	Positive	O57525|CP17A_RANDY Steroid 17-alpha-hydroxylase/17,20 lyase	NA
5294ba25b60750d2c8885684c024d99e	32	K	2.438060229532427	NecdevGasmat	Positive	D4B1Z7|A2478_ARTBC Uncharacterized FAD-linked oxidoreductase ARB_02478 {ECO:0000305}	GO:0071949;GO:0055114;GO:0016491
c87f0c0cbe90a0f1a143cc39bb400c9b	35	L	7.724464171348163	NecdevGasmat	Positive	O15091|MRRP3_HUMAN Mitochondrial ribonuclease P protein 3	GO:0008033;GO:0004526;GO:0005739;GO:0009507;GO:0034471;GO:0005634;GO:0090502
c4dca6e17c671801cbccf5b8b07bfc3b	26	J	3.175154742746955	NecdevGasmat	Positive	Q91496|FOS_TETFL Proto-oncogene c-Fos	NA
c4dca6e17c671801cbccf5b8b07bfc3b	26	J	4.554711027766391	NecdevGasmat	Positive	Q91496|FOS_TETFL Proto-oncogene c-Fos	NA
d6bff752a37f0a3ed0f556f1bbcf2fae	32	K	2.3985259791810067	NecdevGasmat	Positive	O75154|RFIP3_HUMAN Rab11 family-interacting protein 3	GO:0005509
f9bbcb6a53a68dd665ad651c8d542547	35	L	4.632047738831468	NecdevGasmat	Positive	Q8C5L7|RBM34_MOUSE RNA-binding protein 34	GO:0003723;GO:0000463;GO:0030684;GO:0005730;GO:0000243;GO:0048026;GO:0071004;GO:0005685;GO:0006376;GO:0005737
21cbcc3111b7ac2c7f2f32deaa5359e7	9	H	2.146075707138088	NecdevGasmat	Positive	Q32L00|ALKB3_BOVIN Alpha-ketoglutarate-dependent dioxygenase alkB homolog 3 {ECO:0000250|UniProtKB:Q96Q83}	GO:0035552;GO:0051213;GO:0005654;GO:1990930;GO:0005829;GO:0006307;GO:0051747;GO:0005739;GO:0008198;GO:0016705;GO:0035553;GO:0016021;GO:0008283;GO:0004527;GO:0004519;GO:0031418;GO:0005515;GO:0090305
578228e0f755648a9353efabe38cfb52	26	J	3.624767427771507	NecdevGasmat	Positive	Q3TZI6|CCNJ_MOUSE Cyclin-J	GO:0042025;GO:0016538;GO:0044772;GO:0000079;GO:0019901;GO:0000307;GO:0004672;GO:0005634;GO:0005737;GO:0006468
5dfe3fa728612f66f3d926fb31b44b60	26	J	2.207144294930771	NecdevGasmat	Positive	Q9DBQ9|SWT1_MOUSE Transcriptional protein SWT1	NA
0dff8a86e44c1a8c746a3c8f6d5a5297	35	L	2.300403624196732	NecdevGasmat	Positive	O43257|ZNHI1_HUMAN Zinc finger HIT domain-containing protein 1	GO:0043486;GO:0046872
729543aa7547eaca1c22e036f3a69f8d	35	L	4.796073556709212	NecdevGasmat	Positive	Q8C190|VP9D1_MOUSE VPS9 domain-containing protein 1	GO:0005096;GO:0043547;GO:0016021;GO:0015985;GO:0005215;GO:0006754
fc7456d71350e99d1f972f80de18bd37	35	L	3.172376430387933	NecdevGasmat	Positive	P04047|KITH_CHICK Thymidine kinase, cytosolic	GO:0004797;GO:0009157;GO:0005737;GO:0071897;GO:0005524;GO:0016310;GO:0042802;GO:0004683;GO:0005516;GO:0008270;GO:0046104;GO:0006464
fc7456d71350e99d1f972f80de18bd37	26	J	2.046205422110384	NecdevGasmat	Positive	P04047|KITH_CHICK Thymidine kinase, cytosolic	GO:0004797;GO:0009157;GO:0005737;GO:0071897;GO:0005524;GO:0016310;GO:0042802;GO:0004683;GO:0005516;GO:0008270;GO:0046104;GO:0006464
7ecdfce98566db8713357a1d3359b68a	32	K	3.6980552347879687	NecdevGasmat	Positive	P50232|SYT4_RAT Synaptotagmin-4	NA
df61a8d80309dd8ca7edda372e07333e	35	L	3.6853652939689856	NecdevGasmat	Positive	Q99741|CDC6_HUMAN Cell division control protein 6 homolog	GO:0006270;GO:0005634;GO:0019900;GO:0051233;GO:0005524;GO:0051301;GO:0000922;GO:0000278;GO:0051984;GO:0032467;GO:1901990;GO:1902099;GO:0010965;GO:0070013;GO:0003688;GO:0005737;GO:0003779;GO:0097708;GO:0003682;GO:0016787;GO:0098588;GO:0012505;GO:0044770;GO:0000076;GO:1902750;GO:0045930;GO:1904117;GO:0048146;GO:0045737;GO:1904385;GO:1902808;GO:0045931;GO:0008156;GO:0008285;GO:0048207;GO:0006901;GO:…
df61a8d80309dd8ca7edda372e07333e	26	J	4.982038950539413	NecdevGasmat	Positive	Q99741|CDC6_HUMAN Cell division control protein 6 homolog	GO:0006270;GO:0005634;GO:0019900;GO:0051233;GO:0005524;GO:0051301;GO:0000922;GO:0000278;GO:0051984;GO:0032467;GO:1901990;GO:1902099;GO:0010965;GO:0070013;GO:0003688;GO:0005737;GO:0003779;GO:0097708;GO:0003682;GO:0016787;GO:0098588;GO:0012505;GO:0044770;GO:0000076;GO:1902750;GO:0045930;GO:1904117;GO:0048146;GO:0045737;GO:1904385;GO:1902808;GO:0045931;GO:0008156;GO:0008285;GO:0048207;GO:0006901;GO:…
a574153935186c85e2b78d64fbf695f6	35	L	4.053954559316857	NecdevGasmat	Positive	Q5JTD7|LRC73_HUMAN Leucine-rich repeat-containing protein 73	GO:0005509
900caf99c204295225095d8d85a919b4	35	L	3.804678608131246	NecdevGasmat	Positive	Q8N9R8|SCAI_HUMAN Protein SCAI	NA
cdf31409b69aef895d9cff7c2e530556	32	K	2.0212370995744773	NecdevGasmat	Positive	Q8NCR3|CK065_HUMAN Uncharacterized protein C11orf65	GO:0030490
e6a807ae12f2220029e1ddbc1ed3dbdd	26	J	2.1940526574627137	NecdevGasmat	Positive	Q96DN6|MBD6_HUMAN Methyl-CpG-binding domain protein 6	NA
f2d274eff9bc92ae11a1034b7526d446	32	K	6.123546009713242	NecdevGasmat	Positive	P31579|LCE_ORYLA Low choriolytic enzyme	GO:0004222;GO:0006508;GO:0005783;GO:0008270;GO:0042742;GO:0005634;GO:0016020;GO:0030246;GO:0018996;GO:0044419
f2d274eff9bc92ae11a1034b7526d446	35	L	2.5314346892192803	NecdevGasmat	Positive	P31579|LCE_ORYLA Low choriolytic enzyme	GO:0004222;GO:0006508;GO:0005783;GO:0008270;GO:0042742;GO:0005634;GO:0016020;GO:0030246;GO:0018996;GO:0044419
df0dbc54ba3909966ea7fa56c1edb80a	32	K	2.9738051901268654	NecdevGasmat	Positive	E7F5E1|CE162_DANRE Centrosomal protein of 162 kDa	NA
a8bff4f75411cd77f5de6e12b235ac99	32	K	3.86662996405813	NecdevGasmat	Positive	Q1RJR6|Y317_RICBR Putative ankyrin repeat protein RBE_0317	NA
9d432a5f2929924b0a3db18f305aa03e	26	J	2.619716495020302	NecdevGasmat	Positive	Q5EA79|GALM_BOVIN Aldose 1-epimerase	GO:0004034;GO:0019318;GO:0005737;GO:0016021;GO:0030246;GO:0046365
3fad95a9dfa7af518dabf57e561d8fdf	35	L	6.72396900948827	NecdevGasmat	Positive	Q99MU3|DSRAD_MOUSE Double-stranded RNA-specific adenosine deaminase	GO:0004000;GO:0006396;GO:0003723
cf85efaf40c8bf2b9bbbc55c2efab819	35	L	2.059449759326449	NecdevGasmat	Positive	Q32M08|DUS4L_MOUSE tRNA-dihydrouridine(20a/20b) synthase [NAD(P)+]-like	GO:0017150;GO:0002943;GO:0016460;GO:0097517;GO:0050660;GO:0042641;GO:0005783;GO:0055114;GO:0032034;GO:0016021;GO:0051496;GO:0051893;GO:0006886
24470dc97777570caa90c9c953a8e6f9	32	K	4.56262877899997	NecdevGasmat	Positive	Q16739|CEGT_HUMAN Ceramide glucosyltransferase	GO:0016757
894a58e9301e5bd192afdc5c72fabbc0	35	L	4.260862507506675	NecdevGasmat	Positive	Q67XX3|FB252_ARATH F-box protein At5g06550	GO:0008168;GO:0032259;GO:0016021
a1a78ccf96814f727a943635dd56250e	26	J	2.82440714146037	NecdevGasmat	Positive	Q8CDJ3|BAKOR_MOUSE Beclin 1-associated autophagy-related key regulator {ECO:0000250|UniProtKB:Q6ZNE5}	NA
15be1426790fe30ffb1fb1c055b54fcc	N37	E	2.293660140368609	NecdevGasmat	Positive	Q5TFE4|NT5D1_HUMAN 5'-nucleotidase domain-containing protein 1	NA
044af4581ba21133c6e0c746c1bfcf24	26	J	2.0369650296587922	NecdevGasmat	Positive	Q5F4C4|SHOC2_CHICK Leucine-rich repeat protein SHOC-2	NA
b6afdd318f3233c915f89fc50aa542e9	35	L	7.761003715935849	NecdevGasmat	Positive	O60318|GANP_HUMAN Germinal-center associated nuclear protein	GO:0003676;GO:0016446;GO:0044615;GO:0070390;GO:0031965;GO:0010484;GO:0043966;GO:0005654;GO:0016973;GO:0005829;GO:0042393;GO:0003682;GO:0034728
e85a416b9c50fb144a7d526efd83af1f	N37	E	2.187595851454436	NecdevGasmat	Positive	P08842|STS_HUMAN Steryl-sulfatase	GO:0008484
a29723602e24279b127ad36667751791	26	J	2.0527849715723234	NecdevGasmat	Positive	Q6AXS8|TPGS2_RAT Tubulin polyglutamylase complex subunit 2	GO:0018095;GO:0005874;GO:0005829
b6a4ed9ab0f10cda0c987a17da9841a5	26	J	2.037531036267284	NecdevGasmat	Positive	Q290X1|SWET1_DROPS Sugar transporter SWEET1	GO:0008643;GO:0005886;GO:0016021
571eb1aa90ca9a0af3d2282d2fda030f	35	L	7.976013764229272	NecdevGasmat	Positive	B3DHU2|TMM65_DANRE Transmembrane protein 65	GO:1903779;GO:0014704;GO:0005515;GO:0003231;GO:0005743;GO:0016021;GO:0005886
28034a903cd69e0374e02415556d12e4	32	K	2.5072729034983867	NecdevGasmat	Positive	Q9HAN9|NMNA1_HUMAN Nicotinamide/nicotinic acid mononucleotide adenylyltransferase 1 {ECO:0000305}	GO:0000309;GO:0009435;GO:0016604;GO:0004515;GO:0005524;GO:0043025;GO:0005737;GO:0005623;GO:0016021;GO:0042802;GO:1990966;GO:0051082;GO:0004523;GO:0005525;GO:1901215;GO:0009611;GO:0003676;GO:0097062;GO:0045494;GO:0034330;GO:1902511;GO:0043523;GO:0043410;GO:0019674;GO:0090502;GO:0045454
5cae5068a3d4d24a73d554690f3456ef	35	L	2.1406789033444773	NecdevGasmat	Positive	Q5PQN9|RM38_RAT 39S ribosomal protein L38, mitochondrial	GO:0005840
3085805e5441998222031969de339b71	26	J	2.09050258440159	NecdevGasmat	Positive	B0BLU1|RN168_XENTR E3 ubiquitin-protein ligase rnf168 {ECO:0000255|HAMAP-Rule:MF_03066}	GO:0033522;GO:0043130;GO:0000151;GO:0045739;GO:0042393;GO:0010212;GO:0003682;GO:0005634;GO:0004842;GO:0046872;GO:0005737;GO:0006302;GO:0016021;GO:0072572;GO:0061659;GO:0046983;GO:0016874;GO:0061588;GO:0016055;GO:0006511
39e8a6efd2f89f3e3a61d6272b1f04f7	9	H	2.6774213241952376	NecdevGasmat	Positive	Q920N2|BPL1_MOUSE Biotin--protein ligase	GO:0004077;GO:0006464
e7e9b4b6058c6490187046b8871b5802	32	K	14.760171662377159	NecdevGasmat	Positive	O35817|AKA14_RAT A-kinase anchor protein 14	GO:0016301;GO:0016310;GO:0005952;GO:0005930;GO:0034237
34138069e7b4922655c299b7edae304b	32	K	3.7362935912695843	NecdevGasmat	Positive	F4IZC4|BASS4_ARATH Probable sodium/metabolite cotransporter BASS4, chloroplastic	GO:0016021
f162ad1ab8002b99044174b87fc635f9	9	H	8.95434721845841	NecdevGasmat	Positive	Q17QK8|SPRE_BOVIN Sepiapterin reductase	NA
3f3d2924572656bef4d81fd39854365a	N37	E	2.1480889425746774	NecdevGasmat	Positive	A0MSJ1|CRA1B_DANRE Collagen alpha-1(XXVII) chain B	GO:0005201;GO:0005581;GO:0001501;GO:0033334;GO:0033339;GO:0005737;GO:0004867;GO:0031101;GO:0031012;GO:0005615;GO:0060173;GO:0030278;GO:0007412;GO:1902284;GO:0071711;GO:0031290;GO:0048675;GO:0010951
57400734dbedb300802940e068bcc16f	32	K	3.5459906108740755	NecdevGasmat	Positive	Q9Y6J8|STYL1_HUMAN Serine/threonine/tyrosine-interacting-like protein 1	GO:0008138;GO:0006470
54506880b8aca77ca3e3442d8cdd54bb	35	L	3.0907437313683084	NecdevGasmat	Positive	Q80TN7|NAV3_MOUSE Neuron navigator 3	NA
e8e9caae4fe6d622876fb64d95d29b66	26	J	5.165075750501524	NecdevGasmat	Positive	Q5BIX7|SPDLA_XENLA Protein Spindly-A {ECO:0000255|HAMAP-Rule:MF_03041}	NA
62eb19f42aa51d27cf5bd0b88eff0273	32	K	3.685378346303354	NecdevGasmat	Positive	Q5U3U0|PHYD1_DANRE Phytanoyl-CoA dioxygenase domain-containing protein 1	GO:0051213;GO:0055114;GO:0046872;GO:0005515
b4592b000881d4f0f52f96401644b77d	26	J	2.9248325819050436	NecdevGasmat	Positive	Q80Z25|OFD1_MOUSE Oral-facial-digital syndrome 1 protein homolog	NA
4988cd8966999de030e2a434a124034c	35	L	2.3962880576027197	NecdevGasmat	Positive	Q6P4F7|RHGBA_HUMAN Rho GTPase-activating protein 11A	GO:0007165;GO:0030141;GO:0005096;GO:0043547;GO:0005829;GO:0051056
8fc14467af78aa4e1c0476e405a23efa	26	J	2.149302763504196	NecdevGasmat	Positive	Q66H56|TTI2_RAT TELO2-interacting protein 2	NA
67b5f5921f8de269a7e884569baf70c4	26	J	2.812068407859496	NecdevGasmat	Positive	Q499R4|YRDC_RAT YrdC domain-containing protein, mitochondrial	GO:0003725;GO:0006450;GO:0005737;GO:0030217;GO:0000049;GO:0016779
8600d84d231442706497db951c0a5f1d	35	L	2.145660813191865	NecdevGasmat	Positive	Q6DHJ1|TYW3_DANRE tRNA wybutosine-synthesizing protein 3 homolog	GO:0031591;GO:0008175;GO:0016021;GO:0030488
dafa195651ec9b4fa725e9aabfd13e67	35	L	3.223738961714887	NecdevGasmat	Positive	P98168|ZXDA_HUMAN Zinc finger X-linked protein ZXDA	GO:0008168;GO:0032259;GO:0003676
9df46361a4bbd7769c5d3b996f03e7ca	N37	E	2.2220775223953253	NecdevGasmat	Positive	A4IT60|KYNB_GEOTN Kynurenine formamidase {ECO:0000255|HAMAP-Rule:MF_01969}	GO:0004061;GO:0019441
9df46361a4bbd7769c5d3b996f03e7ca	35	L	2.5028658420185628	NecdevGasmat	Positive	A4IT60|KYNB_GEOTN Kynurenine formamidase {ECO:0000255|HAMAP-Rule:MF_01969}	GO:0004061;GO:0019441
64dea4dda42baf3a5d0dfe177f24feb9	35	L	3.202440722541556	NecdevGasmat	Positive	P12394|CP17A_CHICK Steroid 17-alpha-hydroxylase/17,20 lyase	NA
aef308a49a2e1163f0ec532fb045eb70	26	J	2.678339425634699	NecdevGasmat	Positive	Q53TQ3|IN80D_HUMAN INO80 complex subunit D	NA
f22716daedadc4a3b1d21cf05492c727	35	L	5.450174422579684	NecdevGasmat	Positive	Q14684|RRP1B_HUMAN Ribosomal RNA processing protein 1 homolog B	GO:0016012;GO:0006364;GO:0030688
ce5ec5f1024a5e15cfccf099ea638b09	35	L	2.2890579301289034	NecdevGasmat	Positive	Q55GQ6|UPP_DICDI Uracil phosphoribosyltransferase	GO:0004845;GO:0006223;GO:0005525;GO:0009116;GO:0044206;GO:0000287;GO:0016301;GO:0016773;GO:0140096;GO:0005524;GO:0016310;GO:0006464
126e3423a1cff1fbae852d5e73b0e3c9	32	K	3.634243664452462	NecdevGasmat	Positive	Q8R507|FKTN_MOUSE Fukutin	GO:0046329;GO:0005801;GO:0046983;GO:0035269;GO:0030173;GO:0005261;GO:0016740;GO:0005783;GO:0008285;GO:0005634;GO:0005615;GO:0043486;GO:0060049;GO:0007399;GO:0007517;GO:0015672;GO:0016477;GO:0098655;GO:0006355;GO:0030154
3c8ab8cff18dec7818c1f80b67cf265f	32	K	4.535312312215444	NecdevGasmat	Positive	A5HK05|APBP2_RAT Amyloid protein-binding protein 2	GO:0006886;GO:0030659;GO:0016021
f5e46f61d78e91406f656ff0afb4d013	35	L	3.3123358706563626	NecdevGasmat	Positive	Q5RAH7|PIGM_PONAB GPI mannosyltransferase 1	GO:0006506;GO:0005789;GO:0016758;GO:0005783;GO:0004164;GO:0031501;GO:0008194;GO:0046982;GO:0016021;GO:0016012;GO:0004553;GO:0031505;GO:0097502;GO:0017183;GO:0005975
dd3e47d67666424e9758c14f3c04f461	35	L	2.2311340440746803	NecdevGasmat	Positive	Q15398|DLGP5_HUMAN Disks large-associated protein 5	GO:0023052
20fee9ab19b5e4862524ff5efd3e7f2f	35	L	4.925612294125875	NecdevGasmat	Positive	Q2TB18|ASTE1_HUMAN Protein asteroid homolog 1	NA
791f116e66429a27f8e070d0db7b4fd8	35	L	4.082589161490732	NecdevGasmat	Positive	P58557|YBEY_HUMAN Putative ribonuclease	GO:0004222;GO:0006364;GO:0006508
772d387691c0a3b18c1e08cdc9d0e503	26	J	2.2204429568457553	NecdevGasmat	Positive	Q5SPB1|S38A2_DANRE Sodium-coupled neutral amino acid transporter 2	GO:0016021
62b3a1e4b0f1ed5afd775cb40e9f56a2	26	J	2.060510268162654	NecdevGasmat	Positive	Q95J75|MFTC_MACFA Mitochondrial folate transporter/carrier	GO:0006839;GO:0031966;GO:0005347;GO:0015867;GO:0016021;GO:0015230;GO:0008517;GO:0055085;GO:0015884
1a5ab0865a30a731d27d026d48c12ffd	35	L	2.4011358615920675	NecdevGasmat	Positive	Q5ZJQ8|UBAC2_CHICK Ubiquitin-associated domain-containing protein 2	GO:0016021
64991e2d7f00db8acc2c299773f87f6c	26	J	2.7644558762819953	NecdevGasmat	Positive	Q91Y25|FAM21_CRIGR WASH complex subunit FAM21	GO:0071203;GO:0036010;GO:1905394;GO:0031901;GO:0042147;GO:0010314;GO:0043325;GO:0005547;GO:2000813;GO:0080025;GO:0005829;GO:0005546;GO:0070273;GO:1990126;GO:0032266;GO:1900024;GO:0005730;GO:0005515;GO:0005886;GO:0016021;GO:0015031
11eb6144aa6654e3ddb898480d2ea99e	26	J	8.551667580094223	NecdevGasmat	Positive	Q5R2J4|APCD1_PELSI Protein APCDD1	GO:0017147;GO:0030178;GO:0005886
66f0a91c0a8760efc20d95b51794ab73	32	K	2.978045492678977	NecdevGasmat	Positive	Q8WPD0|LECG_PATPE Alpha-N-acetylgalactosamine-specific lectin {ECO:0000303|PubMed:11886841}	NA
67519c3b6762f8131915413649c5feb1	35	L	2.642733012847235	NecdevGasmat	Positive	Q8N6Q8|MET25_HUMAN Methyltransferase-like protein 25	NA
9f88310825a548eb30d817bf6dd5f8ef	26	J	2.1352289039793626	NecdevGasmat	Positive	Q33BP8|FOXN3_PIG Forkhead box protein N3	GO:0043565;GO:0005634;GO:0006355;GO:0003700;GO:0005789;GO:0003924;GO:0005525;GO:0016021;GO:0006888
b79ab73fabc89c7f27eedf54787e57e7	26	J	4.312456926614445	NecdevGasmat	Positive	A6QM04|ZWILC_BOVIN Protein zwilch homolog	GO:1990423;GO:0007093
8213a3f0481509c0ef246ec12d1126f9	26	J	3.481349783493773	NecdevGasmat	Positive	Q7Z6V5|ADAT2_HUMAN tRNA-specific adenosine deaminase 2	GO:0008251;GO:0002100;GO:0052718;GO:0008270;GO:0000815;GO:0005771;GO:0005634;GO:0070013;GO:0005515;GO:0016021;GO:0045324;GO:0032509;GO:0015031
e960499e018b90a2e7c82818fbcb91fe	35	L	2.256537801169557	NecdevGasmat	Positive	Q8BGA7|CG026_MOUSE Uncharacterized protein C7orf26 homolog	NA
1d3c5740b41143b3b664ffa453f8e576	35	L	2.4724085616352496	NecdevGasmat	Positive	Q9BSH4|TACO1_HUMAN Translational activator of cytochrome c oxidase 1	NA
2a1b12c980cf9f9f58dc177a0f593cfc	35	L	3.1296193958549368	NecdevGasmat	Positive	A3KNS9|ARAID_DANRE All-trans retinoic acid-induced differentiation factor	GO:0005765;GO:0016021
4ff9f0c23861e40dab59b9375f1d98d2	26	J	2.8778398011623856	NecdevGasmat	Positive	Q61818|RAI1_MOUSE Retinoic acid-induced protein 1	GO:0046872
5e9d480a3cc2274eef76c62b024c3f06	26	J	2.2454692959575118	NecdevGasmat	Positive	Q6TXF1|ARRD3_RAT Arrestin domain-containing protein 3	NA
5e9d480a3cc2274eef76c62b024c3f06	32	K	2.149196845854261	NecdevGasmat	Positive	Q6TXF1|ARRD3_RAT Arrestin domain-containing protein 3	NA
534a06943c1db8997b1e776806fce34f	32	K	2.376136927526201	NecdevGasmat	Positive	A4IJ15|CFA97_XENTR Cilia- and flagella-associated protein 97 {ECO:0000250|UniProtKB:Q9P2B7}	GO:0031514
707a341858d6b660a07a7c2c1897c57f	9	H	5.8480338876080085	NecdevGasmat	Positive	Q92113|CP17A_SQUAC Steroid 17-alpha-hydroxylase/17,20 lyase	NA
6e7419b964c6883cdf926ceff3ca3c35	32	K	2.5748569977940483	NecdevGasmat	Positive	A7SG73|NADC_NEMVE Nicotinate-nucleotide pyrophosphorylase [carboxylating]	GO:0004514;GO:0009435;GO:0005737;GO:0005694;GO:0005634;GO:0016889;GO:0003677;GO:0005524;GO:0006568;GO:0034213;GO:0000737
c91eb1d49093e0da75d42da68ff3b99f	26	J	2.510231677833346	NecdevGasmat	Positive	P32609|PEP7_YEAST Vacuolar segregation protein PEP7	NA
f2418b584d26b68ea7c144d463f36ad8	35	L	2.1668081769471588	NecdevGasmat	Positive	Q9UFB7|ZBT47_HUMAN Zinc finger and BTB domain-containing protein 47	GO:0003676
1381c4734aa05ade810fdbfcc864b457	35	L	2.020052214124959	NecdevGasmat	Positive	Q96QE3|ATAD5_HUMAN ATPase family AAA domain-containing protein 5	NA
3a7d38888f23a2cbc7b11871c71b488e	35	L	2.785944841216918	NecdevGasmat	Positive	Q5RF54|CSN8_PONAB COP9 signalosome complex subunit 8	GO:0010387;GO:0008180;GO:0000338;GO:0005737
bab116ef6eee45178464c4ea78404d6d	32	K	4.5372826967686315	NecdevGasmat	Positive	Q969H0|FBXW7_HUMAN F-box/WD repeat-containing protein 7 {ECO:0000305}	NA
fc4bf2624f90ce6a47ecddec5ad748fd	35	L	2.1287257627206824	NecdevGasmat	Positive	Q8TCF1|ZFAN1_HUMAN AN1-type zinc finger protein 1	GO:0008270;GO:0005680
f05cda00b794a71c00e78805780cca70	35	L	5.98550708941604	NecdevGasmat	Positive	Q9BT88|SYT11_HUMAN Synaptotagmin-11	NA
368d9a7d18e97821834a547733e0e339	32	K	2.0810245857853906	NecdevGasmat	Positive	Q6NYE7|TM192_DANRE Transmembrane protein 192	GO:0016021
8c2f46cc65e2b8ef7acae9d89dafdde6	35	L	4.131586040650817	NecdevGasmat	Positive	P24392|PEX2_RAT Peroxisome biogenesis factor 2	NA
790336ac6368b06daba4c044b11c7a56	9	H	3.6967017799111055	NecdevGasmat	Positive	Q9WU25|ADA1A_CAVPO Alpha-1A adrenergic receptor	NA
790336ac6368b06daba4c044b11c7a56	N37	E	2.4952888228194334	NecdevGasmat	Positive	Q9WU25|ADA1A_CAVPO Alpha-1A adrenergic receptor	NA
790336ac6368b06daba4c044b11c7a56	35	L	2.547094280156731	NecdevGasmat	Positive	Q9WU25|ADA1A_CAVPO Alpha-1A adrenergic receptor	NA
790336ac6368b06daba4c044b11c7a56	26	J	2.3619982524861327	NecdevGasmat	Positive	Q9WU25|ADA1A_CAVPO Alpha-1A adrenergic receptor	NA
8016f4bc4e535ec0a0cd08987c9466ab	32	K	2.4380172251241725	NecdevGasmat	Positive	Q8N4B1|SESQ1_HUMAN Sesquipedalian-1	GO:0001881;GO:0055037;GO:0004553;GO:0007032;GO:0005769;GO:0005802;GO:0042147;GO:0005829;GO:0005975
5d6450bdab898ca18759aee1b086c357	35	L	2.524868504404859	NecdevGasmat	Positive	B1AUE5|PEX10_MOUSE Peroxisome biogenesis factor 10	NA
0cf7950cf730adc90ba08dca17b7d175	35	L	2.0971920490413676	NecdevGasmat	Positive	Q3V0L5|LRC43_MOUSE Leucine-rich repeat-containing protein 43	GO:0006486;GO:0005794;GO:0016757;GO:0016021
0bb12fbb034138057842ddf20338579e	32	K	3.203070726458687	NecdevGasmat	Positive	Q9DCJ9|NPL_MOUSE N-acetylneuraminate lyase	GO:0008747;GO:0005737
9d05ec28cd8e440684e9be753c5d1477	35	L	2.1820485859252927	NecdevGasmat	Positive	Q5EA01|B4GA1_BOVIN Beta-1,4-glucuronyltransferase 1 {ECO:0000250|UniProtKB:O43505}	GO:0015020;GO:0006486;GO:0005794;GO:0005337;GO:0016021;GO:0097502;GO:0048747;GO:1901642;GO:0007165
533200c8107b8cc24288619d8ed5d01b	35	L	7.703344654408987	NecdevGasmat	Positive	Q8VHQ9|ACO11_MOUSE Acyl-coenzyme A thioesterase 11	GO:0016790
533200c8107b8cc24288619d8ed5d01b	35	L	4.016448954574936	NecdevGasmat	Positive	Q8VHQ9|ACO11_MOUSE Acyl-coenzyme A thioesterase 11	GO:0016790
20aea69e2c1cabc40bb722a544b2b32d	32	K	3.261361086290291	NecdevGasmat	Positive	O94431|EGT2_SCHPO Hercynylcysteine sulfoxide lyase {ECO:0000250|UniProtKB:A7UX13}	NA
81cb56123e4c5b0b860509adfcbea77d	26	J	2.6294985282044983	NecdevGasmat	Positive	Q96K19|RN170_HUMAN E3 ubiquitin-protein ligase RNF170	GO:0061630;GO:0016567;GO:0016021;GO:0000151;GO:0046872;GO:0061631;GO:0031625;GO:0006511
6b345eb8afb40aaa928b57c5840089a2	26	J	3.189657264598473	NecdevGasmat	Positive	Q5EBP3|ARMC5_MOUSE Armadillo repeat-containing protein 5	NA
c8e7b867975db087731be2cc333ca09d	26	J	2.5440401136899866	NecdevGasmat	Positive	P53568|CEBPG_MOUSE CCAAT/enhancer-binding protein gamma	NA
4b9dcedb07b47d08695c5adf775e499e	9	H	4.180097348850655	NecdevGasmat	Positive	Q6IND7|LR2BP_XENLA LRP2-binding protein	GO:0005737;GO:0005515
ad67d8fb9e5f25b3999f8e086f80bd57	35	L	3.465611451287984	NecdevGasmat	Positive	A7E2S9|A30BL_HUMAN Putative ankyrin repeat domain-containing protein 30B-like	NA
abdb0230a7b727d1c4e5ed6fd3f5dae8	N37	E	2.0272429994015266	NecdevGasmat	Positive	Q8IW19|APLF_HUMAN Aprataxin and PNK-like factor	NA
abdb0230a7b727d1c4e5ed6fd3f5dae8	32	K	2.0254870037708734	NecdevGasmat	Positive	Q8IW19|APLF_HUMAN Aprataxin and PNK-like factor	NA
c222f0989c4425b320bc52f7025fa990	32	K	2.6148907227736204	NecdevGasmat	Positive	Q64512|PTN13_MOUSE Tyrosine-protein phosphatase non-receptor type 13	NA
2620429ff43581c5b2c4e9e5dd2a1a68	26	J	2.9076508439439612	NecdevGasmat	Positive	O43820|HYAL3_HUMAN Hyaluronidase-3	GO:0004415;GO:0005975;GO:0036117;GO:0030214;GO:0005764;GO:1900104;GO:0050501;GO:0005615;GO:0031410;GO:0071493;GO:0036120;GO:0008134;GO:0030213;GO:0060272;GO:0001618;GO:1900087;GO:0071347;GO:0097225;GO:0033906;GO:0008080;GO:0071467;GO:0010634;GO:0030307;GO:0050679;GO:0045766;GO:0012506;GO:0030308;GO:0051216;GO:0005775;GO:0098805;GO:0071356;GO:0005783;GO:0098588;GO:1903561;GO:0009986;GO:0016021;GO:…
fdd656b20c7f5761068946f654da02f5	35	L	3.004468755681045	NecdevGasmat	Positive	Q2YDP8|THNS2_DANRE Threonine synthase-like 2	GO:0004795;GO:0006520;GO:0016021;GO:0030170
51020638e5f68330416e7077b03a1ac1	26	J	2.340348890254146	NecdevGasmat	Positive	Q6DG99|KCTD6_DANRE BTB/POZ domain-containing protein KCTD6	GO:0051260;GO:0005623;GO:0005886;GO:0005737;GO:0016021;GO:0090461;GO:0060081;GO:0030007;GO:0032411
085493a41da2591bcb9490cede8ddf75	26	J	2.4811932764787388	NecdevGasmat	Positive	Q1LWL8|MCL1B_DANRE Protein L-Myc-1b	GO:0046983;GO:0042025;GO:0006355;GO:0003700;GO:0003677;GO:0005634
0e0928f9a8b3a7ad25a01865b8e71c2c	26	J	2.6100144507993046	NecdevGasmat	Positive	A5D7E9|NF2L1_BOVIN Nuclear factor erythroid 2-related factor 1	NA
bfea75e5b6f798e0aae2dbec1683f929	26	J	8.17527447956303	NecdevGasmat	Positive	Q9VNL4|GRCR1_DROME Glutaredoxin domain-containing cysteine-rich protein CG31559	NA
bfea75e5b6f798e0aae2dbec1683f929	32	K	6.063119448350346	NecdevGasmat	Positive	Q9VNL4|GRCR1_DROME Glutaredoxin domain-containing cysteine-rich protein CG31559	NA
5a46a212a337101488278595fae40e66	26	J	4.134020997018228	NecdevGasmat	Positive	Q5TYP4|CA112_DANRE Uncharacterized protein C1orf112 homolog	NA
4a3702234ba122ba4010d00f63816cfa	35	L	7.733354538876454	NecdevGasmat	Positive	Q80YA9|CNKR2_MOUSE Connector enhancer of kinase suppressor of ras 2	GO:0016301;GO:0016310
93e3162d4dd3bbc12102a112d611e521	26	J	9.703182572892919	NecdevGasmat	Positive	A6NMZ7|CO6A6_HUMAN Collagen alpha-6(VI) chain	NA
f64d2f7253aacbb0dc09eba166f9645f	32	K	3.144980856159093	NecdevGasmat	Positive	Q8K4H1|KFA_MOUSE Kynurenine formamidase {ECO:0000255|HAMAP-Rule:MF_03014}	GO:0004061;GO:0019441;GO:0005829;GO:0005634;GO:0016021;GO:0034354
33113a2118104049805761a0d7b51091	35	L	2.1685012229414253	NecdevGasmat	Positive	Q4WVA0|NUF2_ASPFU Probable kinetochore protein nuf2	GO:0031262
b4a1c108a6336ea8eff5ce30e9e8d085	26	J	2.306066076853483	NecdevGasmat	Positive	P50616|TOB1_HUMAN Protein Tob1	NA
3ae7cfcb52b0aede32659f2b617e9dfd	32	K	10.295780346335277	NecdevGasmat	Positive	P25228|RAB3_DROME Ras-related protein Rab-3	NA
574383458ffab32bbe0a7d4c85aa36ed	26	J	2.4793671850567427	NecdevGasmat	Positive	Q8BFT2|HAUS4_MOUSE HAUS augmin-like complex subunit 4	GO:0070652;GO:0051225
cf3816a70f55f3f876241ab1a81a8d99	35	L	2.1797390539749544	NecdevGasmat	Positive	Q8BHL6|FAP24_MOUSE Fanconi anemia core complex-associated protein 24 {ECO:0000250|UniProtKB:Q9BTP7}	GO:0043240;GO:0036297
e9cd270daf463a0198d28c2367b7a33e	35	L	3.641046182768105	NecdevGasmat	Positive	Q8BZ20|PAR12_MOUSE Poly [ADP-ribose] polymerase 12	NA
5291e4796d91dfb7e373721de07a60b4	9	H	2.323910601944412	NecdevGasmat	Positive	Q8N2E2|VWDE_HUMAN von Willebrand factor D and EGF domain-containing protein	NA
5291e4796d91dfb7e373721de07a60b4	26	J	10.092810323798519	NecdevGasmat	Positive	Q8N2E2|VWDE_HUMAN von Willebrand factor D and EGF domain-containing protein	NA
5291e4796d91dfb7e373721de07a60b4	N37	E	9.229053641650074	NecdevGasmat	Positive	Q8N2E2|VWDE_HUMAN von Willebrand factor D and EGF domain-containing protein	NA
5291e4796d91dfb7e373721de07a60b4	32	K	10.109962065436484	NecdevGasmat	Positive	Q8N2E2|VWDE_HUMAN von Willebrand factor D and EGF domain-containing protein	NA
bff04cadaa1f3019b03ccce96f6b0719	35	L	2.8956931248787523	NecdevGasmat	Positive	Q5BU09|EAPP_MOUSE E2F-associated phosphoprotein	GO:0034244;GO:0005634;GO:0008284;GO:0032968;GO:0005737;GO:0016021
6b472935b15b810eaf721b6f62a4cadc	N37	E	3.249311037563688	NecdevGasmat	Positive	Q90Z04|CDON_XENLA Cell adhesion molecule-related/down-regulated by oncogenes	GO:0007411;GO:0005886;GO:0007155
6b472935b15b810eaf721b6f62a4cadc	35	L	2.2437750900577136	NecdevGasmat	Positive	Q90Z04|CDON_XENLA Cell adhesion molecule-related/down-regulated by oncogenes	GO:0007411;GO:0005886;GO:0007155
16cc454bd929514f39d27cfefddd74d7	35	L	2.6958215092195927	NecdevGasmat	Positive	F4IVI0|BUB1_ARATH Mitotic checkpoint serine/threonine-protein kinase BUB1	NA
624c465bf041691df329df0cf69df33e	N37	E	5.194321521533335	NecdevGasmat	Positive	O77750|AQP4_BOVIN Aquaporin-4	GO:0005372;GO:0006833;GO:0005886;GO:0015267;GO:0055085;GO:0016021;GO:1990794;GO:0015793;GO:0015840;GO:0015168;GO:0015204;GO:0005903;GO:0045177;GO:0120025;GO:0031410
624c465bf041691df329df0cf69df33e	32	K	7.750124974151711	NecdevGasmat	Positive	O77750|AQP4_BOVIN Aquaporin-4	GO:0005372;GO:0006833;GO:0005886;GO:0015267;GO:0055085;GO:0016021;GO:1990794;GO:0015793;GO:0015840;GO:0015168;GO:0015204;GO:0005903;GO:0045177;GO:0120025;GO:0031410
aa385a136eeff2be03607c9accf57f3b	26	J	3.432864616256618	NecdevGasmat	Positive	O60566|BUB1B_HUMAN Mitotic checkpoint serine/threonine-protein kinase BUB1 beta	NA
4c7163488fc3a71b85b068dbe152fbd7	26	J	3.140979728488473	NecdevGasmat	Positive	Q28GJ0|SDCG3_XENTR Serologically defined colon cancer antigen 3 homolog	NA
85afaae26e24be95fff046da348d5cdc	9	H	2.078338038406567	NecdevGasmat	Positive	Q5U3I2|S7A6O_DANRE Probable RNA polymerase II nuclear localization protein SLC7A6OS	NA
85afaae26e24be95fff046da348d5cdc	35	L	2.698361884922304	NecdevGasmat	Positive	Q5U3I2|S7A6O_DANRE Probable RNA polymerase II nuclear localization protein SLC7A6OS	NA
10d6b5869f84e21e49df4b93caf897a5	35	L	4.275937268912158	NecdevGasmat	Positive	Q9BQB6|VKOR1_HUMAN Vitamin K epoxide reductase complex subunit 1	GO:0016900;GO:0042373;GO:0016021;GO:0055114
f46475e20a619d3a9db8888ce91ec0f8	35	L	2.5436380436639614	NecdevGasmat	Positive	Q8CIC2|NUPL2_MOUSE Nucleoporin-like protein 2	NA
4990a5faa6c97f858001035ef01b5f8a	35	L	2.405817421288147	NecdevGasmat	Positive	Q28FY7|DBF4A_XENTR Protein DBF4 homolog A	GO:0031431;GO:0010571;GO:0043539;GO:0005634;GO:0071902;GO:0008270;GO:1901987;GO:0003676
54b964540e5127fb9adc7fc742db9980	32	K	2.4349582532512035	NecdevGasmat	Positive	A8KB59|CC153_DANRE Coiled-coil domain-containing protein 153	NA
02f684234469017529d782e3a8933b73	26	J	22.923897282393778	NecdevGasmat	Positive	Q3UMT1|PP12C_MOUSE Protein phosphatase 1 regulatory subunit 12C	NA
02f684234469017529d782e3a8933b73	32	K	2.2670531566316274	NecdevGasmat	Positive	Q3UMT1|PP12C_MOUSE Protein phosphatase 1 regulatory subunit 12C	NA
0f74317855b624988efc9969efe74544	35	L	4.419265803751937	NecdevGasmat	Positive	Q6DJF8|MET23_XENLA Methyltransferase-like protein 23	GO:0008168;GO:0032259
7a3e7d3f68804dd834828d2c65e25135	35	L	2.6513047569403776	NecdevGasmat	Positive	Q9VAN6|SLBP_DROME Histone RNA hairpin-binding protein	GO:0003729
5a72717f7d580aec550f8b761fbc0dde	35	L	2.2892222867825414	NecdevGasmat	Positive	Q8IYF3|TEX11_HUMAN Testis-expressed sequence 11 protein	GO:0051321
cd6cedfea804e023f8702b53497158eb	35	L	2.491025268127243	NecdevGasmat	Positive	A0JMF7|HAUS6_DANRE HAUS augmin-like complex subunit 6	GO:0070652;GO:0051225
e2cea2859cb5c9dfaca2273932cddb84	35	L	2.871334822018889	NecdevGasmat	Positive	Q69ZB8|ZCHC2_MOUSE Zinc finger CCHC domain-containing protein 2	NA
9aa5084eafeb507260eea801b2c4d1b1	32	K	4.986469445063075	NecdevGasmat	Positive	Q80UF4|SDCG8_MOUSE Serologically defined colon cancer antigen 8 homolog	GO:0005794;GO:0016021
bd9e255e0293cc1c0632b7f68d432110	32	K	11.60636668354748	NecdevGasmat	Positive	O54824|IL16_MOUSE Pro-interleukin-16	NA
bd9e255e0293cc1c0632b7f68d432110	35	L	3.777990263309522	NecdevGasmat	Positive	O54824|IL16_MOUSE Pro-interleukin-16	NA
009654214729d50b80678e96cd4e09b7	32	K	2.2836698674515095	NecdevGasmat	Positive	Q99578|RIT2_HUMAN GTP-binding protein Rit2	GO:0032486;GO:0003924;GO:0016020;GO:0005525;GO:0071944;GO:0044291;GO:0055037;GO:0005923;GO:0030336;GO:0005829;GO:0090557;GO:0019003;GO:0031954;GO:0003713;GO:0061097;GO:1903508
48a0107b9e8ecf597c144f8975ae9080	26	J	17.24313435541872	NecdevGasmat	Positive	P97516|TEF_PHOSU Thyrotroph embryonic factor	NA
48a0107b9e8ecf597c144f8975ae9080	26	J	25.83823042187752	NecdevGasmat	Positive	P97516|TEF_PHOSU Thyrotroph embryonic factor	NA
03238db9840a5099faec5f76206f6c6d	26	J	2.980400096883236	NecdevGasmat	Positive	Q9BUY7|EFC11_HUMAN EF-hand calcium-binding domain-containing protein 11	GO:0005509;GO:0098842;GO:0097062;GO:0005080;GO:0002092;GO:0032588;GO:0014069;GO:0005543;GO:0043113;GO:0008021;GO:0034315;GO:0034330;GO:0043005;GO:0030054;GO:0005886;GO:0006886
1db15f663c94d5aaf3bbaa638b156d99	9	H	3.2479205915851788	NecdevGasmat	Positive	Q5M7C8|HORM1_XENLA HORMA domain-containing protein 1	GO:0016021
1db15f663c94d5aaf3bbaa638b156d99	35	L	2.5148055353014453	NecdevGasmat	Positive	Q5M7C8|HORM1_XENLA HORMA domain-containing protein 1	GO:0016021
0b385215052946085994f6a47610a8c4	26	J	2.356842130724141	NecdevGasmat	Positive	Q2NKT1|PROF4_BOVIN Profilin-4	GO:0003779;GO:0042989;GO:0005938;GO:0005623
5391f93db2bcabcc48f0baf00453073c	26	J	5.358392918267476	NecdevGasmat	Positive	Q9IA05|FZD4_CHICK Frizzled-4	GO:0007275
5391f93db2bcabcc48f0baf00453073c	N37	E	2.90915943293414	NecdevGasmat	Positive	Q9IA05|FZD4_CHICK Frizzled-4	GO:0007275
5391f93db2bcabcc48f0baf00453073c	35	L	11.543995678008143	NecdevGasmat	Positive	Q9IA05|FZD4_CHICK Frizzled-4	GO:0007275
5d1c087c7efffd85a6ef02d5e8766b75	32	K	5.303716262844246	NecdevGasmat	Positive	Q3L254|WNT7B_CHICK Protein Wnt-7b	NA
492a83bae3802cbea26f3594f7e8302c	35	L	3.8159314409603793	NecdevGasmat	Positive	P97564|GPAT1_RAT Glycerol-3-phosphate acyltransferase 1, mitochondrial	GO:0008374;GO:0044255
992457ff332cddbe3ea2ccc57df194f6	35	L	2.246528468287839	NecdevGasmat	Positive	Q1L9A2|OPA3_DANRE Optic atrophy 3 protein homolog	NA
3c0ae4c6c5e5b7bd0fefd1dda7de3172	9	H	2.435786060433479	NecdevGasmat	Positive	Q29R99|LIPT2_DANRE Putative lipoyltransferase 2, mitochondrial	GO:0033819;GO:0009249;GO:0005739;GO:0102555;GO:0016874;GO:0016021;GO:2000376
aff5aea42c370ee565973f707bde0503	35	L	2.996269928928887	NecdevGasmat	Positive	Q9VAI0|GNA1_DROME Probable glucosamine 6-phosphate N-acetyltransferase	GO:0004343;GO:0006048
f0eeb5d09b74f1c5670eb2fd376032c3	32	K	4.716081929975734	NecdevGasmat	Positive	Q9D666|SUN1_MOUSE SUN domain-containing protein 1	GO:0106094;GO:0090292;GO:0005521;GO:0042802;GO:0090286;GO:0043495;GO:0034992;GO:0031022;GO:0031229;GO:0021817;GO:0006998;GO:0031301;GO:0000784;GO:0000794;GO:0051642;GO:0005623;GO:0030335
e2adc17105e1f18cb3e47024492f9fa5	9	H	3.1424185452804783	NecdevGasmat	Positive	Q7T3H9|HYI_DANRE Putative hydroxypyruvate isomerase	GO:0008903;GO:0046487
a6cfafdf0470edbd507b978b79568574	35	L	2.3401235102039166	NecdevGasmat	Positive	Q5M7E3|NSUN4_XENLA 5-methylcytosine rRNA methyltransferase NSUN4	GO:0008168;GO:0032259;GO:0003723
74a23307e167a9eedac954a0f78f87f6	35	L	2.049441975489886	NecdevGasmat	Positive	P16354|PA23_HELSU Phospholipase A2 isozymes PA3A/PA3B/PA5	GO:1903963;GO:0004623;GO:0005576;GO:0016021;GO:0032309;GO:0102568;GO:0102567;GO:0090729;GO:0046872;GO:0006644;GO:0016042
9099c7492fcab1dddb424d5dd669c850	32	K	3.2559299721311503	NecdevGasmat	Positive	D2GXS7|TRIM2_AILME Tripartite motif-containing protein 2	NA
ab2a6cf4b7e576781f78daa99d010c7c	26	J	3.2223518619512577	NecdevGasmat	Positive	P35992|PTP10_DROME Tyrosine-protein phosphatase 10D	NA
43d4acc435433526ec1cfb15590ed7d9	32	K	2.011447110990507	NecdevGasmat	Positive	P21575|DYN1_RAT Dynamin-1	NA
10b1a1725057086dd2c5c13193bd6968	26	J	6.826301185028267	NecdevGasmat	Positive	P19601|SAX1_CHICK Homeobox protein SAX-1	GO:0043565;GO:0005634;GO:0006355;GO:0035326;GO:0001012;GO:0003690;GO:0003700;GO:0003824;GO:1903508;GO:0010628;GO:0030154;GO:0007275
72c5d301000b5bfa9943658d01f74c25	26	J	2.009895074056523	NecdevGasmat	Positive	Q5TM48|TCF19_MACMU Transcription factor 19	NA
1c672943b98eb2f7517476e51aba44ee	26	J	3.2709212799328986	NecdevGasmat	Positive	Q63430|CSDC2_RAT Cold shock domain-containing protein C2	GO:0003676
eb5b922c29f675b5ad204e7c142e84f5	26	J	4.8741902660870045	NecdevGasmat	Positive	Q6DDH2|RMI1_XENLA RecQ-mediated genome instability protein 1	GO:0000166
f163a19335d56f0182ae385e2223cb26	35	L	3.068426197483791	NecdevGasmat	Positive	P62286|ASPM_CANLF Abnormal spindle-like microcephaly-associated protein homolog	GO:0007051;GO:0016459;GO:0003779;GO:0003774;GO:0005524
f163a19335d56f0182ae385e2223cb26	32	K	2.167247666210134	NecdevGasmat	Positive	P62286|ASPM_CANLF Abnormal spindle-like microcephaly-associated protein homolog	GO:0007051;GO:0016459;GO:0003779;GO:0003774;GO:0005524
9afe6e0288027b3e29e9aab63760eb49	26	J	2.431893701279925	NecdevGasmat	Positive	Q61493|REV3L_MOUSE DNA polymerase zeta catalytic subunit	GO:0016035;GO:0019985;GO:0003887;GO:0003677;GO:0051539;GO:0005634;GO:0006260;GO:0000166;GO:0046872;GO:0000781;GO:0030894;GO:0004527;GO:0005739;GO:0070013;GO:0000724;GO:0090305;GO:0007186;GO:1904161;GO:0022616;GO:1903047
9afe6e0288027b3e29e9aab63760eb49	35	L	3.1920195848205535	NecdevGasmat	Positive	Q61493|REV3L_MOUSE DNA polymerase zeta catalytic subunit	GO:0016035;GO:0019985;GO:0003887;GO:0003677;GO:0051539;GO:0005634;GO:0006260;GO:0000166;GO:0046872;GO:0000781;GO:0030894;GO:0004527;GO:0005739;GO:0070013;GO:0000724;GO:0090305;GO:0007186;GO:1904161;GO:0022616;GO:1903047
6ebc96014a579081fcc5db62baddb0cd	35	L	2.235125536330175	NecdevGasmat	Positive	Q8N2F6|ARM10_HUMAN Armadillo repeat-containing protein 10	GO:0016021
0c6e01c5c4aabf7257272cb570c2ebf0	26	J	3.136279761840372	NecdevGasmat	Positive	Q9S7T7|SCC11_ARATH Sister chromatid cohesion 1 protein 1	GO:0008278;GO:0007062
bb67fc9c950d3e65107366f40f2090a5	9	H	3.0932575344225066	NecdevGasmat	Positive	O43543|XRCC2_HUMAN DNA repair protein XRCC2	NA
ee0d4c3109dabb8e85adc145d05531c9	26	J	8.2264562017344	NecdevGasmat	Positive	P17481|HXB8_HUMAN Homeobox protein Hox-B8	NA
b902fc63af5966d62845e98fb05d433a	35	L	4.683142544309529	NecdevGasmat	Positive	Q9Y3V2|RWDD3_HUMAN RWD domain-containing protein 3	NA
6d369e3a17745659ebe4c1ddab4efa57	9	H	4.03179232352537	NecdevGasmat	Positive	A1L157|TSN11_HUMAN Tetraspanin-11	GO:0016021
ae0657f45ab3cdf567bae7fae5917c59	9	H	2.4705694990522105	NecdevGasmat	Positive	P36018|YPT52_YEAST GTP-binding protein YPT52	NA
8599d416376851818ed0fa532b7c6600	26	J	5.359307496596015	NecdevGasmat	Positive	P34284|YKK7_CAEEL Uncharacterized F-box/LRR-repeat protein C02F5.7	NA
2153b596ed573336586d128a458aa277	35	L	5.555733500111437	NecdevGasmat	Positive	Q6WN34|CRDL2_HUMAN Chordin-like protein 2	NA
adebdbd8843ba847f7e55a702935549f	N37	E	5.185615922286477	NecdevGasmat	Positive	P53355|DAPK1_HUMAN Death-associated protein kinase 1	NA
adebdbd8843ba847f7e55a702935549f	32	K	14.478789692508053	NecdevGasmat	Positive	P53355|DAPK1_HUMAN Death-associated protein kinase 1	NA
0f373ee2b5c886861e2c03baee755759	35	L	2.0529491081291114	NecdevGasmat	Positive	Q3SZ36|TMM18_BOVIN Transmembrane protein 18	GO:0016021
1eba35efdbc904b135085231d68017c9	N37	E	2.2254717304649123	NecdevGasmat	Positive	Q9H9H4|VP37B_HUMAN Vacuolar protein sorting-associated protein 37B	NA
1eba35efdbc904b135085231d68017c9	26	J	2.576973505873803	NecdevGasmat	Positive	Q9H9H4|VP37B_HUMAN Vacuolar protein sorting-associated protein 37B	NA
358fadedf404bfe6f03d5e71952ade40	35	L	3.9785574083142863	NecdevGasmat	Positive	P16065|GCY_STRPU Speract receptor	GO:0004383;GO:0006182;GO:0016021;GO:0008074;GO:0004672;GO:0005886;GO:0000166;GO:0097730;GO:0043025;GO:0020037;GO:0035556;GO:0008144;GO:0098794;GO:0035639;GO:0030054;GO:0097367;GO:0001653;GO:0070026;GO:0017046;GO:0042165;GO:0006468;GO:0046982;GO:0042803;GO:0019899;GO:0004970;GO:0003924;GO:0140299;GO:0007168;GO:1904315;GO:0003031;GO:0004930;GO:1904457;GO:0043169;GO:0009628;GO:0045921;GO:0000302;GO:…
a7dbb7086a72880ef3f7883c13d8e26e	35	L	3.1386093578479346	NecdevGasmat	Positive	Q9CY18|SNX7_MOUSE Sorting nexin-7	GO:0035091
9a3be8cc7afdd6b62f52a417db3e113c	35	L	4.364463412266632	NecdevGasmat	Positive	O42115|ARX_DANRE Aristaless-related homeobox protein	GO:0043565;GO:0005634;GO:0006355;GO:0001012;GO:0000981;GO:0003690;GO:0007275
426492afc5adb488386033ee2b5bcbea	9	H	2.0816167792816636	NecdevGasmat	Positive	Q9C0D2|CE295_HUMAN Centrosomal protein of 295 kDa {ECO:0000312|HGNC:HGNC:29366}	NA
c000488402ca3544bbe8ae304790df6c	26	J	2.141429523554373	NecdevGasmat	Positive	Q3UEN2|FA35A_MOUSE Protein FAM35A	NA
b801c3e48cefa78e9cb2dc95a8e6d8a6	9	H	4.823118658296867	NecdevGasmat	Positive	A0MSJ1|CRA1B_DANRE Collagen alpha-1(XXVII) chain B	GO:0005201;GO:0005581;GO:0050910;GO:0098644;GO:0035987;GO:1904399;GO:0008201;GO:0030414;GO:0099081;GO:0035989;GO:0007601;GO:0005615;GO:0042978;GO:0001502;GO:0004586;GO:0050840;GO:0030674;GO:0005604;GO:0030198;GO:0031594;GO:0005178;GO:0030054;GO:0061135;GO:0002063;GO:0005788;GO:0055010;GO:0046872;GO:0042302;GO:0016021;GO:0042472;GO:0003676;GO:0006029;GO:0048704;GO:0097435;GO:0038063;GO:0007528;GO:…
a60d50cb4fdb4eaadf362f6d04c42d3d	26	J	13.662509352070957	NecdevGasmat	Positive	O95490|AGRL2_HUMAN Adhesion G protein-coupled receptor L2 {ECO:0000303|PubMed:25713288}	NA
2dbd4e541528a2809f63038ad76296c5	26	J	2.4768042246349333	NecdevGasmat	Positive	A2PYH4|HFM1_HUMAN Probable ATP-dependent DNA helicase HFM1	GO:0000712;GO:0005524;GO:0016021;GO:0003676;GO:0003724;GO:0004519;GO:0006401;GO:0006281;GO:0090305
fc30d3b8f3ba7891f2ec01ed9f7bdca1	N37	E	3.7034339339564895	NecdevGasmat	Positive	Q9W0Y2|YS11_DROME Putative gamma-glutamylcyclotransferase CG2811	GO:0061929;GO:0007507;GO:0005829;GO:0008307;GO:0016746
fc30d3b8f3ba7891f2ec01ed9f7bdca1	35	L	3.503188953950987	NecdevGasmat	Positive	Q9W0Y2|YS11_DROME Putative gamma-glutamylcyclotransferase CG2811	GO:0061929;GO:0007507;GO:0005829;GO:0008307;GO:0016746
fc30d3b8f3ba7891f2ec01ed9f7bdca1	32	K	2.2354890037561783	NecdevGasmat	Positive	Q9W0Y2|YS11_DROME Putative gamma-glutamylcyclotransferase CG2811	GO:0061929;GO:0007507;GO:0005829;GO:0008307;GO:0016746
297e0c26b7718d9e80d06727a1936878	26	J	2.389737442194446	NecdevGasmat	Positive	Q6I6G8|HECW2_MOUSE E3 ubiquitin-protein ligase HECW2	GO:0004842;GO:0016567
15e91e41d82a3a8fe408d7033bd63f49	26	J	3.9693972694980073	NecdevGasmat	Positive	Q9H0Z9|RBM38_HUMAN RNA-binding protein 38	GO:0003723;GO:1990904;GO:0006397;GO:0005829;GO:0060298;GO:0005634;GO:0003228;GO:0048702;GO:0016021;GO:0001756;GO:0001947;GO:0007519;GO:0051252;GO:0072358
5d23f94a318904db7800fe653088f083	32	K	2.128207119264412	NecdevGasmat	Positive	P10746|HEM4_HUMAN Uroporphyrinogen-III synthase	GO:0006780;GO:0004852;GO:0006782
34a7295655913d2bbf3a6d46c698d868	26	J	7.408189523032883	NecdevGasmat	Positive	Q53533|SAV2_STRVL Streptavidin-V2	NA
d7fecdcc98308a18133c6cf399aea5e2	32	K	2.18591681215164	NecdevGasmat	Positive	Q96LD8|SENP8_HUMAN Sentrin-specific protease 8	GO:0008234;GO:0006508
585f9a2c731d9e47f1a88e3bfc67b152	26	J	4.270024891870189	NecdevGasmat	Positive	Q5E9D6|HDHD3_BOVIN Haloacid dehalogenase-like hydrolase domain-containing protein 3	GO:0005730;GO:0016787
1e9cee0d67c19652c701a3eef5c05e20	9	H	7.780097701212254	NecdevGasmat	Positive	O73746|TIMP3_XENLA Metalloproteinase inhibitor 3	NA
1e9cee0d67c19652c701a3eef5c05e20	35	L	30.008574174526053	NecdevGasmat	Positive	O73746|TIMP3_XENLA Metalloproteinase inhibitor 3	NA
1e9cee0d67c19652c701a3eef5c05e20	26	J	25.38483148548296	NecdevGasmat	Positive	O73746|TIMP3_XENLA Metalloproteinase inhibitor 3	NA
52fc4c1b50dc05ba191606ca947e982f	35	L	4.195507519997588	NecdevGasmat	Positive	Q92547|TOPB1_HUMAN DNA topoisomerase 2-binding protein 1	NA
d8c11e1d0b5b608ea22fbd28a29a34a2	26	J	2.794735267560101	NecdevGasmat	Positive	Q9UNY4|TTF2_HUMAN Transcription termination factor 2	GO:0005524
edcf5143986e90e38669597835cc39a7	26	J	2.0044333698456818	NecdevGasmat	Positive	P0CT40|TF29_SCHPO Transposon Tf2-9 polyprotein	NA
fe3980688b8a22f8f0b82021a05cb90b	32	K	4.913566154386985	NecdevGasmat	Positive	Q95153|BRCA1_CANLF Breast cancer type 1 susceptibility protein homolog	NA
98bb1df2e4815a260ef49d5b0dbab3ab	35	L	4.327326057042399	NecdevGasmat	Positive	D3Z3K2|CIP1_MOUSE E3 ubiquitin-protein ligase CCNB1IP1	GO:0000795;GO:0007131;GO:0061630;GO:0016567
2368eb91e2448fa1e0f699e0577fc0b9	26	J	3.4078453206905213	NecdevGasmat	Positive	Q96N64|PWP2A_HUMAN PWWP domain-containing protein 2A	GO:0016021
793a2c78eef81f38e079cbef31c260dd	35	L	2.5599572952227545	NecdevGasmat	Positive	Q14590|ZN235_HUMAN Zinc finger protein 235	GO:0003676;GO:0006355;GO:0005634;GO:0046872;GO:0070013;GO:0003700;GO:0042802;GO:0044791
d0d6210c9ff5c441c410515cba178f7f	35	L	2.315897679995763	NecdevGasmat	Positive	Q03938|ZNF90_HUMAN Zinc finger protein 90	GO:0003676;GO:0006355;GO:0046872
2d2a9c6ada800379f15a783f9b5699f8	35	L	3.346738665013521	NecdevGasmat	Positive	O35161|CELR1_MOUSE Cadherin EGF LAG seven-pass G-type receptor 1	GO:0007156;GO:0005509;GO:0005886;GO:0016021
887f08cf77b62c3abf4588710365a594	32	K	4.00117601417302	NecdevGasmat	Positive	Q9BQS2|SYT15_HUMAN Synaptotagmin-15	NA
506da15a7980b27bec144efc5bd7e8ff	35	L	2.0747345412305145	NecdevGasmat	Positive	Q5R407|UBP5_PONAB Ubiquitin carboxyl-terminal hydrolase 5	NA
4547e75d59ea77d11fc3132c93fb6204	26	J	4.448592492981789	NecdevGasmat	Positive	O88466|ZN106_MOUSE Zinc finger protein 106	NA
000df16dd034a19bc75c68382e4239a2	26	J	4.007314057660493	NecdevGasmat	Positive	Q90X67|SOCS3_CHICK Suppressor of cytokine signaling 3	NA
6510aee412401f76804123db2b15fbf4	32	K	3.7378484261885223	NecdevGasmat	Positive	Q90YK3|GGLO_SCYTO L-gulonolactone oxidase	GO:0003885;GO:0055114;GO:0016020;GO:0071949;GO:0050105
5f824aa8963268006013081e4cc167b8	26	J	2.928025206130963	NecdevGasmat	Positive	P97302|BACH1_MOUSE Transcription regulator protein BACH1	NA
5d79530f8e50fc2db1dd48119c092de2	9	H	2.940928683345076	NecdevGasmat	Positive	P54812|TERA2_CAEEL Transitional endoplasmic reticulum ATPase homolog 2	NA
7ee2479275d5385264262e7ce74a0b2a	26	J	3.034054871923202	NecdevGasmat	Positive	P10073|ZSC22_HUMAN Zinc finger and SCAN domain-containing protein 22	NA
4c4186e4fee3ef47c0cd4077b082804f	26	J	11.436903982411284	NecdevGasmat	Positive	B5SNZ6|ABRA_PIG Actin-binding Rho-activating protein	GO:0035025;GO:0003779;GO:0030017;GO:0036374;GO:0005783;GO:0016021;GO:0051091;GO:0045944;GO:0006751;GO:0006508
4c4186e4fee3ef47c0cd4077b082804f	35	L	6.926552237139129	NecdevGasmat	Positive	B5SNZ6|ABRA_PIG Actin-binding Rho-activating protein	GO:0035025;GO:0003779;GO:0030017;GO:0036374;GO:0005783;GO:0016021;GO:0051091;GO:0045944;GO:0006751;GO:0006508
1f11f49e2b5614995218fe10231b7764	32	K	4.807270202412234	NecdevGasmat	Positive	Q24207|BOULE_DROME Protein boule	GO:0003729
8150046a8943125554784d086e3bac14	26	J	2.773535437967621	NecdevGasmat	Positive	Q96RW7|HMCN1_HUMAN Hemicentin-1	NA
8150046a8943125554784d086e3bac14	32	K	39.360760058353215	NecdevGasmat	Positive	Q96RW7|HMCN1_HUMAN Hemicentin-1	NA
9aca5b00e9fc41d7827af0ac9bd20621	N37	E	3.3667007218820646	NecdevGasmat	Positive	Q20657|STO3_CAEEL Stomatin-3	GO:0005886;GO:0016021
9aca5b00e9fc41d7827af0ac9bd20621	32	K	10.91193284212377	NecdevGasmat	Positive	Q20657|STO3_CAEEL Stomatin-3	GO:0005886;GO:0016021
194cb9254ac19e611461f55592a4d40f	35	L	3.11068346590148	NecdevGasmat	Positive	Q681K7|GEX1_ARATH Protein GAMETE EXPRESSED 1	NA
d718094cfc39ef5fdc480ed6807326c1	26	J	10.583368291315725	NecdevGasmat	Positive	A6NMZ7|CO6A6_HUMAN Collagen alpha-6(VI) chain	NA
d718094cfc39ef5fdc480ed6807326c1	32	K	9.459504406407737	NecdevGasmat	Positive	A6NMZ7|CO6A6_HUMAN Collagen alpha-6(VI) chain	NA
d718094cfc39ef5fdc480ed6807326c1	26	J	8.259113572929573	NecdevGasmat	Positive	A6NMZ7|CO6A6_HUMAN Collagen alpha-6(VI) chain	NA
7f47e85e3f18df71ea4f1b743907472e	32	K	7.161114930498735	NecdevGasmat	Positive	B3EWY9|MLP_ACRMI Mucin-like protein {ECO:0000303|PubMed:23765379}	NA
328aba1bdd6f73c8abd22234769fbd3c	26	J	2.202372884188669	NecdevGasmat	Positive	Q8BID8|FXL14_MOUSE F-box/LRR-repeat protein 14	NA
e6a05a049bc0e9094c06c434d878748f	26	J	3.5226993007681684	NecdevGasmat	Positive	D3YXG0|HMCN1_MOUSE Hemicentin-1 {ECO:0000312|MGI:MGI:2685047}	NA
857c5197dc7010fd2b2942b5fa1dd54f	9	H	2.009821309813571	NecdevGasmat	Positive	Q6RUV5|RAC1_RAT Ras-related C3 botulinum toxin substrate 1	GO:0007264;GO:0003924;GO:0005874;GO:0005525;GO:0005783;GO:0031175;GO:0048193;GO:0016021;GO:0030507;GO:0005516;GO:0008017;GO:0046294;GO:0018738;GO:0016491;GO:0055114
857c5197dc7010fd2b2942b5fa1dd54f	26	J	2.5990719743637474	NecdevGasmat	Positive	Q6RUV5|RAC1_RAT Ras-related C3 botulinum toxin substrate 1	GO:0007264;GO:0003924;GO:0005874;GO:0005525;GO:0005783;GO:0031175;GO:0048193;GO:0016021;GO:0030507;GO:0005516;GO:0008017;GO:0046294;GO:0018738;GO:0016491;GO:0055114
857c5197dc7010fd2b2942b5fa1dd54f	32	K	2.90469218940308	NecdevGasmat	Positive	Q6RUV5|RAC1_RAT Ras-related C3 botulinum toxin substrate 1	GO:0007264;GO:0003924;GO:0005874;GO:0005525;GO:0005783;GO:0031175;GO:0048193;GO:0016021;GO:0030507;GO:0005516;GO:0008017;GO:0046294;GO:0018738;GO:0016491;GO:0055114
0f98f2f8e5aa40826691276d39162b27	35	L	4.446566293025094	NecdevGasmat	Positive	P87064|DODA_AMAMU DOPA 4,5-dioxygenase	GO:0051213;GO:0055114
b82a320fb8979d27adeb0cf9bc762907	26	J	12.890926497319555	NecdevGasmat	Positive	P59511|ATS20_MOUSE A disintegrin and metalloproteinase with thrombospondin motifs 20	NA
b82a320fb8979d27adeb0cf9bc762907	32	K	5.226325580564535	NecdevGasmat	Positive	P59511|ATS20_MOUSE A disintegrin and metalloproteinase with thrombospondin motifs 20	NA
8bf590d186f9f152e8ad425233a92b7b	35	L	12.091916009858593	PneGasmat	Positive	Q2XWK0|SVOP_XENLA Synaptic vesicle 2-related protein	GO:0022857;GO:0055085;GO:0016021
8bf590d186f9f152e8ad425233a92b7b	N37	E	4.6170187980502835	PneGasmat	Positive	Q2XWK0|SVOP_XENLA Synaptic vesicle 2-related protein	GO:0022857;GO:0055085;GO:0016021
8bf590d186f9f152e8ad425233a92b7b	32	K	13.742707719740507	PneGasmat	Positive	Q2XWK0|SVOP_XENLA Synaptic vesicle 2-related protein	GO:0022857;GO:0055085;GO:0016021
8bf590d186f9f152e8ad425233a92b7b	26	J	6.8555915606790965	PneGasmat	Positive	Q2XWK0|SVOP_XENLA Synaptic vesicle 2-related protein	GO:0022857;GO:0055085;GO:0016021
8bf590d186f9f152e8ad425233a92b7b	9	H	2.8347615944001077	PneGasmat	Positive	Q2XWK0|SVOP_XENLA Synaptic vesicle 2-related protein	GO:0022857;GO:0055085;GO:0016021
643866497a0554dbf9d57028c53af567	35	L	2.911717195049917	PneGasmat	Positive	O75923|DYSF_HUMAN Dysferlin	GO:0007520;GO:0016021
50e0166fe077e9b75045fd72a901b705	26	J	5.296144426796683	PneGasmat	Positive	Q9BYG0|B3GN5_HUMAN Lactosylceramide 1,3-N-acetyl-beta-D-glucosaminyltransferase	GO:0006486;GO:0000139;GO:0016757;GO:0016021
50e0166fe077e9b75045fd72a901b705	32	K	21.7619482932488	PneGasmat	Positive	Q9BYG0|B3GN5_HUMAN Lactosylceramide 1,3-N-acetyl-beta-D-glucosaminyltransferase	GO:0006486;GO:0000139;GO:0016757;GO:0016021
beb87988754e0571f4e5519472260229	32	K	2.8722763489371785	PneGasmat	Positive	Q8BUR4|DOCK1_MOUSE Dedicator of cytokinesis protein 1	GO:0007264;GO:0005085;GO:0016020;GO:0030036;GO:0035580;GO:0001766;GO:0042608;GO:0002277;GO:0005856;GO:0048365;GO:0070062;GO:0046633;GO:0001768;GO:0044351;GO:0005096;GO:0005667;GO:0001771;GO:0045059;GO:0045060;GO:0005829;GO:0003713;GO:0005634;GO:0050766;GO:0043547;GO:0006935;GO:0035022;GO:0043312;GO:0060261;GO:0050690
beb87988754e0571f4e5519472260229	35	L	3.5264679577789453	PneGasmat	Positive	Q8BUR4|DOCK1_MOUSE Dedicator of cytokinesis protein 1	GO:0007264;GO:0005085;GO:0016020;GO:0030036;GO:0035580;GO:0001766;GO:0042608;GO:0002277;GO:0005856;GO:0048365;GO:0070062;GO:0046633;GO:0001768;GO:0044351;GO:0005096;GO:0005667;GO:0001771;GO:0045059;GO:0045060;GO:0005829;GO:0003713;GO:0005634;GO:0050766;GO:0043547;GO:0006935;GO:0035022;GO:0043312;GO:0060261;GO:0050690
1ff1b2211c216310478672808ff4a03e	35	L	9.6084781034105191	PneGasmat	Positive	Q6DFF6|KLH20_XENLA Kelch-like protein 20	GO:0031463;GO:0003779;GO:0016567;GO:0015629;GO:0042802;GO:0005737;GO:0016021
02252a00d919fd4d3a1674f4a9c52a81	26	J	4.392814740410247	PneGasmat	Positive	O01735|YC91_CAEEL Uncharacterized MFS-type transporter C09D4.1	GO:0022857;GO:0055085;GO:0016021
02252a00d919fd4d3a1674f4a9c52a81	9	H	8.305451939696747	PneGasmat	Positive	O01735|YC91_CAEEL Uncharacterized MFS-type transporter C09D4.1	GO:0022857;GO:0055085;GO:0016021
02252a00d919fd4d3a1674f4a9c52a81	32	K	2.3752701954867175	PneGasmat	Positive	O01735|YC91_CAEEL Uncharacterized MFS-type transporter C09D4.1	GO:0022857;GO:0055085;GO:0016021
c432a4e2ec4e2def3e89890ffc75229b	35	L	6.264838457622906	PneGasmat	Positive	Q8BP40|PPA6_MOUSE Lysophosphatidic acid phosphatase type 6	NA
c432a4e2ec4e2def3e89890ffc75229b	9	H	7.761646964107626	PneGasmat	Positive	Q8BP40|PPA6_MOUSE Lysophosphatidic acid phosphatase type 6	NA
2b9e844efda3994bdc0d1cfc3bceef9e	32	K	14.629761294668812	PneGasmat	Positive	Q86WI1|PKHL1_HUMAN Fibrocystin-L	GO:0007156;GO:0005509;GO:0005886;GO:0016021;GO:0000272
2b9e844efda3994bdc0d1cfc3bceef9e	32	K	10.697884254188402	PneGasmat	Positive	Q86WI1|PKHL1_HUMAN Fibrocystin-L	GO:0007156;GO:0005509;GO:0005886;GO:0016021;GO:0000272
9033b0e6315e62a256f6d18e6eaef97f	N37	E	5.833058388350266	PneGasmat	Positive	Q6R5J2|DISP1_DANRE Protein dispatched homolog 1	GO:0051301;GO:0016021
5d259997cab4e3d0d019243749232aa4	35	L	6.751438571135275	PneGasmat	Positive	Q04656|ATP7A_HUMAN Copper-transporting ATPase 1	GO:0019829;GO:0098655;GO:0016021;GO:0030001;GO:0005507;GO:0005524
65be36cb797b3d9a73c8795d3485a607	9	H	3.2136377824432922	PneGasmat	Positive	Q54TR1|CFAD_DICDI Counting factor associated protein D	GO:0008234;GO:0006508;GO:0016021
65be36cb797b3d9a73c8795d3485a607	N37	E	2.6300980606702624	PneGasmat	Positive	Q54TR1|CFAD_DICDI Counting factor associated protein D	GO:0008234;GO:0006508;GO:0016021
65be36cb797b3d9a73c8795d3485a607	35	L	2.406186558138119	PneGasmat	Positive	Q54TR1|CFAD_DICDI Counting factor associated protein D	GO:0008234;GO:0006508;GO:0016021
65be36cb797b3d9a73c8795d3485a607	N37	E	2.1335349118609366	PneGasmat	Positive	Q54TR1|CFAD_DICDI Counting factor associated protein D	GO:0008234;GO:0006508;GO:0016021
65be36cb797b3d9a73c8795d3485a607	32	K	2.6653650202302868	PneGasmat	Positive	Q54TR1|CFAD_DICDI Counting factor associated protein D	GO:0008234;GO:0006508;GO:0016021
65be36cb797b3d9a73c8795d3485a607	35	L	3.8598450702433076	PneGasmat	Positive	Q54TR1|CFAD_DICDI Counting factor associated protein D	GO:0008234;GO:0006508;GO:0016021
29f359149cbad348b9022cd26e67c297	9	H	4.20788807845253	PneGasmat	Positive	Q868Z9|PPN_DROME Papilin	GO:0004867;GO:0007596;GO:0005576;GO:0010951;GO:0005201;GO:0071498
93de7fb57a548fb23570b226cc5a39b0	35	L	5.499796740495068	PneGasmat	Positive	Q8IV35|WDR49_HUMAN WD repeat-containing protein 49	GO:0005509
[truncated: 877 more rows]
