# Supplementary material for: Evolution of Gene Expression across Species and Specialized Zooids in Siphonophora
Source: Mol Biol Evol. 2022 Feb 3;39(2):msac027. doi: 10.1093/molbev/msac027 (PMC8844502; doi:10.1093/molbev/msac027)
Supplement: msac027_Supplementary_Data [file msac027_supplementary_data.zip › Supplementaryfile12.csv]

GO.ID	Term	Annotated	Significant	Expected	classicFisher
GO:0006576	cellular biogenic amine metabolic proces...	11	10	3.11	2.6e-05
GO:0044106	cellular amine metabolic process	17	11	4.81	0.0019
GO:0009308	amine metabolic process	18	11	5.1	0.0036
GO:0009617	response to bacterium	41	20	11.61	0.0041
GO:1901264	carbohydrate derivative transport	28	15	7.93	0.0041
GO:0019674	NAD metabolic process	14	9	3.96	0.0053
GO:0006595	polyamine metabolic process	4	4	1.13	0.0064
GO:0009435	NAD biosynthetic process	10	7	2.83	0.0074
GO:0001522	pseudouridine synthesis	6	5	1.7	0.0083
GO:0006568	tryptophan metabolic process	6	5	1.7	0.0083
GO:0006586	indolalkylamine metabolic process	6	5	1.7	0.0083
GO:0009310	amine catabolic process	6	5	1.7	0.0083
GO:0042402	cellular biogenic amine catabolic proces...	6	5	1.7	0.0083
GO:0070050	neuron cellular homeostasis	6	5	1.7	0.0083
GO:0097164	ammonium ion metabolic process	22	12	6.23	0.0083
GO:1901293	nucleoside phosphate biosynthetic proces...	82	33	23.22	0.0120
GO:0006468	protein phosphorylation	232	81	65.69	0.0127
GO:0031396	regulation of protein ubiquitination	18	10	5.1	0.0135
GO:0042742	defense response to bacterium	21	11	5.95	0.0167
GO:0006936	muscle contraction	16	9	4.53	0.0172
