# Supplementary material for: Evolution of Gene Expression across Species and Specialized Zooids in Siphonophora
Source: Mol Biol Evol. 2022 Feb 3;39(2):msac027. doi: 10.1093/molbev/msac027 (PMC8844502; doi:10.1093/molbev/msac027)
Supplement: msac027_Supplementary_Data [file msac027_supplementary_data.zip › Supplementaryfile13.csv]

gene_tree	S_child	S_new	change	treatment	change_direction	blast_hit	GO
8bf590d186f9f152e8ad425233a92b7b	35	L	-3.6549261589851034	PalmatGasmat	Negative	Q2XWK0|SVOP_XENLA Synaptic vesicle 2-related protein	GO:0022857;GO:0055085;GO:0016021
8bf590d186f9f152e8ad425233a92b7b	35	L	-3.7787481978139406	PalmatGasmat	Negative	Q2XWK0|SVOP_XENLA Synaptic vesicle 2-related protein	GO:0022857;GO:0055085;GO:0016021
8bf590d186f9f152e8ad425233a92b7b	26	J	-2.2802329477112186	PalmatGasmat	Negative	Q2XWK0|SVOP_XENLA Synaptic vesicle 2-related protein	GO:0022857;GO:0055085;GO:0016021
8bf590d186f9f152e8ad425233a92b7b	26	J	-4.799378613427355	PalmatGasmat	Negative	Q2XWK0|SVOP_XENLA Synaptic vesicle 2-related protein	GO:0022857;GO:0055085;GO:0016021
643866497a0554dbf9d57028c53af567	32	K	-5.247931200141479	PalmatGasmat	Negative	O75923|DYSF_HUMAN Dysferlin	GO:0007520;GO:0016021
643866497a0554dbf9d57028c53af567	N37	E	-3.236544257928903	PalmatGasmat	Negative	O75923|DYSF_HUMAN Dysferlin	GO:0007520;GO:0016021
50e0166fe077e9b75045fd72a901b705	N37	E	-4.421736130031267	PalmatGasmat	Negative	Q9BYG0|B3GN5_HUMAN Lactosylceramide 1,3-N-acetyl-beta-D-glucosaminyltransferase	GO:0006486;GO:0000139;GO:0016757;GO:0016021
50e0166fe077e9b75045fd72a901b705	32	K	-5.284761595927147	PalmatGasmat	Negative	Q9BYG0|B3GN5_HUMAN Lactosylceramide 1,3-N-acetyl-beta-D-glucosaminyltransferase	GO:0006486;GO:0000139;GO:0016757;GO:0016021
50e0166fe077e9b75045fd72a901b705	26	J	-2.6097878014224563	PalmatGasmat	Negative	Q9BYG0|B3GN5_HUMAN Lactosylceramide 1,3-N-acetyl-beta-D-glucosaminyltransferase	GO:0006486;GO:0000139;GO:0016757;GO:0016021
beb87988754e0571f4e5519472260229	32	K	-2.236555403650068	PalmatGasmat	Negative	Q8BUR4|DOCK1_MOUSE Dedicator of cytokinesis protein 1	GO:0007264;GO:0005085;GO:0016020;GO:0030036;GO:0035580;GO:0001766;GO:0042608;GO:0002277;GO:0005856;GO:0048365;GO:0070062;GO:0046633;GO:0001768;GO:0044351;GO:0005096;GO:0005667;GO:0001771;GO:0045059;GO:0045060;GO:0005829;GO:0003713;GO:0005634;GO:0050766;GO:0043547;GO:0006935;GO:0035022;GO:0043312;GO:0060261;GO:0050690
1ff1b2211c216310478672808ff4a03e	N37	E	-2.0766105589899007	PalmatGasmat	Negative	Q6DFF6|KLH20_XENLA Kelch-like protein 20	GO:0031463;GO:0003779;GO:0016567;GO:0015629;GO:0042802;GO:0005737;GO:0016021
1ff1b2211c216310478672808ff4a03e	32	K	-2.876804688617261	PalmatGasmat	Negative	Q6DFF6|KLH20_XENLA Kelch-like protein 20	GO:0031463;GO:0003779;GO:0016567;GO:0015629;GO:0042802;GO:0005737;GO:0016021
1ff1b2211c216310478672808ff4a03e	32	K	-3.994532003356428	PalmatGasmat	Negative	Q6DFF6|KLH20_XENLA Kelch-like protein 20	GO:0031463;GO:0003779;GO:0016567;GO:0015629;GO:0042802;GO:0005737;GO:0016021
02252a00d919fd4d3a1674f4a9c52a81	32	K	-2.199830587962458	PalmatGasmat	Negative	O01735|YC91_CAEEL Uncharacterized MFS-type transporter C09D4.1	GO:0022857;GO:0055085;GO:0016021
02252a00d919fd4d3a1674f4a9c52a81	26	J	-2.867994050583485	PalmatGasmat	Negative	O01735|YC91_CAEEL Uncharacterized MFS-type transporter C09D4.1	GO:0022857;GO:0055085;GO:0016021
c432a4e2ec4e2def3e89890ffc75229b	32	K	-4.818177176458723	PalmatGasmat	Negative	Q8BP40|PPA6_MOUSE Lysophosphatidic acid phosphatase type 6	NA
2b9e844efda3994bdc0d1cfc3bceef9e	35	L	-2.9297453755269487	PalmatGasmat	Negative	Q86WI1|PKHL1_HUMAN Fibrocystin-L	GO:0007156;GO:0005509;GO:0005886;GO:0016021;GO:0000272
2b9e844efda3994bdc0d1cfc3bceef9e	35	L	-3.313547714366849	PalmatGasmat	Negative	Q86WI1|PKHL1_HUMAN Fibrocystin-L	GO:0007156;GO:0005509;GO:0005886;GO:0016021;GO:0000272
9033b0e6315e62a256f6d18e6eaef97f	N37	E	-3.28910496904809	PalmatGasmat	Negative	Q6R5J2|DISP1_DANRE Protein dispatched homolog 1	GO:0051301;GO:0016021
9033b0e6315e62a256f6d18e6eaef97f	32	K	-2.899897328471989	PalmatGasmat	Negative	Q6R5J2|DISP1_DANRE Protein dispatched homolog 1	GO:0051301;GO:0016021
6fc8a05288c403d4301c5535c99fad33	32	K	-3.953694740228895	PalmatGasmat	Negative	O15254|ACOX3_HUMAN Peroxisomal acyl-coenzyme A oxidase 3	GO:0003997;GO:0006635;GO:0005777;GO:0071949;GO:0016021;GO:0005504;GO:0004791;GO:0055088;GO:0098869
5d259997cab4e3d0d019243749232aa4	32	K	-3.886607039903327	PalmatGasmat	Negative	Q04656|ATP7A_HUMAN Copper-transporting ATPase 1	GO:0019829;GO:0098655;GO:0016021;GO:0030001;GO:0005507;GO:0005524
9a100c2b265bb95e0dddb7c15dc2a21b	35	L	-3.028778129876646	PalmatGasmat	Negative	O35920|CAN9_RAT Calpain-9	GO:0004198;GO:0006508;GO:0005737;GO:0045214;GO:0016020;GO:0005509;GO:0016322;GO:0007298;GO:0051604
65be36cb797b3d9a73c8795d3485a607	26	J	-8.145458036103328	PalmatGasmat	Negative	Q54TR1|CFAD_DICDI Counting factor associated protein D	GO:0008234;GO:0006508;GO:0016021
65be36cb797b3d9a73c8795d3485a607	26	J	-8.90129808552153	PalmatGasmat	Negative	Q54TR1|CFAD_DICDI Counting factor associated protein D	GO:0008234;GO:0006508;GO:0016021
29f359149cbad348b9022cd26e67c297	N37	E	-3.3855792257179598	PalmatGasmat	Negative	Q868Z9|PPN_DROME Papilin	GO:0004867;GO:0007596;GO:0005576;GO:0010951;GO:0005201;GO:0071498
29f359149cbad348b9022cd26e67c297	32	K	-5.221102077835756	PalmatGasmat	Negative	Q868Z9|PPN_DROME Papilin	GO:0004867;GO:0007596;GO:0005576;GO:0010951;GO:0005201;GO:0071498
93de7fb57a548fb23570b226cc5a39b0	35	L	-3.638251074660135	PalmatGasmat	Negative	Q8IV35|WDR49_HUMAN WD repeat-containing protein 49	GO:0005509
00b49efef456da590c2a4ba60be4ad57	26	J	-2.161105119920951	PalmatGasmat	Negative	Q9JI85|NUCB2_RAT Nucleobindin-2	GO:0005509
00b49efef456da590c2a4ba60be4ad57	32	K	-3.218994002941472	PalmatGasmat	Negative	Q9JI85|NUCB2_RAT Nucleobindin-2	GO:0005509
b13ee0f2ee34765a36b562f35d9de1b2	N37	E	-4.413818980825314	PalmatGasmat	Negative	P22757|HE_PARLI Hatching enzyme	GO:0031012;GO:0004222;GO:0006508;GO:0008270
b13ee0f2ee34765a36b562f35d9de1b2	32	K	-3.4949115832101114	PalmatGasmat	Negative	P22757|HE_PARLI Hatching enzyme	GO:0031012;GO:0004222;GO:0006508;GO:0008270
81da92328abecc06b43ae08f6dac301f	N37	E	-2.0348101238517646	PalmatGasmat	Negative	A2ARV4|LRP2_MOUSE Low-density lipoprotein receptor-related protein 2	GO:0005509;GO:0016021
4e9b556e19ffbe24755815fcaf0c0836	N37	E	-2.1313239881957315	PalmatGasmat	Negative	Q10743|ADA10_RAT Disintegrin and metalloproteinase domain-containing protein 10	GO:0007229;GO:0004222;GO:0016021;GO:0006509;GO:0097197;GO:0007219;GO:0097038;GO:0043197;GO:0005912;GO:0014069;GO:0042169;GO:0017124;GO:0019901;GO:0008021;GO:0098978;GO:0043025;GO:0042803;GO:0046872;GO:0062023;GO:0030424;GO:0005802;GO:0003676;GO:0042117;GO:0098696;GO:0045211;GO:0034205;GO:0030136;GO:0010820;GO:0007220;GO:0005798;GO:0090102;GO:0061001;GO:0009986;GO:0046931;GO:0034332;GO:0000139;GO:…
2cbdc2d7920d77165f5d1324b2c174ab	35	L	-2.3438975206687895	PalmatGasmat	Negative	Q17320|WHITE_CERCA Protein white	GO:0016887;GO:0055085;GO:0016021;GO:0005524
fd92d8296891a1cbe5732f2ce87124f1	N37	E	-2.124374064358372	PalmatGasmat	Negative	Q6UPR8|ERMP1_RAT Endoplasmic reticulum metallopeptidase 1 {ECO:0000305}	GO:0016021;GO:0006508;GO:0008237;GO:0001541;GO:0005789;GO:0005783;GO:0046872
fd92d8296891a1cbe5732f2ce87124f1	32	K	-2.2612337066231745	PalmatGasmat	Negative	Q6UPR8|ERMP1_RAT Endoplasmic reticulum metallopeptidase 1 {ECO:0000305}	GO:0016021;GO:0006508;GO:0008237;GO:0001541;GO:0005789;GO:0005783;GO:0046872
0caa07870a9c9b5ea94bf5a966b7756c	32	K	-5.934068709070279	PalmatGasmat	Negative	Q13231|CHIT1_HUMAN Chitotriosidase-1	GO:0008061;GO:0005576;GO:0005975;GO:0004553
45e5e74205a7f937b95a22eb2d1da4b2	35	L	-2.9333753314980058	PalmatGasmat	Negative	P55112|NAS4_CAEEL Zinc metalloproteinase nas-4	GO:0004222;GO:0006508;GO:0016020;GO:0008270;GO:0005576;GO:0005737;GO:0018996;GO:0051604;GO:0008236;GO:0006518;GO:0005509;GO:0044267;GO:0003723;GO:0007165;GO:0008061
7eee76f108e4b1449d77dabd84762ca3	35	L	-2.641144093932568	PalmatGasmat	Negative	O43315|AQP9_HUMAN Aquaporin-9	GO:0015267;GO:0055085;GO:0016021
7eee76f108e4b1449d77dabd84762ca3	32	K	-2.785286609309929	PalmatGasmat	Negative	O43315|AQP9_HUMAN Aquaporin-9	GO:0015267;GO:0055085;GO:0016021
69be1de7e51b97c4949b4ab2f753a5d3	32	K	-4.3068372486790745	PalmatGasmat	Negative	Q9ULT8|HECD1_HUMAN E3 ubiquitin-protein ligase HECTD1	GO:0004842;GO:0016567;GO:0046872;GO:0016874;GO:0048856
fda28b059309dc5b5512a3dfd769e8f8	N37	E	-4.3135294068407335	PalmatGasmat	Negative	P34885|KPC1B_CAEEL Protein kinase C-like 1B	GO:0004697;GO:0006468;GO:0048471;GO:0005634;GO:0009931;GO:0035556;GO:0005886;GO:0005524;GO:0016235;GO:0034451;GO:0006915;GO:0046872;GO:0007049;GO:0018209;GO:2000570;GO:2000318;GO:0045086;GO:0032740;GO:1904355;GO:0090330;GO:0070233;GO:0032753;GO:0051973;GO:0006509;GO:0046627;GO:0032212;GO:0042102;GO:0051092;GO:0060326
fda28b059309dc5b5512a3dfd769e8f8	32	K	-3.9355146234667284	PalmatGasmat	Negative	P34885|KPC1B_CAEEL Protein kinase C-like 1B	GO:0004697;GO:0006468;GO:0048471;GO:0005634;GO:0009931;GO:0035556;GO:0005886;GO:0005524;GO:0016235;GO:0034451;GO:0006915;GO:0046872;GO:0007049;GO:0018209;GO:2000570;GO:2000318;GO:0045086;GO:0032740;GO:1904355;GO:0090330;GO:0070233;GO:0032753;GO:0051973;GO:0006509;GO:0046627;GO:0032212;GO:0042102;GO:0051092;GO:0060326
fda28b059309dc5b5512a3dfd769e8f8	N37	E	-2.5952582652696488	PalmatGasmat	Negative	P34885|KPC1B_CAEEL Protein kinase C-like 1B	GO:0004697;GO:0006468;GO:0048471;GO:0005634;GO:0009931;GO:0035556;GO:0005886;GO:0005524;GO:0016235;GO:0034451;GO:0006915;GO:0046872;GO:0007049;GO:0018209;GO:2000570;GO:2000318;GO:0045086;GO:0032740;GO:1904355;GO:0090330;GO:0070233;GO:0032753;GO:0051973;GO:0006509;GO:0046627;GO:0032212;GO:0042102;GO:0051092;GO:0060326
cd89eb3c0ca98079ff20d681dd6fc965	32	K	-5.517603270960462	PalmatGasmat	Negative	P49283|MVL_DROME Protein Malvolio	GO:0046873;GO:0030001;GO:0016021
7b4bc1535460364f658577383ca7455d	N37	E	-2.0157316718766083	PalmatGasmat	Negative	Q14108|SCRB2_HUMAN Lysosome membrane protein 2	GO:0005044;GO:0005764;GO:0006897;GO:0042742;GO:0016021;GO:0044419
7b4bc1535460364f658577383ca7455d	32	K	-4.737909294777022	PalmatGasmat	Negative	Q14108|SCRB2_HUMAN Lysosome membrane protein 2	GO:0005044;GO:0005764;GO:0006897;GO:0042742;GO:0016021;GO:0044419
006338147c0873a0224de00fc9978cc8	26	J	-3.2447285674648523	PalmatGasmat	Negative	P17213|BPI_HUMAN Bactericidal permeability-increasing protein	GO:0008289
43aba3a9f169529ed614502a0e58748d	32	K	-2.9737869072620686	PalmatGasmat	Negative	F1NPQ2|MINP1_CHICK Multiple inositol polyphosphate phosphatase 1 {ECO:0000250|UniProtKB:Q9UNW1}	GO:0016791;GO:0016311
f868e902b12c683103b05e2c1dea5700	N37	E	-3.7120427760201835	PalmatGasmat	Negative	Q92621|NU205_HUMAN Nuclear pore complex protein Nup205	GO:0005643;GO:0006999;GO:0017056;GO:0046931;GO:0005515;GO:0006913;GO:0034622;GO:0034399;GO:0031965;GO:1900034;GO:0006110;GO:0043657;GO:0060964;GO:0051031;GO:0016925;GO:0071166;GO:0031503;GO:0051028;GO:0075733;GO:0019083;GO:0006886;GO:0010467
076cbd13db6ba9d5eec07f2d95b8ef30	32	K	-3.368033542029484	PalmatGasmat	Negative	Q4R7U0|TMC7_MACFA Transmembrane channel-like protein 7	GO:0005887;GO:0008381;GO:0003341;GO:0034220;GO:0030246;GO:0005764;GO:0016874;GO:0050658;GO:0003725
8c209387d4365ff8941d8b596f8bb7af	N37	E	-4.084035139310571	PalmatGasmat	Negative	O95714|HERC2_HUMAN E3 ubiquitin-protein ligase HERC2	GO:0004842;GO:0016567;GO:0005814;GO:0005829;GO:0008270;GO:0005634;GO:0005886;GO:0032183;GO:0031625;GO:0007283;GO:0061659;GO:0070013;GO:0005085;GO:0005743;GO:0016874;GO:0043161;GO:0006974;GO:0006259;GO:0006886
8c209387d4365ff8941d8b596f8bb7af	32	K	-2.6219123290571353	PalmatGasmat	Negative	O95714|HERC2_HUMAN E3 ubiquitin-protein ligase HERC2	GO:0004842;GO:0016567;GO:0005814;GO:0005829;GO:0008270;GO:0005634;GO:0005886;GO:0032183;GO:0031625;GO:0007283;GO:0061659;GO:0070013;GO:0005085;GO:0005743;GO:0016874;GO:0043161;GO:0006974;GO:0006259;GO:0006886
c98887013cf368c050a679842cf6dc1d	N37	E	-3.665704600361845	PalmatGasmat	Negative	Q60992|VAV2_MOUSE Guanine nucleotide exchange factor VAV2	GO:0004672;GO:0006468;GO:0005524
bbbc4b314b6c29d361a4fd54c488d2a4	N37	E	-5.356898478542752	PalmatGasmat	Negative	Q96RW7|HMCN1_HUMAN Hemicentin-1	GO:0004672;GO:0006468;GO:0005524
bbbc4b314b6c29d361a4fd54c488d2a4	32	K	-2.657367244957829	PalmatGasmat	Negative	Q96RW7|HMCN1_HUMAN Hemicentin-1	GO:0004672;GO:0006468;GO:0005524
bbbc4b314b6c29d361a4fd54c488d2a4	35	L	-3.2312417707513768	PalmatGasmat	Negative	Q96RW7|HMCN1_HUMAN Hemicentin-1	GO:0004672;GO:0006468;GO:0005524
bbbc4b314b6c29d361a4fd54c488d2a4	N37	E	-2.22677267317011	PalmatGasmat	Negative	Q96RW7|HMCN1_HUMAN Hemicentin-1	GO:0004672;GO:0006468;GO:0005524
e02f7bdc2ce17c589df34b23cfdde068	N37	E	-2.2647736489494865	PalmatGasmat	Negative	P47739|AL3A1_MOUSE Aldehyde dehydrogenase, dimeric NADP-preferring	GO:0006081;GO:0016620;GO:0005783;GO:0055114;GO:0005829;GO:0008106;GO:0005886;GO:0033306;GO:0007422;GO:0016021;GO:0008544;GO:0007417;GO:0046577;GO:0098588;GO:0042803;GO:0001750;GO:0005576;GO:0048522;GO:0005635;GO:0097345;GO:0098805;GO:0019867;GO:0031966;GO:0042058;GO:0051591;GO:0051384;GO:0008277;GO:0007584;GO:0001666;GO:0043405;GO:0007568;GO:0051347;GO:0006805;GO:0023056;GO:0042127;GO:0048584;GO:…
e02f7bdc2ce17c589df34b23cfdde068	32	K	-4.762469622061291	PalmatGasmat	Negative	P47739|AL3A1_MOUSE Aldehyde dehydrogenase, dimeric NADP-preferring	GO:0006081;GO:0016620;GO:0005783;GO:0055114;GO:0005829;GO:0008106;GO:0005886;GO:0033306;GO:0007422;GO:0016021;GO:0008544;GO:0007417;GO:0046577;GO:0098588;GO:0042803;GO:0001750;GO:0005576;GO:0048522;GO:0005635;GO:0097345;GO:0098805;GO:0019867;GO:0031966;GO:0042058;GO:0051591;GO:0051384;GO:0008277;GO:0007584;GO:0001666;GO:0043405;GO:0007568;GO:0051347;GO:0006805;GO:0023056;GO:0042127;GO:0048584;GO:…
30e6500f32db82d0132817d7c2768cf6	26	J	-3.7259811961136595	PalmatGasmat	Negative	O43451|MGA_HUMAN Maltase-glucoamylase, intestinal	GO:0030246;GO:0005975;GO:0016021;GO:0004553;GO:0005524
42223790260d374ec1106df5a5cec741	N37	E	-3.600073692798445	PalmatGasmat	Negative	Q6P4S8|INT1_MOUSE Integrator complex subunit 1	GO:0034474;GO:0032039;GO:0030246;GO:0004553;GO:0046872;GO:0003677;GO:0031965;GO:0005654;GO:0016021;GO:0001833;GO:0042795;GO:0043154;GO:0005975
a4f5df5979b46e1403b54efa3b55aa29	35	L	-2.238091529998839	PalmatGasmat	Negative	P50058|SODM1_LEPBY Superoxide dismutase [Mn] 1	NA
e3e1bc47286d5500cfb0ffef8516def6	35	L	-2.677425069622864	PalmatGasmat	Negative	Q6DC77|MPRGB_DANRE Membrane progestin receptor gamma-B	GO:0016021
6b9715c6432656dc34dae6e322c778c8	32	K	-2.8548384898034525	PalmatGasmat	Negative	Q9SXD5|GSXL3_ARATH Flavin-containing monooxygenase FMO GS-OX-like 3	GO:0004499;GO:0055114;GO:0050661;GO:0050660
f6d12aa6f6fbc1ea527332e5053966b7	32	K	-5.37218473515699	PalmatGasmat	Negative	Q01617|CPO_DROME Protein couch potato	GO:0003723
f6d12aa6f6fbc1ea527332e5053966b7	32	K	-5.110823187309643	PalmatGasmat	Negative	Q01617|CPO_DROME Protein couch potato	GO:0003723
9157eba73507fd010cc767bdb0fc5f3f	N37	E	-2.067375578434587	PalmatGasmat	Negative	P54359|SEPT2_DROME Septin-2	GO:0005525
42ae927ae63ceb0fcfc8b544ecbfec92	32	K	-2.038899443980566	PalmatGasmat	Negative	Q6KCD5|NIPBL_MOUSE Nipped-B-like protein	GO:0003682;GO:0007049;GO:0005634;GO:0010468;GO:0046983;GO:0003677;GO:0005623;GO:0090202;GO:0035118;GO:0003146;GO:0000785;GO:0048703;GO:0070050;GO:0070013;GO:0032991;GO:0048565;GO:0016021;GO:0060173;GO:0060828;GO:0048589;GO:0007417;GO:1903508;GO:2000112;GO:1905406;GO:0071169;GO:0070550;GO:1990414;GO:0000280;GO:0007059
e393e00a3d28e3da377263c05010022e	32	K	-3.3073930803183273	PalmatGasmat	Negative	Q9SZW4|HMA2_ARATH Cadmium/zinc-transporting ATPase HMA2	GO:0019829;GO:0030001;GO:0016021;GO:0005507;GO:0098655;GO:0010273;GO:0000166;GO:0072511;GO:0035639;GO:0098660;GO:0008144;GO:0097367;GO:0005375;GO:0072509;GO:0015662
0ba36d4f1fa2c0678618fa97614690ad	26	J	-3.825957772338293	PalmatGasmat	Negative	Q09930|DIRA_CAEEL GTP-binding protein drn-1 {ECO:0000305}	GO:0003924;GO:0031146;GO:0019005;GO:0005525
0ba36d4f1fa2c0678618fa97614690ad	N37	E	-2.2142739327722123	PalmatGasmat	Negative	Q09930|DIRA_CAEEL GTP-binding protein drn-1 {ECO:0000305}	GO:0003924;GO:0031146;GO:0019005;GO:0005525
7973d22126acd4895c72ee91ef7a84d7	32	K	-3.4159411571908174	PalmatGasmat	Negative	Q92122|KPYM_XENLA Pyruvate kinase PKM	GO:0004743;GO:0006096;GO:0005737;GO:0030955;GO:0016021;GO:0000287;GO:0016301;GO:0005524;GO:0042626;GO:0061718;GO:0006735;GO:0016887;GO:0042866;GO:0140096;GO:0055085;GO:0006468
8b43d2a02a556d42a92d8558b7cdcd21	32	K	-2.801706895371707	PalmatGasmat	Negative	Q6NU98|PDK1B_XENLA Serine/threonine-protein kinase pdik1l-B	GO:0004672;GO:0006468;GO:0005524
a156beb0a6fd4541f9da7954c2a5e121	32	K	-3.3292447060924593	PalmatGasmat	Negative	Q9CR50|ZN363_MOUSE RING finger and CHY zinc finger domain-containing protein 1	GO:0008270;GO:0016567;GO:0000786;GO:0005634;GO:0030286;GO:0005515;GO:0004842;GO:1901483;GO:1900425;GO:0016746;GO:0003677;GO:0032436;GO:0005737;GO:0007017
04d4e6aa1a8a948f65b151bb413ae117	N37	E	-3.037264742780418	PalmatGasmat	Negative	Q8IUF8|MINA_HUMAN Bifunctional lysine-specific demethylase and histidyl-hydroxylase MINA	GO:0016706;GO:0005634;GO:0055114;GO:0032259;GO:1903507;GO:0005506;GO:0005667;GO:0008168;GO:0005829;GO:0003714;GO:0070013;GO:0042802;GO:0043232;GO:0005230;GO:0005886;GO:0016021;GO:0004888;GO:0032453;GO:0070544;GO:0034720;GO:0034220
829906f81be09e3f99d72b8dcf4dd94f	32	K	-2.5085982860990526	PalmatGasmat	Negative	Q9R1D7|GBF1_CRIGR Golgi-specific brefeldin A-resistance guanine nucleotide exchange factor 1	GO:0005086;GO:0032012;GO:0016021;GO:0004672;GO:0006468;GO:0005524
1038c0cd485ed4644606c2bfe6d149dc	N37	E	-2.475274599041713	PalmatGasmat	Negative	Q8NCC3|PAG15_HUMAN Group XV phospholipase A2	GO:0008374;GO:0006629;GO:0016021
1038c0cd485ed4644606c2bfe6d149dc	32	K	-2.609108475283483	PalmatGasmat	Negative	Q8NCC3|PAG15_HUMAN Group XV phospholipase A2	GO:0008374;GO:0006629;GO:0016021
1038c0cd485ed4644606c2bfe6d149dc	26	J	-2.126587468595443	PalmatGasmat	Negative	Q8NCC3|PAG15_HUMAN Group XV phospholipase A2	GO:0008374;GO:0006629;GO:0016021
248b813df93cef2cfd117fe4272688ac	N37	E	-3.350636676904609	PalmatGasmat	Negative	Q9Y251|HPSE_HUMAN Heparanase	GO:0016798;GO:0016020
248b813df93cef2cfd117fe4272688ac	35	L	-2.21373003835947	PalmatGasmat	Negative	Q9Y251|HPSE_HUMAN Heparanase	GO:0016798;GO:0016020
9627c2df6bd60c81e6c3ce5395ecd83c	35	L	-3.7605045936597152	PalmatGasmat	Negative	Q7T163|KDIS_DANRE Kinase D-interacting substrate of 220 kDa	GO:0016301;GO:0016310;GO:0016021
a32b229dcfd2455392930fcb8745293d	32	K	-2.087177933209021	PalmatGasmat	Negative	Q6GYQ0|RGPA1_HUMAN Ral GTPase-activating protein subunit alpha-1	GO:0051056;GO:0005096;GO:0005634;GO:0043547;GO:0016021
20dbd6309411775f33b47fe39b1fff22	32	K	-8.103839736641625	PalmatGasmat	Negative	P0DN66|ACTP1_CINAN Tereporin-Ca1 {ECO:0000305}	GO:0052331;GO:0046930;GO:0015267;GO:0046931;GO:0006812;GO:0055085
6e4706fd31555dcfe4aa0652a6a8fd03	N37	E	-3.3906759228574335	PalmatGasmat	Negative	O75694|NU155_HUMAN Nuclear pore complex protein Nup155	GO:0017056;GO:0005643;GO:0006913;GO:0005515;GO:0086014;GO:0006998;GO:0031965;GO:0043657;GO:0034504;GO:0071166;GO:0031503;GO:0051028;GO:0017038;GO:0072594;GO:0006886;GO:0000972;GO:1900034;GO:0072657;GO:0006110;GO:0060964;GO:0051031;GO:0010467;GO:0016925;GO:0075733;GO:0019083
6e4706fd31555dcfe4aa0652a6a8fd03	32	K	-2.267487505621009	PalmatGasmat	Negative	O75694|NU155_HUMAN Nuclear pore complex protein Nup155	GO:0017056;GO:0005643;GO:0006913;GO:0005515;GO:0086014;GO:0006998;GO:0031965;GO:0043657;GO:0034504;GO:0071166;GO:0031503;GO:0051028;GO:0017038;GO:0072594;GO:0006886;GO:0000972;GO:1900034;GO:0072657;GO:0006110;GO:0060964;GO:0051031;GO:0010467;GO:0016925;GO:0075733;GO:0019083
8589627b51c55f42e0e9ba8b4dd08198	N37	E	-4.647323814691365	PalmatGasmat	Negative	Q80U28|MADD_MOUSE MAP kinase-activating death domain protein	GO:0016301;GO:0016310;GO:0005829;GO:0005886;GO:0032483;GO:0017112;GO:0016021;GO:1902041;GO:0097194;GO:0000187;GO:0051726
eda6e4032f32832aafcdaeb558a41f7e	32	K	-8.361421069974588	PalmatGasmat	Negative	B0FYY4|ITB1_SHEEP Integrin beta-1 {ECO:0000250|UniProtKB:P05556}	GO:0007160;GO:0008305;GO:0038023;GO:0007229
eda6e4032f32832aafcdaeb558a41f7e	N37	E	-2.0718307106533165	PalmatGasmat	Negative	B0FYY4|ITB1_SHEEP Integrin beta-1 {ECO:0000250|UniProtKB:P05556}	GO:0007160;GO:0008305;GO:0038023;GO:0007229
c43051eb84be094ca33de92711a5b60e	35	L	-2.730686294294403	PalmatGasmat	Negative	Q5GH73|XKR6_HUMAN XK-related protein 6	GO:0016021
375249729c0e98f2e403b243005fab59	N37	E	-2.0001969638120762	PalmatGasmat	Negative	Q00174|LAMA_DROME Laminin subunit alpha	NA
375249729c0e98f2e403b243005fab59	35	L	-2.273477014121765	PalmatGasmat	Negative	Q00174|LAMA_DROME Laminin subunit alpha	NA
375249729c0e98f2e403b243005fab59	26	J	-3.0804259217315533	PalmatGasmat	Negative	Q00174|LAMA_DROME Laminin subunit alpha	NA
375249729c0e98f2e403b243005fab59	N37	E	-6.333549448068365	PalmatGasmat	Negative	Q00174|LAMA_DROME Laminin subunit alpha	NA
375249729c0e98f2e403b243005fab59	32	K	-2.2828922980748807	PalmatGasmat	Negative	Q00174|LAMA_DROME Laminin subunit alpha	NA
375249729c0e98f2e403b243005fab59	35	L	-3.1132196924672852	PalmatGasmat	Negative	Q00174|LAMA_DROME Laminin subunit alpha	NA
087a65a03cd1b1fc54cada54be85b890	32	K	-2.9116239465207485	PalmatGasmat	Negative	Q920A5|RISC_MOUSE Retinoid-inducible serine carboxypeptidase	GO:0004185;GO:0006508;GO:0005829;GO:0045776;GO:0005576;GO:0097755;GO:0031982;GO:0016021;GO:0044257;GO:0042573
087a65a03cd1b1fc54cada54be85b890	35	L	-2.459108782907367	PalmatGasmat	Negative	Q920A5|RISC_MOUSE Retinoid-inducible serine carboxypeptidase	GO:0004185;GO:0006508;GO:0005829;GO:0045776;GO:0005576;GO:0097755;GO:0031982;GO:0016021;GO:0044257;GO:0042573
ce090205d65f0a85c3e363455b364f1d	32	K	-2.0047672902282043	PalmatGasmat	Negative	Q7SY29|G6PT3_DANRE Glucose-6-phosphate exchanger SLC37A2 {ECO:0000305}	GO:0022857;GO:0055085;GO:0016021
d9255039cab5b2e892d27c748a2620ab	N37	E	-2.6198655306972327	PalmatGasmat	Negative	Q13308|PTK7_HUMAN Inactive tyrosine-protein kinase 7	GO:0004713;GO:0018108;GO:0005524
71a4c72788cc09d7eeea7b55e275bbd9	N37	E	-2.9738044393732244	PalmatGasmat	Negative	O14976|GAK_HUMAN Cyclin-G-associated kinase	GO:0004672;GO:0006468;GO:0005524;GO:0001522;GO:0009982;GO:0003723;GO:1900150;GO:1900424;GO:0002221
71a4c72788cc09d7eeea7b55e275bbd9	32	K	-2.5388998157795504	PalmatGasmat	Negative	O14976|GAK_HUMAN Cyclin-G-associated kinase	GO:0004672;GO:0006468;GO:0005524;GO:0001522;GO:0009982;GO:0003723;GO:1900150;GO:1900424;GO:0002221
1d6c0f37cfd463ea29311293e03bce48	N37	E	-2.310145648274784	PalmatGasmat	Negative	Q9H2M9|RBGPR_HUMAN Rab3 GTPase-activating protein non-catalytic subunit	GO:0043087
9c4f4d345a0c2da17f58ff99b6745717	32	K	-2.790463501328404	PalmatGasmat	Negative	P17276|PH4H_DROME Protein henna	GO:0016714;GO:1902222;GO:0006558;GO:0009074;GO:0005506;GO:0071391;GO:0042737;GO:0055114;GO:0006571
63a35ebc4ff03204c9855c388444cd59	32	K	-2.779777379452026	PalmatGasmat	Negative	P16638|ACLY_RAT ATP-citrate synthase	GO:0003878;GO:0006101;GO:0006085;GO:0048037;GO:0005524
0cea1b33983e869912c8f0526f531c6c	N37	E	-2.1198009126633672	PalmatGasmat	Negative	Q8R4V2|DUS15_MOUSE Dual specificity protein phosphatase 15 {ECO:0000250|UniProtKB:Q9H1R2}	GO:0008138;GO:0006470;GO:0004725
0cea1b33983e869912c8f0526f531c6c	35	L	-2.5446872249188557	PalmatGasmat	Negative	Q8R4V2|DUS15_MOUSE Dual specificity protein phosphatase 15 {ECO:0000250|UniProtKB:Q9H1R2}	GO:0008138;GO:0006470;GO:0004725
0cea1b33983e869912c8f0526f531c6c	32	K	-2.383660082109538	PalmatGasmat	Negative	Q8R4V2|DUS15_MOUSE Dual specificity protein phosphatase 15 {ECO:0000250|UniProtKB:Q9H1R2}	GO:0008138;GO:0006470;GO:0004725
021535f93316350f67d6283f7008b5fa	35	L	-2.6192035981977413	PalmatGasmat	Negative	P0C872|JMJD7_MOUSE JmjC domain-containing protein 7	GO:0016706;GO:0055114
219aae635be8655eff866d0a3b45f795	32	K	-2.015228818628597	PalmatGasmat	Negative	Q9NSI6|BRWD1_HUMAN Bromodomain and WD repeat-containing protein 1	GO:0005158;GO:0008286
5010105d4f48aaad9dcc81636f0a7e63	32	K	-2.8785684269072997	PalmatGasmat	Negative	Q13367|AP3B2_HUMAN AP-3 complex subunit beta-2	GO:0030123;GO:0016192;GO:0030276;GO:0006886;GO:0030131;GO:1904115;GO:0048490;GO:0016021
4b0b02265b0784d2b29135600ef9db0a	N37	E	-2.5374782553741526	PalmatGasmat	Negative	E2RYF8|TPX2_PATPE Targeting protein for Xklp2 homolog	GO:0060236;GO:0005819;GO:0061676;GO:0005874;GO:0019901;GO:0032147;GO:0045171;GO:0043203;GO:0005654;GO:0007026;GO:0090307;GO:0007020
4b0b02265b0784d2b29135600ef9db0a	32	K	-2.4922165154839573	PalmatGasmat	Negative	E2RYF8|TPX2_PATPE Targeting protein for Xklp2 homolog	GO:0060236;GO:0005819;GO:0061676;GO:0005874;GO:0019901;GO:0032147;GO:0045171;GO:0043203;GO:0005654;GO:0007026;GO:0090307;GO:0007020
0ca687913c2258b55f1a7045a3b4721b	N37	E	-2.764109529995012	PalmatGasmat	Negative	Q9VHH9|JHD1_DROME JmjC domain-containing histone demethylation protein 1	GO:0008270;GO:0005634;GO:0009303;GO:0002244;GO:0048701;GO:0003677;GO:0008168;GO:0070013;GO:0043232;GO:0035575;GO:0032454;GO:0051864;GO:0016020;GO:0071558;GO:0035064;GO:0032259;GO:0005506;GO:0005484;GO:0007530;GO:0035574;GO:0033169;GO:0071557;GO:0070544;GO:0016192;GO:0045893;GO:0061025;GO:0006886;GO:0055114;GO:0030901
d047bb4f8f5e84d0835687c15ff127a8	N37	E	-3.169537395133819	PalmatGasmat	Negative	Q8BHG1|NRDC_MOUSE Nardilysin	GO:0004222;GO:0006508;GO:0005739;GO:0046872;GO:0016021;GO:0043171;GO:0044257
0b70cc0d68a875691dc03d6a2d9d7df3	N37	E	-2.2774940041285987	PalmatGasmat	Negative	B7ZC77|CTNA2_DANRE Catenin alpha-2	GO:0045296;GO:0007155;GO:0015629;GO:0051015;GO:2001045;GO:0016600;GO:0071681;GO:0005915;GO:2001241;GO:0007406;GO:0016342;GO:0005198;GO:0014704;GO:0045295;GO:0017166;GO:0008013;GO:1901099;GO:0030027;GO:0042802;GO:0045880;GO:0043297;GO:2001237;GO:0043231;GO:2000146;GO:0007163;GO:0034613
0b70cc0d68a875691dc03d6a2d9d7df3	32	K	-4.280437743462398	PalmatGasmat	Negative	B7ZC77|CTNA2_DANRE Catenin alpha-2	GO:0045296;GO:0007155;GO:0015629;GO:0051015;GO:2001045;GO:0016600;GO:0071681;GO:0005915;GO:2001241;GO:0007406;GO:0016342;GO:0005198;GO:0014704;GO:0045295;GO:0017166;GO:0008013;GO:1901099;GO:0030027;GO:0042802;GO:0045880;GO:0043297;GO:2001237;GO:0043231;GO:2000146;GO:0007163;GO:0034613
37ff22d9bf54297b16acac4eadf3235b	32	K	-3.4552422024188125	PalmatGasmat	Negative	Q8K4Y7|CANT1_RAT Soluble calcium-activated nucleotidase 1	GO:0017110;GO:0030166;GO:0016020;GO:0005509;GO:1904724;GO:0035580;GO:0101002;GO:0042803;GO:0070062;GO:0031985;GO:0043312;GO:0005783;GO:0043123;GO:0071944
616b303e21a7d79937bc2b8bcccb4b8b	35	L	-2.174060866365262	PalmatGasmat	Negative	O70546|KDM6A_MOUSE Lysine-specific demethylase 6A	GO:0071558;GO:0071557;GO:0008168;GO:0032259;GO:0046872;GO:0010468
eeeef5a97116169dd1b40b065347be1e	32	K	-2.368908680364191	PalmatGasmat	Negative	A9ULE9|DJC22_XENTR DnaJ homolog subfamily C member 22	GO:0035002;GO:0016021;GO:0051082;GO:0035159;GO:0005769;GO:0030198;GO:0005886;GO:0006897;GO:0006457
9b2456f737323e32179a9fda4101539b	32	K	-2.4747585637773346	PalmatGasmat	Negative	Q8BHY8|SNX14_MOUSE Sorting nexin-14	GO:0080025;GO:0016021
a6f46b71bf1145243326d6fa28f5333e	32	K	-3.436982541634332	PalmatGasmat	Negative	Q6P1A2|MBOA5_HUMAN Lysophospholipid acyltransferase 5	GO:0016746;GO:0016021
a6f46b71bf1145243326d6fa28f5333e	32	K	-3.3587570049188162	PalmatGasmat	Negative	Q6P1A2|MBOA5_HUMAN Lysophospholipid acyltransferase 5	GO:0016746;GO:0016021
7e765c1c3beb6702df595b75a9649fec	32	K	-3.4940956325239463	PalmatGasmat	Negative	Q80UK8|INT2_MOUSE Integrator complex subunit 2	GO:0032039;GO:0016180
e231e4db3b09e8a1e19860bbce31f148	32	K	-2.8824991648608562	PalmatGasmat	Negative	P13807|GYS1_HUMAN Glycogen [starch] synthase, muscle	GO:0004373;GO:0005978;GO:0005737;GO:0005634;GO:0016021;GO:0042802;GO:0005085;GO:0007264
9b789901ec58c812eee2618b6e73489f	N37	E	-3.5620783053441496	PalmatGasmat	Negative	A6QNS3|ABR_BOVIN Active breakpoint cluster region-related protein	GO:0005096;GO:0043547;GO:0005085;GO:0007165
7c19c66ae67f31cbf2835e4b3acd6753	N37	E	-2.8455314708925266	PalmatGasmat	Negative	Q80UP3|DGKZ_MOUSE Diacylglycerol kinase zeta	GO:0007205;GO:0004143;GO:0003951;GO:0005524;GO:0016310;GO:0035556
73721d00e0321be052527c4df01dac52	N37	E	-5.078061782640799	PalmatGasmat	Negative	E1BYJ2|MSH6_CHICK DNA mismatch repair protein Msh6 {ECO:0000250|UniProtKB:P54276}	GO:0030983;GO:0006298;GO:0000228;GO:0005524;GO:0008094;GO:0007131
4f447e739c43f88c454024f28a54f0ce	35	L	-4.0850429649434625	PalmatGasmat	Negative	P49183|DNAS1_MOUSE Deoxyribonuclease-1	GO:0006308;GO:0004536;GO:0005634;GO:0004519;GO:0005783;GO:0003335;GO:0016021;GO:0003677;GO:0090305;GO:0001942;GO:0002088;GO:0060041;GO:0070948;GO:0002283;GO:0002673;GO:0030262;GO:0010623
1cabd2cbb74de15b483d7daf07449907	N37	E	-4.447808468079228	PalmatGasmat	Negative	Q9H9Y6|RPA2_HUMAN DNA-directed RNA polymerase I subunit RPA2	GO:0003899;GO:0006351;GO:0005634;GO:0032549;GO:0000428;GO:0003677;GO:0017126;GO:0005829;GO:0070013;GO:0007566;GO:0031593;GO:0043232;GO:0046872;GO:0016021;GO:0045815;GO:0006974
1cabd2cbb74de15b483d7daf07449907	32	K	-2.2493100603613323	PalmatGasmat	Negative	Q9H9Y6|RPA2_HUMAN DNA-directed RNA polymerase I subunit RPA2	GO:0003899;GO:0006351;GO:0005634;GO:0032549;GO:0000428;GO:0003677;GO:0017126;GO:0005829;GO:0070013;GO:0007566;GO:0031593;GO:0043232;GO:0046872;GO:0016021;GO:0045815;GO:0006974
2d285036916975e9e442d51920994b5c	32	K	-2.02747796190437	PalmatGasmat	Negative	P20595|GCYB1_RAT Guanylate cyclase soluble subunit beta-1	GO:0004383;GO:0006182;GO:0020037;GO:0000166;GO:0035556
f581eefbb3bb22d5e6c2a83699f037a7	32	K	-3.2459689814613433	PalmatGasmat	Negative	Q80U95|UBE3C_MOUSE Ubiquitin-protein ligase E3C	GO:0004842;GO:0016567;GO:0005634;GO:0000502;GO:0016874;GO:0061659;GO:0061650;GO:0005515;GO:0016021;GO:0006511
4f8763fe850584b511f606371e120c24	N37	E	-2.5504455995782456	PalmatGasmat	Negative	Q9HAC7|SUCHY_HUMAN Succinate--hydroxymethylglutarate CoA-transferase	GO:0008410
4f8763fe850584b511f606371e120c24	32	K	-2.478955677842693	PalmatGasmat	Negative	Q9HAC7|SUCHY_HUMAN Succinate--hydroxymethylglutarate CoA-transferase	GO:0008410
2c04dad77dc222d02e11a574c700f8bd	32	K	-2.01158317062046	PalmatGasmat	Negative	P19623|SPEE_HUMAN Spermidine synthase	GO:0004766;GO:0008295;GO:0005737;GO:0004014
e83c3f645c32b9214a622c2e94189017	N37	E	-2.5769579877521975	PalmatGasmat	Negative	Q9Z2W0|DNPEP_MOUSE Aspartyl aminopeptidase	GO:0004177;GO:0006508;GO:0000328;GO:0008237;GO:0008270;GO:0061077
e83c3f645c32b9214a622c2e94189017	32	K	-2.8555227406815114	PalmatGasmat	Negative	Q9Z2W0|DNPEP_MOUSE Aspartyl aminopeptidase	GO:0004177;GO:0006508;GO:0000328;GO:0008237;GO:0008270;GO:0061077
d2311c0041268f750c5e5bc4c176c7a5	35	L	-2.0584665390135033	PalmatGasmat	Negative	Q9VQX4|PNCB_DROME Nicotinate phosphoribosyltransferase	GO:0004516;GO:0009435;GO:0005829;GO:0004514;GO:0016021;GO:0016409;GO:0046872;GO:0019365;GO:0006979
2bb167c23c06a6b1f1f4d850c9e6deee	N37	E	-3.863190466067141	PalmatGasmat	Negative	P27169|PON1_HUMAN Serum paraoxonase/arylesterase 1 {ECO:0000303|PubMed:7916578}	GO:0004064
1435e61ef46e02dcb2e1740d9bc0e9c2	N37	E	-2.713369807719434	PalmatGasmat	Negative	Q86VS3|IQCH_HUMAN IQ domain-containing protein H	GO:0003735;GO:0006412;GO:0005840;GO:0016021
27b90bb14b1a9e1e2305e2ca07778b78	32	K	-2.3392314481235954	PalmatGasmat	Negative	P59240|NPHP4_MOUSE Nephrocystin-4	GO:0090090;GO:0097730;GO:0005515;GO:0005856;GO:0098772;GO:0005198;GO:0097470;GO:0097546;GO:0035869;GO:1903348;GO:0016604;GO:0005911;GO:0035845;GO:0043005;GO:0045494;GO:0030317;GO:0005829;GO:0060041;GO:0016021;GO:1904491;GO:0097711;GO:0007632;GO:0035329;GO:0098609;GO:0030036
6273245f2bfc28719ac90f700c29bafa	35	L	-7.714343086858802	PalmatGasmat	Negative	P25228|RAB3_DROME Ras-related protein Rab-3	GO:0003924;GO:0005802;GO:0016192;GO:0005525;GO:0031982;GO:0007165;GO:0016020
0517dc1e854a7cc513161237ba895f68	N37	E	-3.566998583835784	PalmatGasmat	Negative	Q9UNA1|RHG26_HUMAN Rho GTPase-activating protein 26	GO:0005096;GO:0043547;GO:0005829;GO:0048471;GO:0005886;GO:0005515;GO:0007165;GO:0016021;GO:0043066;GO:0007010;GO:0051056
0517dc1e854a7cc513161237ba895f68	32	K	-2.2185658944024054	PalmatGasmat	Negative	Q9UNA1|RHG26_HUMAN Rho GTPase-activating protein 26	GO:0005096;GO:0043547;GO:0005829;GO:0048471;GO:0005886;GO:0005515;GO:0007165;GO:0016021;GO:0043066;GO:0007010;GO:0051056
1a58b3e9683e6708ea5faac6963bca51	35	L	-3.856037692012376	PalmatGasmat	Negative	Q2M3R5|S35G1_HUMAN Solute carrier family 35 member G1	GO:0016021
b9a0998e062a0f6f6e6f2d43b9a25df7	35	L	-2.158468026487967	PalmatGasmat	Negative	P17200|ACM4_CHICK Muscarinic acetylcholine receptor M4	GO:0004930;GO:0007186;GO:0016021
d9874fd07ec71afaef28aa215f2a1f5d	35	L	-2.6281736498190256	PalmatGasmat	Negative	Q39565|DYHB_CHLRE Dynein beta chain, flagellar outer arm	NA
18414953328569542f4d25bff88b765e	N37	E	-4.309647263741237	PalmatGasmat	Negative	O60673|REV3L_HUMAN DNA polymerase zeta catalytic subunit	GO:0016035;GO:0019985;GO:0003887;GO:0003677;GO:0000166;GO:0005634;GO:0051539;GO:0070013;GO:0008408;GO:0043232;GO:0046872;GO:0005515;GO:0006260;GO:0000724;GO:0090305
18414953328569542f4d25bff88b765e	35	L	-2.051983457040448	PalmatGasmat	Negative	O60673|REV3L_HUMAN DNA polymerase zeta catalytic subunit	GO:0016035;GO:0019985;GO:0003887;GO:0003677;GO:0000166;GO:0005634;GO:0051539;GO:0070013;GO:0008408;GO:0043232;GO:0046872;GO:0005515;GO:0006260;GO:0000724;GO:0090305
fcacb94e6f320e88e89c6ada99ba590a	32	K	-2.4213486906825854	PalmatGasmat	Negative	P11586|C1TC_HUMAN C-1-tetrahydrofolate synthase, cytoplasmic	GO:0004477;GO:0035999;GO:0004488;GO:0009086;GO:0000105;GO:0006164;GO:0055114
ea310d6c7f87499ce20ccab6b69143e3	N37	E	-2.334280058010911	PalmatGasmat	Negative	Q91W89|MA2C1_MOUSE Alpha-mannosidase 2C1	GO:0006013;GO:0004559;GO:0005654;GO:0030246;GO:0009313
ea310d6c7f87499ce20ccab6b69143e3	32	K	-2.386318781098923	PalmatGasmat	Negative	Q91W89|MA2C1_MOUSE Alpha-mannosidase 2C1	GO:0006013;GO:0004559;GO:0005654;GO:0030246;GO:0009313
523fe8dac5e4813eff1948051008e780	N37	E	-2.4414018371141153	PalmatGasmat	Negative	Q5VW36|FOCAD_HUMAN Focadhesin	NA
3ad63c6a81b9b53522086e40dd1fb65b	35	L	-3.0788146955571603	PalmatGasmat	Negative	O02485|YDJ1_CAEEL Uncharacterized protein ZK1073.1	GO:0032287;GO:0045576;GO:0042127
2e3d24cb8fbadc45f619a01704d2371c	N37	E	-2.1084457782095654	PalmatGasmat	Negative	Q5ZIT8|TAF2_CHICK Transcription initiation factor TFIID subunit 2	GO:0005669;GO:0001094;GO:0000086;GO:0006367;GO:0044212;GO:0045944;GO:0003682;GO:0008237;GO:0008270;GO:0033276;GO:0031390;GO:0016021;GO:0006508;GO:0007064
896fe6c60ff47cf60c04c02475cae432	32	K	-4.118292470310417	PalmatGasmat	Negative	O95260|ATE1_HUMAN Arginyl-tRNA--protein transferase 1	GO:0004057;GO:0016598;GO:0005737
0bd211292d8fb9d57d8346af6e3ce317	32	K	-2.353002517311159	PalmatGasmat	Negative	P13676|ACPH_RAT Acylamino-acid-releasing enzyme	GO:0008236;GO:0006508
3e6b66e27ce7270ec8828a7e5c1326ba	N37	E	-2.003696405685833	PalmatGasmat	Negative	A2BIL7|BAZ1B_DANRE Tyrosine-protein kinase BAZ1B	GO:0004402;GO:0016573;GO:0005671;GO:0046695;GO:0000124;GO:0000775;GO:0140064;GO:0000790;GO:1905533;GO:0070577;GO:0005829;GO:0003712;GO:0010515;GO:0061647;GO:0007131;GO:0032968;GO:0006338
3e6b66e27ce7270ec8828a7e5c1326ba	32	K	-2.112498734171191	PalmatGasmat	Negative	A2BIL7|BAZ1B_DANRE Tyrosine-protein kinase BAZ1B	GO:0004402;GO:0016573;GO:0005671;GO:0046695;GO:0000124;GO:0000775;GO:0140064;GO:0000790;GO:1905533;GO:0070577;GO:0005829;GO:0003712;GO:0010515;GO:0061647;GO:0007131;GO:0032968;GO:0006338
691273104e43837c092050fce3f35dd5	32	K	-2.9432686133913526	PalmatGasmat	Negative	A9JTH1|NCLDA_DANRE Neurocalcin-delta A	GO:0005509
4d574fec4b23380adb060f14d6c35df9	N37	E	-2.6771367009249474	PalmatGasmat	Negative	Q01433|AMPD2_HUMAN AMP deaminase 2	GO:0003876;GO:0032264;GO:0005829;GO:0016021;GO:0046872;GO:0046033
4d574fec4b23380adb060f14d6c35df9	32	K	-3.533251292590035	PalmatGasmat	Negative	Q01433|AMPD2_HUMAN AMP deaminase 2	GO:0003876;GO:0032264;GO:0005829;GO:0016021;GO:0046872;GO:0046033
171905f0c300a05e645872a5be45f5d1	32	K	-2.5697228079534953	PalmatGasmat	Negative	Q68J42|LIPS_PIG Hormone-sensitive lipase	GO:0008203;GO:0016298;GO:0005811;GO:0005829;GO:0016042;GO:0033878;GO:0019901;GO:0005901;GO:0016825;GO:0042134;GO:0006641;GO:0080030;GO:0005739;GO:0005634;GO:0004061;GO:0016021;GO:0046339;GO:0001676;GO:0072329;GO:0006363;GO:0006361;GO:0009435
171905f0c300a05e645872a5be45f5d1	32	K	-2.5460745450840374	PalmatGasmat	Negative	Q68J42|LIPS_PIG Hormone-sensitive lipase	GO:0008203;GO:0016298;GO:0005811;GO:0005829;GO:0016042;GO:0033878;GO:0019901;GO:0005901;GO:0016825;GO:0042134;GO:0006641;GO:0080030;GO:0005739;GO:0005634;GO:0004061;GO:0016021;GO:0046339;GO:0001676;GO:0072329;GO:0006363;GO:0006361;GO:0009435
0145301409abb24c7ee0c78e27527ca7	N37	E	-2.6965404926480327	PalmatGasmat	Negative	Q80TR8|VPRBP_MOUSE Protein VPRBP	GO:0016567
b7b50c45a3ec0ad92c80a3686e09701a	N37	E	-2.876251632445083	PalmatGasmat	Negative	A5PK45|GT251_BOVIN Procollagen galactosyltransferase 1	GO:0005788;GO:0050211;GO:0016021
b8fbf0408a678da283116781a653769f	35	L	-5.968036453121291	PalmatGasmat	Negative	A6QPN6|GILT_BOVIN Gamma-interferon-inducible lysosomal thiol reductase	GO:0047134;GO:0055114;GO:0016021
b8fbf0408a678da283116781a653769f	26	J	-2.149663455218541	PalmatGasmat	Negative	A6QPN6|GILT_BOVIN Gamma-interferon-inducible lysosomal thiol reductase	GO:0047134;GO:0055114;GO:0016021
f6126d5e908c3a2f7fac8bc2d2c8397d	35	L	-3.1629044127338064	PalmatGasmat	Negative	Q8K007|SULF1_MOUSE Extracellular sulfatase Sulf-1	GO:0008484
3397fffe8c5084e627ef0239f73ab3fc	N37	E	-3.517433355365395	PalmatGasmat	Negative	Q0V9R3|DI3L2_XENTR DIS3-like exonuclease 2 {ECO:0000255|HAMAP-Rule:MF_03045}	GO:0004540;GO:0090501;GO:0003723
3397fffe8c5084e627ef0239f73ab3fc	35	L	-2.1762654500085477	PalmatGasmat	Negative	Q0V9R3|DI3L2_XENTR DIS3-like exonuclease 2 {ECO:0000255|HAMAP-Rule:MF_03045}	GO:0004540;GO:0090501;GO:0003723
adabded9a59d1a4d82ba6935903acb79	32	K	-2.0471747009427856	PalmatGasmat	Negative	Q9VSL3|SEPIA_DROME Pyrimidodiazepine synthase {ECO:0000305}	GO:0004364;GO:0005737
b87046ea79ff428b1d65eb82a525e0ac	32	K	-2.8670307623311135	PalmatGasmat	Negative	O14617|AP3D1_HUMAN AP-3 complex subunit delta-1	GO:0030123;GO:0016192;GO:0004435;GO:0006886;GO:0005515;GO:0098830;GO:0005794;GO:0043195;GO:1904115;GO:0005524;GO:0048499;GO:0061088;GO:0010008;GO:0035646;GO:0048003;GO:0098978;GO:0098794;GO:0016740;GO:0051138;GO:0030054;GO:0048490;GO:0099637;GO:0061462;GO:0005623;GO:0019884;GO:0005765;GO:0031984;GO:0007041;GO:0072666;GO:0016050;GO:0072657;GO:0006829;GO:0006629;GO:0035556
f645153d5746a3703d8da813df23c094	N37	E	-2.0078126962732563	PalmatGasmat	Negative	P69849|NOMO3_HUMAN Nodal modulator 3	GO:0030246;GO:0005789;GO:0005515;GO:0005783;GO:0016021;GO:0032991
75d9d493a3d9c05233de20e1d2256998	N37	E	-7.7978765680621445	PalmatGasmat	Negative	Q9Z139|ROR1_MOUSE Inactive tyrosine-protein kinase transmembrane receptor ROR1 {ECO:0000250|UniProtKB:Q01973}	GO:0004672;GO:0006468;GO:0016021;GO:0005524
427a5394257da9beed9f774ee3649a0d	32	K	-2.1363412449572703	PalmatGasmat	Negative	Q8C0J6|SWAHC_MOUSE Ankyrin repeat domain-containing protein SOWAHC	NA
65a10614a621df6ba5c7c80028838c29	N37	E	-2.524960378673655	PalmatGasmat	Negative	Q9HAV4|XPO5_HUMAN Exportin-5	GO:0051168
eeaf04a7dfa30a6a8114f031169b8b29	32	K	-2.3323911005046147	PalmatGasmat	Negative	O95803|NDST3_HUMAN Bifunctional heparan sulfate N-deacetylase/N-sulfotransferase 3	GO:0015016;GO:0016787
04da277c9135b365c9fc38b1ed192107	32	K	-6.72549305705207	PalmatGasmat	Negative	P21213|HUTH_RAT Histidine ammonia-lyase	GO:0004397;GO:0019557;GO:0005737;GO:0043606;GO:0097708;GO:0012505;GO:0060218;GO:0006886
c5d4aecfd5e97fa8c01e621b990b759d	32	K	-2.425825369404207	PalmatGasmat	Negative	Q6DBQ8|CPTP_DANRE Ceramide-1-phosphate transfer protein	GO:0120009;GO:0120013;GO:0005737;GO:1902387;GO:0016020;GO:0046624;GO:0005548;GO:1902389;GO:1900226;GO:0050713;GO:0010507;GO:0023057;GO:0010648
c5d4aecfd5e97fa8c01e621b990b759d	35	L	-2.1996486085980442	PalmatGasmat	Negative	Q6DBQ8|CPTP_DANRE Ceramide-1-phosphate transfer protein	GO:0120009;GO:0120013;GO:0005737;GO:1902387;GO:0016020;GO:0046624;GO:0005548;GO:1902389;GO:1900226;GO:0050713;GO:0010507;GO:0023057;GO:0010648
0cd491ba4001f160e7f0be1632ce57e5	32	K	-2.0524578627978483	PalmatGasmat	Negative	Q92831|KAT2B_HUMAN Histone acetyltransferase KAT2B	GO:0004402;GO:0016573;GO:0005634;GO:0006355
b67b80ec2a283ca31e7e50d04d41ebb3	32	K	-2.479798708254379	PalmatGasmat	Negative	Q6NRS1|IBTK_XENLA Inhibitor of Bruton tyrosine kinase	GO:0006886
95d96a9161fcc8fc1a09c9fa7188187a	32	K	-2.501725085036464	PalmatGasmat	Negative	Q7ZYA0|LMBD2_XENLA LMBR1 domain-containing protein 2	GO:0016021
254421e903889c001b7b8743f7764a69	N37	E	-3.1833206171321176	PalmatGasmat	Negative	Q96JH7|VCIP1_HUMAN Deubiquitinating protein VCIP135	GO:0004843;GO:0016567;GO:0005737;GO:0006508;GO:0016021;GO:1904888;GO:0090168;GO:0016320
c45d3ef5f94c8b00a0d2c67ae33dbf1d	32	K	-2.6503936773272194	PalmatGasmat	Negative	Q1LWC2|T106B_DANRE Transmembrane protein 106B	GO:0035780;GO:0005886;GO:0035781;GO:1990774;GO:0016021;GO:0072604;GO:0045348;GO:0050702;GO:1904407;GO:0042116;GO:0043123;GO:0023061;GO:0043410
1e61b4951581439fe46ba2e8afd3ffa3	N37	E	-3.518284180288427	PalmatGasmat	Negative	O13046|WDHD1_XENLA WD repeat and HMG-box DNA-binding protein 1	GO:0003677;GO:0005634;GO:0000278;GO:0006261;GO:0003682;GO:0006281;GO:0005657;GO:0070013;GO:0032991;GO:0009790;GO:0022402
3f7ae18cf324b050ea12d14d55e1e20f	32	K	-2.3751226808363874	PalmatGasmat	Negative	Q58A65|JIP4_MOUSE C-Jun-amino-terminal kinase-interacting protein 4	GO:0005078;GO:0043410;GO:0016301;GO:0016310
e76732fbe7aeb70a1be04d47748777d9	N37	E	-4.679115617685852	PalmatGasmat	Negative	A2RV61|GAPD1_XENLA GTPase-activating protein and VPS9 domain-containing protein 1	GO:0043087;GO:0007165
e76732fbe7aeb70a1be04d47748777d9	32	K	-3.508564213856007	PalmatGasmat	Negative	A2RV61|GAPD1_XENLA GTPase-activating protein and VPS9 domain-containing protein 1	GO:0043087;GO:0007165
5e943e21069404a66e4bf4bfb172c7aa	N37	E	-5.603959498670108	PalmatGasmat	Negative	Q66GS9|CP135_HUMAN Centrosomal protein of 135 kDa	GO:0010457;GO:0008022;GO:0005814;GO:0007099;GO:0005813;GO:0000145;GO:0005829;GO:1902857;GO:0016021;GO:1904951;GO:0006887;GO:0097711;GO:0000086;GO:0010389
fdae9b3ede8ea7d17885784fe879ced2	N37	E	-4.676061137989978	PalmatGasmat	Negative	Q9CIR9|ADD_LACLA Adenosine deaminase {ECO:0000255|HAMAP-Rule:MF_00540}	GO:0019239;GO:0009168;GO:0016814;GO:0046872;GO:0009117
fdae9b3ede8ea7d17885784fe879ced2	32	K	-2.2901763738604406	PalmatGasmat	Negative	Q9CIR9|ADD_LACLA Adenosine deaminase {ECO:0000255|HAMAP-Rule:MF_00540}	GO:0019239;GO:0009168;GO:0016814;GO:0046872;GO:0009117
fdae9b3ede8ea7d17885784fe879ced2	35	L	-2.789625476237911	PalmatGasmat	Negative	Q9CIR9|ADD_LACLA Adenosine deaminase {ECO:0000255|HAMAP-Rule:MF_00540}	GO:0019239;GO:0009168;GO:0016814;GO:0046872;GO:0009117
18f8fb4da6e3c655d8a301bb90b3859f	N37	E	-2.1903495764632295	PalmatGasmat	Negative	Q5RBN1|FND3A_PONAB Fibronectin type-III domain-containing protein 3A	GO:0016021
8c1b809040a181a358808a5abd8ac799	32	K	-2.8983323322440824	PalmatGasmat	Negative	Q149N8|SHPRH_HUMAN E3 ubiquitin-protein ligase SHPRH	GO:0000209;GO:0061630;GO:0005789;GO:0006487;GO:0005524;GO:0016021;GO:0046872;GO:0006974
a023ad0af39d6b68bf96cb476b5aa107	32	K	-2.294437684003367	PalmatGasmat	Negative	Q3UVY5|PCX4_MOUSE Pecanex-like protein 4	NA
693c3af78b5b76f239dbf04b1e6dc200	35	L	-2.004246378340968	PalmatGasmat	Negative	Q16959|DYI2_HELCR Dynein intermediate chain 2, ciliary	GO:0003351;GO:0005813;GO:0045503;GO:0045504;GO:0008286;GO:0003774;GO:0005576;GO:0007368;GO:0036157;GO:0007507;GO:0005874;GO:0036158;GO:0030317
0d262649331ffebf2ffbd4f8ca2acd09	35	L	-3.0947320689363877	PalmatGasmat	Negative	Q4R708|NAA35_MACFA N-alpha-acetyltransferase 35, NatC auxiliary subunit	GO:0017196;GO:0031417;GO:0004596;GO:0005844;GO:0005515;GO:0048659;GO:0043066;GO:0001756;GO:0032006;GO:0048514;GO:0008284
07ff6b67fc1e26185297f0cb1c1d9370	32	K	-4.897349880155531	PalmatGasmat	Negative	P22607|FGFR3_HUMAN Fibroblast growth factor receptor 3	NA
2e522c75e834e4cbe090f237c37f71d7	32	K	-3.1925104113725826	PalmatGasmat	Negative	O00750|P3C2B_HUMAN Phosphatidylinositol 4-phosphate 3-kinase C2 domain-containing subunit beta	GO:0048015;GO:0035091;GO:0046854;GO:0016301;GO:0016773;GO:0036092
f7e238d4cbd22d73cdcf13cda2246d69	35	L	-3.6038216972477652	PalmatGasmat	Negative	Q02508|HGV2_HALRO Protein HGV2	GO:0006335;GO:0042393;GO:0000790;GO:0006336;GO:0005654;GO:0032991
f8fba1223da2b771c74299672d5f2d86	N37	E	-3.8855470261934606	PalmatGasmat	Negative	Q13395|TARB1_HUMAN Probable methyltransferase TARBP1	GO:0008173;GO:0001510;GO:0005634;GO:0006396;GO:0003723;GO:0016021;GO:0005328;GO:0008757;GO:0140101;GO:0006357;GO:0006836;GO:0006399;GO:0055085
2342ca08903687facc304069082c31c2	N37	E	-2.086016458916912	PalmatGasmat	Negative	A0JPG1|F16B1_XENLA Protein FAM160B1	NA
c09e5149a4222480a4a181a4bfe0e20e	32	K	-3.536880193020284	PalmatGasmat	Negative	Q80U63|MFN2_MOUSE Mitofusin-2	GO:0008053;GO:0005741;GO:0003924;GO:0005525;GO:0016021
dbc646b1779a86e66bab5b05e6577f33	32	K	-2.0404693626998354	PalmatGasmat	Negative	Q924T7|RNF31_MOUSE E3 ubiquitin-protein ligase RNF31	GO:0004842;GO:0016567;GO:0000151;GO:0031624;GO:0005737;GO:0046872;GO:0032436;GO:0061659;GO:0006511
e1d880a885155c5277fd0314fbf2dcf3	32	K	-2.7867468082749816	PalmatGasmat	Negative	P12798|KPBB_RABIT Phosphorylase b kinase regulatory subunit beta	GO:0005516;GO:0005977;GO:0005886;GO:0016301;GO:0005964;GO:0016773;GO:0016310;GO:0140096;GO:0016798;GO:0016021;GO:0005524;GO:0005634;GO:0006464;GO:0003676
41f084fdaf2dd38d49c63cf521f7d493	N37	E	-3.9292851527956403	PalmatGasmat	Negative	O94761|RECQ4_HUMAN ATP-dependent DNA helicase Q4	GO:0004386;GO:0006310;GO:0005694;GO:0005634;GO:0005524;GO:0032508;GO:0005737;GO:0032991;GO:0070013;GO:0006302;GO:0016021;GO:0006261;GO:0003676;GO:0008270;GO:0008094;GO:0140097;GO:0042631;GO:0004222;GO:0010947;GO:0031860;GO:0007533;GO:0031573;GO:0001302;GO:0044818;GO:0045132;GO:0000070;GO:0006508;GO:0006265
50c2bb3ab3171c88f4deb2b4d1b22079	N37	E	-3.051053196301099	PalmatGasmat	Negative	Q13614|MTMR2_HUMAN Myotubularin-related protein 2	NA
50c2bb3ab3171c88f4deb2b4d1b22079	32	K	-2.9755160120618482	PalmatGasmat	Negative	Q13614|MTMR2_HUMAN Myotubularin-related protein 2	NA
d89adb49c9bcb87d50b25544014a9c26	32	K	-2.0019164541461802	PalmatGasmat	Negative	Q14746|COG2_HUMAN Conserved oligomeric Golgi complex subunit 2	GO:0007030;GO:0016020;GO:0042803;GO:0005773;GO:0015031;GO:0031410;GO:0017119;GO:0060178;GO:0006891
0212517805351107214184d9875d77d8	32	K	-2.0766914069803564	PalmatGasmat	Negative	P23508|CRCM_HUMAN Colorectal mutant cancer protein	GO:0005509;GO:0010633;GO:0036464;GO:0050680;GO:0090090;GO:0005654;GO:0005829;GO:0005515;GO:0038023;GO:0030027;GO:0005886;GO:0060027;GO:0045184;GO:0016055
297b5306dfbae688873ce2006e9fa9cc	32	K	-2.514566194146809	PalmatGasmat	Negative	O08856|ELL_MOUSE RNA polymerase II elongation factor ELL	GO:0006368;GO:0008023;GO:0003746;GO:0006414;GO:0016021;GO:0042795
25bb2a545ce07b86c621a462af320c34	32	K	-2.367077673316369	PalmatGasmat	Negative	Q5FWT1|FA98A_RAT Protein FAM98A	NA
f18ecb90ab670dde98105ccb0a2b6aed	N37	E	-2.719595106231393	PalmatGasmat	Negative	Q9UPQ3|AGAP1_HUMAN Arf-GAP with GTPase, ANK repeat and PH domain-containing protein 1	NA
f18ecb90ab670dde98105ccb0a2b6aed	32	K	-2.7220944527978266	PalmatGasmat	Negative	Q9UPQ3|AGAP1_HUMAN Arf-GAP with GTPase, ANK repeat and PH domain-containing protein 1	NA
8fcecd381dd4b121ddbf8ab984c76799	32	K	-2.559141227411541	PalmatGasmat	Negative	Q3SYV9|ARHL2_BOVIN Poly(ADP-ribose) glycohydrolase ARH3	GO:0016787;GO:0140290;GO:0005759;GO:0090734;GO:0006281;GO:0005634;GO:0000287
1147c0af4983da6b3b693cbc4ecbe3f4	N37	E	-2.3395439200729493	PalmatGasmat	Negative	Q5W041|ARMC3_HUMAN Armadillo repeat-containing protein 3	GO:0004601;GO:0006979;GO:0070062;GO:0098869;GO:0033743;GO:0020037;GO:0016021;GO:0055114
1147c0af4983da6b3b693cbc4ecbe3f4	32	K	-2.901860051936791	PalmatGasmat	Negative	Q5W041|ARMC3_HUMAN Armadillo repeat-containing protein 3	GO:0004601;GO:0006979;GO:0070062;GO:0098869;GO:0033743;GO:0020037;GO:0016021;GO:0055114
cb4dd6c9026694b8cae36f26b3aa4dd9	32	K	-2.6566642377119756	PalmatGasmat	Negative	Q5U243|CLIP3_XENLA CAP-Gly domain-containing linker protein 3	GO:0035594;GO:0031115;GO:0032588;GO:0018231;GO:0055038;GO:0031901;GO:0045121;GO:0010828;GO:0008017;GO:0072321;GO:0045807;GO:0018345;GO:1903078;GO:0045444;GO:0005509;GO:0003677;GO:0016491;GO:0005886;GO:0043065;GO:0005795;GO:0005829;GO:0016021;GO:0001934;GO:0044091;GO:0010803;GO:0055114
61c0e9c0d1270914519605b578925e1f	32	K	-4.120617502045572	PalmatGasmat	Negative	P53440|CALMF_NAEGR Calmodulin, flagellar	GO:0019722;GO:0005509
e0a37ee947c2c0357c8659ab5fb6aeb6	32	K	-2.419939529545733	PalmatGasmat	Negative	Q68CZ1|FTM_HUMAN Protein fantom	GO:0001736;GO:0031870;GO:0035869;GO:0036064;GO:0005930;GO:0005813;GO:0005911;GO:0021670;GO:0043584;GO:0022038;GO:0060039;GO:0045744;GO:0005654;GO:0035116;GO:0035115;GO:0005829;GO:0021772;GO:0090102;GO:0021532;GO:0021549;GO:0008589;GO:0005886;GO:1905515;GO:0001889;GO:0016021;GO:0007368;GO:0001822;GO:0043010;GO:0007163;GO:0001701
10f144c2af8c9fb449d2cd350dd1e032	N37	E	-2.7182374976411308	PalmatGasmat	Negative	Q96RT8|GCP5_HUMAN Gamma-tubulin complex component 5	GO:0043015;GO:0007020;GO:0000922;GO:0005815;GO:0005874;GO:0005737
355931c4d17aec7c3c8a9a461a513e12	35	L	-2.0386575999482965	PalmatGasmat	Negative	Q8C0W1|ANMY1_MOUSE Ankyrin repeat and MYND domain-containing protein 1	NA
9cdc56b81fc0b15d28cdf59fc62e8aa7	32	K	-4.066789185138471	PalmatGasmat	Negative	Q3UMR0|ANR27_MOUSE Ankyrin repeat domain-containing protein 27	GO:0097422;GO:1990126;GO:0000149;GO:0045022;GO:0017137;GO:0005769;GO:0005770;GO:0030133;GO:0043005;GO:0005085;GO:0048812;GO:0005096;GO:0042470;GO:0005829;GO:0035544;GO:0005764;GO:0005886;GO:0035646;GO:0030659;GO:0050775;GO:0016021;GO:0043547;GO:0015031
28943e0e284a5d72073658423cc34ba5	32	K	-4.401276755105063	PalmatGasmat	Negative	Q5F361|TBCK_CHICK TBC domain-containing protein kinase-like protein	GO:0004672;GO:0006468;GO:0030496;GO:0072686;GO:0005524;GO:0005737;GO:0032006;GO:0008283;GO:0030036;GO:0017137;GO:0005096;GO:0090630;GO:0016787;GO:0006886
d0a5edb0ab6a127f8ce0a7b0b476b876	35	L	-3.2929601293137925	PalmatGasmat	Negative	Q1LYM6|KLH38_DANRE Kelch-like protein 38	NA
757f41451ffe797157f0064b957d7cf1	32	K	-2.3932204620963318	PalmatGasmat	Negative	P18433|PTPRA_HUMAN Receptor-type tyrosine-protein phosphatase alpha	GO:0004725;GO:0035335;GO:0016021;GO:0005634;GO:0005856;GO:0004806;GO:0005886;GO:0060027;GO:0003924;GO:0005737;GO:0005525;GO:0060041;GO:0045859;GO:0097374
0aca4bf2961b1263ef25ac82209377a2	N37	E	-2.6411200056088653	PalmatGasmat	Negative	B6CJY5|TRAF6_MACMU TNF receptor-associated factor 6	GO:0005164;GO:0043122;GO:0035631;GO:0042981;GO:0048471;GO:0005811;GO:0004842;GO:0016567;GO:0009898;GO:0008270;GO:0043422;GO:0005829;GO:0031996;GO:0031435;GO:0007165;GO:0031624;GO:0005634;GO:0047485;GO:0042826;GO:1904996;GO:0031625;GO:0002726;GO:0009617;GO:0045672;GO:2000679;GO:0061659;GO:0032743;GO:0005938;GO:0042802;GO:0070555;GO:0010008;GO:0045084;GO:0042813;GO:0017147;GO:0031666;GO:0016874;GO:…
6f3b3704d24860f91c6d6e1aa209526d	N37	E	-3.700482093162079	PalmatGasmat	Negative	Q6NRT6|DJC10_XENLA DnaJ homolog subfamily C member 10	GO:0006457;GO:0051082;GO:0005623;GO:0045454;GO:0005788;GO:0031072;GO:0034663;GO:0051787;GO:0051117;GO:0070059;GO:0015036;GO:0051087;GO:0030433;GO:0001671;GO:0016671;GO:0016021;GO:0005829;GO:0008270;GO:0001933;GO:0005524;GO:0009408;GO:0032781;GO:0006260;GO:0055114
dc573a1fd06bcfb4e19dd8f3479aba2d	N37	E	-2.519056706380745	PalmatGasmat	Negative	Q8IUH5|ZDH17_HUMAN Palmitoyltransferase ZDHHC17 {ECO:0000305}	GO:0016409;GO:1903830;GO:0016021;GO:0015095;GO:0007409
cb7b66baf2f9fa49cb2ab09bf8bc5675	N37	E	-4.15635561703932	PalmatGasmat	Negative	A6NHR9|SMHD1_HUMAN Structural maintenance of chromosomes flexible hinge domain-containing protein 1	GO:0006302;GO:0005694;GO:0005524;GO:0051276
3d7871e4e31e165091709a7b99d74125	32	K	-2.2400845903815387	PalmatGasmat	Negative	F1NBT0|STK10_CHICK Serine/threonine-protein kinase 10	GO:0004674;GO:0006468;GO:0005737;GO:0015934;GO:0005886;GO:0005524;GO:0016021;GO:0031098;GO:0032147;GO:0007346;GO:0042803;GO:0004499;GO:0050661;GO:0050660;GO:0003735;GO:0071593;GO:2000401;GO:0006412;GO:0055114
0aa632a1a296e9ac72ec18f86c9a597f	32	K	-3.627656203672222	PalmatGasmat	Negative	A7MB11|TGFA1_BOVIN Transforming growth factor-beta receptor-associated protein 1	GO:0016192;GO:0005160;GO:0033263;GO:0006886;GO:0046332;GO:0005769;GO:0046872;GO:0043231;GO:0007041;GO:0031967;GO:0090174;GO:0016050;GO:0016020;GO:0007165;GO:0006355
8ba46cef653fd3179aa52ea0de1b02fd	N37	E	-2.6381238135926	PalmatGasmat	Negative	Q1LW89|CASD1_DANRE CAS1 domain-containing protein 1	GO:0047186;GO:0030173;GO:0005975;GO:0005515
51e55a526d10975c1635a1c69d6fc424	N37	E	-2.045261931746869	PalmatGasmat	Negative	Q86SG6|NEK8_HUMAN Serine/threonine-protein kinase Nek8	GO:0004672;GO:0006468;GO:0005524
8b8d78fa3c1eb8a76c06445e8785065e	32	K	-2.9093557607481912	PalmatGasmat	Negative	A6QLJ0|ERCC2_BOVIN TFIIH basal transcription factor complex helicase XPD subunit	GO:0006289;GO:0003678;GO:0005634;GO:0032508;GO:0005703;GO:0005705;GO:0003677;GO:0005524;GO:1902554;GO:0000428;GO:0005667;GO:0045951;GO:0070013;GO:0008353;GO:0009411;GO:0005737;GO:0006366;GO:0007348;GO:0001109;GO:0045893;GO:0001120;GO:0006979;GO:0010972;GO:0051983;GO:0007088;GO:0090305;GO:0006468;GO:0006352
90885570201f516c8aeac37fe95b327c	N37	E	-2.744056435600009	PalmatGasmat	Negative	Q5F499|OPA1_CHICK Dynamin-like 120 kDa protein, mitochondrial	GO:0006915;GO:0003924;GO:0005739;GO:0005525;GO:0007005
90885570201f516c8aeac37fe95b327c	32	K	-3.356828379611055	PalmatGasmat	Negative	Q5F499|OPA1_CHICK Dynamin-like 120 kDa protein, mitochondrial	GO:0006915;GO:0003924;GO:0005739;GO:0005525;GO:0007005
f55b04c2360eb4ebdf7d33e08c9d5d2e	N37	E	-2.927163381168533	PalmatGasmat	Negative	A6H7H1|F120A_BOVIN Constitutive coactivator of PPAR-gamma-like protein 1	GO:0005634;GO:0003723;GO:0005829;GO:0005886
f55b04c2360eb4ebdf7d33e08c9d5d2e	32	K	-2.6888972264178364	PalmatGasmat	Negative	A6H7H1|F120A_BOVIN Constitutive coactivator of PPAR-gamma-like protein 1	GO:0005634;GO:0003723;GO:0005829;GO:0005886
cf8abaf91fce012e9dd072d548a73f1b	32	K	-3.892671418473236	PalmatGasmat	Negative	Q04336|YM54_YEAST Uncharacterized protein YMR196W	GO:0004573;GO:0009311;GO:0005840;GO:0006412;GO:0003735
e13c07df69321fbf2c1367ae8ede39f2	26	J	-2.6926691243785665	PalmatGasmat	Negative	Q0VD19|ASM_BOVIN Sphingomyelin phosphodiesterase	GO:0006685;GO:0004767;GO:0005615;GO:0005764;GO:0046872;GO:0016798;GO:0016021;GO:0009143;GO:0046513;GO:1905691
21ae7b759243f2308a8f073638228fa4	35	L	-3.7429224138635493	PalmatGasmat	Negative	Q24799|MYPH_ECHGR Myophilin	GO:0016021
51f29d09c0ff6406d0eb72e5a7234186	N37	E	-2.224405575523968	PalmatGasmat	Negative	Q810A7|DDX42_MOUSE ATP-dependent RNA helicase DDX42	GO:0005524;GO:0016607;GO:0042981;GO:0005829;GO:0008104;GO:0003676;GO:0004386;GO:0016021;GO:0140098
d2bdac1f44cd850fcd8967c0827071dc	N37	E	-3.140228667707143	PalmatGasmat	Negative	P25206|MCM3_MOUSE DNA replication licensing factor MCM3	GO:0042555;GO:0006270;GO:0003678;GO:0005634;GO:0032508;GO:0048471;GO:0005813;GO:0003677;GO:0005524;GO:0070013;GO:0000793;GO:0005576;GO:0016021;GO:1902299;GO:0000727;GO:1902969;GO:0003682;GO:0005125;GO:0006271;GO:0060041;GO:0016319;GO:0007405;GO:0007165
d2bdac1f44cd850fcd8967c0827071dc	32	K	-2.31577229633773	PalmatGasmat	Negative	P25206|MCM3_MOUSE DNA replication licensing factor MCM3	GO:0042555;GO:0006270;GO:0003678;GO:0005634;GO:0032508;GO:0048471;GO:0005813;GO:0003677;GO:0005524;GO:0070013;GO:0000793;GO:0005576;GO:0016021;GO:1902299;GO:0000727;GO:1902969;GO:0003682;GO:0005125;GO:0006271;GO:0060041;GO:0016319;GO:0007405;GO:0007165
3310499d5fddfb9bbae0dfaa0da5a1f9	32	K	-2.5302015517875875	PalmatGasmat	Negative	A0JMD4|TPC2_DANRE Two pore calcium channel protein 2	GO:0072345;GO:0051209;GO:0005765;GO:0005245;GO:0005623;GO:0016021;GO:0003952;GO:0004359;GO:0005524;GO:0006939;GO:0009435;GO:2000290;GO:0014866;GO:0019722;GO:0034765
8b185cc7067356c6db9ddda97f8a8585	32	K	-2.0711650221078375	PalmatGasmat	Negative	Q2KI89|ARMC9_BOVIN LisH domain-containing protein ARMC9	GO:0036064;GO:0060271;GO:0097542;GO:0045880;GO:0005814
19122ed1e8d0f6c003cf2fa0e9b2f5d6	N37	E	-2.360161394393343	PalmatGasmat	Negative	Q9C0B7|TNG6_HUMAN Transport and Golgi organization protein 6 homolog	GO:0016021
99bdea8be9717ee4c9351c198d0993ad	N37	E	-3.9299317013571198	PalmatGasmat	Negative	Q63340|DUS7_RAT Dual specificity protein phosphatase 7	GO:0017017;GO:0000188;GO:0005829;GO:0005654;GO:0004725;GO:0016301;GO:0005515;GO:0008579;GO:0006470;GO:0070373;GO:0048638;GO:2000026;GO:0051409;GO:0043065;GO:0042659;GO:1903035;GO:0040036;GO:0045926;GO:0061041;GO:0009953;GO:0051093;GO:0032102;GO:0022603;GO:0010033;GO:0030154;GO:1903853;GO:0016310;GO:0042493;GO:1900426;GO:0046329;GO:1900181;GO:0002119;GO:0008340;GO:1900182;GO:0046686;GO:0061387;GO:…
99bdea8be9717ee4c9351c198d0993ad	32	K	-2.7337564465444846	PalmatGasmat	Negative	Q63340|DUS7_RAT Dual specificity protein phosphatase 7	GO:0017017;GO:0000188;GO:0005829;GO:0005654;GO:0004725;GO:0016301;GO:0005515;GO:0008579;GO:0006470;GO:0070373;GO:0048638;GO:2000026;GO:0051409;GO:0043065;GO:0042659;GO:1903035;GO:0040036;GO:0045926;GO:0061041;GO:0009953;GO:0051093;GO:0032102;GO:0022603;GO:0010033;GO:0030154;GO:1903853;GO:0016310;GO:0042493;GO:1900426;GO:0046329;GO:1900181;GO:0002119;GO:0008340;GO:1900182;GO:0046686;GO:0061387;GO:…
afbc8d2b566d39bdde32a147a1deb78e	32	K	-2.9565106709965066	PalmatGasmat	Negative	Q39575|DYHG_CHLRE Dynein gamma chain, flagellar outer arm	NA
66745bf8a69938aec62d99c4f400429f	N37	E	-2.1194123503848212	PalmatGasmat	Negative	O88664|TAOK1_RAT Serine/threonine-protein kinase TAO1	GO:0004672;GO:0006468;GO:0005737;GO:0043235;GO:0097708;GO:0005524;GO:0005730;GO:0005654;GO:0043406;GO:0007095;GO:0046329;GO:0038191;GO:0031434;GO:0046330;GO:0043506;GO:0031098;GO:0032147;GO:0007420;GO:0048041;GO:0007409;GO:0030036;GO:0008360
7d9ce06014a823567c21aa729902ff77	32	K	-3.198447953263255	PalmatGasmat	Negative	P78356|PI42B_HUMAN Phosphatidylinositol 5-phosphate 4-kinase type-2 beta	GO:0016307;GO:0046854;GO:0005776;GO:0005524;GO:2000786;GO:0042802
11189923ee6e4f624238cc353391c09a	N37	E	-2.4164921774656585	PalmatGasmat	Negative	Q8WXW3|PIBF1_HUMAN Progesterone-induced-blocking factor 1	GO:0031393;GO:0005136;GO:0034451;GO:0042976;GO:0032815;GO:0005615;GO:0042532;GO:0032695;GO:0005623;GO:0032733;GO:0005634;GO:0042531;GO:0071539;GO:0016021;GO:0090307;GO:0007080;GO:1905515
11189923ee6e4f624238cc353391c09a	32	K	-3.2456847165613585	PalmatGasmat	Negative	Q8WXW3|PIBF1_HUMAN Progesterone-induced-blocking factor 1	GO:0031393;GO:0005136;GO:0034451;GO:0042976;GO:0032815;GO:0005615;GO:0042532;GO:0032695;GO:0005623;GO:0032733;GO:0005634;GO:0042531;GO:0071539;GO:0016021;GO:0090307;GO:0007080;GO:1905515
b17951e5e0e86cf3ec9a683f73b972bd	32	K	-3.0206627317530588	PalmatGasmat	Negative	Q0VCU7|SGCG_BOVIN Gamma-sarcoglycan	GO:0016012;GO:0060047;GO:0048738;GO:0042383;GO:0016021;GO:0048798;GO:0007525;GO:0007368
c3b8ea639a4cf50d15517874d9fc4f8e	35	L	-3.474435970552926	PalmatGasmat	Negative	Q9VYN8|TENA_DROME Teneurin-a	NA
a24c4db1be05fa8ca961130712c5580c	N37	E	-2.121053171990236	PalmatGasmat	Negative	Q8BJL1|FBX30_MOUSE F-box only protein 30	GO:0061630;GO:0016567;GO:0008270
0c0940a8870a0680f647f57c722818d0	N37	E	-2.08336049180092	PalmatGasmat	Negative	Q810K9|GXLT2_MOUSE Glucoside xylosyltransferase 2	GO:0016757;GO:0016266;GO:0016021
0c0940a8870a0680f647f57c722818d0	35	L	-2.6321378275248835	PalmatGasmat	Negative	Q810K9|GXLT2_MOUSE Glucoside xylosyltransferase 2	GO:0016757;GO:0016266;GO:0016021
ce646a7b1a11c7fd7c3c9f8808c02f65	32	K	-2.018572574101333	PalmatGasmat	Negative	F1NVK6|TM237_CHICK Transmembrane protein 237	GO:0016021
eb94aac669ee876c695beee071c3c82c	32	K	-2.4971360527533237	PalmatGasmat	Negative	A0MSJ1|CRA1B_DANRE Collagen alpha-1(XXVII) chain B	GO:0004867;GO:0010951;GO:0005604;GO:0005581;GO:0019867;GO:0042302;GO:0016021;GO:0042802;GO:0005201;GO:0016539;GO:0009405
befac3f44e48a5db286774845c316cac	N37	E	-2.312077741495725	PalmatGasmat	Negative	Q7SZC2|XPO2_DANRE Exportin-2	GO:0008536;GO:0006886;GO:0005634;GO:0005829;GO:0070013
33b5aef3c169ea40b046fa66e6da809e	32	K	-2.504643791354873	PalmatGasmat	Negative	Q7ZYC4|ACBG2_XENLA Long-chain-fatty-acid--CoA ligase ACSBG2	GO:0047676;GO:0001676;GO:0005829;GO:0004467;GO:0005739;GO:0047617;GO:0016021
5a9d49409c3b8df9108f2c67ee9903e1	N37	E	-2.3581109038501147	PalmatGasmat	Negative	Q56YP2|PI5K1_ARATH Phosphatidylinositol 4-phosphate 5-kinase 1	GO:0005085;GO:0035556
5a9d49409c3b8df9108f2c67ee9903e1	32	K	-2.4807959797491614	PalmatGasmat	Negative	Q56YP2|PI5K1_ARATH Phosphatidylinositol 4-phosphate 5-kinase 1	GO:0005085;GO:0035556
ec7dc3dbadc52fd650913427162e6ff2	N37	E	-3.8196249936196445	PalmatGasmat	Negative	Q0EEE2|PTHD3_MOUSE Patched domain-containing protein 3	GO:0016021;GO:0008168;GO:0032259;GO:0008158
ec7dc3dbadc52fd650913427162e6ff2	32	K	-2.9234297528670123	PalmatGasmat	Negative	Q0EEE2|PTHD3_MOUSE Patched domain-containing protein 3	GO:0016021;GO:0008168;GO:0032259;GO:0008158
749bec916738e39a0d0390bc6ccba730	32	K	-3.1028030458370663	PalmatGasmat	Negative	Q14DH7|ACSS3_MOUSE Acyl-CoA synthetase short-chain family member 3, mitochondrial	GO:0050218;GO:0019427;GO:0016021;GO:0003987;GO:0016208
693c9adef566651a3903c13dcb81eaab	N37	E	-2.3097179238465753	PalmatGasmat	Negative	P97858|S35B1_MOUSE Solute carrier family 35 member B1	GO:0055085;GO:0005460;GO:0016021;GO:0005459;GO:0031228;GO:0031227;GO:1901264;GO:0015931;GO:0015711;GO:0005783;GO:0008643
2a023d8cc09a051611c7f7896d420d7d	N37	E	-2.3747663178032394	PalmatGasmat	Negative	Q8CDF7|EXD1_MOUSE piRNA biogenesis protein EXD1 {ECO:0000305}	GO:0008408;GO:0090305;GO:0003676
2a023d8cc09a051611c7f7896d420d7d	32	K	-2.1565428479301376	PalmatGasmat	Negative	Q8CDF7|EXD1_MOUSE piRNA biogenesis protein EXD1 {ECO:0000305}	GO:0008408;GO:0090305;GO:0003676
1bff9e0f84308c83d4dbed770d82da8a	32	K	-3.017405224973113	PalmatGasmat	Negative	Q96NW4|ANR27_HUMAN Ankyrin repeat domain-containing protein 27	GO:0003723;GO:0046872
85c42cac5bfbe75013870b2e24b2d8ea	32	K	-2.046031674985466	PalmatGasmat	Negative	Q5ZLD7|VPS53_CHICK Vacuolar protein sorting-associated protein 53 homolog	GO:0000938;GO:0042147;GO:0003676;GO:0005829;GO:0007041;GO:0032456;GO:0015074;GO:1990745;GO:0005802;GO:0048471;GO:0016020
e216167461711b18b3d6060a36770897	26	J	-3.154048390537807	PalmatGasmat	Negative	P49010|HEXC_BOMMO Chitooligosaccharidolytic beta-N-acetylglucosaminidase	GO:0004563;GO:0005975
f74da57e7f9bd2ce23f8300a7a5ac215	32	K	-2.30313695283526	PalmatGasmat	Negative	Q5XIN3|MIPT3_RAT TRAF3-interacting protein 1	GO:0008017;GO:0030992;GO:1901621;GO:0036064;GO:0032688;GO:0005930;GO:0070507;GO:0060271;GO:0097542;GO:0050687;GO:0005813;GO:0036342;GO:0097546;GO:0035869;GO:0042733;GO:0021532;GO:0031076;GO:0001738;GO:0035050;GO:0001822;GO:0031333;GO:0001933;GO:0042073
2d37a0e6e30ec8cc07be09df75da4206	32	K	-3.122094054746504	PalmatGasmat	Negative	Q99943|PLCA_HUMAN 1-acyl-sn-glycerol-3-phosphate acyltransferase alpha	GO:0003841;GO:0008654;GO:0005783;GO:0005811;GO:0016021;GO:0005200;GO:0046473;GO:0005515;GO:0045017;GO:0001819;GO:0005789;GO:0005882;GO:0046341;GO:0006221;GO:0001961;GO:0031325;GO:0007010
434ccff98551d3470bf1fbf64df4231a	N37	E	-2.0748952812894137	PalmatGasmat	Negative	Q9BZF1|OSBL8_HUMAN Oxysterol-binding protein-related protein 8	GO:0016021
eedfc5ebc73bf46d6b03c86845ae87b2	N37	E	-3.721191406893064	PalmatGasmat	Negative	Q05B30|WDR91_XENTR WD repeat-containing protein 91	GO:0045022;GO:0005829;GO:0043551
eedfc5ebc73bf46d6b03c86845ae87b2	32	K	-2.468627750075552	PalmatGasmat	Negative	Q05B30|WDR91_XENTR WD repeat-containing protein 91	GO:0045022;GO:0005829;GO:0043551
74af74fed0a0575d940d296ec2e9104c	N37	E	-3.762984188435818	PalmatGasmat	Negative	Q5IGR8|EXT1A_DANRE Exostosin-1a	GO:0015012;GO:0015020;GO:0005783;GO:0006486;GO:0008375;GO:0016021;GO:0005794
b7d7ab90148c40be1d774def98f6c0a4	N37	E	-2.307843745841639	PalmatGasmat	Negative	Q29M42|C2D1_DROPS Coiled-coil and C2 domain-containing protein 1-like	GO:0001227;GO:0000122
29a953e46c004ad1317bab186b09debc	N37	E	-3.0924675139406754	PalmatGasmat	Negative	Q5XHG1|NSMA3_XENLA Sphingomyelin phosphodiesterase 4	GO:0050290;GO:0016021
29a953e46c004ad1317bab186b09debc	35	L	-2.4266980861590257	PalmatGasmat	Negative	Q5XHG1|NSMA3_XENLA Sphingomyelin phosphodiesterase 4	GO:0050290;GO:0016021
786b4d23e0e55c4fd99cbcf0a3c29a26	32	K	-7.3279526245540385	PalmatGasmat	Negative	P0A651|Y3154_MYCBO Putative diacyglycerol O-acyltransferase Mb3154c	NA
a77db4e2226cc4973dec90a9fe1c91e0	35	L	-2.753227015537923	PalmatGasmat	Negative	O14353|BPL1_SCHPO Biotin--protein ligase	GO:0006541
a98d1526c7e8e2d23e6c169c3de4dbfa	N37	E	-2.058096083970848	PalmatGasmat	Negative	Q00537|CDK17_HUMAN Cyclin-dependent kinase 17	GO:0004674;GO:0006468;GO:0005524
a98d1526c7e8e2d23e6c169c3de4dbfa	N37	E	-2.546699027119207	PalmatGasmat	Negative	Q00537|CDK17_HUMAN Cyclin-dependent kinase 17	GO:0004674;GO:0006468;GO:0005524
963242c9573c22e7ad16976a6ce12c34	32	K	-2.0305556686346757	PalmatGasmat	Negative	Q9UBN7|HDAC6_HUMAN Histone deacetylase 6	GO:0004407;GO:0016575;GO:0000118;GO:0034979;GO:0008270;GO:0106047;GO:0032425;GO:0042826;GO:1990707;GO:0034983;GO:0031934;GO:0032958;GO:0030874;GO:0033553;GO:0031618;GO:0016301;GO:0000122;GO:0090568;GO:0042903;GO:0003682;GO:0035825;GO:0042802;GO:0000781;GO:0030955;GO:0016236;GO:0003684;GO:0004519;GO:0008216;GO:0005737;GO:0016491;GO:0016773;GO:0016021;GO:0090053;GO:0030702;GO:0031048;GO:0000183;GO:…
4a18c88176b83dbcdb5acfa32f598561	35	L	-2.0733331377288775	PalmatGasmat	Negative	Q96L93|KI16B_HUMAN Kinesin-like protein KIF16B	NA
ee93e4c059904dee415ef44642f7b800	32	K	-2.0402214204637468	PalmatGasmat	Negative	P54731|FAF1_MOUSE FAS-associated factor 1	GO:0003735;GO:0006412;GO:0005840
101db7181dc95c82e7754914f733e5ba	N37	E	-2.7255141192872157	PalmatGasmat	Negative	Q9UJY5|GGA1_HUMAN ADP-ribosylation factor-binding protein GGA1	GO:0030306;GO:0005802;GO:0006886;GO:0016192;GO:0016021
101db7181dc95c82e7754914f733e5ba	32	K	-2.3177708233237158	PalmatGasmat	Negative	Q9UJY5|GGA1_HUMAN ADP-ribosylation factor-binding protein GGA1	GO:0030306;GO:0005802;GO:0006886;GO:0016192;GO:0016021
cb3aa7fb160cef33349e3a978463ffd0	N37	E	-2.6029627128324444	PalmatGasmat	Negative	Q6NU40|CTF18_XENLA Chromosome transmission fidelity protein 18 homolog	GO:0005524;GO:0005663;GO:1900264;GO:0006260;GO:0031390;GO:0005654;GO:0005829;GO:0003689;GO:0016021;GO:0032508;GO:0017116
a1087751dc04a5447c7d5bb87b37400a	32	K	-2.5833264023259495	PalmatGasmat	Negative	Q9UP83|COG5_HUMAN Conserved oligomeric Golgi complex subunit 5	GO:0006891;GO:0017119;GO:0005515;GO:0015031;GO:0005654;GO:0006888;GO:0000139;GO:0005829;GO:0005802;GO:0016021
c00c8378271b9f057a03a53bce0bac2e	N37	E	-4.9037221744247095	PalmatGasmat	Negative	B2GV17|CBPC5_RAT Cytosolic carboxypeptidase-like protein 5	GO:0004181;GO:0006508;GO:0045171;GO:0030496;GO:0035611;GO:0072686;GO:0008270;GO:0005829;GO:0051607;GO:0005634;GO:0015631;GO:0044419;GO:0035610
c00c8378271b9f057a03a53bce0bac2e	32	K	-3.6365844836228187	PalmatGasmat	Negative	B2GV17|CBPC5_RAT Cytosolic carboxypeptidase-like protein 5	GO:0004181;GO:0006508;GO:0045171;GO:0030496;GO:0035611;GO:0072686;GO:0008270;GO:0005829;GO:0051607;GO:0005634;GO:0015631;GO:0044419;GO:0035610
30a47e72001a336f0d686c6383d87459	35	L	-2.042316048119563	PalmatGasmat	Negative	Q1MTI4|TPISA_DANRE Triosephosphate isomerase A	GO:0004807;GO:0006094;GO:0005737;GO:0006096;GO:0048046;GO:0017070;GO:0036002;GO:0009579;GO:0016620;GO:0050661;GO:0051287;GO:0043231;GO:0031967;GO:0046872;GO:0046166;GO:0019563;GO:0080022;GO:0006642;GO:0009658;GO:0032504;GO:0045292;GO:0000387;GO:0055114
84cc748dac37505fa2507fb032895251	N37	E	-2.208764085399881	PalmatGasmat	Negative	O97790|TBCD1_BOVIN TBC1 domain family member 1	GO:0032869;GO:0005829;GO:0017137;GO:0005096;GO:0031982;GO:0016021;GO:0003677;GO:0016192;GO:0090630;GO:0006886;GO:0031339
090116494eaab327dc0ab9530fb01bba	32	K	-2.4062639209876693	PalmatGasmat	Negative	Q7ZXF5|FACR1_XENLA Fatty acyl-CoA reductase 1	GO:0102965;GO:0006629;GO:0042579;GO:0080019;GO:0055114;GO:0016021;GO:0035336;GO:0008374;GO:0003995;GO:0050660
1d7daef1e2a46b4d67d4332b93166736	N37	E	-2.065956302344234	PalmatGasmat	Negative	Q9ESJ4|SPN90_MOUSE NCK-interacting protein with SH3 domain	GO:0003676;GO:0016021
332ec0415437080ef0530ddd1bc3ddea	32	K	-3.8263873619549753	PalmatGasmat	Negative	P0C6R2|ARMC2_BOVIN Armadillo repeat-containing protein 2	NA
0a884586e6a596af6c856bf5c51d0440	N37	E	-2.128268949314137	PalmatGasmat	Negative	Q6PZ02|ATG4B_CHICK Cysteine protease ATG4B	GO:0006914;GO:0004197;GO:0005737;GO:0015031;GO:0005515;GO:0006508;GO:0051697
0a884586e6a596af6c856bf5c51d0440	32	K	-2.0839171625101134	PalmatGasmat	Negative	Q6PZ02|ATG4B_CHICK Cysteine protease ATG4B	GO:0006914;GO:0004197;GO:0005737;GO:0015031;GO:0005515;GO:0006508;GO:0051697
1ac1b5c24a02084956b9ceacd2f2b58c	N37	E	-2.06301980326579	PalmatGasmat	Negative	Q8CJB9|BRE1B_RAT E3 ubiquitin-protein ligase BRE1B	GO:0010390;GO:0004842;GO:0005634;GO:0033503;GO:0002039;GO:0003730;GO:0046872;GO:0031625;GO:0003713;GO:0042393;GO:0003682;GO:2001168;GO:0070013;GO:0033523;GO:1900364;GO:0016874;GO:0005739;GO:0031062;GO:0008336;GO:0005840;GO:0016021;GO:0004801;GO:0042803;GO:0030336;GO:0020037;GO:0000209;GO:0005525;GO:0006511;GO:0045893;GO:0045329;GO:0009052;GO:0007346
600a4c54e93fc8f5c9323f5b4b6b8590	26	J	-3.9780460240264377	PalmatGasmat	Negative	O55125|NIPS1_MOUSE Protein NipSnap homolog 1	GO:0005741;GO:0007005;GO:0005515;GO:0006119;GO:1901843;GO:0016021
f4b53ff9af7238e10eec3cbc5601e14f	N37	E	-2.1435528580024754	PalmatGasmat	Negative	Q9CTY5|MICU3_MOUSE Calcium uptake protein 3, mitochondrial	GO:0006851;GO:0005509;GO:0016021
6eceb7d122c3db7474804a299858250a	N37	E	-2.3150835107535155	PalmatGasmat	Negative	Q6GLQ4|PP1RA_XENLA Serine/threonine-protein phosphatase 1 regulatory subunit 10	GO:0005634;GO:0046872
031f6c98d67a7fb42257a973d3644ba2	26	J	-2.8551228997614038	PalmatGasmat	Negative	O77457|T23O_ANOGA Tryptophan 2,3-dioxygenase {ECO:0000255|HAMAP-Rule:MF_03020}	GO:0004833;GO:0019441;GO:0005581;GO:0016021;GO:0020037;GO:0046872;GO:0042802;GO:0019825;GO:0016597;GO:0008234;GO:0051289;GO:0055114;GO:0019442;GO:0033060;GO:0006726;GO:0044550;GO:1904842;GO:0019438;GO:0018130;GO:1901362;GO:0006508
e39109ecff2c5438f35660c642eca80b	N37	E	-2.1916189332502927	PalmatGasmat	Negative	Q9ER58|TICN2_MOUSE Testican-2	GO:0005509
d895bd1d4fff278dba0ca3180e54d7e4	N37	E	-3.340527401428523	PalmatGasmat	Negative	H2N4I1|QSOX1_PONAB Sulfhydryl oxidase 1	GO:0016971;GO:0045454;GO:0005623;GO:0005794;GO:0055114;GO:0016864;GO:0031301;GO:0005654;GO:0006457;GO:0005615;GO:0140096;GO:0098588
d895bd1d4fff278dba0ca3180e54d7e4	32	K	-3.783874380937138	PalmatGasmat	Negative	H2N4I1|QSOX1_PONAB Sulfhydryl oxidase 1	GO:0016971;GO:0045454;GO:0005623;GO:0005794;GO:0055114;GO:0016864;GO:0031301;GO:0005654;GO:0006457;GO:0005615;GO:0140096;GO:0098588
9cd6f05c8fd644f7eba7dfa89b779e51	N37	E	-4.387704693705313	PalmatGasmat	Negative	Q8TEP8|CE192_HUMAN Centrosomal protein of 192 kDa	GO:0090222;GO:0000242;GO:0019902;GO:0071539;GO:0005829;GO:0051298;GO:0090307;GO:0010923;GO:0009617;GO:0044419
9bca7829d6c4188e9f451ff799e7d152	35	L	-4.388131975538672	PalmatGasmat	Negative	P54277|PMS1_HUMAN PMS1 protein homolog 1	NA
0f0084d1f44276d6cfb334238f7c346a	35	L	-3.119717734034577	PalmatGasmat	Negative	Q5E9H9|ABHDA_BOVIN Mycophenolic acid acyl-glucuronide esterase, mitochondrial	GO:0016787
af9dbb8001d043de14ae0678b6af4951	32	K	-2.147787646312841	PalmatGasmat	Negative	A6PWD2|FHAD1_MOUSE Forkhead-associated domain-containing protein 1	GO:0019900;GO:0008017
1bed142482c3745687a18d3510eb2acf	N37	E	-3.8647177760218794	PalmatGasmat	Negative	Q6UWJ1|TMCO3_HUMAN Transmembrane and coiled-coil domain-containing protein 3	GO:0015299;GO:1902600;GO:0016021
1bed142482c3745687a18d3510eb2acf	35	L	-2.7771605535044595	PalmatGasmat	Negative	Q6UWJ1|TMCO3_HUMAN Transmembrane and coiled-coil domain-containing protein 3	GO:0015299;GO:1902600;GO:0016021
1bed142482c3745687a18d3510eb2acf	32	K	-2.634529994879886	PalmatGasmat	Negative	Q6UWJ1|TMCO3_HUMAN Transmembrane and coiled-coil domain-containing protein 3	GO:0015299;GO:1902600;GO:0016021
da65ae7c7165bc170df5b25b4d51df68	32	K	-2.05126356884645	PalmatGasmat	Negative	Q6TDP4|KLH17_HUMAN Kelch-like protein 17	GO:0003676
b73d07611847ab19e4464839fe1a57f8	N37	E	-3.059181065168235	PalmatGasmat	Negative	Q9Y450|HBS1L_HUMAN HBS1-like protein	GO:0003924;GO:0006412;GO:0016021;GO:0005525
b73d07611847ab19e4464839fe1a57f8	35	L	-2.139469064509265	PalmatGasmat	Negative	Q9Y450|HBS1L_HUMAN HBS1-like protein	GO:0003924;GO:0006412;GO:0016021;GO:0005525
b66f58997d3674df04bc4cc1df7517d8	32	K	-2.887943787852706	PalmatGasmat	Negative	Q9UBU9|NXF1_HUMAN Nuclear RNA export factor 1	GO:0071427;GO:0042025;GO:0003723;GO:0051028;GO:0005634;GO:0005737;GO:0010467
e907e29e4b78a646980b39bf4c1bbae0	32	K	-2.0173156122678844	PalmatGasmat	Negative	Q969Q5|RAB24_HUMAN Ras-related protein Rab-24	GO:0003924;GO:0005776;GO:0005525
f78dfd91ed3ae70a6f120de76028a08f	N37	E	-3.1727296755267176	PalmatGasmat	Negative	Q05B17|WDR48_XENTR WD repeat-containing protein 48	GO:1903003;GO:0043130
c37b3b3c6401ecdb306954be94dbf12a	35	L	-4.537172764496682	PalmatGasmat	Negative	Q6P2P2|ANM9_HUMAN Putative protein arginine N-methyltransferase 9	GO:0016274;GO:0035246
06a81ba66e3acb6eb2a7db18b3db482d	N37	E	-2.905767155801841	PalmatGasmat	Negative	Q07175|VKGC_BOVIN Vitamin K-dependent gamma-carboxylase	GO:0008488;GO:0017187;GO:0016021;GO:0019842
06a81ba66e3acb6eb2a7db18b3db482d	32	K	-2.434307198935437	PalmatGasmat	Negative	Q07175|VKGC_BOVIN Vitamin K-dependent gamma-carboxylase	GO:0008488;GO:0017187;GO:0016021;GO:0019842
d942101e9f3fb775ddbcd22de66bfbaf	32	K	-2.4872984461216836	PalmatGasmat	Negative	Q0V989|CC85C_XENTR Coiled-coil domain-containing protein 85C	GO:0001843;GO:0005815;GO:0005912;GO:0005634;GO:0005737;GO:0045599;GO:0030308;GO:0045892
f16e7013533f1ec2e3dcfd38ed3cd407	35	L	-2.47940353094667	PalmatGasmat	Negative	Q149F1|RUSD2_MOUSE RNA pseudouridylate synthase domain-containing protein 2	GO:0009982;GO:0001522;GO:0003723;GO:0008270
b33172d793256bee35a8e526c7173f06	32	K	-3.173816841591161	PalmatGasmat	Negative	Q6P4T1|SNX19_MOUSE Sorting nexin-19	GO:0035091
ba6e62c6b90a86f0079f5ec0d1429b2f	32	K	-2.138761121186396	PalmatGasmat	Negative	O70348|DXO_MOUSE Decapping and exoribonuclease protein	GO:0006353;GO:0004518;GO:0005634;GO:0006397;GO:0006364;GO:0003723;GO:0046872;GO:0000166;GO:0016021;GO:0090305
468b5729f560bbb7636bca6db82efc24	32	K	-2.883344197500974	PalmatGasmat	Negative	Q8CG07|WRIP1_RAT ATPase WRNIP1	GO:0006260;GO:0003677;GO:0005634;GO:0005524;GO:0006282;GO:0043085;GO:0017116;GO:0032508;GO:0008047
4f81c0e54d61a7f8919f6a8c9a27e622	32	K	-4.839766881525036	PalmatGasmat	Negative	Q5XIA3|TYW4_RAT tRNA wybutosine-synthesizing protein 4	GO:0008168;GO:0032259;GO:0005829;GO:0031591;GO:0140101;GO:0140096;GO:0018410;GO:0008213
472a58d57950f5a97672f89e2e44b83c	N37	E	-2.330072938999026	PalmatGasmat	Negative	Q9NVM9|ASUN_HUMAN Protein asunder homolog	GO:0051642;GO:0016604;GO:0090435;GO:0007052;GO:0007346;GO:0032039;GO:0005737
c093a6f302f4b00003f15bb3059f3455	35	L	-5.110847571824047	PalmatGasmat	Negative	P48728|GCST_HUMAN Aminomethyltransferase, mitochondrial {ECO:0000305}	GO:0004047;GO:0006546;GO:0005739;GO:0008483;GO:0004375;GO:0016021;GO:0032259;GO:0006730;GO:0055114
f92f6ca1dee7de6e5fbbedfa114d20db	32	K	-2.081903079726844	PalmatGasmat	Negative	Q61503|5NTD_MOUSE 5'-nucleotidase	GO:0009166;GO:0016788;GO:0005654;GO:0005829;GO:0046872;GO:0000166;GO:0005886;GO:0046086;GO:0007159;GO:0009169;GO:0016021;GO:0042975;GO:0003682;GO:0035517;GO:0000790;GO:0050728;GO:0072523;GO:0046033;GO:0016311;GO:1901136;GO:0042737;GO:0046688;GO:0042138;GO:0009887;GO:0045944;GO:0006310
4f6a49df13290b2e85c42d021b485380	32	K	-2.0812268949935264	PalmatGasmat	Negative	Q1LZF2|ARP8_BOVIN Actin-related protein 8	GO:0031011;GO:0006338;GO:0005524;GO:0006310;GO:0006281;GO:0005813;GO:0005654;GO:0016021;GO:0006355;GO:0007049;GO:0051301
e67579263674d185cf42dc21a28184a7	N37	E	-2.671112189376219	PalmatGasmat	Negative	O14744|ANM5_HUMAN Protein arginine N-methyltransferase 5	GO:0016274;GO:0035246;GO:0005829;GO:0005634;GO:0034709;GO:0034969;GO:0042054;GO:0005794;GO:0008327;GO:0002039;GO:0046982;GO:0043021;GO:0070013;GO:0042802;GO:0005844;GO:0031234;GO:0070888;GO:0005960;GO:1904990;GO:0003714;GO:0005777;GO:0090161;GO:0042118;GO:0060161;GO:0045745;GO:0016021;GO:0016301;GO:0048742;GO:0003682;GO:0005504;GO:0003997;GO:0005102;GO:0006353;GO:0000387;GO:0050660;GO:0016773;GO:…
8540c0200e714893eec76773b9b770f2	N37	E	-2.773034128587902	PalmatGasmat	Negative	Q8CGZ0|CHERP_MOUSE Calcium homeostasis endoplasmic reticulum protein	GO:0006874;GO:0005623;GO:0003723;GO:0048471;GO:0044325;GO:0033017;GO:0004820;GO:0005524;GO:0006396;GO:0016021;GO:0070886;GO:0051283;GO:0060401;GO:0008285;GO:0051649;GO:0070588;GO:0006426
8540c0200e714893eec76773b9b770f2	32	K	-2.206935470987108	PalmatGasmat	Negative	Q8CGZ0|CHERP_MOUSE Calcium homeostasis endoplasmic reticulum protein	GO:0006874;GO:0005623;GO:0003723;GO:0048471;GO:0044325;GO:0033017;GO:0004820;GO:0005524;GO:0006396;GO:0016021;GO:0070886;GO:0051283;GO:0060401;GO:0008285;GO:0051649;GO:0070588;GO:0006426
80f17a095e928033aea99a94f2519de8	N37	E	-2.1279041235710525	PalmatGasmat	Negative	Q6ZMI0|PPR21_HUMAN Protein phosphatase 1 regulatory subunit 21	GO:0005769
24e6678c135c2b32eb2df53a04ccfdd9	32	K	-2.104096887406804	PalmatGasmat	Negative	Q921D9|GRHL1_MOUSE Grainyhead-like protein 1 homolog {ECO:0000312|MGI:MGI:2182540}	GO:0006357;GO:0003700
4bea1a66bfd47dd9ac7fbf22b525f6b6	N37	E	-2.464937305148993	PalmatGasmat	Negative	Q24K12|GPTC1_BOVIN G patch domain-containing protein 1	GO:0006397;GO:0003723;GO:0005634;GO:0005829;GO:0000377
4bea1a66bfd47dd9ac7fbf22b525f6b6	32	K	-2.0098751063842855	PalmatGasmat	Negative	Q24K12|GPTC1_BOVIN G patch domain-containing protein 1	GO:0006397;GO:0003723;GO:0005634;GO:0005829;GO:0000377
b10a898071da71a7cb7aa5090a0b82b9	N37	E	-2.9511333637053663	PalmatGasmat	Negative	O75191|XYLB_HUMAN Xylulose kinase	GO:0004856;GO:0042732;GO:0005829;GO:0046835;GO:0005997
52da1dac8328df6ca1f7c51538e6a995	N37	E	-2.52846920847135	PalmatGasmat	Negative	P00520|ABL1_MOUSE Tyrosine-protein kinase ABL1	GO:0004715;GO:0018108;GO:0016021;GO:0005524;GO:0042981
abe906f130f01e8bb640fd2e94528130	N37	E	-2.565247146988892	PalmatGasmat	Negative	Q8TD19|NEK9_HUMAN Serine/threonine-protein kinase Nek9	GO:0004672;GO:0006468;GO:0005813;GO:0019901;GO:0005524;GO:0016021
04f1e0a4b961ec746ecfa971fee892b8	N37	E	-2.110335719892209	PalmatGasmat	Negative	P97819|PLPL9_MOUSE 85/88 kDa calcium-independent phospholipase A2	GO:0016042;GO:0016787;GO:0034451;GO:0005615;GO:0019731;GO:0005829;GO:1905394;GO:0032049;GO:0043008;GO:0005516;GO:0019901;GO:0005739;GO:0005623;GO:0019866;GO:0016740;GO:0016021;GO:0044419;GO:2000303;GO:0070328;GO:1902884;GO:0090238;GO:0014832;GO:0090154;GO:0051967;GO:0090037;GO:1901339;GO:0090200;GO:0060135;GO:0035774;GO:0097755;GO:0045921;GO:0007613;GO:0007204;GO:0034976;GO:0034250;GO:0001934;GO:…
04f1e0a4b961ec746ecfa971fee892b8	32	K	-2.3768750391901494	PalmatGasmat	Negative	P97819|PLPL9_MOUSE 85/88 kDa calcium-independent phospholipase A2	GO:0016042;GO:0016787;GO:0034451;GO:0005615;GO:0019731;GO:0005829;GO:1905394;GO:0032049;GO:0043008;GO:0005516;GO:0019901;GO:0005739;GO:0005623;GO:0019866;GO:0016740;GO:0016021;GO:0044419;GO:2000303;GO:0070328;GO:1902884;GO:0090238;GO:0014832;GO:0090154;GO:0051967;GO:0090037;GO:1901339;GO:0090200;GO:0060135;GO:0035774;GO:0097755;GO:0045921;GO:0007613;GO:0007204;GO:0034976;GO:0034250;GO:0001934;GO:…
a9eaeb389000bc6ac4daee23053dd800	32	K	-2.1609974463752195	PalmatGasmat	Negative	Q04678|SSRP1_CHICK FACT complex subunit SSRP1	GO:0005634;GO:0003677
df81adbd382d156c16f65e6c108735f2	N37	E	-2.7820247043763056	PalmatGasmat	Negative	Q9JJG9|NOA1_MOUSE Nitric oxide-associated protein 1	GO:0005525
f33377272abca1118ef4f2d64605ca0c	N37	E	-2.226193073698513	PalmatGasmat	Negative	P51612|XPC_MOUSE DNA repair protein complementing XP-C cells homolog	GO:0003684;GO:0006289;GO:0005634
0795daab29ae31887a11b90b34656e0e	N37	E	-2.110385175801002	PalmatGasmat	Negative	Q9Y5B6|PAXB1_HUMAN PAX3- and PAX7-binding protein 1	GO:0005634;GO:0006355;GO:0003677;GO:0001067;GO:1903507;GO:2000113;GO:0010629
0795daab29ae31887a11b90b34656e0e	32	K	-2.172436924826466	PalmatGasmat	Negative	Q9Y5B6|PAXB1_HUMAN PAX3- and PAX7-binding protein 1	GO:0005634;GO:0006355;GO:0003677;GO:0001067;GO:1903507;GO:2000113;GO:0010629
228dff72668fd185c28a20fdc3d4ff4f	N37	E	-2.488318894310811	PalmatGasmat	Negative	Q6P4M5|GFOD1_XENTR Glucose-fructose oxidoreductase domain-containing protein 1	GO:0016491;GO:0055114;GO:0016021
228dff72668fd185c28a20fdc3d4ff4f	32	K	-2.506955337318848	PalmatGasmat	Negative	Q6P4M5|GFOD1_XENTR Glucose-fructose oxidoreductase domain-containing protein 1	GO:0016491;GO:0055114;GO:0016021
010082492506babad335e4bf8db8b13f	N37	E	-4.167593486479684	PalmatGasmat	Negative	Q9BXU1|STK31_HUMAN Serine/threonine-protein kinase 31	NA
a7f195638eaeaee08c472941fcee3717	N37	E	-3.796479685163381	PalmatGasmat	Negative	Q5W4S4|FNIP1_CHICK Folliculin-interacting protein 1	GO:0002904;GO:0042030;GO:0005765;GO:2000973;GO:0051087;GO:0002327;GO:0005085;GO:0005829;GO:0033138;GO:0043154;GO:0032007;GO:0031929;GO:0016021;GO:0032008;GO:0031334;GO:0000122;GO:0009267
a7f195638eaeaee08c472941fcee3717	32	K	-2.3305783663074773	PalmatGasmat	Negative	Q5W4S4|FNIP1_CHICK Folliculin-interacting protein 1	GO:0002904;GO:0042030;GO:0005765;GO:2000973;GO:0051087;GO:0002327;GO:0005085;GO:0005829;GO:0033138;GO:0043154;GO:0032007;GO:0031929;GO:0016021;GO:0032008;GO:0031334;GO:0000122;GO:0009267
063bde0d628661b38e68aa1e2487abdb	N37	E	-2.5524185757178914	PalmatGasmat	Negative	C8YR32|LOXH1_MOUSE Lipoxygenase homology domain-containing protein 1	GO:0004096;GO:0098869;GO:0020037;GO:0055114
063bde0d628661b38e68aa1e2487abdb	32	K	-2.3863783441740187	PalmatGasmat	Negative	C8YR32|LOXH1_MOUSE Lipoxygenase homology domain-containing protein 1	GO:0004096;GO:0098869;GO:0020037;GO:0055114
608a0718fb2d9a2928ec52b79cefedec	32	K	-2.9690479475725704	PalmatGasmat	Negative	P07090|CALB2_CHICK Calretinin	GO:0005509;GO:0099509;GO:0043195;GO:1900271;GO:0030425;GO:0030054;GO:0005829;GO:0005623;GO:0005634
e4f667a8d257990f2c3dcbc5a198ea46	32	K	-3.6741527805189222	PalmatGasmat	Negative	Q8LGG8|USPAL_ARATH Universal stress protein A-like protein	GO:0005737
1a8c26ea17de687c2654bf834c0a0a37	32	K	-2.4046162395600454	PalmatGasmat	Negative	Q0V7M1|KPSH1_BOVIN Serine/threonine-protein kinase H1	GO:0004672;GO:0006468;GO:0005524
b16cf37448053694c3c1eae377d10be8	32	K	-3.7089974567636865	PalmatGasmat	Negative	Q8QFX1|RIMB2_CHICK RIMS-binding protein 2	NA
49642f83eb4c87ebabb98d155b3062eb	32	K	-2.4092302530959744	PalmatGasmat	Negative	Q12923|PTN13_HUMAN Tyrosine-protein phosphatase non-receptor type 13	GO:0010852;GO:0031283;GO:0030249;GO:0007168;GO:0006811
255266048f42c2af86c6c44e0b811c31	N37	E	-2.497525919926304	PalmatGasmat	Negative	O08658|NUP88_RAT Nuclear pore complex protein Nup88	GO:0000056;GO:0017056;GO:0000055
ee34111f3706d6bfc1ff1d17f8f9586e	N37	E	-2.6597976672998103	PalmatGasmat	Negative	O60476|MA1A2_HUMAN Mannosyl-oligosaccharide 1,2-alpha-mannosidase IB	GO:0004571;GO:0005793;GO:0006491;GO:0005794;GO:0005509;GO:0098588;GO:0005829;GO:0006486;GO:0005783;GO:0005230;GO:0016021;GO:0070062;GO:0036508;GO:0005789;GO:0043005;GO:0030054;GO:0045202;GO:0042391;GO:0007268;GO:0031226;GO:0050877;GO:0034220;GO:0007165
ee34111f3706d6bfc1ff1d17f8f9586e	32	K	-2.7261374580122903	PalmatGasmat	Negative	O60476|MA1A2_HUMAN Mannosyl-oligosaccharide 1,2-alpha-mannosidase IB	GO:0004571;GO:0005793;GO:0006491;GO:0005794;GO:0005509;GO:0098588;GO:0005829;GO:0006486;GO:0005783;GO:0005230;GO:0016021;GO:0070062;GO:0036508;GO:0005789;GO:0043005;GO:0030054;GO:0045202;GO:0042391;GO:0007268;GO:0031226;GO:0050877;GO:0034220;GO:0007165
df36ca8048181080ac6aa10d318e2c08	N37	E	-2.1490465518737665	PalmatGasmat	Negative	Q5E9I8|DCA11_BOVIN DDB1- and CUL4-associated factor 11	GO:0016567;GO:0080008;GO:0005515;GO:0005654;GO:0043161;GO:0043687
f94486781ee2158147065c9463ec8896	32	K	-2.8064824365198904	PalmatGasmat	Negative	Q6DF78|PDXD1_XENLA Pyridoxal-dependent decarboxylase domain-containing protein 1	GO:0016831;GO:0019752;GO:0005794;GO:0030170;GO:0030149;GO:0005783;GO:0001667;GO:0008117
671e3aa3f99eafcfd366471f88219ffb	32	K	-2.5697204046408126	PalmatGasmat	Negative	D4A770|CL004_RAT Protein C12orf4 homolog	NA
96d559cedc225ee719b246cdd2f8fcb5	32	K	-3.588596528929968	PalmatGasmat	Negative	Q3MHQ7|TM86A_BOVIN Lysoplasmalogenase-like protein TMEM86A	GO:0016021
640ad268ac66609cf0c29eb1208bc758	32	K	-2.710915847220882	PalmatGasmat	Negative	Q95LZ5|TTC16_MACFA Tetratricopeptide repeat protein 16	GO:0016021
2d622c21d630aead95547153883f4ea9	35	L	-2.0128999820282334	PalmatGasmat	Negative	Q6ZMG9|CERS6_HUMAN Ceramide synthase 6	GO:0005634;GO:0003677;GO:0046513;GO:0050291;GO:0016021;GO:0005783;GO:0005789
e429653f4ad5b2eef9fc26acb6ffb7c4	32	K	-3.086564638638073	PalmatGasmat	Negative	Q3UEG6|AGT2_MOUSE Alanine--glyoxylate aminotransferase 2, mitochondrial	GO:0008483;GO:0019481;GO:0005739;GO:0019265;GO:0030170;GO:0045429;GO:0009436;GO:0070013
ddbbbf31cbe30479152837696ab2ce33	N37	E	-3.208464900536741	PalmatGasmat	Negative	Q6PCX9|TRI37_MOUSE E3 ubiquitin-protein ligase TRIM37 {ECO:0000305}	GO:0016567;GO:0008270;GO:0016235;GO:0035098;GO:0005164;GO:0005777;GO:0031625;GO:0046600;GO:0070842;GO:0061630;GO:0005829;GO:0003682;GO:0042803;GO:0032088;GO:0051092;GO:0016021;GO:0016570;GO:0000122
ddbbbf31cbe30479152837696ab2ce33	32	K	-2.010816721002063	PalmatGasmat	Negative	Q6PCX9|TRI37_MOUSE E3 ubiquitin-protein ligase TRIM37 {ECO:0000305}	GO:0016567;GO:0008270;GO:0016235;GO:0035098;GO:0005164;GO:0005777;GO:0031625;GO:0046600;GO:0070842;GO:0061630;GO:0005829;GO:0003682;GO:0042803;GO:0032088;GO:0051092;GO:0016021;GO:0016570;GO:0000122
ae3347fad6029c564981ba7a11f46ebc	N37	E	-2.33035810468902	PalmatGasmat	Negative	Q9H2F5|EPC1_HUMAN Enhancer of polycomb homolog 1	GO:0032777;GO:0006357;GO:0004402;GO:0003777;GO:0008017;GO:0016573;GO:0005524;GO:0031965;GO:0016604;GO:0060319;GO:0016021;GO:0045814;GO:0045893;GO:0045892;GO:0006281;GO:0007018
f29866ba294ec6941d92870bb168a733	32	K	-2.9470795217496573	PalmatGasmat	Negative	O00418|EF2K_HUMAN Eukaryotic elongation factor 2 kinase	GO:0004686;GO:0006468;GO:0016021;GO:0005516;GO:0005509;GO:0006414;GO:0061300;GO:0005524;GO:0003746;GO:0031952
6938619a50dd0f702ebf4e2f06418a4b	32	K	-2.35754089691773	PalmatGasmat	Negative	Q8K2C9|HACD3_MOUSE Very-long-chain (3R)-3-hydroxyacyl-CoA dehydratase 3 {ECO:0000305}	GO:0102343;GO:0005789;GO:0006633;GO:0102344;GO:0102345;GO:0005783;GO:0102158;GO:0018812;GO:0016021;GO:0031300;GO:0000038;GO:0030148
5969a60bc4467b7925b98e8be19ac593	N37	E	-2.3939533499149257	PalmatGasmat	Negative	O43151|TET3_HUMAN Methylcytosine dioxygenase TET3	NA
4ea6ea124440b5bd917d3e8496410645	N37	E	-2.4560481655895003	PalmatGasmat	Negative	Q8BTK5|SMYD4_MOUSE SET and MYND domain-containing protein 4	GO:0004523;GO:0090502;GO:0016021;GO:0060538;GO:0003007;GO:0003676
4ea6ea124440b5bd917d3e8496410645	32	K	-2.2882380297362648	PalmatGasmat	Negative	Q8BTK5|SMYD4_MOUSE SET and MYND domain-containing protein 4	GO:0004523;GO:0090502;GO:0016021;GO:0060538;GO:0003007;GO:0003676
e2e62166c4cdf8183adad9da34bdc47e	N37	E	-2.5503263052006258	PalmatGasmat	Negative	D4A666|UBN2_RAT Ubinuclein-2	GO:0005634;GO:0006325;GO:0005923;GO:0065004;GO:0006323;GO:0070013;GO:0016021
4bb7b230b46c5783619645bbd29a160e	32	K	-4.852924056094393	PalmatGasmat	Negative	Q9VZS6|NSMA_DROME Putative neutral sphingomyelinase	GO:0016021;GO:0003676
60d9c9ea062d8c8fb8543a9c87084124	32	K	-2.4982592061389197	PalmatGasmat	Negative	Q0VA16|WDR70_XENTR WD repeat-containing protein 70	GO:0019899;GO:1903775;GO:0035861;GO:2001173;GO:0005634;GO:0016021
58aad33c09641648e9c1385c1c2723a3	35	L	-2.3745417800841113	PalmatGasmat	Negative	Q9H0C1|ZMY12_HUMAN Zinc finger MYND domain-containing protein 12	GO:0004930;GO:0007186;GO:0016021;GO:0005622;GO:0046872
ac0db0f920b2a58655e64a9f6d9e54d2	32	K	-2.3182070186824593	PalmatGasmat	Negative	Q8IYT8|ULK2_HUMAN Serine/threonine-protein kinase ULK2	GO:0004674;GO:0006468;GO:0005524
30fd462bf6f4b0ba7fb94ad8d7a76c13	N37	E	-3.357284364958205	PalmatGasmat	Negative	B1WAR9|GWL_XENTR Serine/threonine-protein kinase greatwall	GO:0004672;GO:0006468;GO:0005634;GO:0005737;GO:0005524;GO:0016021;GO:0000160;GO:0008138;GO:0018209;GO:0006470;GO:0006355
30fd462bf6f4b0ba7fb94ad8d7a76c13	32	K	-2.529086868283661	PalmatGasmat	Negative	B1WAR9|GWL_XENTR Serine/threonine-protein kinase greatwall	GO:0004672;GO:0006468;GO:0005634;GO:0005737;GO:0005524;GO:0016021;GO:0000160;GO:0008138;GO:0018209;GO:0006470;GO:0006355
a6add26e580bffeac31b0418671ecf80	N37	E	-2.2306104365197132	PalmatGasmat	Negative	O15072|ATS3_HUMAN A disintegrin and metalloproteinase with thrombospondin motifs 3	NA
a6add26e580bffeac31b0418671ecf80	32	K	-2.717751828941744	PalmatGasmat	Negative	O15072|ATS3_HUMAN A disintegrin and metalloproteinase with thrombospondin motifs 3	NA
7cf9852eab50b67ca4e9a8203e23dafb	32	K	-2.3203211169997164	PalmatGasmat	Negative	A0AAR7|CCAMK_LOTJA Calcium and calcium/calmodulin-dependent serine/threonine-protein kinase	NA
a88ce9518ea82a963cef67e0068b7c44	N37	E	-2.140860150486689	PalmatGasmat	Negative	O60237|MYPT2_HUMAN Protein phosphatase 1 regulatory subunit 12B	GO:0019208;GO:0050790;GO:0005737;GO:0019901;GO:0007165;GO:0004857;GO:0099512;GO:0008047;GO:0043232;GO:0044092;GO:0000086;GO:0006937;GO:0005654;GO:0044093
26382438a5c7aaad062df323dae9e89f	32	K	-2.10016168601761	PalmatGasmat	Negative	Q7TQA3|RDHE2_MOUSE Epidermal retinol dehydrogenase 2	GO:0016491;GO:0055114;GO:0005811;GO:0016021
c71e9bae523f15fda28359ef9c818744	N37	E	-2.5303962785895533	PalmatGasmat	Negative	Q15637|SF01_HUMAN Splicing factor 1	GO:0045131;GO:0000398;GO:0016604;GO:0005681;GO:0008270;GO:0042802;GO:0060041;GO:0005737;GO:0033327;GO:0030238;GO:0030575;GO:0050810;GO:0048662
93ced93ad6de60ddbefb9ccd71233a37	32	K	-2.807991466463362	PalmatGasmat	Negative	Q7Z7L7|ZER1_HUMAN Protein zer-1 homolog	GO:0031462;GO:0032436;GO:0006515
19f981dab518037af403f9f3d75051f6	N37	E	-2.5645733759396756	PalmatGasmat	Negative	Q6GQ69|FAF2B_XENLA FAS-associated factor 2-B	GO:0016021
a7b1df8015ab07a203a7903a571d1e04	35	L	-2.428941771739243	PalmatGasmat	Negative	A7SBF0|INT9_NEMVE Integrator complex subunit 9 homolog	GO:0032039;GO:0016180;GO:0005654;GO:0005829;GO:0016021
266c0363639267fb622e41b069d32be5	N37	E	-2.1643785193368283	PalmatGasmat	Negative	Q6NTW6|ULA1_XENLA NEDD8-activating enzyme E1 regulatory subunit	GO:0008641;GO:0006464;GO:0031510;GO:0008270;GO:0003677;GO:0005737;GO:0016021;GO:0006351
63c41db6232addd9c5e985e9dae2ae82	N37	E	-2.2362634571173094	PalmatGasmat	Negative	Q6GPD0|RHG32_XENLA Rho GTPase-activating protein 32	GO:0035091;GO:0007165;GO:0001650;GO:0014069;GO:0005938;GO:0005096;GO:0030054;GO:0043547;GO:0015629;GO:0005794;GO:0005654;GO:0005886
63c41db6232addd9c5e985e9dae2ae82	35	L	-2.168405220744136	PalmatGasmat	Negative	Q6GPD0|RHG32_XENLA Rho GTPase-activating protein 32	GO:0035091;GO:0007165;GO:0001650;GO:0014069;GO:0005938;GO:0005096;GO:0030054;GO:0043547;GO:0015629;GO:0005794;GO:0005654;GO:0005886
5ead4af1cb4cff389169a1fe7b09a72f	32	K	-2.129114560675343	PalmatGasmat	Negative	Q9H6Q4|NARFL_HUMAN Cytosolic Fe-S cluster assembly factor NARFL	GO:0032364;GO:0097361;GO:0051539;GO:0001666;GO:0046872;GO:0002244;GO:0016226;GO:0005515;GO:0010468
623e170efdcb311c4c923839548f5247	N37	E	-3.848117307426831	PalmatGasmat	Negative	Q6AYU1|MO4L1_RAT Mortality factor 4-like protein 1	GO:0016580;GO:0006325;GO:0016740;GO:0035267;GO:0006355;GO:0045814;GO:0006476;GO:0018393;GO:0016458;GO:1903507;GO:2000113
623e170efdcb311c4c923839548f5247	32	K	-2.2645672881822256	PalmatGasmat	Negative	Q6AYU1|MO4L1_RAT Mortality factor 4-like protein 1	GO:0016580;GO:0006325;GO:0016740;GO:0035267;GO:0006355;GO:0045814;GO:0006476;GO:0018393;GO:0016458;GO:1903507;GO:2000113
51e08aa496f10022dcd0c5f0dd8b5dfc	N37	E	-2.648116206124742	PalmatGasmat	Negative	Q32NW2|LENG8_XENLA Leukocyte receptor cluster member 8 homolog	GO:0005634;GO:0003676
51e08aa496f10022dcd0c5f0dd8b5dfc	32	K	-3.0756390487852303	PalmatGasmat	Negative	Q32NW2|LENG8_XENLA Leukocyte receptor cluster member 8 homolog	GO:0005634;GO:0003676
13dcce1f37f44119c730dc118063355f	N37	E	-2.651507384004064	PalmatGasmat	Negative	Q8BLK9|KS6C1_MOUSE Ribosomal protein S6 kinase delta-1	GO:0004674;GO:0006468;GO:0015629;GO:0005829;GO:0005524;GO:0005634;GO:0035556;GO:0005840;GO:0016020;GO:0051128;GO:0000287;GO:0035091;GO:0018209;GO:0017048;GO:0009651;GO:0009409;GO:0009408;GO:0010857;GO:0006412;GO:0003779;GO:0008270;GO:0003735
5782b70b5713753976fe84b03ec05a16	35	L	-2.650437241034397	PalmatGasmat	Negative	O02776|PARG_BOVIN Poly(ADP-ribose) glycohydrolase	GO:0004649;GO:1990966;GO:0005654;GO:0005975;GO:0005829;GO:0003682;GO:0031056;GO:0004591;GO:0006282;GO:0030976;GO:0005515;GO:0000785;GO:0005759;GO:0009225;GO:0016045;GO:2001022;GO:0051054;GO:0006974;GO:0006099
37a6dbbbe3960168064965f095ce82ce	32	K	-2.478012647560489	PalmatGasmat	Negative	Q7KVW5|KCNN_DROME Small conductance calcium-activated potassium channel protein	NA
80ea3facd76a52d6d12573789070cec2	32	K	-2.819398103247261	PalmatGasmat	Negative	G3V8T1|MPP8_RAT M-phase phosphoprotein 8 {ECO:0000250|UniProtKB:Q99549}	NA
64e557ce545b04079e94fd6ffa3bc319	32	K	-2.598996121045286	PalmatGasmat	Negative	Q05086|UBE3A_HUMAN Ubiquitin-protein ligase E3A	GO:0004842;GO:0016567;GO:0000502;GO:0005829;GO:0061659;GO:0016874;GO:0005634;GO:0006511;GO:0003713;GO:0016746;GO:0005623;GO:0016021;GO:0050847;GO:0032570;GO:0042752;GO:2000058;GO:0031398;GO:0045886;GO:1901889;GO:0048935;GO:0007616;GO:1905528;GO:0035037;GO:0048813;GO:0030514;GO:0007623;GO:0060736;GO:0030521;GO:0001541;GO:0014068;GO:0010498;GO:0045944;GO:0040011
9bf10b2e5d4c5544e7c7a008b5b59c05	N37	E	-2.477492950176132	PalmatGasmat	Negative	Q96NL6|SCLT1_HUMAN Sodium channel and clathrin linker 1	GO:0045162;GO:0005813;GO:0007098
6d928069da917e0547ac8437e70d705a	32	K	-2.5504497631702483	PalmatGasmat	Negative	Q920N5|PEX5_CRIGR Peroxisomal targeting signal 1 receptor	GO:0005052;GO:0016558;GO:0031903;GO:0005777;GO:0005829;GO:0005794;GO:0005739;GO:0021895;GO:0021795;GO:0040018;GO:0050905;GO:0000038;GO:0001764;GO:0007029;GO:0007006;GO:0006635;GO:0048468
aaf9c5faaf2df0f249023cf51828214a	N37	E	-2.1752313234543266	PalmatGasmat	Negative	B0JZ65|LRWD1_XENTR Leucine-rich repeat and WD repeat-containing protein 1	GO:0071169;GO:0031933;GO:0008327;GO:0005721;GO:0140034;GO:0005664;GO:0042393;GO:0000777;GO:0003682;GO:0006325;GO:0006260;GO:0005815;GO:0005737
72cfff646062949bcc542286d1f20518	N37	E	-2.439277433350234	PalmatGasmat	Negative	O14874|BCKD_HUMAN [3-methyl-2-oxobutanoate dehydrogenase [lipoamide]] kinase, mitochondrial	GO:0005759;GO:0004672;GO:0006468;GO:0005524;GO:1904183;GO:0045240;GO:0098798;GO:0042593;GO:0016021;GO:0009083;GO:1901524;GO:0018209;GO:0015976
72cfff646062949bcc542286d1f20518	32	K	-2.348839935829337	PalmatGasmat	Negative	O14874|BCKD_HUMAN [3-methyl-2-oxobutanoate dehydrogenase [lipoamide]] kinase, mitochondrial	GO:0005759;GO:0004672;GO:0006468;GO:0005524;GO:1904183;GO:0045240;GO:0098798;GO:0042593;GO:0016021;GO:0009083;GO:1901524;GO:0018209;GO:0015976
59821b5f68947a3201e37f7155cfe7a7	35	L	-2.275407338327997	PalmatGasmat	Negative	P49585|PCY1A_HUMAN Choline-phosphate cytidylyltransferase A	GO:0016779;GO:0009058;GO:0046470;GO:0031210
55cca596503fd2b04bf97ed804fc39ab	N37	E	-3.2423546551868037	PalmatGasmat	Negative	Q8ND61|CC020_HUMAN Uncharacterized protein C3orf20	NA
55cca596503fd2b04bf97ed804fc39ab	32	K	-2.8838208637760196	PalmatGasmat	Negative	Q8ND61|CC020_HUMAN Uncharacterized protein C3orf20	NA
369ad7d029eeb7301dfe64643a97c6cc	32	K	-2.7874151441738317	PalmatGasmat	Negative	Q654D9|CSTR1_ORYSJ CMP-sialic acid transporter 1 {ECO:0000305}	GO:0015165;GO:0090481;GO:0000139;GO:0046872;GO:0016021;GO:0098656;GO:0015711;GO:0008643;GO:0031300
9d7896e033a72bc270e1c4accd3e889e	32	K	-3.6516343426663855	PalmatGasmat	Negative	Q8R0P8|ABHD8_MOUSE Protein ABHD8 {ECO:0000305}	GO:0016787
9ddb6ff630407698886ce0c7996847b4	N37	E	-2.8014718949285204	PalmatGasmat	Negative	Q3SX07|PUS3_BOVIN tRNA pseudouridine(38/39) synthase	GO:0009982;GO:0001522;GO:0003723;GO:0140101
9ddb6ff630407698886ce0c7996847b4	32	K	-2.971873016557997	PalmatGasmat	Negative	Q3SX07|PUS3_BOVIN tRNA pseudouridine(38/39) synthase	GO:0009982;GO:0001522;GO:0003723;GO:0140101
1a2bc90c581d48f2b7aa4a3ad82f27e7	32	K	-3.4573308293797504	PalmatGasmat	Negative	Q6IRI9|FMO2_RAT Dimethylaniline monooxygenase [N-oxide-forming] 2	GO:0004499;GO:0005789;GO:0055114;GO:0050661;GO:0005783;GO:0009404;GO:0006739;GO:0050660;GO:0017144;GO:0006082;GO:0055085;GO:0044248;GO:0016021;GO:0033767;GO:0022857
08ecaa6b4dac47ea1ff7e18cce2c2306	32	K	-4.010867808431645	PalmatGasmat	Negative	Q9UHW9|S12A6_HUMAN Solute carrier family 12 member 6	GO:0006884;GO:0015379;GO:0005887;GO:0005623;GO:1902476;GO:0030054;GO:0071805;GO:0045202;GO:0055064;GO:0055075;GO:0098659;GO:0007268
3faa3397ba57d7aba4759b6b2143cbf2	N37	E	-2.2581155972455753	PalmatGasmat	Negative	Q2KID6|PLRG1_BOVIN Pleiotropic regulator 1	GO:0005662;GO:0043518;GO:0071013;GO:1900087;GO:0001650;GO:0005684;GO:0016607;GO:0031965;GO:0043066;GO:0034504;GO:0000398;GO:0000974;GO:0080008
b4b16d7e781ba38514e7bed179bdd7b9	N37	E	-2.027498242049544	PalmatGasmat	Negative	O43581|SYT7_HUMAN Synaptotagmin-7 {ECO:0000305}	GO:0016021
b78802699ed7fa2c089d145b0afbbeaf	N37	E	-2.9873071517215646	PalmatGasmat	Negative	P13439|UMPS_MOUSE Uridine 5'-monophosphate synthase	GO:0004588;GO:0006207;GO:0005634;GO:0004590;GO:0044205;GO:0005737;GO:0042802;GO:0009116;GO:0007595;GO:0007565;GO:0035690;GO:1901659;GO:0034404
b96b399bfd04f1c4e304d2e5f43dd6dc	35	L	-2.0167303910480867	PalmatGasmat	Negative	Q9H553|ALG2_HUMAN Alpha-1,3/1,6-mannosyltransferase ALG2	GO:0004378;GO:0097502;GO:0005634;GO:0006486;GO:0048471;GO:0005783;GO:0000033;GO:0015629;GO:0048306;GO:0047485;GO:0046982;GO:0005829;GO:0102704;GO:0016020;GO:0033164;GO:0006490;GO:0051592
4466cd5b8f59c22c1b00fd5566a2d427	32	K	-2.7030251285516367	PalmatGasmat	Negative	A3KP59|NO66_DANRE Bifunctional lysine-specific demethylase and histidyl-hydroxylase NO66	GO:0016706;GO:0070544;GO:0005634;GO:0032452;GO:0005506;GO:0070013;GO:0055114;GO:0043232;GO:0008168;GO:0016021;GO:0032259;GO:0015269;GO:0034720;GO:0045892;GO:0045668;GO:0071805
75cfa5926e85a4b7890a3471a49755e2	32	K	-2.6485813495731843	PalmatGasmat	Negative	Q5ZJH6|ULK3_CHICK Serine/threonine-protein kinase ULK3	GO:0004674;GO:0006468;GO:0005737;GO:0005524;GO:0045879;GO:0045880;GO:0006914;GO:0072537
476326a35d41e055a2c51fe4d069c0e1	N37	E	-2.8114430895160756	PalmatGasmat	Negative	P49848|TAF6_HUMAN Transcription initiation factor TFIID subunit 6	GO:0046695;GO:0006367;GO:0046982;GO:0000124;GO:0003743;GO:0005669;GO:0006357;GO:0006413;GO:0017162;GO:0016251;GO:0003677;GO:0003700;GO:0008080;GO:0033276;GO:0071339;GO:0005829;GO:0045786;GO:0070897;GO:2001244;GO:2000144;GO:0006325;GO:0008285;GO:0042795;GO:1901796;GO:0006915
476326a35d41e055a2c51fe4d069c0e1	32	K	-2.846731885042759	PalmatGasmat	Negative	P49848|TAF6_HUMAN Transcription initiation factor TFIID subunit 6	GO:0046695;GO:0006367;GO:0046982;GO:0000124;GO:0003743;GO:0005669;GO:0006357;GO:0006413;GO:0017162;GO:0016251;GO:0003677;GO:0003700;GO:0008080;GO:0033276;GO:0071339;GO:0005829;GO:0045786;GO:0070897;GO:2001244;GO:2000144;GO:0006325;GO:0008285;GO:0042795;GO:1901796;GO:0006915
4e43e69aa9dafe4e90c14254fb01898f	N37	E	-2.447197825265984	PalmatGasmat	Negative	Q925J9|MED1_MOUSE Mediator of RNA polymerase II transcription subunit 1	NA
bed756f528d4e3a218106e0709ecd8e9	N37	E	-3.4037111822654533	PalmatGasmat	Negative	Q6ZQ12|NINL_MOUSE Ninein-like protein	NA
bed756f528d4e3a218106e0709ecd8e9	32	K	-2.1172925911595173	PalmatGasmat	Negative	Q6ZQ12|NINL_MOUSE Ninein-like protein	NA
e863b9c86a8cef80823f01792a41f9ac	32	K	-5.310123635484881	PalmatGasmat	Negative	O95847|UCP4_HUMAN Mitochondrial uncoupling protein 4	GO:0006839;GO:0005347;GO:0031966;GO:0015867;GO:0016021;GO:0055085;GO:0009409
e863b9c86a8cef80823f01792a41f9ac	32	K	-4.852616724665814	PalmatGasmat	Negative	O95847|UCP4_HUMAN Mitochondrial uncoupling protein 4	GO:0006839;GO:0005347;GO:0031966;GO:0015867;GO:0016021;GO:0055085;GO:0009409
e863b9c86a8cef80823f01792a41f9ac	35	L	-2.180086081210968	PalmatGasmat	Negative	O95847|UCP4_HUMAN Mitochondrial uncoupling protein 4	GO:0006839;GO:0005347;GO:0031966;GO:0015867;GO:0016021;GO:0055085;GO:0009409
3f5c3c4f7f19e257b69593108999dcd8	32	K	-2.2254606976120246	PalmatGasmat	Negative	Q5XGG5|CCNF_XENTR Cyclin-F	GO:0042025;GO:0051726;GO:0016538;GO:0019901;GO:0044772;GO:0000307;GO:0071900;GO:0004672;GO:0005634;GO:0016758;GO:0005737;GO:0016021;GO:0006468;GO:0051301;GO:0009793;GO:0009832;GO:0030244;GO:0006506
6f8e4b93b7bd454753f04eaae9c58758	N37	E	-2.04009969452496	PalmatGasmat	Negative	Q5M7Q1|FLCN_XENTR Folliculin	GO:0005085;GO:1903444;GO:0044291;GO:2001170;GO:0030496;GO:1901723;GO:0005765;GO:1901859;GO:0072686;GO:2000973;GO:1903846;GO:0005096;GO:0005813;GO:0044877;GO:0035024;GO:0080025;GO:0005929;GO:0032266;GO:1900181;GO:1901874;GO:1901856;GO:0005829;GO:0097009;GO:0005634;GO:0051898;GO:0017015;GO:0005886;GO:0090100;GO:0070373;GO:0032418;GO:0034045;GO:0030308;GO:0019898;GO:0016021;GO:0120163;GO:0031929;GO:…
ba10804e58c0b4fcbdcf0a1f241fe29e	N37	E	-2.0612434513311464	PalmatGasmat	Negative	Q9Y236|OSGI2_HUMAN Oxidative stress-induced growth inhibitor 2	GO:0030308;GO:0008083;GO:0016021;GO:0007165;GO:0016491;GO:0022857;GO:0043065;GO:0051321;GO:0055114;GO:0055085
8d6025ba0c86858e2b705020eb73cb61	N37	E	-2.849043135642295	PalmatGasmat	Negative	Q6AYP6|SAXO1_RAT Stabilizer of axonemal microtubules 1	GO:0008017
c2d9d5e661c4062438efcc7a5e8fc169	26	J	-2.460622494028562	PalmatGasmat	Negative	Q5R796|FBX36_PONAB F-box only protein 36	GO:0031146
a855ac451b0238fa5f4bb1a6bd07ecb6	N37	E	-2.0826768216424387	PalmatGasmat	Negative	Q6GM06|OTU6B_XENLA OTU domain-containing protein 6B	GO:0004843;GO:0016281;GO:0016579;GO:0043248;GO:0008283;GO:0045727;GO:0017148
701443dc063e1d584cb7e4999439c6d6	32	K	-4.533743400391073	PalmatGasmat	Negative	Q9Y6Y0|NS1BP_HUMAN Influenza virus NS1A-binding protein	NA
c8bd90401bb3aef2d99befe582c8358c	N37	E	-2.3819340210426314	PalmatGasmat	Negative	P29594|CASP2_MOUSE Caspase-2	NA
f82508554cf4f74526acddd545e978d4	26	J	-2.408378089527433	PalmatGasmat	Negative	O88446|S22A3_RAT Solute carrier family 22 member 3	NA
041b87359afac50f9a843539b89bbc86	N37	E	-2.5536328486213855	PalmatGasmat	Negative	Q7ZXE9|TES_XENLA Testin	GO:0008270;GO:0015629;GO:0005737
05ba56b66b2d8380cd37fecd2582b5be	32	K	-2.131460612112167	PalmatGasmat	Negative	Q99J62|RFC4_MOUSE Replication factor C subunit 4	GO:0006260;GO:0003677;GO:0005663;GO:0005524;GO:0031391;GO:0031390;GO:0005634;GO:0060041;GO:0070013;GO:1900264;GO:0033170;GO:0017116;GO:0031389;GO:0005829;GO:0016021;GO:0019899;GO:0003887;GO:0006281;GO:0032508;GO:0022616;GO:0034644;GO:0071897
9a2497690d36bd4d7c7897241a24392c	32	K	-2.2171806409800907	PalmatGasmat	Negative	Q5BJZ0|GATL3_RAT GATS-like protein 3 {ECO:0000305}	GO:1903432;GO:0061700;GO:0034618;GO:0005829;GO:0016021;GO:1903577;GO:0032007
a49fd91690873629beb60bd1d44cb24b	N37	E	-2.4211657939895326	PalmatGasmat	Negative	Q28I85|POC1A_XENTR POC1 centriolar protein homolog A	GO:0036064;GO:0003431;GO:0005814;GO:0010825;GO:0000922;GO:0005813;GO:0005737;GO:1905515;GO:0007052;GO:0007283;GO:0051781
caf63ce710c4b111c59a29aeac43e049	32	K	-2.0435533472805534	PalmatGasmat	Negative	Q5VZK9|CARL1_HUMAN F-actin-uncapping protein LRRC16A {ECO:0000305}	NA
3d14e0eab1a0bb4939f15ff2942b5142	32	K	-2.011929079869477	PalmatGasmat	Negative	Q8VEG6|CNO6L_MOUSE CCR4-NOT transcription complex subunit 6-like	GO:0000289;GO:0004535;GO:0030014;GO:0005634;GO:0090503;GO:0005737;GO:0016021
9bce2e301e276234f165d8cca13ec14b	N37	E	-2.168791481236387	PalmatGasmat	Negative	Q96PZ0|PUS7_HUMAN Pseudouridylate synthase 7 homolog	GO:0009982;GO:0001522;GO:0005634;GO:0003723;GO:0005737;GO:0140101;GO:0040031;GO:0000154;GO:0008380;GO:0006397;GO:0006400
9bce2e301e276234f165d8cca13ec14b	35	L	-2.231713670206268	PalmatGasmat	Negative	Q96PZ0|PUS7_HUMAN Pseudouridylate synthase 7 homolog	GO:0009982;GO:0001522;GO:0005634;GO:0003723;GO:0005737;GO:0140101;GO:0040031;GO:0000154;GO:0008380;GO:0006397;GO:0006400
1a7e2a5ee54433ae5ac06725f2925c75	N37	E	-2.236999789550568	PalmatGasmat	Negative	Q5ZJV4|MCMBP_CHICK Mini-chromosome maintenance complex-binding protein	GO:0016021
2efc5d51d0d1df359a4aca93330f2647	32	K	-2.4515318138769153	PalmatGasmat	Negative	Q6GQN0|CEP41_DANRE Centrosomal protein of 41 kDa	GO:0060271;GO:0005814;GO:0070740;GO:0036064;GO:0005813;GO:0018095;GO:0005515;GO:0001755;GO:0005737;GO:0016020;GO:0001578;GO:0015031;GO:0000086;GO:0010389;GO:0140056
98d88f1fa6697a89e9ed6d42cf865644	32	K	-2.0903655532150074	PalmatGasmat	Negative	Q6A039|TBC12_MOUSE TBC1 domain family member 12	GO:0071955;GO:0005776;GO:0019901;GO:2000785;GO:0055037;GO:0017137;GO:0005096;GO:0005794;GO:0005654;GO:0005829;GO:0010507;GO:0016021;GO:0090630;GO:0006886;GO:1902017;GO:0006914
4eb6fa10de27dd9efc5bab17b6eacdbb	32	K	-2.1378273097929346	PalmatGasmat	Negative	Q5R9B3|CC186_PONAB Coiled-coil domain-containing protein 186	GO:0035773;GO:0005794;GO:0005623;GO:0099518;GO:0009617;GO:0044419
a15cfd7cf2348d03c61718b0ea613252	N37	E	-2.0868776660873007	PalmatGasmat	Negative	O43896|KIF1C_HUMAN Kinesin-like protein KIF1C	GO:0003777;GO:0007018;GO:0005819;GO:0008017;GO:0005874;GO:0090307;GO:0005871;GO:0005524;GO:0005815;GO:0110100;GO:0005634;GO:1905047;GO:0030543;GO:0016021;GO:0000022;GO:0007019;GO:0016887
8d97f46d596b2fd2d0b72eaad1afadce	32	K	-2.123532896256666	PalmatGasmat	Negative	A7SKJ3|DPH2_NEMVE Diphthamide biosynthesis protein 2	GO:0017182;GO:0016740;GO:0005737;GO:1900247;GO:0016021;GO:0031227;GO:0044249;GO:0097502
2586a9dd98df77a13001290af0189ca2	N37	E	-3.3424562302244767	PalmatGasmat	Negative	Q9UJX3|APC7_HUMAN Anaphase-promoting complex subunit 7	NA
8ca3b9edfba220a06ced5246b1766745	N37	E	-3.4518592013057137	PalmatGasmat	Negative	Q9H920|RN121_HUMAN RING finger protein 121	GO:1903069;GO:0046872;GO:0016021;GO:0001966;GO:0019228;GO:0000139;GO:0061630;GO:0005789;GO:0072659;GO:0016529;GO:0030433;GO:0030968;GO:0016567;GO:0040039
fe5e04b45c05602aa50f07da35c8e122	N37	E	-2.5675111628651788	PalmatGasmat	Negative	A2VDU2|SIN1_BOVIN Target of rapamycin complex 2 subunit MAPKAP1	GO:0043325;GO:0046580;GO:0031932;GO:0070300;GO:0005547;GO:1900407;GO:0005794;GO:0080025;GO:0033138;GO:0005654;GO:0005546;GO:0005829;GO:0019901;GO:0017016;GO:0005886;GO:0031410;GO:0038203;GO:0030950;GO:0021762;GO:0032148
bc835c6b6ed5b411a1f8a1cd77b51cd8	N37	E	-3.2590231105069045	PalmatGasmat	Negative	Q8C669|PELI1_MOUSE E3 ubiquitin-protein ligase pellino homolog 1	GO:0008592;GO:0061630;GO:0000209;GO:0016874;GO:0016887;GO:0005524;GO:0007420;GO:0008063;GO:0060546;GO:0032496;GO:0043161;GO:0010804;GO:0044419;GO:2001237
bc835c6b6ed5b411a1f8a1cd77b51cd8	32	K	-2.5175707874332502	PalmatGasmat	Negative	Q8C669|PELI1_MOUSE E3 ubiquitin-protein ligase pellino homolog 1	GO:0008592;GO:0061630;GO:0000209;GO:0016874;GO:0016887;GO:0005524;GO:0007420;GO:0008063;GO:0060546;GO:0032496;GO:0043161;GO:0010804;GO:0044419;GO:2001237
012f2634b8de08df7ceba1c99d34cc8c	N37	E	-3.487567386982136	PalmatGasmat	Negative	Q9QZ67|PPM1D_MOUSE Protein phosphatase 1D	GO:0004722;GO:0006470;GO:0005829;GO:0005634;GO:0043169;GO:0051019;GO:0030330;GO:0000086;GO:0006342;GO:0009617;GO:0006306;GO:0044419
012f2634b8de08df7ceba1c99d34cc8c	32	K	-3.429003757470213	PalmatGasmat	Negative	Q9QZ67|PPM1D_MOUSE Protein phosphatase 1D	GO:0004722;GO:0006470;GO:0005829;GO:0005634;GO:0043169;GO:0051019;GO:0030330;GO:0000086;GO:0006342;GO:0009617;GO:0006306;GO:0044419
b5dc4896b07489f44d13673289d9acd4	N37	E	-3.051597398236766	PalmatGasmat	Negative	Q8R368|DYXC1_MOUSE Dyslexia susceptibility 1 candidate gene 1 protein homolog	GO:0003341;GO:0005576;GO:0070986;GO:0006858;GO:0007368;GO:0099111;GO:0060271
b5dc4896b07489f44d13673289d9acd4	32	K	-2.1990941853942902	PalmatGasmat	Negative	Q8R368|DYXC1_MOUSE Dyslexia susceptibility 1 candidate gene 1 protein homolog	GO:0003341;GO:0005576;GO:0070986;GO:0006858;GO:0007368;GO:0099111;GO:0060271
955397b6a22bd5895bd18a1f1fbe6c06	35	L	-3.958633018110023	PalmatGasmat	Negative	Q9Y272|RASD1_HUMAN Dexamethasone-induced Ras-related protein 1	NA
c35cc1bdf4136b904a96640c301f9e7e	32	K	-2.39058994327264	PalmatGasmat	Negative	Q5W8I8|VGL2A_DANRE Vesicular glutamate transporter 2.1	GO:0015136;GO:0015739;GO:0005764;GO:0031410;GO:0098805;GO:0055085;GO:0098700;GO:0098588;GO:0009617;GO:0005313;GO:0035249;GO:0098793;GO:0015143;GO:0005829;GO:0005436;GO:0030054;GO:0019534;GO:0008308;GO:0016057;GO:0012505;GO:0042910;GO:0015800;GO:0060076;GO:0015562;GO:0012506;GO:0015807;GO:0031301;GO:0044419;GO:0006835;GO:0005886;GO:1900075;GO:0015893;GO:0050803;GO:0045177;GO:0048471;GO:0015747;GO:…
95a9ae9bd4e4023cff622e9a105a6e95	N37	E	-2.9163766683167993	PalmatGasmat	Negative	Q5THJ4|VP13D_HUMAN Vacuolar protein sorting-associated protein 13D	NA
95a9ae9bd4e4023cff622e9a105a6e95	32	K	-3.6066417031147244	PalmatGasmat	Negative	Q5THJ4|VP13D_HUMAN Vacuolar protein sorting-associated protein 13D	NA
e5367757c9f91f94f8a51128b378eee4	32	K	-2.4108134980260356	PalmatGasmat	Negative	Q9NR82|KCNQ5_HUMAN Potassium voltage-gated channel subfamily KQT member 5	GO:0008076;GO:0005249;GO:0071805;GO:0042472;GO:0007605;GO:0033268;GO:0043194;GO:0009925;GO:0005516;GO:0030506;GO:0047485;GO:0009986;GO:0034765;GO:0019226;GO:0097205;GO:0086001;GO:0001822
c0f71c82f072ff2eb6ae35c582ddc82a	N37	E	-2.2587405878152285	PalmatGasmat	Negative	A2VE14|SAE1_BOVIN SUMO-activating enzyme subunit 1	GO:0008641;GO:0006464;GO:0031510;GO:0005737;GO:0016021
0c9578d492a95bfc42f0cc831f670c70	32	K	-2.246304249118308	PalmatGasmat	Negative	Q9SB50|AP4M_ARATH AP-4 complex subunit mu	GO:0030131;GO:0016192;GO:0006886;GO:0016021
23f8d47376c5538fe9f4bcc4460b2b53	32	K	-2.228943318976788	PalmatGasmat	Negative	Q3UDR8|YIPF3_MOUSE Protein YIPF3	GO:0030133;GO:0005794;GO:0016021
105563ca6439a7c26675766490de8823	N37	E	-3.3483131258033105	PalmatGasmat	Negative	Q8BG71|TYW2_MOUSE tRNA wybutosine-synthesizing protein 2 homolog	GO:0008033;GO:0016740;GO:0005737;GO:0016021;GO:0140101;GO:0031590;GO:0032259;GO:1901659;GO:0009451;GO:1901566;GO:0044260
105563ca6439a7c26675766490de8823	32	K	-2.2894932397023045	PalmatGasmat	Negative	Q8BG71|TYW2_MOUSE tRNA wybutosine-synthesizing protein 2 homolog	GO:0008033;GO:0016740;GO:0005737;GO:0016021;GO:0140101;GO:0031590;GO:0032259;GO:1901659;GO:0009451;GO:1901566;GO:0044260
295a5780e2f9c2c9a9b200c18472e30f	N37	E	-2.728462804405243	PalmatGasmat	Negative	Q8BR65|SDS3_MOUSE Sin3 histone deacetylase corepressor complex component SDS3	GO:0004407;GO:0016575;GO:0016604;GO:0019899;GO:0000122;GO:0043065;GO:0005829;GO:0070822;GO:0042802;GO:0046983;GO:0001835;GO:0006915;GO:0021762;GO:0016579
295a5780e2f9c2c9a9b200c18472e30f	35	L	-2.1599443470119377	PalmatGasmat	Negative	Q8BR65|SDS3_MOUSE Sin3 histone deacetylase corepressor complex component SDS3	GO:0004407;GO:0016575;GO:0016604;GO:0019899;GO:0000122;GO:0043065;GO:0005829;GO:0070822;GO:0042802;GO:0046983;GO:0001835;GO:0006915;GO:0021762;GO:0016579
b0356d9d894ee4a7c1156bec23afc028	32	K	-3.2341799468975276	PalmatGasmat	Negative	P52624|UPP1_MOUSE Uridine phosphorylase 1	GO:0004850;GO:0009166;GO:0005737;GO:0005654;GO:0009116;GO:0044206;GO:0034656;GO:1901658;GO:0072529
7bd3ff0b1cc0ac75e1dc86d265591b3e	N37	E	-2.027346329346516	PalmatGasmat	Negative	Q91WL8|WWOX_MOUSE WW domain-containing oxidoreductase	GO:0005902;GO:2001241;GO:0003713;GO:0071560;GO:0019899;GO:0030178;GO:0090575;GO:0072332;GO:0005794;GO:0016491;GO:0005654;GO:0003714;GO:0005829;GO:0097191;GO:0001649;GO:0005739;GO:0048705;GO:0005886;GO:0005623;GO:0016021;GO:0045944;GO:0016055;GO:0035329;GO:0006874;GO:0055114;GO:1903507
7bd3ff0b1cc0ac75e1dc86d265591b3e	32	K	-2.582314656065408	PalmatGasmat	Negative	Q91WL8|WWOX_MOUSE WW domain-containing oxidoreductase	GO:0005902;GO:2001241;GO:0003713;GO:0071560;GO:0019899;GO:0030178;GO:0090575;GO:0072332;GO:0005794;GO:0016491;GO:0005654;GO:0003714;GO:0005829;GO:0097191;GO:0001649;GO:0005739;GO:0048705;GO:0005886;GO:0005623;GO:0016021;GO:0045944;GO:0016055;GO:0035329;GO:0006874;GO:0055114;GO:1903507
49ac29faf86ddf9ea44a677a32582827	32	K	-2.1208768396904887	PalmatGasmat	Negative	Q8C2L6|T161B_MOUSE Transmembrane protein 161B	GO:0016021
24a41c5767e502b765f7044a9d643543	32	K	-2.0399846392371006	PalmatGasmat	Negative	A7MBF6|CA228_BOVIN Uncharacterized protein C1orf228 homolog	GO:0016021
6944f875ac40fc2dac29dffc2a3aecc0	N37	E	-2.398455319905271	PalmatGasmat	Negative	A4QNN3|UBP30_XENTR Ubiquitin carboxyl-terminal hydrolase 30	GO:0036459;GO:0016579;GO:0016021;GO:0006511
8309cbbf5120b629423e371319207def	N37	E	-3.2802268011790656	PalmatGasmat	Negative	Q3UMB5|SMCR8_MOUSE Smith-Magenis syndrome chromosomal region candidate gene 8 protein homolog	NA
8309cbbf5120b629423e371319207def	32	K	-3.02867280208667	PalmatGasmat	Negative	Q3UMB5|SMCR8_MOUSE Smith-Magenis syndrome chromosomal region candidate gene 8 protein homolog	NA
4c831fed3b4ac4a0d79f623a7d5ba168	N37	E	-2.1969402176586734	PalmatGasmat	Negative	Q3TV65|MPND_MOUSE MPN domain-containing protein	GO:0008180;GO:0004222;GO:0006508;GO:0016514;GO:0019783;GO:0070647;GO:0016570;GO:0101005;GO:0003723;GO:0005737
026503b713c373be92ebd5844e8125b1	35	L	-2.2626498972873073	PalmatGasmat	Negative	A0JM12|MEG10_XENTR Multiple epidermal growth factor-like domains protein 10	NA
ed920607bf19370c4b06e4103ad7653c	32	K	-3.1400812949515022	PalmatGasmat	Negative	P50607|TUB_HUMAN Tubby protein homolog	GO:0060434;GO:0120160;GO:0097546;GO:0021914;GO:0097731;GO:0001664;GO:1901621;GO:0035091;GO:0060831;GO:0005930;GO:0061548;GO:0019899;GO:0048702;GO:0005730;GO:0003700;GO:0005654;GO:0061512;GO:0005576;GO:0042733;GO:0031076;GO:0001843;GO:0005886;GO:0008277;GO:0060348;GO:0021953;GO:0009952;GO:0007420;GO:0006355
e6f408bd56ae74cc42e167027a3d9c36	N37	E	-2.1145285656088424	PalmatGasmat	Negative	Q6TGY8|EMC2_DANRE ER membrane protein complex subunit 2	GO:0072546;GO:0005783;GO:0005634;GO:0005739
58dca2da34f4bfef631bc35b985a756c	32	K	-2.0947414120023495	PalmatGasmat	Negative	Q8N2M8|CLASR_HUMAN CLK4-associating serine/arginine rich protein	GO:0005654;GO:0008380;GO:0006397;GO:0034719;GO:0016021
5f2f15df9471bd52072bf6f4f906d10d	32	K	-2.625131953935264	PalmatGasmat	Negative	O09174|AMACR_MOUSE Alpha-methylacyl-CoA racemase	GO:0008410;GO:0008206;GO:0042579;GO:0005739;GO:0008111;GO:0005732;GO:0005681;GO:0000387;GO:0005886;GO:0016021
f1b6cf90f6816b70a7555555630f3f8d	N37	E	-2.050960536398009	PalmatGasmat	Negative	Q287T7|MFRN1_DANRE Mitoferrin-1	GO:0005347;GO:0015867;GO:0005739;GO:0048250;GO:0016021;GO:0043249;GO:0005381;GO:0035162
ebba9c252805eaae3622da79ab5f30c0	32	K	-2.431066791637349	PalmatGasmat	Negative	Q86YF9|DZIP1_HUMAN Zinc finger protein DZIP1	GO:0003676;GO:0045724;GO:0097539;GO:0051220;GO:0034451;GO:0061512;GO:0005814;GO:0036064;GO:0007224;GO:0043393;GO:0005654;GO:0005829;GO:0007281;GO:0060271;GO:0045184
b0ae67eebc6816a35bf0e941a66a2225	N37	E	-4.463790917653337	PalmatGasmat	Negative	A1L1K1|PRR5L_RAT Proline-rich protein 5-like	NA
b0ae67eebc6816a35bf0e941a66a2225	32	K	-3.092451665271302	PalmatGasmat	Negative	A1L1K1|PRR5L_RAT Proline-rich protein 5-like	NA
89a707449dcfde075752bc31ef47790a	35	L	-2.1758790461534923	PalmatGasmat	Negative	Q6DEJ5|AASD1_DANRE Alanyl-tRNA editing protein Aarsd1	GO:0004812;GO:0043039;GO:0005737;GO:0005634;GO:0005524;GO:0006412;GO:0003676;GO:0002196;GO:0046872;GO:0005515;GO:0106074
8ede7fc75b85a25a0d749f0cd5249376	32	K	-2.4593325738412637	PalmatGasmat	Negative	Q5RKJ1|MAEA_RAT Macrophage erythroblast attacher	GO:0045721;GO:0034657;GO:0005634;GO:0005737;GO:0043066;GO:0043161
7464d377b0223fc6a6f5d3d89107983f	N37	E	-3.1167809063074703	PalmatGasmat	Negative	Q68FF0|K1841_MOUSE Uncharacterized protein KIAA1841	GO:0016021
5a2850fd6a76f4b4dd0c741e10254858	32	K	-3.7159332155152187	PalmatGasmat	Negative	Q6P0U0|NAGA_DANRE N-acetylglucosamine-6-phosphate deacetylase {ECO:0000250|UniProtKB:Q9Y303}	GO:0008448;GO:0006044;GO:0000932;GO:0005634;GO:1901072;GO:0050072;GO:0000340;GO:0000290;GO:0046872
80346e1e2fb85ba715b33b625e466549	N37	E	-2.9486069081623896	PalmatGasmat	Negative	P24898|JUNB_RAT Transcription factor jun-B	GO:0003700;GO:0006355;GO:0005634;GO:0003677;GO:0003713;GO:0005667;GO:0000785;GO:0070013;GO:0001945;GO:0001067;GO:0008134;GO:0051726;GO:0031101;GO:0060047;GO:0051591;GO:0009612;GO:0032496;GO:0045597;GO:0034097;GO:0042127;GO:0032870;GO:0009314;GO:0042493;GO:1903508;GO:1903507;GO:0010628;GO:2000113;GO:0010629;GO:0044419
80346e1e2fb85ba715b33b625e466549	32	K	-2.5022111847786235	PalmatGasmat	Negative	P24898|JUNB_RAT Transcription factor jun-B	GO:0003700;GO:0006355;GO:0005634;GO:0003677;GO:0003713;GO:0005667;GO:0000785;GO:0070013;GO:0001945;GO:0001067;GO:0008134;GO:0051726;GO:0031101;GO:0060047;GO:0051591;GO:0009612;GO:0032496;GO:0045597;GO:0034097;GO:0042127;GO:0032870;GO:0009314;GO:0042493;GO:1903508;GO:1903507;GO:0010628;GO:2000113;GO:0010629;GO:0044419
b5e0564724ea36fc4df8f69a6881404f	32	K	-3.496229448639166	PalmatGasmat	Negative	Q8C1A9|ABD18_MOUSE Protein ABHD18 {ECO:0000305}	GO:0016021
24cb0790ca43b2145784c434428c2e03	N37	E	-2.554145030570278	PalmatGasmat	Negative	Q9D4H2|GCC1_MOUSE GRIP and coiled-coil domain-containing protein 1	GO:0070840;GO:0042803;GO:0008134
24cb0790ca43b2145784c434428c2e03	35	L	-2.01546965160312	PalmatGasmat	Negative	Q9D4H2|GCC1_MOUSE GRIP and coiled-coil domain-containing protein 1	GO:0070840;GO:0042803;GO:0008134
8f4185ad27c681c0c614f586e8079c96	N37	E	-2.5127454761593726	PalmatGasmat	Negative	P27808|MGAT1_MOUSE Alpha-1,3-mannosyl-glycoprotein 2-beta-N-acetylglucosaminyltransferase	GO:0008375;GO:0006486;GO:0000139;GO:0140103;GO:0030145;GO:0016021;GO:0018196;GO:0006049;GO:0001701
8f4185ad27c681c0c614f586e8079c96	32	K	-2.207189457289198	PalmatGasmat	Negative	P27808|MGAT1_MOUSE Alpha-1,3-mannosyl-glycoprotein 2-beta-N-acetylglucosaminyltransferase	GO:0008375;GO:0006486;GO:0000139;GO:0140103;GO:0030145;GO:0016021;GO:0018196;GO:0006049;GO:0001701
88be3dbee713a670fa076dc21105323d	32	K	-2.119864640017703	PalmatGasmat	Negative	P16591|FER_HUMAN Tyrosine-protein kinase Fer	GO:0004713;GO:0018108;GO:0005524
f62089095bb22d35d5c004a0de0dcbaf	N37	E	-2.875048909394135	PalmatGasmat	Negative	O88874|CCNK_MOUSE Cyclin-K	GO:0016538;GO:0000079;GO:0042025;GO:0004693;GO:0008353;GO:0002945;GO:0019901;GO:0002944;GO:0005654;GO:0006357;GO:0016021;GO:0044828;GO:0002119;GO:0001934;GO:0006468;GO:0006974
8869fc3973726601da23e63c41a1a312	35	L	-2.9571849402237897	PalmatGasmat	Negative	Q9UBR1|BUP1_HUMAN Beta-ureidopropionase	GO:0033396;GO:0003837;GO:0042803;GO:0051289;GO:0046135
4b6204c5c6d5571a9768e57f4295f7cd	32	K	-2.244747621231446	PalmatGasmat	Negative	Q08CX5|TBC24_XENTR TBC1 domain family member 24	NA
45e3248515e5104ebc90d562f50ea79f	N37	E	-3.1104075664997928	PalmatGasmat	Negative	Q6DCF6|EFCB7_XENLA EF-hand calcium-binding domain-containing protein 7	GO:0005509
cdfae0e0606d9c13477b4ca1e9347b74	N37	E	-2.8710939405116207	PalmatGasmat	Negative	Q91W96|APC4_MOUSE Anaphase-promoting complex subunit 4	GO:0031145;GO:0005680;GO:0030071
ca8be4462430ef537a98ebcd23237ccf	N37	E	-2.167521533683446	PalmatGasmat	Negative	O60260|PRKN2_HUMAN E3 ubiquitin-protein ligase parkin	GO:0004842;GO:0016567;GO:0000151;GO:0005829;GO:0005739;GO:0031624;GO:0005634;GO:0046872;GO:1900407;GO:0061726;GO:0061659;GO:1990444;GO:0043274;GO:0010821;GO:0099073;GO:1990381;GO:0097602;GO:0016235;GO:0030544;GO:0030165;GO:0005783;GO:0008344;GO:0042826;GO:0005794;GO:0042981;GO:0008013;GO:0048471;GO:0001227;GO:0098793;GO:1905365;GO:0043130;GO:0043005;GO:0006914;GO:0005623;GO:0001664;GO:1904979;GO:…
aff546cf575fcee344c827498a5567ed	N37	E	-2.5424439003400923	PalmatGasmat	Negative	Q9H9C1|SPE39_HUMAN Spermatogenesis-defective protein 39 homolog	NA
aff546cf575fcee344c827498a5567ed	32	K	-3.1521510488225757	PalmatGasmat	Negative	Q9H9C1|SPE39_HUMAN Spermatogenesis-defective protein 39 homolog	NA
ab68aaeb4a98d2cc7367f1d5fa6966aa	32	K	-2.017568077445202	PalmatGasmat	Negative	Q9CPV4|GLOD4_MOUSE Glyoxalase domain-containing protein 4	GO:0004462;GO:0006481;GO:0005739;GO:0004671;GO:0005789;GO:0005783;GO:0016021
4c6c52cc0097602fbaa9357d4e488f2c	26	J	-2.8196629035615057	PalmatGasmat	Negative	Q71RP1|HPSE_RAT Heparanase	NA
435b00c0be4ef4eeb7dda67a755be0ea	N37	E	-2.4284415131813284	PalmatGasmat	Negative	Q6DHK8|NTCP7_DANRE Sodium/bile acid cotransporter 7	GO:0006814;GO:0015293;GO:0005789;GO:0005783;GO:0001501;GO:0015125;GO:0034436;GO:0005886;GO:0030210;GO:0055085;GO:0005797;GO:0048513;GO:0005801;GO:0015721;GO:0005802;GO:0110148;GO:0005623;GO:0016021;GO:0001503;GO:0000139;GO:0061448;GO:0006874;GO:0048193
fad530267c19e0bbb51bfbe0cdd72d88	N37	E	-2.0372290018955366	PalmatGasmat	Negative	Q8BH47|SC22A_MOUSE Vesicle-trafficking protein SEC22a	GO:0016021;GO:0006888;GO:0005737
fad530267c19e0bbb51bfbe0cdd72d88	32	K	-2.5991382890295514	PalmatGasmat	Negative	Q8BH47|SC22A_MOUSE Vesicle-trafficking protein SEC22a	GO:0016021;GO:0006888;GO:0005737
ee59c350fe8df310eb11e58ec84b798c	32	K	-6.606440614361575	PalmatGasmat	Negative	A7SMW7|L2HDH_NEMVE L-2-hydroxyglutarate dehydrogenase, mitochondrial	GO:0016491;GO:0055114;GO:0005739;GO:0044267;GO:0016021
41d6aca0109806f61d62e29ce74cfcf9	32	K	-3.6300582580360152	PalmatGasmat	Negative	Q8IY50|S35F3_HUMAN Putative thiamine transporter SLC35F3 {ECO:0000305}	GO:0016021
3e51e11f7e72a5eebf7351fa76fe4441	N37	E	-2.6533959707772787	PalmatGasmat	Negative	Q6IV78|TAZ_SAISC Tafazzin	GO:0006644;GO:0016746;GO:0005739;GO:0016021;GO:0007007;GO:0031967;GO:0007507;GO:0031090;GO:0060048;GO:0007519;GO:0032981;GO:0046486;GO:0030097;GO:0042775;GO:0008610;GO:1900210;GO:0090407;GO:2001171;GO:0045823;GO:0007368;GO:0060562;GO:0048562;GO:0044249;GO:0007291;GO:0090090
465e61de1275a1dff94d576be5db2737	N37	E	-2.3821931197855877	PalmatGasmat	Negative	Q2TA45|AGFG1_BOVIN Arf-GAP domain and FG repeat-containing protein 1	GO:0005096;GO:0043547;GO:0046872
cfe2e791947fbe80d8cedf1dfecc211a	N37	E	-2.4498282041126838	PalmatGasmat	Negative	Q922Q5|S35B3_MOUSE Adenosine 3'-phospho 5'-phosphosulfate transporter 2	GO:0055085;GO:0046964;GO:0030173;GO:0030176;GO:0046963
cfe2e791947fbe80d8cedf1dfecc211a	35	L	-2.1686722131338207	PalmatGasmat	Negative	Q922Q5|S35B3_MOUSE Adenosine 3'-phospho 5'-phosphosulfate transporter 2	GO:0055085;GO:0046964;GO:0030173;GO:0030176;GO:0046963
b1eb6df04161e077a79c7774e6d8d927	N37	E	-2.1736381594202516	PalmatGasmat	Negative	Q9H1X1|RSPH9_HUMAN Radial spoke head protein 9 homolog	GO:0060294;GO:0001534;GO:0005515;GO:0060271;GO:0097729;GO:0001578;GO:0060091
28934ea156936302315674b526a132cb	N37	E	-2.1629961953010164	PalmatGasmat	Negative	A5WWB0|UBP46_DANRE Ubiquitin carboxyl-terminal hydrolase 46	GO:0036459;GO:0016579;GO:0006511;GO:0004197;GO:0046872;GO:0003676
da27f40cf8c58c8de02c6473456ec58b	32	K	-2.48182429139127	PalmatGasmat	Negative	Q9Y3B2|EXOS1_HUMAN Exosome complex component CSL4	GO:0000178;GO:0006396;GO:0003723;GO:0005730;GO:0004532;GO:0008270;GO:0090503;GO:0005737;GO:0006401
e5e2a0db3a3c2a020e99adee1b765802	N37	E	-2.369850779792587	PalmatGasmat	Negative	Q8K4K3|TRIB2_MOUSE Tribbles homolog 2	GO:0004672;GO:0006468;GO:0005634;GO:0045081;GO:0005524;GO:0005856;GO:0070013;GO:0032436;GO:0005737;GO:0045599;GO:0055106;GO:0031625;GO:0008134;GO:0031434;GO:0003714;GO:0004860;GO:0050790;GO:0043408;GO:0001933;GO:0001947;GO:0044092;GO:1903507;GO:0001889;GO:0010827;GO:0032092;GO:0045717;GO:0032869;GO:0031398
e5e2a0db3a3c2a020e99adee1b765802	32	K	-3.053925815830296	PalmatGasmat	Negative	Q8K4K3|TRIB2_MOUSE Tribbles homolog 2	GO:0004672;GO:0006468;GO:0005634;GO:0045081;GO:0005524;GO:0005856;GO:0070013;GO:0032436;GO:0005737;GO:0045599;GO:0055106;GO:0031625;GO:0008134;GO:0031434;GO:0003714;GO:0004860;GO:0050790;GO:0043408;GO:0001933;GO:0001947;GO:0044092;GO:1903507;GO:0001889;GO:0010827;GO:0032092;GO:0045717;GO:0032869;GO:0031398
1da1c6d5909a1f5e6dee18c328dd1ed7	N37	E	-2.9024561735760472	PalmatGasmat	Negative	Q8N6S4|AN13C_HUMAN Ankyrin repeat domain-containing protein 13C	GO:0010869;GO:0048471;GO:0005102;GO:0006621;GO:0005783;GO:0003723;GO:2000209;GO:0005789;GO:0016021
1da1c6d5909a1f5e6dee18c328dd1ed7	32	K	-2.0155259954143605	PalmatGasmat	Negative	Q8N6S4|AN13C_HUMAN Ankyrin repeat domain-containing protein 13C	GO:0010869;GO:0048471;GO:0005102;GO:0006621;GO:0005783;GO:0003723;GO:2000209;GO:0005789;GO:0016021
a3e7c580058ed810312ffe1e24da26a8	N37	E	-2.4784374787981154	PalmatGasmat	Negative	Q4R6Y6|SNPC3_MACFA snRNA-activating protein complex subunit 3	GO:0019185;GO:0001006;GO:0042796;GO:0042795;GO:0003681;GO:0001047;GO:0065004;GO:0000978
a3e7c580058ed810312ffe1e24da26a8	32	K	-2.101219313429833	PalmatGasmat	Negative	Q4R6Y6|SNPC3_MACFA snRNA-activating protein complex subunit 3	GO:0019185;GO:0001006;GO:0042796;GO:0042795;GO:0003681;GO:0001047;GO:0065004;GO:0000978
13eb55829a5fce7843139cff92af276b	32	K	-3.1369476132599736	PalmatGasmat	Negative	P53611|PGTB2_HUMAN Geranylgeranyl transferase type-2 subunit beta	GO:0004663;GO:0018344;GO:0005968;GO:0046872;GO:0005829;GO:0005886;GO:0016021;GO:0017137;GO:0019840;GO:0043687;GO:0007601;GO:0042981;GO:0046982;GO:0065003
5448cf1355e2d218fc8b9142c33474e5	N37	E	-2.52626980953375	PalmatGasmat	Negative	Q9CWR0|ARHGP_MOUSE Rho guanine nucleotide exchange factor 25	NA
59488f387e90e64507d3efeae9700040	N37	E	-3.101397348973398	PalmatGasmat	Negative	Q76LW2|H6ST2_CHICK Heparan-sulfate 6-O-sulfotransferase 2	GO:0008146;GO:0001569;GO:0016021;GO:0048048;GO:0050656;GO:0070492;GO:0015015;GO:0040018
59488f387e90e64507d3efeae9700040	32	K	-2.681914510974256	PalmatGasmat	Negative	Q76LW2|H6ST2_CHICK Heparan-sulfate 6-O-sulfotransferase 2	GO:0008146;GO:0001569;GO:0016021;GO:0048048;GO:0050656;GO:0070492;GO:0015015;GO:0040018
2e6d4031ceb7d9f147b01d7fa3880cf6	35	L	-2.1262350256946965	PalmatGasmat	Negative	P51950|MAT1_MARGL CDK-activating kinase assembly factor MAT1	GO:0061575;GO:0045737;GO:0005675;GO:0016301;GO:0006289;GO:0016310
ea844f9ae38e15b70808798f3d6e48c8	32	K	-5.43592352009639	PalmatGasmat	Negative	Q5PQJ7|TBCEL_RAT Tubulin-specific chaperone cofactor E-like protein	GO:0007291;GO:0005930;GO:0043014;GO:0031117;GO:0005249;GO:0008076;GO:0007021;GO:0007023;GO:0000226;GO:0071805
7818ee0949b605e1166fd21a657c764b	32	K	-2.3298229538415236	PalmatGasmat	Negative	Q8VE09|TT39C_MOUSE Tetratricopeptide repeat protein 39C	GO:0032474;GO:0016021;GO:0060271;GO:0061371
873a32328d1516437f49aceaa2cae1ed	32	K	-3.5515560546094647	PalmatGasmat	Negative	Q9UBI4|STML1_HUMAN Stomatin-like protein 1	NA
c57c3cb822ec968275ed13eae6607080	N37	E	-3.0195634623519823	PalmatGasmat	Negative	Q2T9T9|FBXW9_BOVIN F-box/WD repeat-containing protein 9	NA
0c09b523f4a3129fbf9386187d2d1e86	N37	E	-3.399024828198216	PalmatGasmat	Negative	Q96FN5|KIF12_HUMAN Kinesin-like protein KIF12	GO:0098971;GO:0032839;GO:0008574;GO:0005871;GO:0008017;GO:1902414;GO:0005929;GO:0005815;GO:0005874;GO:0005524;GO:0030030
0c09b523f4a3129fbf9386187d2d1e86	32	K	-4.178674604764763	PalmatGasmat	Negative	Q96FN5|KIF12_HUMAN Kinesin-like protein KIF12	GO:0098971;GO:0032839;GO:0008574;GO:0005871;GO:0008017;GO:1902414;GO:0005929;GO:0005815;GO:0005874;GO:0005524;GO:0030030
8e5c7f7e0c1e062b36fe00efbf3510e0	32	K	-2.1430755453136396	PalmatGasmat	Negative	Q570Y9|DPTOR_MOUSE DEP domain-containing mTOR-interacting protein	GO:0030676;GO:0035556
6839b24bfb5c23aaaf5fb3aa2076782e	32	K	-3.084143951472115	PalmatGasmat	Negative	Q8WVN8|UB2Q2_HUMAN Ubiquitin-conjugating enzyme E2 Q2	GO:0061631;GO:0016567
9173de250eedb75c43cbbd7cb441de58	32	K	-2.237302355853717	PalmatGasmat	Negative	Q06136|KDSR_HUMAN 3-ketodihydrosphingosine reductase	GO:0016491;GO:0055114;GO:0016021
86fd0e122630c350b48473a3274240f8	N37	E	-2.5929929488355916	PalmatGasmat	Negative	Q6ZWH5|NEK10_HUMAN Serine/threonine-protein kinase Nek10	GO:0004672;GO:0006468;GO:1902911;GO:0016021;GO:0005524;GO:1902749;GO:0043406;GO:0005452;GO:0046872;GO:0031954;GO:0070372;GO:0015698;GO:0098656
a44a088022fbf0c282fba25fe77b73f4	26	J	-3.410475321264834	PalmatGasmat	Negative	A0JMP0|ATHL1_DANRE Acid trehalase-like protein 1	GO:0005975;GO:0003824;GO:0030246;GO:0000287
2135f0d61e5037d80da336876d744fe0	N37	E	-3.2136442316365508	PalmatGasmat	Negative	B1H369|HDAC8_XENTR Histone deacetylase 8	GO:0004407;GO:0016575;GO:0005634;GO:0017053;GO:0072686;GO:0034979;GO:0051059;GO:0003714;GO:0005794;GO:0042826;GO:0030332;GO:0070013;GO:0071498;GO:0005829;GO:0046329;GO:0046872;GO:0042307;GO:1902494;GO:0003682;GO:0005886;GO:0070491;GO:0043565;GO:0000785;GO:0032008;GO:0016021;GO:0051225;GO:0045944;GO:0031647;GO:0000122;GO:0001934;GO:0032922;GO:0042752;GO:0031398;GO:0010832;GO:0120162;GO:0019216;GO:…
34afbd22443a8cde3f292fee589a0c66	N37	E	-2.4071408947532102	PalmatGasmat	Negative	Q7SXM7|PRP31_DANRE U4/U6 small nuclear ribonucleoprotein Prp31	GO:0000244;GO:0046540;GO:0070990;GO:0030622;GO:0030621;GO:0005690;GO:0071011;GO:0005687;GO:0015030;GO:0071339;GO:0005684;GO:0016607;GO:0060041;GO:0071166;GO:0005747;GO:0048254;GO:0016021
29005dfc17d4a60207e4ceaf81586a8e	N37	E	-2.631291015307295	PalmatGasmat	Negative	Q90X38|GPKOW_DANRE G patch domain and KOW motifs-containing protein	GO:0003676
29005dfc17d4a60207e4ceaf81586a8e	32	K	-2.0499095596747696	PalmatGasmat	Negative	Q90X38|GPKOW_DANRE G patch domain and KOW motifs-containing protein	GO:0003676
0371d79035bd734e7e9efaf288cc5271	32	K	-3.0627223402011654	PalmatGasmat	Negative	Q05B56|TF2H3_BOVIN General transcription factor IIH subunit 3	GO:0000439;GO:0006289;GO:0016251;GO:0047485;GO:0008353;GO:0008094;GO:0097550;GO:0006355;GO:0005675;GO:0005669;GO:0046872;GO:0006366;GO:0016021;GO:0006468;GO:0006362;GO:0006363;GO:0006361;GO:0031334;GO:0065004;GO:0006370;GO:0032508;GO:0090305
5ac99d39bd7fc2ec5be4cf6e688329ef	32	K	-4.422116526081515	PalmatGasmat	Negative	Q5RA22|5NTC_PONAB Cytosolic purine 5'-nucleotidase	GO:0046872
4382bfafb6328b34733d1c8020938d47	N37	E	-2.030013511695039	PalmatGasmat	Negative	A2RRS8|CEP78_XENTR Centrosomal protein of 78 kDa	GO:0036064;GO:0044782;GO:0005813;GO:0007186;GO:0005814;GO:0005737
4fab2193bb7c7004a3041d681c053b20	32	K	-2.0283948123233255	PalmatGasmat	Negative	Q9Y535|RPC8_HUMAN DNA-directed RNA polymerase III subunit RPC8	GO:0003899;GO:0006351;GO:0005666;GO:0005813;GO:0003677;GO:0005654;GO:0003735;GO:0005829;GO:0005840;GO:0061484;GO:0016021;GO:0045087;GO:0051607;GO:0044419;GO:0032481;GO:0006412
a8955791e76549d77b0d5bc70e3d319d	N37	E	-2.1521859571439976	PalmatGasmat	Negative	Q9UBB5|MBD2_HUMAN Methyl-CpG-binding domain protein 2	GO:0008327;GO:0090545;GO:0090568;GO:0000118;GO:0042025
9644f837c4b5411c28b4f1e8ef17c7ba	32	K	-2.241833246618136	PalmatGasmat	Negative	Q14642|I5P1_HUMAN Type I inositol 1,4,5-trisphosphate 5-phosphatase	GO:0004445;GO:0046856;GO:0003676;GO:0048016;GO:0046855;GO:0015074
ecf75fa0107fb5336e1eb896b52e397c	32	K	-6.933341373470578	PalmatGasmat	Negative	Q66IF1|REEP6_DANRE Receptor expression-enhancing protein 6	NA
56f31317e1499ff13027562aff69d108	N37	E	-2.4412984496103802	PalmatGasmat	Negative	Q66IH2|TBRG1_XENTR Transforming growth factor beta regulator 1	GO:0006351;GO:0005634;GO:0006355;GO:0070013;GO:0016021;GO:1990173;GO:0007050;GO:0050821;GO:0008285;GO:0006260
a7a417592fcfa91996ba298ca2a8d6b2	N37	E	-2.8188180399793805	PalmatGasmat	Negative	Q8WY54|PPM1E_HUMAN Protein phosphatase 1E	GO:0004724;GO:0006469;GO:0005829;GO:0005634;GO:0016301;GO:0006470;GO:0016310
a7a417592fcfa91996ba298ca2a8d6b2	35	L	-2.38585576031153	PalmatGasmat	Negative	Q8WY54|PPM1E_HUMAN Protein phosphatase 1E	GO:0004724;GO:0006469;GO:0005829;GO:0005634;GO:0016301;GO:0006470;GO:0016310
9ed3dda286e9692d2710d5957d6dcada	N37	E	-3.033855974193595	PalmatGasmat	Negative	Q6DHR3|RG1BA_DANRE Ras-GEF domain-containing family member 1B-A	GO:0007264;GO:0005085;GO:0017016
e88b98efa3b7d9a936043c291ac5bf89	N37	E	-3.7014828963381254	PalmatGasmat	Negative	Q8BTK5|SMYD4_MOUSE SET and MYND domain-containing protein 4	GO:0060538;GO:0046872;GO:0016021;GO:0003007
e88b98efa3b7d9a936043c291ac5bf89	35	L	-2.99059923566267	PalmatGasmat	Negative	Q8BTK5|SMYD4_MOUSE SET and MYND domain-containing protein 4	GO:0060538;GO:0046872;GO:0016021;GO:0003007
8a0972d0d8e27dfcb16ea5cbfb3e00b6	35	L	-2.005734962902331	PalmatGasmat	Negative	Q6INC8|VGLU1_XENLA Vesicular glutamate transporter 1	GO:0022857;GO:0055085;GO:0016021;GO:0005764;GO:0006820;GO:0098563;GO:0015849;GO:0060076;GO:0098700;GO:1901264;GO:0035249;GO:0050803;GO:0030054;GO:0015893;GO:0071705
8d3312de618c3b80ca59ed92296b9492	32	K	-3.2496926689699634	PalmatGasmat	Negative	P0C6F1|DYH2_MOUSE Dynein heavy chain 2, axonemal	GO:0003777;GO:0007018;GO:0030286;GO:0005524
00b859a64e713219d669bb374af1ed68	32	K	-4.721773192212476	PalmatGasmat	Negative	Q8VHI6|WASF3_MOUSE Wiskott-Aldrich syndrome protein family member 3	GO:0030036;GO:0003779;GO:0005856;GO:0051018;GO:0017124;GO:0072673;GO:0031209;GO:0030027;GO:0099188;GO:0016601;GO:0001726;GO:0035855;GO:0005769;GO:0010592;GO:0005911;GO:0051497;GO:0045202;GO:0030032;GO:0030048;GO:0016021;GO:0034330;GO:0001667;GO:0001525;GO:0006897
d3184f1203cd1079fc77c5f29c423b4c	32	K	-2.2088665216135377	PalmatGasmat	Negative	Q6NXD2|CHM2B_DANRE Charged multivesicular body protein 2b	GO:0007034
36aa4243bf64889f252e6b8526e692a7	32	K	-2.0786207949048383	PalmatGasmat	Negative	Q499N3|WDR18_RAT WD repeat-containing protein 18	GO:0070121;GO:0097344;GO:0007368;GO:0005656;GO:0030174;GO:0006364;GO:0005730;GO:0016021
de9dfaa1d56616b83fccd124fb552404	35	L	-2.6739122963278197	PalmatGasmat	Negative	Q6PBF6|GAMT_XENTR Guanidinoacetate N-methyltransferase	GO:0030731;GO:0006601;GO:0005634;GO:0005737;GO:0032259;GO:0016021;GO:0040014;GO:0007283;GO:0009887;GO:0006936
de9dfaa1d56616b83fccd124fb552404	26	J	-2.0407385710198587	PalmatGasmat	Negative	Q6PBF6|GAMT_XENTR Guanidinoacetate N-methyltransferase	GO:0030731;GO:0006601;GO:0005634;GO:0005737;GO:0032259;GO:0016021;GO:0040014;GO:0007283;GO:0009887;GO:0006936
590befd610477e464a826e9842374b31	35	L	-2.439123672700839	PalmatGasmat	Negative	Q14166|TTL12_HUMAN Tubulin--tyrosine ligase-like protein 12	NA
a816bea820f5a7b531ad50c69fbbd2c1	35	L	-4.938244014248434	PalmatGasmat	Negative	Q5G872|SCUB2_DANRE Signal peptide, CUB and EGF-like domain-containing protein 2	NA
57de829011ff0a04c3da953cdca11aa2	N37	E	-2.0670490070516236	PalmatGasmat	Negative	Q9CRA8|EXOS5_MOUSE Exosome complex component RRP46	GO:0000178;GO:0000175;GO:0090503;GO:0006401;GO:0005737
57de829011ff0a04c3da953cdca11aa2	32	K	-2.210736148629431	PalmatGasmat	Negative	Q9CRA8|EXOS5_MOUSE Exosome complex component RRP46	GO:0000178;GO:0000175;GO:0090503;GO:0006401;GO:0005737
731d8276a4b3a6f735706683cc4238a9	32	K	-2.990600403608165	PalmatGasmat	Negative	Q5XGE0|OGFD3_XENTR 2-oxoglutarate and iron-dependent oxygenase domain-containing protein 3	GO:0031418;GO:0055114;GO:0016021;GO:0016705;GO:0005506
f015bf96a5ccbd089fc6939d853acb5a	N37	E	-2.3146677708602437	PalmatGasmat	Negative	Q08CH6|CATIP_DANRE Ciliogenesis-associated TTC17-interacting protein	NA
ad93aed6824ceb7f0b5a7844da03fd2b	32	K	-3.5056419351695656	PalmatGasmat	Negative	Q6DFB7|POC5_XENLA Centrosomal protein POC5	GO:0032391;GO:0007632;GO:0042462;GO:0005815;GO:0005654;GO:0005829;GO:0007049
79e563f2ae5b2d3961f5c88d91f434c5	N37	E	-2.621853606846689	PalmatGasmat	Negative	Q7TPD6|RAVR2_MOUSE Ribonucleoprotein PTB-binding 2	NA
79e563f2ae5b2d3961f5c88d91f434c5	35	L	-2.017955498505576	PalmatGasmat	Negative	Q7TPD6|RAVR2_MOUSE Ribonucleoprotein PTB-binding 2	NA
7bde5d8164dcab84a7729e88db96a950	32	K	-2.377688358926325	PalmatGasmat	Negative	B5XF11|KDM8_SALSA Lysine-specific demethylase 8	GO:0008168;GO:0032259;GO:0005654;GO:0070544;GO:0005829;GO:0051864;GO:0000086;GO:0140034;GO:0031648;GO:0003682;GO:0042393;GO:0007623;GO:0004177;GO:0004175;GO:0045893;GO:0003700;GO:0046872;GO:0045892;GO:0032501;GO:0006508;GO:0042752;GO:0018205;GO:0008213;GO:0055114
57ca6771e54250b430e9e41f20822c8e	35	L	-3.723859128203252	PalmatGasmat	Negative	Q9CXE6|XRCC3_MOUSE DNA repair protein XRCC3	GO:0008094;GO:0006281;GO:0033065;GO:0005657;GO:0048471;GO:0003677;GO:0005524;GO:0071140;GO:0001325;GO:0005654;GO:0005829;GO:0090737;GO:0000722;GO:0005739;GO:0090267;GO:0016021;GO:0008821;GO:0010824;GO:0051321;GO:0010033;GO:0009951;GO:0007294;GO:0009949;GO:0008298;GO:0022402
1d9f311291c18f8bf60267e0bb61bef9	35	L	-2.263133109161295	PalmatGasmat	Negative	B1ATG9|TIKI2_MOUSE Metalloprotease TIKI2	NA
1d9f311291c18f8bf60267e0bb61bef9	32	K	-2.327119138668567	PalmatGasmat	Negative	B1ATG9|TIKI2_MOUSE Metalloprotease TIKI2	NA
5294ba25b60750d2c8885684c024d99e	N37	E	-3.362091733087149	PalmatGasmat	Negative	D4B1Z7|A2478_ARTBC Uncharacterized FAD-linked oxidoreductase ARB_02478 {ECO:0000305}	GO:0071949;GO:0055114;GO:0016491
5294ba25b60750d2c8885684c024d99e	35	L	-3.5032837287095377	PalmatGasmat	Negative	D4B1Z7|A2478_ARTBC Uncharacterized FAD-linked oxidoreductase ARB_02478 {ECO:0000305}	GO:0071949;GO:0055114;GO:0016491
c87f0c0cbe90a0f1a143cc39bb400c9b	32	K	-2.0126679218571555	PalmatGasmat	Negative	O15091|MRRP3_HUMAN Mitochondrial ribonuclease P protein 3	GO:0008033;GO:0004526;GO:0005739;GO:0009507;GO:0034471;GO:0005634;GO:0090502
cf0167d45165f9911fdef33e17c8a42d	N37	E	-2.1362191619619226	PalmatGasmat	Negative	Q8CFV2|F149A_MOUSE Protein FAM149A	NA
cf0167d45165f9911fdef33e17c8a42d	32	K	-2.169421136211728	PalmatGasmat	Negative	Q8CFV2|F149A_MOUSE Protein FAM149A	NA
b8acd092bf020c1484cae60155cba676	32	K	-2.7173556889601964	PalmatGasmat	Negative	Q8VCL5|S17A9_MOUSE Solute carrier family 17 member 9	GO:0022857;GO:0055085;GO:0016021
125f424efcd0830fa9185018a3c04b8d	N37	E	-2.4842840996621716	PalmatGasmat	Negative	A5D979|SPRTN_BOVIN SprT-like domain-containing protein Spartan	GO:0042769;GO:0003677;GO:0016607;GO:0031593;GO:0006281;GO:0043130;GO:0031398;GO:0009411;GO:0071897
125f424efcd0830fa9185018a3c04b8d	32	K	-3.0274320524713034	PalmatGasmat	Negative	A5D979|SPRTN_BOVIN SprT-like domain-containing protein Spartan	GO:0042769;GO:0003677;GO:0016607;GO:0031593;GO:0006281;GO:0043130;GO:0031398;GO:0009411;GO:0071897
8ff62c25d9ef93d37c104196ebfa5be7	N37	E	-2.8880504490299344	PalmatGasmat	Negative	Q91Z92|B3GT6_MOUSE Beta-1,3-galactosyltransferase 6	GO:0006486;GO:0000139;GO:0016757;GO:0005797;GO:0016021;GO:0005783;GO:0006024
8ff62c25d9ef93d37c104196ebfa5be7	32	K	-2.0175310111060827	PalmatGasmat	Negative	Q91Z92|B3GT6_MOUSE Beta-1,3-galactosyltransferase 6	GO:0006486;GO:0000139;GO:0016757;GO:0005797;GO:0016021;GO:0005783;GO:0006024
5dfe3fa728612f66f3d926fb31b44b60	32	K	-3.3355487245836946	PalmatGasmat	Negative	Q9DBQ9|SWT1_MOUSE Transcriptional protein SWT1	NA
729543aa7547eaca1c22e036f3a69f8d	32	K	-2.8754077718745354	PalmatGasmat	Negative	Q8C190|VP9D1_MOUSE VPS9 domain-containing protein 1	GO:0005096;GO:0043547;GO:0016021;GO:0015985;GO:0005215;GO:0006754
413d721f9976332b0d7c2de65fa75eb0	N37	E	-3.295176925597632	PalmatGasmat	Negative	Q5T9S5|CCD18_HUMAN Coiled-coil domain-containing protein 18	NA
fc7456d71350e99d1f972f80de18bd37	N37	E	-2.685055448167236	PalmatGasmat	Negative	P04047|KITH_CHICK Thymidine kinase, cytosolic	GO:0004797;GO:0009157;GO:0005737;GO:0071897;GO:0005524;GO:0016310;GO:0042802;GO:0004683;GO:0005516;GO:0008270;GO:0046104;GO:0006464
fc7456d71350e99d1f972f80de18bd37	32	K	-2.2419118674622407	PalmatGasmat	Negative	P04047|KITH_CHICK Thymidine kinase, cytosolic	GO:0004797;GO:0009157;GO:0005737;GO:0071897;GO:0005524;GO:0016310;GO:0042802;GO:0004683;GO:0005516;GO:0008270;GO:0046104;GO:0006464
900caf99c204295225095d8d85a919b4	32	K	-2.237182602713452	PalmatGasmat	Negative	Q8N9R8|SCAI_HUMAN Protein SCAI	NA
cdf31409b69aef895d9cff7c2e530556	N37	E	-2.4395288179026764	PalmatGasmat	Negative	Q8NCR3|CK065_HUMAN Uncharacterized protein C11orf65	GO:0030490
2cf1ff33a5622d6a53fce5895cb62110	N37	E	-2.1476676875962566	PalmatGasmat	Negative	O60304|ZN500_HUMAN Zinc finger protein 500	NA
f2d274eff9bc92ae11a1034b7526d446	35	L	-2.0069258349694317	PalmatGasmat	Negative	P31579|LCE_ORYLA Low choriolytic enzyme	GO:0004222;GO:0006508;GO:0005783;GO:0008270;GO:0042742;GO:0005634;GO:0016020;GO:0030246;GO:0018996;GO:0044419
a8bff4f75411cd77f5de6e12b235ac99	35	L	-2.3520187114305977	PalmatGasmat	Negative	Q1RJR6|Y317_RICBR Putative ankyrin repeat protein RBE_0317	NA
3fad95a9dfa7af518dabf57e561d8fdf	N37	E	-3.133962768051993	PalmatGasmat	Negative	Q99MU3|DSRAD_MOUSE Double-stranded RNA-specific adenosine deaminase	GO:0004000;GO:0006396;GO:0003723
3fad95a9dfa7af518dabf57e561d8fdf	32	K	-2.483221769975804	PalmatGasmat	Negative	Q99MU3|DSRAD_MOUSE Double-stranded RNA-specific adenosine deaminase	GO:0004000;GO:0006396;GO:0003723
cf85efaf40c8bf2b9bbbc55c2efab819	32	K	-2.2940992884886793	PalmatGasmat	Negative	Q32M08|DUS4L_MOUSE tRNA-dihydrouridine(20a/20b) synthase [NAD(P)+]-like	GO:0017150;GO:0002943;GO:0016460;GO:0097517;GO:0050660;GO:0042641;GO:0005783;GO:0055114;GO:0032034;GO:0016021;GO:0051496;GO:0051893;GO:0006886
6771f1e931f664f6d90d4e3c39a342a6	N37	E	-2.212611223562902	PalmatGasmat	Negative	O75937|DNJC8_HUMAN DnaJ homolog subfamily C member 8	GO:0008081;GO:0005634;GO:0006629;GO:0016021
3bfb9e63f2c21200233c268db46a36c8	35	L	-3.136144420447757	PalmatGasmat	Negative	P48148|RHO1_DROME Ras-like GTP-binding protein Rho1	GO:0007264;GO:0000935;GO:0003924;GO:0032955;GO:0005525;GO:0005938;GO:0032956;GO:0031410;GO:0043231;GO:0000917;GO:0005886;GO:0008360;GO:0019901;GO:0034613;GO:0030950;GO:0000915;GO:0051017;GO:0030334
fd50964d0467e151c3186d7153a7833e	N37	E	-2.948577059194391	PalmatGasmat	Negative	Q9D2C2|SAAL1_MOUSE Protein SAAL1	NA
877f50b394a056c6f849a852c7e7437e	N37	E	-2.138612521901418	PalmatGasmat	Negative	Q6DF94|SPICE_XENLA Spindle and centriole-associated protein 1	GO:0090307
877f50b394a056c6f849a852c7e7437e	32	K	-2.4243087050783476	PalmatGasmat	Negative	Q6DF94|SPICE_XENLA Spindle and centriole-associated protein 1	GO:0090307
7a412654e051ac895c084872755cdb37	N37	E	-2.0894215596296504	PalmatGasmat	Negative	Q2T9S7|FBX7_BOVIN F-box only protein 7	NA
b9e9c81bc5e82073567da4707b34b2af	35	L	-2.0844370494362736	PalmatGasmat	Negative	P97402|GCNT2_MOUSE N-acetyllactosaminide beta-1,6-N-acetylglucosaminyl-transferase	GO:0016757
b6a4ed9ab0f10cda0c987a17da9841a5	N37	E	-2.841359876510457	PalmatGasmat	Negative	Q290X1|SWET1_DROPS Sugar transporter SWEET1	GO:0008643;GO:0005886;GO:0016021
8eb392312139cb9026eba9ab2f0989d5	32	K	-2.4080048316144396	PalmatGasmat	Negative	Q5R4K6|PKHB2_PONAB Pleckstrin homology domain-containing family B member 2	NA
30c12b3d72fe7db7125bf3864190fbcc	32	K	-3.256539805081673	PalmatGasmat	Negative	Q8T3C8|MTFP1_CAEEL Mitochondrial fission process protein 1	GO:0000266;GO:0005739;GO:0019866;GO:0006915;GO:0014850;GO:0007006;GO:0016021
8761e17acdbf344c712f3f01909ac847	32	K	-3.571086234186596	PalmatGasmat	Negative	F5H4B4|F227A_HUMAN Protein FAM227A	NA
3f3d2924572656bef4d81fd39854365a	32	K	-2.3337783576010156	PalmatGasmat	Negative	A0MSJ1|CRA1B_DANRE Collagen alpha-1(XXVII) chain B	GO:0005201;GO:0005581;GO:0001501;GO:0033334;GO:0033339;GO:0005737;GO:0004867;GO:0031101;GO:0031012;GO:0005615;GO:0060173;GO:0030278;GO:0007412;GO:1902284;GO:0071711;GO:0031290;GO:0048675;GO:0010951
7fc98f6e7cc9dcc04b952f09b2a80dd2	32	K	-2.3000749393497903	PalmatGasmat	Negative	Q15526|SURF1_HUMAN Surfeit locus protein 1	GO:0005743;GO:0005886;GO:0016021
7493dc3f12991a6de791f1ad68d9aae9	N37	E	-3.085885991670118	PalmatGasmat	Negative	Q9H6E4|CC134_HUMAN Coiled-coil domain-containing protein 134	GO:0016021
1c9b1716aa1037335f3c8d65cf8ca7fa	32	K	-2.352469435464054	PalmatGasmat	Negative	Q5RL51|GSTCD_MOUSE Glutathione S-transferase C-terminal domain-containing protein	GO:0016740;GO:0005737;GO:0006364;GO:0070062;GO:0034511;GO:0005515;GO:0016021
d4acada98606a685209570b87613efe3	32	K	-2.3691663503300204	PalmatGasmat	Negative	Q6DGF5|ZDH12_RAT Probable palmitoyltransferase ZDHHC12	GO:0019706;GO:0018345;GO:0005783;GO:0005794;GO:0016021;GO:0018231;GO:0070569;GO:0006612
15257c6f4ef59c4d5c0d560fe0576fb6	N37	E	-2.354705557689378	PalmatGasmat	Negative	Q63187|ELOA1_RAT Transcription elongation factor B polypeptide 3	GO:0070449;GO:0003746;GO:0006357;GO:0006414
15257c6f4ef59c4d5c0d560fe0576fb6	32	K	-2.433600271636409	PalmatGasmat	Negative	Q63187|ELOA1_RAT Transcription elongation factor B polypeptide 3	GO:0070449;GO:0003746;GO:0006357;GO:0006414
bcef99c5961dbbadb80e153c8e9279db	32	K	-2.419933643093548	PalmatGasmat	Negative	Q54PR9|CF60_DICDI Counting factor 60	NA
2ad9e04b1e4f2ef49904fb08ece00587	N37	E	-2.078775232778017	PalmatGasmat	Negative	O13024|INCEA_XENLA Inner centromere protein A	NA
d0a28852aa55420adc206b8be130e339	N37	E	-2.7237997129357003	PalmatGasmat	Negative	P97779|HMMR_RAT Hyaluronan-mediated motility receptor	NA
d0a28852aa55420adc206b8be130e339	32	K	-3.022726280315215	PalmatGasmat	Negative	P97779|HMMR_RAT Hyaluronan-mediated motility receptor	NA
11e16308ca60441a15e83877b090790d	N37	E	-2.3594700578930294	PalmatGasmat	Negative	O35451|ATF6B_MOUSE Cyclic AMP-dependent transcription factor ATF-6 beta	NA
11e16308ca60441a15e83877b090790d	32	K	-2.651006525464939	PalmatGasmat	Negative	O35451|ATF6B_MOUSE Cyclic AMP-dependent transcription factor ATF-6 beta	NA
ade5d1ce7879cd78d5224f12b6232d37	32	K	-2.7536262090391657	PalmatGasmat	Negative	A1YF12|ZNF16_GORGO Zinc finger protein 16	GO:0003676
35541258acfd26d26ef740d7d3f0deb7	32	K	-2.195206090643966	PalmatGasmat	Negative	B6NXD5|BRE_BRAFL BRCA1-A complex subunit BRE	GO:0070552;GO:0070531
097ffbbc10b1a9a8ebe1e972e33d0915	32	K	-2.146615161760695	PalmatGasmat	Negative	Q9Z0R0|HASP_MOUSE Serine/threonine-protein kinase haspin	GO:0004672;GO:0006468;GO:0005813;GO:0005819;GO:0005524;GO:0005654;GO:0072356;GO:0005694;GO:0018210;GO:0009524;GO:0048471;GO:0007064;GO:0016570;GO:0005515;GO:0003677;GO:0035556;GO:2000134
ef884c8cbdb4e254adc00d505ca37536	N37	E	-4.513126387649283	PalmatGasmat	Negative	Q96AY4|TTC28_HUMAN Tetratricopeptide repeat protein 28	GO:0030496;GO:0019900;GO:0007346;GO:0005871;GO:0042802;GO:0005548;GO:0015914;GO:0004672;GO:0006468;GO:0005524;GO:0003777;GO:0003677
ef884c8cbdb4e254adc00d505ca37536	32	K	-2.5959048297769476	PalmatGasmat	Negative	Q96AY4|TTC28_HUMAN Tetratricopeptide repeat protein 28	GO:0030496;GO:0019900;GO:0007346;GO:0005871;GO:0042802;GO:0005548;GO:0015914;GO:0004672;GO:0006468;GO:0005524;GO:0003777;GO:0003677
3a4b798f428d741a04fd222eb064e99e	32	K	-3.555959775737956	PalmatGasmat	Negative	Q5FVF4|TM7S3_RAT Transmembrane 7 superfamily member 3	GO:0016021
e0b58fe4d5bb4975a703ca29c1ab098d	N37	E	-3.031154183250131	PalmatGasmat	Negative	Q9JI70|MKKS_MOUSE McKusick-Kaufman/Bardet-Biedl syndromes putative chaperonin	NA
baf58220c0eb1b1031a177a08656bfe4	35	L	-3.2981030529807445	PalmatGasmat	Negative	Q54J48|PDX2_DICDI Probable pyridoxal 5'-phosphate synthase subunit pdx2	GO:0042823;GO:0004359
83dcb35836886aad4c0bc14395874735	N37	E	-2.637978295044987	PalmatGasmat	Negative	Q96MG7|NSE3_HUMAN Non-structural maintenance of chromosomes element 3 homolog	GO:0016021
15c0f47d195d3b5f2eb0418eea8ffd0c	N37	E	-2.3132145015214993	PalmatGasmat	Negative	Q28DG6|LYSM3_XENTR LysM and putative peptidoglycan-binding domain-containing protein 3	NA
d20c99f974ce874555f4d36a61a66db3	N37	E	-2.338781079752605	PalmatGasmat	Negative	Q9Y4W2|LAS1L_HUMAN Ribosomal biogenesis protein LAS1L	GO:0090730;GO:0006364;GO:0004519;GO:0090305
0f193cf829352ed75741dea2bc5cae9c	N37	E	-2.6540223938178107	PalmatGasmat	Negative	Q9VGU5|TTC14_DROME Tetratricopeptide repeat protein 14 homolog	GO:0003676
0f193cf829352ed75741dea2bc5cae9c	35	L	-3.0944930032898568	PalmatGasmat	Negative	Q9VGU5|TTC14_DROME Tetratricopeptide repeat protein 14 homolog	GO:0003676
7665391d20a6f2d4efbeb6c99d987fcb	32	K	-2.093353242141295	PalmatGasmat	Negative	Q5SWK7|RN145_MOUSE RING finger protein 145	GO:0016874;GO:0016021;GO:0036503;GO:0008270;GO:0005783;GO:0016567;GO:0061630
fe081f6d858b20405c5dc6032f1f984a	N37	E	-2.1457565548718125	PalmatGasmat	Negative	Q6DG03|DMTF1_DANRE Cyclin-D-binding Myb-like transcription factor 1	GO:0003677;GO:0005654;GO:0006357;GO:0005829;GO:0045893;GO:0001067;GO:0016021;GO:0001228;GO:0005840;GO:0003735;GO:0007049;GO:0006412
62b3a1e4b0f1ed5afd775cb40e9f56a2	32	K	-2.722423470004614	PalmatGasmat	Negative	Q95J75|MFTC_MACFA Mitochondrial folate transporter/carrier	GO:0006839;GO:0031966;GO:0005347;GO:0015867;GO:0016021;GO:0015230;GO:0008517;GO:0055085;GO:0015884
a8ad0fe611e226b054ee0e73681dc2af	32	K	-3.5732933329787273	PalmatGasmat	Negative	Q9CQ56|USE1_MOUSE Vesicle transport protein USE1	GO:0016021
0899bb5ad56dfbf208836f25f63f8501	32	K	-4.49759396804349	PalmatGasmat	Negative	Q0IH72|EXOG_XENLA Nuclease EXOG, mitochondrial	GO:0008409;GO:0090305;GO:0005743;GO:0004519;GO:0030262;GO:0046872;GO:0032991;GO:0003676;GO:0006308;GO:0004536;GO:0005634;GO:0004540;GO:0016021;GO:0016070
67519c3b6762f8131915413649c5feb1	N37	E	-2.013132751038811	PalmatGasmat	Negative	Q8N6Q8|MET25_HUMAN Methyltransferase-like protein 25	NA
9c51028445735a09dc74bc63f682aa7e	32	K	-2.8048712483963945	PalmatGasmat	Negative	Q32LH3|PIHD2_BOVIN PIH1 domain-containing protein 2	GO:0070286;GO:0005737;GO:0060285;GO:0005856
b79ab73fabc89c7f27eedf54787e57e7	N37	E	-2.0573123695115934	PalmatGasmat	Negative	A6QM04|ZWILC_BOVIN Protein zwilch homolog	GO:1990423;GO:0007093
2e54aed7564dbe365c1c96b874c3c958	35	L	-2.0103323674265647	PalmatGasmat	Negative	O94818|NOL4_HUMAN Nucleolar protein 4	NA
584802b4f599d729b10dc3459e730298	N37	E	-2.192524019435893	PalmatGasmat	Negative	Q2KIS3|UBL7_BOVIN Ubiquitin-like protein 7	NA
3a3ac9676ecb6f2d5af186aa4e0a3b57	N37	E	-3.4795050039124176	PalmatGasmat	Negative	O94655|YPT7_SCHPO GTP-binding protein ypt7	NA
3a3ac9676ecb6f2d5af186aa4e0a3b57	35	L	-2.9320936024074156	PalmatGasmat	Negative	O94655|YPT7_SCHPO GTP-binding protein ypt7	NA
87434f94285d80df406404f59fa0b962	N37	E	-2.9918044226315446	PalmatGasmat	Negative	O43900|PRIC3_HUMAN Prickle-like protein 3	GO:0008270
5e9d480a3cc2274eef76c62b024c3f06	N37	E	-3.3523003489984236	PalmatGasmat	Negative	Q6TXF1|ARRD3_RAT Arrestin domain-containing protein 3	NA
3b3843fd5165237036ee32fc0f9f7aef	32	K	-2.726078572252658	PalmatGasmat	Negative	Q8N8Q1|C56D1_HUMAN Cytochrome b561 domain-containing protein 1	GO:0055114;GO:0016021;GO:0020037;GO:0016491;GO:0046872
d98fc4c8ed50e6ab779e557fdcc64c87	N37	E	-3.8079225616188626	PalmatGasmat	Negative	O94941|RNF37_HUMAN RING finger protein 37 {ECO:0000305}	NA
d98fc4c8ed50e6ab779e557fdcc64c87	35	L	-2.9932198605312497	PalmatGasmat	Negative	O94941|RNF37_HUMAN RING finger protein 37 {ECO:0000305}	NA
293952eb37362632b43e8f3d6534a8c3	N37	E	-2.3301821833715133	PalmatGasmat	Negative	Q13873|BMPR2_HUMAN Bone morphogenetic protein receptor type-2	GO:0004675;GO:0007178;GO:0043235;GO:0098820;GO:0006468;GO:0055037;GO:0005769;GO:0030054;GO:0045202;GO:1902554;GO:0045887;GO:0005524;GO:0071363;GO:0005887;GO:1901890;GO:0098797;GO:0071772;GO:0007274;GO:0036122;GO:0007528;GO:0071495;GO:0046872;GO:0004334;GO:0004856;GO:0034330;GO:0016831;GO:0030170;GO:0007416;GO:0048589;GO:0006357;GO:0071559;GO:0007419;GO:0048813;GO:0042732;GO:0046835;GO:0019752;GO:…
293952eb37362632b43e8f3d6534a8c3	32	K	-3.2880056745920907	PalmatGasmat	Negative	Q13873|BMPR2_HUMAN Bone morphogenetic protein receptor type-2	GO:0004675;GO:0007178;GO:0043235;GO:0098820;GO:0006468;GO:0055037;GO:0005769;GO:0030054;GO:0045202;GO:1902554;GO:0045887;GO:0005524;GO:0071363;GO:0005887;GO:1901890;GO:0098797;GO:0071772;GO:0007274;GO:0036122;GO:0007528;GO:0071495;GO:0046872;GO:0004334;GO:0004856;GO:0034330;GO:0016831;GO:0030170;GO:0007416;GO:0048589;GO:0006357;GO:0071559;GO:0007419;GO:0048813;GO:0042732;GO:0046835;GO:0019752;GO:…
e0742393df831acce987df1ed840e75d	N37	E	-2.4114147884747834	PalmatGasmat	Negative	Q69ZR9|TASOR_MOUSE Protein TASOR {ECO:0000305}	NA
534a06943c1db8997b1e776806fce34f	35	L	-4.069618114468108	PalmatGasmat	Negative	A4IJ15|CFA97_XENTR Cilia- and flagella-associated protein 97 {ECO:0000250|UniProtKB:Q9P2B7}	GO:0031514
534a06943c1db8997b1e776806fce34f	N37	E	-2.0935034379417696	PalmatGasmat	Negative	A4IJ15|CFA97_XENTR Cilia- and flagella-associated protein 97 {ECO:0000250|UniProtKB:Q9P2B7}	GO:0031514
ce613d32857a54da408f757ce1585924	32	K	-2.5689731288625692	PalmatGasmat	Negative	Q08BH7|UBE2T_DANRE Ubiquitin-conjugating enzyme E2 T	GO:0035519;GO:0061631;GO:0005730;GO:0044314;GO:0005654;GO:0085020;GO:0031625;GO:0070979;GO:0070534;GO:0003682;GO:0070936;GO:0051865;GO:0006513;GO:0005524;GO:0006974;GO:0016021;GO:0006259
3a7d38888f23a2cbc7b11871c71b488e	N37	E	-2.1513318302250855	PalmatGasmat	Negative	Q5RF54|CSN8_PONAB COP9 signalosome complex subunit 8	GO:0010387;GO:0008180;GO:0000338;GO:0005737
368d9a7d18e97821834a547733e0e339	N37	E	-2.0869362577406876	PalmatGasmat	Negative	Q6NYE7|TM192_DANRE Transmembrane protein 192	GO:0016021
368d9a7d18e97821834a547733e0e339	32	K	-3.801286809208756	PalmatGasmat	Negative	Q6NYE7|TM192_DANRE Transmembrane protein 192	GO:0016021
790336ac6368b06daba4c044b11c7a56	N37	E	-2.3061162599203366	PalmatGasmat	Negative	Q9WU25|ADA1A_CAVPO Alpha-1A adrenergic receptor	NA
958cdc4fdde7c23a909c31bf8be4457a	N37	E	-2.0227559000569024	PalmatGasmat	Negative	Q8CGB3|UACA_MOUSE Uveal autoantigen with coiled-coil domains and ankyrin repeats	NA
958cdc4fdde7c23a909c31bf8be4457a	32	K	-3.3324626691589456	PalmatGasmat	Negative	Q8CGB3|UACA_MOUSE Uveal autoantigen with coiled-coil domains and ankyrin repeats	NA
7973baefb8e888c42195f98238aa08fc	N37	E	-3.752591508252268	PalmatGasmat	Negative	O54916|REPS1_MOUSE RalBP1-associated Eps domain-containing protein 1	NA
7973baefb8e888c42195f98238aa08fc	32	K	-2.068646749753878	PalmatGasmat	Negative	O54916|REPS1_MOUSE RalBP1-associated Eps domain-containing protein 1	NA
7b06e962590dfa7e60d70e76f267bf7d	26	J	-3.479229135251187	PalmatGasmat	Negative	Q5E9S3|TCF21_BOVIN Transcription factor 21	GO:0046983;GO:0006357;GO:0005634;GO:0045138;GO:0000977;GO:0009792;GO:0048666;GO:0016021;GO:0000981;GO:0042802;GO:0051179
61c92c1ad8fe8e8efab424aae1cfba2a	32	K	-2.68674989107127	PalmatGasmat	Negative	Q5ZMS6|TDRD3_CHICK Tudor domain-containing protein 3	GO:0006397;GO:0005634;GO:0003723;GO:0005737
9d05ec28cd8e440684e9be753c5d1477	32	K	-3.0322868514391086	PalmatGasmat	Negative	Q5EA01|B4GA1_BOVIN Beta-1,4-glucuronyltransferase 1 {ECO:0000250|UniProtKB:O43505}	GO:0015020;GO:0006486;GO:0005794;GO:0005337;GO:0016021;GO:0097502;GO:0048747;GO:1901642;GO:0007165
533200c8107b8cc24288619d8ed5d01b	32	K	-4.269888287649545	PalmatGasmat	Negative	Q8VHQ9|ACO11_MOUSE Acyl-coenzyme A thioesterase 11	GO:0016790
a56f941c2999ebe3417e204e4c20e2a7	N37	E	-4.73985750378719	PalmatGasmat	Negative	P10242|MYB_HUMAN Transcriptional activator Myb	GO:0005634;GO:0003677;GO:0006355;GO:0001228;GO:0070013;GO:0016021;GO:0001067;GO:1903508;GO:0010628
a56f941c2999ebe3417e204e4c20e2a7	35	L	-3.3011346810139477	PalmatGasmat	Negative	P10242|MYB_HUMAN Transcriptional activator Myb	GO:0005634;GO:0003677;GO:0006355;GO:0001228;GO:0070013;GO:0016021;GO:0001067;GO:1903508;GO:0010628
5a739c6f8c619c2ba6492c2d8342963f	N37	E	-2.297657127541498	PalmatGasmat	Negative	Q9FVW4|RENT3_ARATH Regulator of nonsense transcripts UPF3	GO:0000184;GO:0035145;GO:0003676;GO:0005654;GO:0005829;GO:0005198;GO:0005730;GO:0005515;GO:0034451;GO:0005840;GO:0016021;GO:0045727;GO:0051028;GO:0006913;GO:0006412
20aea69e2c1cabc40bb722a544b2b32d	32	K	-2.9481687794153064	PalmatGasmat	Negative	O94431|EGT2_SCHPO Hercynylcysteine sulfoxide lyase {ECO:0000250|UniProtKB:A7UX13}	NA
81cb56123e4c5b0b860509adfcbea77d	N37	E	-2.084910759787192	PalmatGasmat	Negative	Q96K19|RN170_HUMAN E3 ubiquitin-protein ligase RNF170	GO:0061630;GO:0016567;GO:0016021;GO:0000151;GO:0046872;GO:0061631;GO:0031625;GO:0006511
81cb56123e4c5b0b860509adfcbea77d	32	K	-3.2088393865641334	PalmatGasmat	Negative	Q96K19|RN170_HUMAN E3 ubiquitin-protein ligase RNF170	GO:0061630;GO:0016567;GO:0016021;GO:0000151;GO:0046872;GO:0061631;GO:0031625;GO:0006511
e6e33e215246dd1ede985dd58208d43b	N37	E	-2.805363514078513	PalmatGasmat	Negative	Q5JXC2|MIIP_HUMAN Migration and invasion-inhibitory protein	GO:0010972;GO:0005741;GO:0003924;GO:0030336;GO:0005515;GO:0016021;GO:0048662;GO:0008053
e6e33e215246dd1ede985dd58208d43b	32	K	-2.2375853099283187	PalmatGasmat	Negative	Q5JXC2|MIIP_HUMAN Migration and invasion-inhibitory protein	GO:0010972;GO:0005741;GO:0003924;GO:0030336;GO:0005515;GO:0016021;GO:0048662;GO:0008053
bc30baa58a1dc5a35939e79764cac688	32	K	-2.7369934122753325	PalmatGasmat	Negative	Q9X9Q7|NSAD_SPHXE 2-hydroxychromene-2-carboxylate isomerase	GO:0015035;GO:0055114;GO:0016740
fc7123f5d4b208a5fbdc066a3096bd7c	32	K	-2.0365217561504303	PalmatGasmat	Negative	Q9NS73|MBIP1_HUMAN MAP3K12-binding inhibitory protein 1	GO:0000166;GO:0044237;GO:0003824
ca1e7932710edb85ae4feb705f0034c5	32	K	-4.691188412437979	PalmatGasmat	Negative	Q9FN03|UVR8_ARATH Ultraviolet-B receptor UVR8	NA
2e57ce719d53fe9d8205d78b7a62d91b	N37	E	-3.6681751814283907	PalmatGasmat	Negative	Q8TD10|MIPO1_HUMAN Mirror-image polydactyly gene 1 protein	NA
2e57ce719d53fe9d8205d78b7a62d91b	35	L	-2.463451467521556	PalmatGasmat	Negative	Q8TD10|MIPO1_HUMAN Mirror-image polydactyly gene 1 protein	NA
6aab9381ebcf567bb25042723ed03e67	N37	E	-2.763786552194087	PalmatGasmat	Negative	Q5SW96|ARH_HUMAN Low density lipoprotein receptor adapter protein 1 {ECO:0000305}	NA
6aab9381ebcf567bb25042723ed03e67	35	L	-2.4837957190737607	PalmatGasmat	Negative	Q5SW96|ARH_HUMAN Low density lipoprotein receptor adapter protein 1 {ECO:0000305}	NA
d6b8f7566762b523e0b5ea6fb3b2c566	N37	E	-2.034891104973167	PalmatGasmat	Negative	O43581|SYT7_HUMAN Synaptotagmin-7 {ECO:0000305}	GO:0005544;GO:0006887;GO:0099503;GO:0030054;GO:0098793;GO:0016020;GO:0001786;GO:0030133;GO:0000149;GO:0014059;GO:0030276;GO:0017158;GO:0005509;GO:0030424;GO:0071277;GO:1990742;GO:0097449;GO:0010646;GO:0071944;GO:0023051;GO:0099643;GO:0098978;GO:0043025;GO:0007268;GO:0030425;GO:0048471;GO:0032253;GO:0005794;GO:0006836;GO:0099191;GO:0014049;GO:0033604;GO:1903306;GO:1903861;GO:0001505;GO:0051589;GO:…
b895e98fd5dbd2e0d52b43bb947b2ecd	N37	E	-3.606861579631608	PalmatGasmat	Negative	O15315|RA51B_HUMAN DNA repair protein RAD51 homolog 2	GO:0033063;GO:0000724;GO:0008094;GO:0003677;GO:0005524;GO:0005657;GO:0016021;GO:0005654;GO:0001832;GO:0061053;GO:0008284;GO:0005515;GO:0010971;GO:0007131;GO:0007596
b895e98fd5dbd2e0d52b43bb947b2ecd	35	L	-2.5827612108863955	PalmatGasmat	Negative	O15315|RA51B_HUMAN DNA repair protein RAD51 homolog 2	GO:0033063;GO:0000724;GO:0008094;GO:0003677;GO:0005524;GO:0005657;GO:0016021;GO:0005654;GO:0001832;GO:0061053;GO:0008284;GO:0005515;GO:0010971;GO:0007131;GO:0007596
f0d17340de9b376bf39e0a2f1d1bb095	N37	E	-2.372052655825751	PalmatGasmat	Negative	Q38931|FKB62_ARATH Peptidyl-prolyl cis-trans isomerase FKBP62	NA
e0ef0ec41fb3c28d99696ec6d0682bd4	N37	E	-2.25507492719507	PalmatGasmat	Negative	Q5XTS1|PLPL8_RABIT Calcium-independent phospholipase A2-gamma	GO:0016042;GO:0047499;GO:0031903;GO:0005777;GO:0043651;GO:0046457;GO:0004622;GO:0019369;GO:0005524;GO:0006693;GO:0048471;GO:0000139;GO:0005789;GO:0005783;GO:0046470;GO:1903963;GO:0016021;GO:0032309;GO:0046337;GO:0008219;GO:0046434;GO:1901565;GO:0044248
e0ef0ec41fb3c28d99696ec6d0682bd4	32	K	-2.5990442379898813	PalmatGasmat	Negative	Q5XTS1|PLPL8_RABIT Calcium-independent phospholipase A2-gamma	GO:0016042;GO:0047499;GO:0031903;GO:0005777;GO:0043651;GO:0046457;GO:0004622;GO:0019369;GO:0005524;GO:0006693;GO:0048471;GO:0000139;GO:0005789;GO:0005783;GO:0046470;GO:1903963;GO:0016021;GO:0032309;GO:0046337;GO:0008219;GO:0046434;GO:1901565;GO:0044248
eb07d5bcd6039b185aff46b7eacf221a	N37	E	-2.747345215150115	PalmatGasmat	Negative	Q3UQI9|F188B_MOUSE Probable ubiquitin carboxyl-terminal hydrolase FAM188B	GO:0070004;GO:0071108;GO:0016021;GO:1990380;GO:0004180;GO:0015267;GO:0055085
eb07d5bcd6039b185aff46b7eacf221a	32	K	-2.940352560922149	PalmatGasmat	Negative	Q3UQI9|F188B_MOUSE Probable ubiquitin carboxyl-terminal hydrolase FAM188B	GO:0070004;GO:0071108;GO:0016021;GO:1990380;GO:0004180;GO:0015267;GO:0055085
cc2bfb72acf46ac1ad0993b9ef373c8b	32	K	-4.2031364505009625	PalmatGasmat	Negative	Q9H0T7|RAB17_HUMAN Ras-related protein Rab-17	NA
c2d1a56f310390d5421bf489fc912f68	N37	E	-3.241745959003974	PalmatGasmat	Negative	Q9EST3|4ET_MOUSE Eukaryotic translation initiation factor 4E transporter	NA
c2d1a56f310390d5421bf489fc912f68	32	K	-2.1225902559556573	PalmatGasmat	Negative	Q9EST3|4ET_MOUSE Eukaryotic translation initiation factor 4E transporter	NA
4a3702234ba122ba4010d00f63816cfa	32	K	-3.0263775316661152	PalmatGasmat	Negative	Q80YA9|CNKR2_MOUSE Connector enhancer of kinase suppressor of ras 2	GO:0016301;GO:0016310
cbb04f2c91c620ebe6668552bc935f5a	N37	E	-2.051588086288203	PalmatGasmat	Negative	Q3TYA6|MPP8_MOUSE M-phase phosphoprotein 8 {ECO:0000250|UniProtKB:Q99549}	NA
cbb04f2c91c620ebe6668552bc935f5a	32	K	-2.3150014700338284	PalmatGasmat	Negative	Q3TYA6|MPP8_MOUSE M-phase phosphoprotein 8 {ECO:0000250|UniProtKB:Q99549}	NA
b4a1c108a6336ea8eff5ce30e9e8d085	N37	E	-3.919603705803292	PalmatGasmat	Negative	P50616|TOB1_HUMAN Protein Tob1	NA
b4a1c108a6336ea8eff5ce30e9e8d085	32	K	-2.380667366800955	PalmatGasmat	Negative	P50616|TOB1_HUMAN Protein Tob1	NA
3ae7cfcb52b0aede32659f2b617e9dfd	35	L	-2.0221487030025433	PalmatGasmat	Negative	P25228|RAB3_DROME Ras-related protein Rab-3	NA
cf3816a70f55f3f876241ab1a81a8d99	N37	E	-2.413888359321185	PalmatGasmat	Negative	Q8BHL6|FAP24_MOUSE Fanconi anemia core complex-associated protein 24 {ECO:0000250|UniProtKB:Q9BTP7}	GO:0043240;GO:0036297
e9cd270daf463a0198d28c2367b7a33e	32	K	-2.457102237460397	PalmatGasmat	Negative	Q8BZ20|PAR12_MOUSE Poly [ADP-ribose] polymerase 12	NA
6b472935b15b810eaf721b6f62a4cadc	N37	E	-2.8352391765832947	PalmatGasmat	Negative	Q90Z04|CDON_XENLA Cell adhesion molecule-related/down-regulated by oncogenes	GO:0007411;GO:0005886;GO:0007155
95e3fc82009abc02e19312fdf3ea63a5	32	K	-2.0106062434300345	PalmatGasmat	Negative	D3ZVM4|LIN41_RAT E3 ubiquitin-protein ligase TRIM71	NA
16cc454bd929514f39d27cfefddd74d7	32	K	-2.4136914735792008	PalmatGasmat	Negative	F4IVI0|BUB1_ARATH Mitotic checkpoint serine/threonine-protein kinase BUB1	NA
288058437b92903d3bfbdf79bd312ec5	32	K	-2.2603483627592245	PalmatGasmat	Negative	Q2KJE0|TAXB1_BOVIN Tax1-binding protein 1 homolog	GO:0031592;GO:0099120;GO:0019901;GO:0097431;GO:0035330;GO:0034508;GO:0071901;GO:0000226
f77851def674aa3828bf57a2c7fb9062	32	K	-2.965289330071835	PalmatGasmat	Negative	A2RU67|F234B_HUMAN Protein FAM234B	GO:0016021
f46475e20a619d3a9db8888ce91ec0f8	N37	E	-2.011073057796771	PalmatGasmat	Negative	Q8CIC2|NUPL2_MOUSE Nucleoporin-like protein 2	NA
bb4ff62237f1802add824c98e8b5d080	32	K	-4.599894752066034	PalmatGasmat	Negative	P62836|RAP1A_RAT Ras-related protein Rap-1A	NA
26993be43319ce6fe479a582526f80fd	32	K	-2.73743607981587	PalmatGasmat	Negative	Q9SAR5|AKR2A_ARATH Ankyrin repeat domain-containing protein 2A {ECO:0000303|PubMed:18193034}	GO:0000981;GO:0006357;GO:0005634;GO:0043531;GO:0016567;GO:0008270;GO:0016021;GO:0035556
0f74317855b624988efc9969efe74544	N37	E	-2.116613964326703	PalmatGasmat	Negative	Q6DJF8|MET23_XENLA Methyltransferase-like protein 23	GO:0008168;GO:0032259
7a3e7d3f68804dd834828d2c65e25135	32	K	-2.4311608721742317	PalmatGasmat	Negative	Q9VAN6|SLBP_DROME Histone RNA hairpin-binding protein	GO:0003729
1da39e0c9517c2406e64933f503f2100	32	K	-6.501246296057603	PalmatGasmat	Negative	Q13309|SKP2_HUMAN S-phase kinase-associated protein 2	GO:0016301;GO:0016310
e34abe5f6b9936d8c225fd9956f1938a	N37	E	-2.5202768857386597	PalmatGasmat	Negative	P18519|TNR16_CHICK Tumor necrosis factor receptor superfamily member 16	GO:0006915;GO:0004888;GO:0016021;GO:0006955;GO:0007165
e34abe5f6b9936d8c225fd9956f1938a	32	K	-2.8049033553261644	PalmatGasmat	Negative	P18519|TNR16_CHICK Tumor necrosis factor receptor superfamily member 16	GO:0006915;GO:0004888;GO:0016021;GO:0006955;GO:0007165
4af8e952192e3deb4ca2ed1b5b6f3532	N37	E	-2.3473076281820022	PalmatGasmat	Negative	Q6XJU9|OSTF1_MONAL Osteoclast-stimulating factor 1	NA
4af8e952192e3deb4ca2ed1b5b6f3532	32	K	-3.254736863673561	PalmatGasmat	Negative	Q6XJU9|OSTF1_MONAL Osteoclast-stimulating factor 1	NA
bb93698540b9cc788c4c034e6e079488	35	L	-2.07254503494858	PalmatGasmat	Negative	Q5RE08|FBX22_PONAB F-box only protein 22	NA
2a1f6e47c28196e407311df6cdfefb65	32	K	-2.387149530916652	PalmatGasmat	Negative	A7SAZ1|U669_NEMVE UPF0669 protein v1g209471	NA
b43c01ceb48747955a30bf7f205a957b	32	K	-4.830457549983552	PalmatGasmat	Negative	Q8WU66|TSEAR_HUMAN Thrombospondin-type laminin G domain and EAR repeat-containing protein	GO:0008201;GO:0009986
d942bc874fe98af29da391b7e387e9c9	N37	E	-2.0489791085605993	PalmatGasmat	Negative	Q9Z210|PX11B_MOUSE Peroxisomal membrane protein 11B	GO:0016559;GO:0005779
d942bc874fe98af29da391b7e387e9c9	32	K	-3.0395904012394928	PalmatGasmat	Negative	Q9Z210|PX11B_MOUSE Peroxisomal membrane protein 11B	GO:0016559;GO:0005779
52edf95a7e42183008d8c53445fe35cc	32	K	-3.1303087077494918	PalmatGasmat	Negative	Q5UQP2|YL446_MIMIV Uncharacterized protein L446	GO:0006629;GO:0016787;GO:1901575
5391f93db2bcabcc48f0baf00453073c	32	K	-4.803069207014671	PalmatGasmat	Negative	Q9IA05|FZD4_CHICK Frizzled-4	GO:0007275
5d1c087c7efffd85a6ef02d5e8766b75	N37	E	-3.282412080081618	PalmatGasmat	Negative	Q3L254|WNT7B_CHICK Protein Wnt-7b	NA
492a83bae3802cbea26f3594f7e8302c	N37	E	-2.12060518369512	PalmatGasmat	Negative	P97564|GPAT1_RAT Glycerol-3-phosphate acyltransferase 1, mitochondrial	GO:0008374;GO:0044255
2d080b63bf62e021dd8ac8a2c1ce1388	32	K	-3.064469966502426	PalmatGasmat	Negative	O08875|DCLK1_RAT Serine/threonine-protein kinase DCLK1	GO:0004672;GO:0006468;GO:0014069;GO:0030054;GO:0005524;GO:0030426;GO:0035556;GO:1900181;GO:0021952;GO:0048675;GO:0048813;GO:0001764;GO:0018209;GO:0030900;GO:0009615;GO:0044419
f0eeb5d09b74f1c5670eb2fd376032c3	32	K	-2.6764223806778786	PalmatGasmat	Negative	Q9D666|SUN1_MOUSE SUN domain-containing protein 1	GO:0106094;GO:0090292;GO:0005521;GO:0042802;GO:0090286;GO:0043495;GO:0034992;GO:0031022;GO:0031229;GO:0021817;GO:0006998;GO:0031301;GO:0000784;GO:0000794;GO:0051642;GO:0005623;GO:0030335
f0eeb5d09b74f1c5670eb2fd376032c3	35	L	-3.02233670374717	PalmatGasmat	Negative	Q9D666|SUN1_MOUSE SUN domain-containing protein 1	GO:0106094;GO:0090292;GO:0005521;GO:0042802;GO:0090286;GO:0043495;GO:0034992;GO:0031022;GO:0031229;GO:0021817;GO:0006998;GO:0031301;GO:0000784;GO:0000794;GO:0051642;GO:0005623;GO:0030335
9099c7492fcab1dddb424d5dd669c850	32	K	-2.3493668895533624	PalmatGasmat	Negative	D2GXS7|TRIM2_AILME Tripartite motif-containing protein 2	NA
84d20c1eeaad4b3a5cef4e365b9d1701	35	L	-2.0967006654452285	PalmatGasmat	Negative	G4SLH0|TTN1_CAEEL Titin homolog {ECO:0000303|PubMed:12381307}	NA
d75aafbf9384a6d1c9dac07b43d00565	N37	E	-2.8716629831702045	PalmatGasmat	Negative	Q3SZG6|F92A1_BOVIN Protein FAM92A1	NA
d75aafbf9384a6d1c9dac07b43d00565	35	L	-2.3100624516008423	PalmatGasmat	Negative	Q3SZG6|F92A1_BOVIN Protein FAM92A1	NA
ab2a6cf4b7e576781f78daa99d010c7c	N37	E	-2.134096315469267	PalmatGasmat	Negative	P35992|PTP10_DROME Tyrosine-protein phosphatase 10D	NA
4e9d1485f210736f309269f8d6809268	35	L	-4.278196418058655	PalmatGasmat	Negative	Q810N6|ANR45_MOUSE Ankyrin repeat domain-containing protein 45	GO:1904855;GO:0070682;GO:0005829;GO:0004842;GO:0005634;GO:0016567;GO:0046872
9afe6e0288027b3e29e9aab63760eb49	N37	E	-2.4908725308973936	PalmatGasmat	Negative	Q61493|REV3L_MOUSE DNA polymerase zeta catalytic subunit	GO:0016035;GO:0019985;GO:0003887;GO:0003677;GO:0051539;GO:0005634;GO:0006260;GO:0000166;GO:0046872;GO:0000781;GO:0030894;GO:0004527;GO:0005739;GO:0070013;GO:0000724;GO:0090305;GO:0007186;GO:1904161;GO:0022616;GO:1903047
9afe6e0288027b3e29e9aab63760eb49	32	K	-2.249882040531786	PalmatGasmat	Negative	Q61493|REV3L_MOUSE DNA polymerase zeta catalytic subunit	GO:0016035;GO:0019985;GO:0003887;GO:0003677;GO:0051539;GO:0005634;GO:0006260;GO:0000166;GO:0046872;GO:0000781;GO:0030894;GO:0004527;GO:0005739;GO:0070013;GO:0000724;GO:0090305;GO:0007186;GO:1904161;GO:0022616;GO:1903047
d28798bfa354d11e5eebc6e3b000dd19	N37	E	-2.0884218325468953	PalmatGasmat	Negative	P57078|RIPK4_HUMAN Receptor-interacting serine/threonine-protein kinase 4	GO:0004563;GO:0005975
d28798bfa354d11e5eebc6e3b000dd19	32	K	-2.3595806639037002	PalmatGasmat	Negative	P57078|RIPK4_HUMAN Receptor-interacting serine/threonine-protein kinase 4	GO:0004563;GO:0005975
f1ea34c3ee5cc25a76a8f2d88293992c	32	K	-2.488900534758295	PalmatGasmat	Negative	Q8IYJ2|CJ067_HUMAN Uncharacterized protein C10orf67, mitochondrial {ECO:0000305}	NA
ed164ecf3e1adbb2aa71c7ffe0b7feb4	35	L	-2.6888832601745607	PalmatGasmat	Negative	Q6P5J6|LRC42_DANRE Leucine-rich repeat-containing protein 42	GO:0004672;GO:0006468;GO:0005524
23a91a683cb4da66be94357e7d0280a3	32	K	-2.102793766522098	PalmatGasmat	Negative	Q92J02|GLRX1_RICCN Glutaredoxin-1	GO:0015035;GO:0045454;GO:0005623;GO:0009055;GO:0022900
2153b596ed573336586d128a458aa277	N37	E	-3.300048954036259	PalmatGasmat	Negative	Q6WN34|CRDL2_HUMAN Chordin-like protein 2	NA
2153b596ed573336586d128a458aa277	32	K	-2.803964674535693	PalmatGasmat	Negative	Q6WN34|CRDL2_HUMAN Chordin-like protein 2	NA
adebdbd8843ba847f7e55a702935549f	35	L	-3.805545783841436	PalmatGasmat	Negative	P53355|DAPK1_HUMAN Death-associated protein kinase 1	NA
a7dbb7086a72880ef3f7883c13d8e26e	N37	E	-2.0093345815209314	PalmatGasmat	Negative	Q9CY18|SNX7_MOUSE Sorting nexin-7	GO:0035091
a7dbb7086a72880ef3f7883c13d8e26e	32	K	-4.314599119598816	PalmatGasmat	Negative	Q9CY18|SNX7_MOUSE Sorting nexin-7	GO:0035091
464e30b1ccdcd406ac1307dfe578be24	N37	E	-2.0656858426829654	PalmatGasmat	Negative	P27545|CERS1_MOUSE Ceramide synthase 1	GO:0016021
1312f11ab19fe414be6beb01e6ae89a9	32	K	-4.650236296808389	PalmatGasmat	Negative	Q8IVT5|KSR1_HUMAN Kinase suppressor of Ras 1	GO:0004672;GO:0006468;GO:0035556;GO:0005524;GO:0046872;GO:0030246;GO:0003676
6b36f20c19081b2a720d65980ff4250c	35	L	-2.9394090346686728	PalmatGasmat	Negative	Q9JJT9|PHAX_MOUSE Phosphorylated adapter RNA export protein	GO:0006408
fc30d3b8f3ba7891f2ec01ed9f7bdca1	32	K	-4.11382985375217	PalmatGasmat	Negative	Q9W0Y2|YS11_DROME Putative gamma-glutamylcyclotransferase CG2811	GO:0061929;GO:0007507;GO:0005829;GO:0008307;GO:0016746
935960b959f61508bd5da3b231c0ce29	35	L	-2.94339856455491	PalmatGasmat	Negative	Q1W694|B1Q_LOXIN Phospholipase D LiSicTox-betaID1	GO:0008081;GO:0006629
d7fecdcc98308a18133c6cf399aea5e2	35	L	-2.8529701128881735	PalmatGasmat	Negative	Q96LD8|SENP8_HUMAN Sentrin-specific protease 8	GO:0008234;GO:0006508
41ae6c655f9f22770662ea943f9feb3e	32	K	-3.7893112052421936	PalmatGasmat	Negative	Q14517|FAT1_HUMAN Protocadherin Fat 1	NA
f340cac9c93719ab1f7bb35b7e5ce49b	N37	E	-3.11706428451627	PalmatGasmat	Negative	Q9HBE1|PATZ1_HUMAN POZ-, AT hook-, and zinc finger-containing protein 1	GO:0003676
f340cac9c93719ab1f7bb35b7e5ce49b	32	K	-3.1874755143021813	PalmatGasmat	Negative	Q9HBE1|PATZ1_HUMAN POZ-, AT hook-, and zinc finger-containing protein 1	GO:0003676
325c7f1af8d33189e4624710b06ae107	32	K	-2.376301019311837	PalmatGasmat	Negative	Q8MQW8|SPRI_DROME Protein sprint	NA
bca75b13d9ddf3e9c6166015002a933e	N37	E	-2.6157610412196273	PalmatGasmat	Negative	Q49A88|CCD14_HUMAN Coiled-coil domain-containing protein 14	GO:0035845;GO:0036064;GO:0005509;GO:0034454;GO:0005813;GO:0042462
bca75b13d9ddf3e9c6166015002a933e	32	K	-2.2051668534618543	PalmatGasmat	Negative	Q49A88|CCD14_HUMAN Coiled-coil domain-containing protein 14	GO:0035845;GO:0036064;GO:0005509;GO:0034454;GO:0005813;GO:0042462
52fc4c1b50dc05ba191606ca947e982f	32	K	-2.169762616198035	PalmatGasmat	Negative	Q92547|TOPB1_HUMAN DNA topoisomerase 2-binding protein 1	NA
f36c40c37446223c9fbefcb631bca4cf	N37	E	-2.1418417781598382	PalmatGasmat	Negative	Q9UPW8|UN13A_HUMAN Protein unc-13 homolog A	GO:0019992;GO:0098916;GO:0030054;GO:0045202
f36c40c37446223c9fbefcb631bca4cf	32	K	-2.3335108621664222	PalmatGasmat	Negative	Q9UPW8|UN13A_HUMAN Protein unc-13 homolog A	GO:0019992;GO:0098916;GO:0030054;GO:0045202
d0dee9f3e22ee5ec06c0b0115b04860e	N37	E	-2.64714671698005	PalmatGasmat	Negative	A0MZ67|SHOT1_RAT Shootin-1 {ECO:0000312|RGD:1311558}	NA
793a2c78eef81f38e079cbef31c260dd	N37	E	-2.3945019271614707	PalmatGasmat	Negative	Q14590|ZN235_HUMAN Zinc finger protein 235	GO:0003676;GO:0006355;GO:0005634;GO:0046872;GO:0070013;GO:0003700;GO:0042802;GO:0044791
793a2c78eef81f38e079cbef31c260dd	32	K	-3.3557552245154922	PalmatGasmat	Negative	Q14590|ZN235_HUMAN Zinc finger protein 235	GO:0003676;GO:0006355;GO:0005634;GO:0046872;GO:0070013;GO:0003700;GO:0042802;GO:0044791
88d67d33f89fa31e9fb412e9709a4048	32	K	-2.6493561243791084	PalmatGasmat	Negative	P13216|ADX_CHICK Adrenodoxin, mitochondrial	GO:0051537;GO:0022900;GO:0005739;GO:0009055;GO:0008203;GO:0042446;GO:1904321;GO:0071320;GO:1901655;GO:0071236;GO:0097306;GO:0035690;GO:0071396;GO:1904087
000df16dd034a19bc75c68382e4239a2	32	K	-2.1581166899743782	PalmatGasmat	Negative	Q90X67|SOCS3_CHICK Suppressor of cytokine signaling 3	NA
4c4186e4fee3ef47c0cd4077b082804f	N37	E	-3.292026275015945	PalmatGasmat	Negative	B5SNZ6|ABRA_PIG Actin-binding Rho-activating protein	GO:0035025;GO:0003779;GO:0030017;GO:0036374;GO:0005783;GO:0016021;GO:0051091;GO:0045944;GO:0006751;GO:0006508
8d245517cc5f65fbade6c84021a43573	N37	E	-2.009086091416454	PalmatGasmat	Negative	Q2NL11|CH074_BOVIN Uncharacterized protein C8orf74 homolog	NA
8150046a8943125554784d086e3bac14	26	J	-4.148244726711561	PalmatGasmat	Negative	Q96RW7|HMCN1_HUMAN Hemicentin-1	NA
8150046a8943125554784d086e3bac14	32	K	-4.7819507624013315	PalmatGasmat	Negative	Q96RW7|HMCN1_HUMAN Hemicentin-1	NA
194cb9254ac19e611461f55592a4d40f	N37	E	-3.1895883432424674	PalmatGasmat	Negative	Q681K7|GEX1_ARATH Protein GAMETE EXPRESSED 1	NA
194cb9254ac19e611461f55592a4d40f	32	K	-2.0584232165155627	PalmatGasmat	Negative	Q681K7|GEX1_ARATH Protein GAMETE EXPRESSED 1	NA
d718094cfc39ef5fdc480ed6807326c1	26	J	-5.099329249835236	PalmatGasmat	Negative	A6NMZ7|CO6A6_HUMAN Collagen alpha-6(VI) chain	NA
d718094cfc39ef5fdc480ed6807326c1	32	K	-7.250976562747622	PalmatGasmat	Negative	A6NMZ7|CO6A6_HUMAN Collagen alpha-6(VI) chain	NA
d718094cfc39ef5fdc480ed6807326c1	26	J	-3.7155915464137186	PalmatGasmat	Negative	A6NMZ7|CO6A6_HUMAN Collagen alpha-6(VI) chain	NA
7f47e85e3f18df71ea4f1b743907472e	32	K	-2.05269287453973	PalmatGasmat	Negative	B3EWY9|MLP_ACRMI Mucin-like protein {ECO:0000303|PubMed:23765379}	NA
de4168994e7f327174ec384506688d47	32	K	-5.197701420206722	PalmatGasmat	Negative	P46197|ANPRB_BOVIN Atrial natriuretic peptide receptor 2	GO:0009190;GO:0035556
857c5197dc7010fd2b2942b5fa1dd54f	26	J	-3.1107646721756543	PalmatGasmat	Negative	Q6RUV5|RAC1_RAT Ras-related C3 botulinum toxin substrate 1	GO:0007264;GO:0003924;GO:0005874;GO:0005525;GO:0005783;GO:0031175;GO:0048193;GO:0016021;GO:0030507;GO:0005516;GO:0008017;GO:0046294;GO:0018738;GO:0016491;GO:0055114
8bf590d186f9f152e8ad425233a92b7b	N23	D	-2.2769117152673073	GasdevGasmat	Negative	Q2XWK0|SVOP_XENLA Synaptic vesicle 2-related protein	GO:0022857;GO:0055085;GO:0016021
50e0166fe077e9b75045fd72a901b705	26	J	-3.9394341040274057	GasdevGasmat	Negative	Q9BYG0|B3GN5_HUMAN Lactosylceramide 1,3-N-acetyl-beta-D-glucosaminyltransferase	GO:0006486;GO:0000139;GO:0016757;GO:0016021
fbdc200320785acf0cdd0ac4b175e5de	N15	C	-2.382071643550657	GasdevGasmat	Negative	P48442|CASR_RAT Extracellular calcium-sensing receptor	GO:0004930;GO:0007186;GO:0005886;GO:0016021
9033b0e6315e62a256f6d18e6eaef97f	26	J	-2.5643410394946327	GasdevGasmat	Negative	Q6R5J2|DISP1_DANRE Protein dispatched homolog 1	GO:0051301;GO:0016021
1e602ff3170c17c085fc3b196f72ddd7	N15	C	-2.7470376535003838	GasdevGasmat	Negative	Q8IZJ3|CPMD8_HUMAN C3 and PZP-like alpha-2-macroglobulin domain-containing protein 8	GO:0004866;GO:0010951;GO:0005615;GO:0016021
1e602ff3170c17c085fc3b196f72ddd7	N23	D	-2.469489658302689	GasdevGasmat	Negative	Q8IZJ3|CPMD8_HUMAN C3 and PZP-like alpha-2-macroglobulin domain-containing protein 8	GO:0004866;GO:0010951;GO:0005615;GO:0016021
65be36cb797b3d9a73c8795d3485a607	26	J	-2.048974061568532	GasdevGasmat	Negative	Q54TR1|CFAD_DICDI Counting factor associated protein D	GO:0008234;GO:0006508;GO:0016021
29f359149cbad348b9022cd26e67c297	9	H	-2.8524963326643324	GasdevGasmat	Negative	Q868Z9|PPN_DROME Papilin	GO:0004867;GO:0007596;GO:0005576;GO:0010951;GO:0005201;GO:0071498
00b49efef456da590c2a4ba60be4ad57	9	H	-2.1924532517019606	GasdevGasmat	Negative	Q9JI85|NUCB2_RAT Nucleobindin-2	GO:0005509
00b49efef456da590c2a4ba60be4ad57	N15	C	-2.8765773724996877	GasdevGasmat	Negative	Q9JI85|NUCB2_RAT Nucleobindin-2	GO:0005509
0caa07870a9c9b5ea94bf5a966b7756c	26	J	-3.6142383462604535	GasdevGasmat	Negative	Q13231|CHIT1_HUMAN Chitotriosidase-1	GO:0008061;GO:0005576;GO:0005975;GO:0004553
43aba3a9f169529ed614502a0e58748d	4	F	-2.085349149308412	GasdevGasmat	Negative	F1NPQ2|MINP1_CHICK Multiple inositol polyphosphate phosphatase 1 {ECO:0000250|UniProtKB:Q9UNW1}	GO:0016791;GO:0016311
8e5bd4548f663b02ba1c3684dc2dd9b9	26	J	-2.8830433260727353	GasdevGasmat	Negative	O88956|PLPP1_CAVPO Phospholipid phosphatase 1 {ECO:0000250|UniProtKB:O14494}	GO:0008195;GO:0016311;GO:0016021;GO:0006644;GO:0031226;GO:0042577;GO:0030258;GO:0007165
de9d6ce58dfdaee7389789a7ad8a3b6e	18	I	-2.2585186077413155	GasdevGasmat	Negative	O14828|SCAM3_HUMAN Secretory carrier-associated membrane protein 3	GO:0015031;GO:0032588;GO:0003723;GO:0055038;GO:0016021
7af674590959b5206cdf6629dd45ea19	9	H	-2.0551808246193204	GasdevGasmat	Negative	P16423|POLR_DROME Retrovirus-related Pol polyprotein from type-2 retrotransposable element R2DM	GO:0003964;GO:0006278
7c51d4c02ae995052b6aec7da4638a79	18	I	-2.045338357212986	GasdevGasmat	Negative	P91119|PDE5_CAEEL Probable 3',5'-cyclic phosphodiesterase pde-5	GO:0004114;GO:0007165;GO:0046872
1f48e4d98fc8bee5bb5ee04cb1073920	N15	C	-2.1298954940639114	GasdevGasmat	Negative	P35574|GDE_RABIT Glycogen debranching enzyme	GO:0004135;GO:0005980;GO:0016234;GO:0005634;GO:0004134;GO:0005737;GO:0005978;GO:0031593;GO:0012505;GO:0016021;GO:0030247;GO:0031226;GO:0102500;GO:0004930;GO:0005509;GO:0003700;GO:0003677;GO:0051384;GO:0007584;GO:0007186;GO:0006355
8b43d2a02a556d42a92d8558b7cdcd21	N15	C	-2.1368567364710187	GasdevGasmat	Negative	Q6NU98|PDK1B_XENLA Serine/threonine-protein kinase pdik1l-B	GO:0004672;GO:0006468;GO:0005524
8b43d2a02a556d42a92d8558b7cdcd21	18	I	-2.3237290530456107	GasdevGasmat	Negative	Q6NU98|PDK1B_XENLA Serine/threonine-protein kinase pdik1l-B	GO:0004672;GO:0006468;GO:0005524
38721087ce660379f2193280a41d0ffd	18	I	-2.5670258671211674	GasdevGasmat	Negative	Q3B7M6|NEDD1_BOVIN Protein NEDD1	NA
9c4f4d345a0c2da17f58ff99b6745717	18	I	-2.5339222047301364	GasdevGasmat	Negative	P17276|PH4H_DROME Protein henna	GO:0016714;GO:1902222;GO:0006558;GO:0009074;GO:0005506;GO:0071391;GO:0042737;GO:0055114;GO:0006571
0b70cc0d68a875691dc03d6a2d9d7df3	26	J	-2.555020683968199	GasdevGasmat	Negative	B7ZC77|CTNA2_DANRE Catenin alpha-2	GO:0045296;GO:0007155;GO:0015629;GO:0051015;GO:2001045;GO:0016600;GO:0071681;GO:0005915;GO:2001241;GO:0007406;GO:0016342;GO:0005198;GO:0014704;GO:0045295;GO:0017166;GO:0008013;GO:1901099;GO:0030027;GO:0042802;GO:0045880;GO:0043297;GO:2001237;GO:0043231;GO:2000146;GO:0007163;GO:0034613
7c19c66ae67f31cbf2835e4b3acd6753	N15	C	-2.769069415452142	GasdevGasmat	Negative	Q80UP3|DGKZ_MOUSE Diacylglycerol kinase zeta	GO:0007205;GO:0004143;GO:0003951;GO:0005524;GO:0016310;GO:0035556
ffa80af7d36fcd371f262e8e2c0c110b	18	I	-2.2156376905958006	GasdevGasmat	Negative	Q2LAM0|FA2H_RAT Fatty acid 2-hydroxylase	GO:0080132;GO:0008610;GO:0005783;GO:0005506;GO:0005789;GO:0006631;GO:0072330;GO:0055114;GO:0020037;GO:0016021;GO:0006687;GO:0001949;GO:0032286;GO:0032287;GO:0061436;GO:0042634;GO:0044857;GO:0019374;GO:0006672;GO:0042127;GO:0006673;GO:0030258;GO:1901137;GO:0043604;GO:1901566
82764583e238ec5c1ec66e3e85e992b2	26	J	-2.4389917469021785	GasdevGasmat	Negative	Q05000|MYS_PODCA Myosin heavy chain	GO:0016459;GO:0003774;GO:0003009;GO:0051015;GO:0043292;GO:0046034;GO:0030049;GO:0005524;GO:0032982;GO:0042623;GO:0005516
4d574fec4b23380adb060f14d6c35df9	N15	C	-2.5176559257108786	GasdevGasmat	Negative	Q01433|AMPD2_HUMAN AMP deaminase 2	GO:0003876;GO:0032264;GO:0005829;GO:0016021;GO:0046872;GO:0046033
b8fbf0408a678da283116781a653769f	26	J	-2.8400109064559618	GasdevGasmat	Negative	A6QPN6|GILT_BOVIN Gamma-interferon-inducible lysosomal thiol reductase	GO:0047134;GO:0055114;GO:0016021
ec7fe98ebcf1ae96c68c68dc1441d57b	9	H	-2.230039550359311	GasdevGasmat	Negative	P35072|TCB1_CAEBR Transposable element Tcb1 transposase	GO:0006313;GO:0003677;GO:0015074
24bc601e184b95f232f210552e6965db	9	H	-2.396369894408994	GasdevGasmat	Negative	Q05000|MYS_PODCA Myosin heavy chain	GO:0016459;GO:0003774;GO:0003779;GO:0044877;GO:0032982;GO:0005524;GO:0030016
e76732fbe7aeb70a1be04d47748777d9	9	H	-3.332280886680655	GasdevGasmat	Negative	A2RV61|GAPD1_XENLA GTPase-activating protein and VPS9 domain-containing protein 1	GO:0043087;GO:0007165
e76732fbe7aeb70a1be04d47748777d9	N15	C	-3.866877758391631	GasdevGasmat	Negative	A2RV61|GAPD1_XENLA GTPase-activating protein and VPS9 domain-containing protein 1	GO:0043087;GO:0007165
e76732fbe7aeb70a1be04d47748777d9	4	F	-2.7711932385765965	GasdevGasmat	Negative	A2RV61|GAPD1_XENLA GTPase-activating protein and VPS9 domain-containing protein 1	GO:0043087;GO:0007165
0b154d99921513609f74cfe4fffad5fb	N15	C	-2.62631834982096	GasdevGasmat	Negative	O08623|SQSTM_RAT Sequestosome-1	NA
0b154d99921513609f74cfe4fffad5fb	18	I	-2.974572942942306	GasdevGasmat	Negative	O08623|SQSTM_RAT Sequestosome-1	NA
cb941c20bd13b9c82403bc7dee7a105a	26	J	-3.600582299760567	GasdevGasmat	Negative	P97927|LAMA4_MOUSE Laminin subunit alpha-4	GO:0007155
47d8469ab0c8c6380fcab3058b53c41d	18	I	-2.690684075736147	GasdevGasmat	Negative	O43581|SYT7_HUMAN Synaptotagmin-7 {ECO:0000305}	GO:0007340;GO:0016021
61c0e9c0d1270914519605b578925e1f	26	J	-2.6102501561271345	GasdevGasmat	Negative	P53440|CALMF_NAEGR Calmodulin, flagellar	GO:0019722;GO:0005509
e6a7e4ee9c5c86ca4eb323f02337dea0	18	I	-2.461141166324189	GasdevGasmat	Negative	Q5ZI78|TFIP8_CHICK Tumor necrosis factor alpha-induced protein 8	GO:0042981
9698f66d1cef1ccece64092806b20958	N15	C	-2.9356911806929964	GasdevGasmat	Negative	Q28DL4|TRAF6_XENTR TNF receptor-associated factor 6	GO:0008270
9698f66d1cef1ccece64092806b20958	18	I	-2.524719036946462	GasdevGasmat	Negative	Q28DL4|TRAF6_XENTR TNF receptor-associated factor 6	GO:0008270
1a80ab84aea94212b873caf7718fb633	N15	C	-2.5555523608270168	GasdevGasmat	Negative	Q8IYE0|CC146_HUMAN Coiled-coil domain-containing protein 146	GO:0005814;GO:0005200;GO:0000226;GO:0000278;GO:0005525;GO:0005515;GO:0005874;GO:0005737
e47b2e70cdd2fdd9eb8b250ba50f9b6a	18	I	-2.845119522537013	GasdevGasmat	Negative	Q96DA2|RB39B_HUMAN Ras-related protein Rab-39B	GO:0032482;GO:0003924;GO:0045335;GO:0005525;GO:0090383;GO:0090385;GO:0005623;GO:0012505;GO:0006886
ac505d910cac0b830f2af3ec098bc0d7	9	H	-2.0315812010943852	GasdevGasmat	Negative	Q55FK2|RAB6_DICDI Ras-related protein Rab-6	GO:0003924;GO:0007165;GO:0005768;GO:0005525;GO:0045335;GO:0006895;GO:0005802;GO:0005829;GO:0016197;GO:0090382;GO:0016020;GO:0042742;GO:0031143;GO:1905541;GO:0071851;GO:0019003;GO:1903961;GO:0005509;GO:0051957;GO:0031489;GO:0071944;GO:0036258;GO:2001025;GO:0036010;GO:0006886;GO:1904064;GO:0045324;GO:0072666;GO:0071985;GO:0044419;GO:0031268;GO:0000011;GO:0006897;GO:0061709;GO:0003382;GO:0010634;GO:…
b17951e5e0e86cf3ec9a683f73b972bd	26	J	-2.1161811247604443	GasdevGasmat	Negative	Q0VCU7|SGCG_BOVIN Gamma-sarcoglycan	GO:0016012;GO:0060047;GO:0048738;GO:0042383;GO:0016021;GO:0048798;GO:0007525;GO:0007368
e21c44558eaa83da37c09165e6c1de52	26	J	-2.3303122898905704	GasdevGasmat	Negative	O54068|UDG_RHIME UDP-glucose 6-dehydrogenase {ECO:0000305}	GO:0003979;GO:0000271;GO:0016021;GO:0051287;GO:0055114
e21c44558eaa83da37c09165e6c1de52	26	J	-3.707050049004277	GasdevGasmat	Negative	O54068|UDG_RHIME UDP-glucose 6-dehydrogenase {ECO:0000305}	GO:0003979;GO:0000271;GO:0016021;GO:0051287;GO:0055114
a77db4e2226cc4973dec90a9fe1c91e0	18	I	-2.481472926267079	GasdevGasmat	Negative	O14353|BPL1_SCHPO Biotin--protein ligase	GO:0006541
44835097244b6bc96f6ddb5897430171	26	J	-2.58949452046283	GasdevGasmat	Negative	Q8IYB1|M21D2_HUMAN Protein MB21D2	NA
090116494eaab327dc0ab9530fb01bba	N15	C	-2.0611206098884862	GasdevGasmat	Negative	Q7ZXF5|FACR1_XENLA Fatty acyl-CoA reductase 1	GO:0102965;GO:0006629;GO:0042579;GO:0080019;GO:0055114;GO:0016021;GO:0035336;GO:0008374;GO:0003995;GO:0050660
6c4eb2f9f234b51258eaa29d8d0fec3e	26	J	-2.889313918260577	GasdevGasmat	Negative	A2VCL2|CC162_HUMAN Coiled-coil domain-containing protein 162	NA
c37b3b3c6401ecdb306954be94dbf12a	26	J	-2.2495539532530264	GasdevGasmat	Negative	Q6P2P2|ANM9_HUMAN Putative protein arginine N-methyltransferase 9	GO:0016274;GO:0035246
80f17a095e928033aea99a94f2519de8	N15	C	-2.57949771150516	GasdevGasmat	Negative	Q6ZMI0|PPR21_HUMAN Protein phosphatase 1 regulatory subunit 21	GO:0005769
98257f02f06b864334482903c6c7f1bf	N23	D	-2.316439448242214	GasdevGasmat	Negative	E7FDB3|NANO1_DANRE Nanos homolog 1	GO:0006417;GO:0008270;GO:0003723
f5b2b8544728ac04e0b6f326c7142dbf	9	H	-2.127042564959346	GasdevGasmat	Negative	O35495|CDK14_MOUSE Cyclin-dependent kinase 14	GO:0004672;GO:0006468;GO:0005524
e6c1f4b1010cdd5568b5540a77a51b9c	N15	C	-2.5477630925176307	GasdevGasmat	Negative	Q8IYE1|CCD13_HUMAN Coiled-coil domain-containing protein 13 {ECO:0000305}	GO:1905515;GO:0034451;GO:0005484;GO:0031122;GO:0003677;GO:0042646;GO:0009535;GO:0010581;GO:0019252;GO:0016021;GO:0061025;GO:0016192;GO:0006886
12c52f68adc0e5e713bc93ab4545312b	N15	C	-2.8617532605669145	GasdevGasmat	Negative	Q969V4|TEKT1_HUMAN Tektin-1	GO:0036126;GO:0060271;GO:0015630;GO:0060294;GO:0002080;GO:0060378;GO:0030317
1e99c375e5fcb5cbcd46ff7342404d09	9	H	-2.640527136024705	GasdevGasmat	Negative	Q5RCP7|CEP76_PONAB Centrosomal protein of 76 kDa	GO:0046599;GO:0005814;GO:0005515;GO:0005813;GO:0032991;GO:0005829;GO:0097711;GO:0000086;GO:0010389
7cf9852eab50b67ca4e9a8203e23dafb	18	I	-2.111755826257853	GasdevGasmat	Negative	A0AAR7|CCAMK_LOTJA Calcium and calcium/calmodulin-dependent serine/threonine-protein kinase	NA
fb618960a73d2882d9ba47d5fd0e2902	9	H	-2.3895551308017984	GasdevGasmat	Negative	O75081|MTG16_HUMAN Protein CBFA2T3	GO:0003714;GO:0045892
35fb98772ffc3920b49b7577cf3a0d36	26	J	-3.283998394786827	GasdevGasmat	Negative	P16273|PRPX_HORVU Pathogen-related protein	GO:0030638
ab1c54a9677263f8f36f005a71b76d99	N15	C	-2.2283800687408726	GasdevGasmat	Negative	P59750|MERL_PAPAN Merlin	GO:0003779;GO:0005856
e025aee1bbe7a3076fa59e9e4e6b66cc	18	I	-3.4226951536498826	GasdevGasmat	Negative	P91580|RAB33_CIOIN Putative Ras-related protein Rab-33	GO:0003924;GO:0016021;GO:0005525
a6a4e2b04e070dbd41c7e9e8b65581d1	18	I	-2.7987259055750604	GasdevGasmat	Negative	E1BYA3|PTSS2_CHICK Phosphatidylserine synthase 2	GO:0006659;GO:0003882;GO:0005789;GO:0016021
8acf09d2c8f29a218dd1f10ade96732c	N15	C	-4.33527166572015	GasdevGasmat	Negative	Q8QFP8|LIMK1_CHICK LIM domain kinase 1	GO:0004672;GO:0006468;GO:0005801;GO:0072686;GO:0005524;GO:0005634;GO:0030953;GO:0061303;GO:0046872;GO:0005576;GO:0007283;GO:0016021;GO:0060322;GO:0004623;GO:0005515;GO:0050482;GO:0030036;GO:0006644;GO:0001878;GO:0044419
3b6374f09ef673f1748296e78b8201a8	26	J	-2.606445731823979	GasdevGasmat	Negative	P14057|NFIL_PIG Nuclear factor 1	GO:0003700;GO:0005634;GO:0006355;GO:0003677;GO:0006260;GO:1903508;GO:1903507;GO:0010628;GO:2000113;GO:0010629;GO:0007179
869794c735b75567b2f161023db50815	4	F	-2.2253294574204383	GasdevGasmat	Negative	Q29RI9|MAT2B_BOVIN Methionine adenosyltransferase 2 subunit beta	GO:0006556;GO:0016740;GO:0005783;GO:0006730;GO:0006458
784ae0a6fd217523d185bbfaba6b13b2	18	I	-2.3749842445629916	GasdevGasmat	Negative	Q6ZHE5|DCYD1_ORYSJ Putative D-cysteine desulfhydrase 1, mitochondrial	GO:0019148
75c16b9b97e73750dd79c8c7a7903976	N15	C	-2.2632018963106977	GasdevGasmat	Negative	O12947|ICMT_XENLA Protein-S-isoprenylcysteine O-methyltransferase	GO:0004671;GO:0006481;GO:0005789;GO:0005783;GO:0016021;GO:0004930;GO:0005576;GO:0008140;GO:0007186;GO:0046498;GO:2000772;GO:0030282;GO:0008340;GO:0035264;GO:0050905;GO:0001889;GO:0031929;GO:0046499;GO:0001701;GO:0046578;GO:0008284;GO:1903827;GO:0008104;GO:0007411;GO:0016055;GO:0070727;GO:0046907;GO:0015833
a15cfd7cf2348d03c61718b0ea613252	N15	C	-2.002057479025995	GasdevGasmat	Negative	O43896|KIF1C_HUMAN Kinesin-like protein KIF1C	GO:0003777;GO:0007018;GO:0005819;GO:0008017;GO:0005874;GO:0090307;GO:0005871;GO:0005524;GO:0005815;GO:0110100;GO:0005634;GO:1905047;GO:0030543;GO:0016021;GO:0000022;GO:0007019;GO:0016887
955397b6a22bd5895bd18a1f1fbe6c06	4	F	-2.19570176034676	GasdevGasmat	Negative	Q9Y272|RASD1_HUMAN Dexamethasone-induced Ras-related protein 1	NA
662973657176e922af9f4cdfd0963a7e	N23	D	-2.1677804917456767	GasdevGasmat	Negative	Q9D6T1|TBE_MOUSE Tubulin epsilon chain	GO:0005874;GO:0007017;GO:0003924;GO:0005525;GO:0000278;GO:0007010;GO:0006388;GO:0005737;GO:0005815;GO:0030154;GO:0072669;GO:0022402;GO:0005634;GO:0005200;GO:0005515;GO:0003677
a464225c8d418f701010a7e73ae15d7a	9	H	-2.5138720852678085	GasdevGasmat	Negative	O95980|RECK_HUMAN Reversion-inducing cysteine-rich protein with Kazal motifs	GO:1904684;GO:0008191;GO:0016021
0314316b5070a15c1658d3295f0d095f	18	I	-2.088485240529446	GasdevGasmat	Negative	F1MT22|LGR5_BOVIN Leucine-rich repeat-containing G-protein coupled receptor 5	NA
894482a20558c1af1a2aff224cbbab64	9	H	-2.4128823650534486	GasdevGasmat	Negative	Q7TQF2|FBX10_MOUSE F-box only protein 10	NA
b0ae67eebc6816a35bf0e941a66a2225	9	H	-3.320507884038638	GasdevGasmat	Negative	A1L1K1|PRR5L_RAT Proline-rich protein 5-like	NA
b637b21bcbcc66a32965e06962a652aa	9	H	-2.153211505493025	GasdevGasmat	Negative	Q9NRH2|SNRK_HUMAN SNF-related serine/threonine-protein kinase	GO:0004672;GO:0006468;GO:0005634;GO:0005737;GO:0005524;GO:0016021;GO:0060217;GO:0035556
dc2654e30f4cbb69cfba476b13a4c17a	26	J	-2.1640308193343176	GasdevGasmat	Negative	Q99K82|SMOX_MOUSE Spermine oxidase	NA
a710fc428ac58eb107e478e229c1d085	N15	C	-4.262197656364246	GasdevGasmat	Negative	Q3KQ80|STPG1_XENLA O(6)-methylguanine-induced apoptosis 2	GO:1902110;GO:0005739;GO:0043065
c5bda6b5d6fc6a2079e0de1b79972a47	18	I	-2.0137488600396853	GasdevGasmat	Negative	Q99PD6|TGFI1_RAT Transforming growth factor beta-1-induced transcript 1 protein	NA
e21d47734478b493587be457006fe02a	N15	C	-2.0685648060686552	GasdevGasmat	Negative	Q5DU00|DCDC2_MOUSE Doublecortin domain-containing protein 2	GO:0004096;GO:0098869;GO:0020037;GO:0035556;GO:0055114
de9dfaa1d56616b83fccd124fb552404	26	J	-2.3582863634956053	GasdevGasmat	Negative	Q6PBF6|GAMT_XENTR Guanidinoacetate N-methyltransferase	GO:0030731;GO:0006601;GO:0005634;GO:0005737;GO:0032259;GO:0016021;GO:0040014;GO:0007283;GO:0009887;GO:0006936
0ea79d96b8122f8f95c29099c2b1bb51	9	H	-2.366635236203524	GasdevGasmat	Negative	Q9UQ03|COR2B_HUMAN Coronin-2B	GO:0051015;GO:0017053;GO:0030036;GO:0005925;GO:0097435;GO:0016477;GO:1990147;GO:0005794;GO:0017166;GO:0016857;GO:0016020;GO:0016746;GO:0010812;GO:1904950;GO:1904951;GO:0032956;GO:0080135;GO:0005975
3f3d2924572656bef4d81fd39854365a	9	H	-2.0594331128779393	GasdevGasmat	Negative	A0MSJ1|CRA1B_DANRE Collagen alpha-1(XXVII) chain B	GO:0005201;GO:0005581;GO:0001501;GO:0033334;GO:0033339;GO:0005737;GO:0004867;GO:0031101;GO:0031012;GO:0005615;GO:0060173;GO:0030278;GO:0007412;GO:1902284;GO:0071711;GO:0031290;GO:0048675;GO:0010951
37c85ca188c1f7c9cf857ef2f3587fc3	N15	C	-2.1256878674138786	GasdevGasmat	Negative	Q5R7K4|PCMD2_PONAB Protein-L-isoaspartate O-methyltransferase domain-containing protein 2	GO:0004719;GO:0008213;GO:0005737;GO:0043414
a738b55eaf9e1d62815c91f8441075e9	18	I	-2.14666397758215	GasdevGasmat	Negative	O34313|NTPES_BACSU Trifunctional nucleotide phosphoesterase protein YfkN	GO:0009166;GO:0016787;GO:0000166
b3c43582554c8fe4aaabb147b01fd367	18	I	-2.0431527068022173	GasdevGasmat	Negative	Q3KQF4|LRC69_XENLA Leucine-rich repeat-containing protein 69	GO:0015116;GO:1902358;GO:0016021
28a90cbee993b2e4aad8fc244e2c127d	18	I	-2.0722524301786613	GasdevGasmat	Negative	Q4V8T0|MIOX_DANRE Inositol oxygenase	GO:0050113;GO:0019310;GO:0005737;GO:0005506;GO:0016234;GO:0004033;GO:0005623;GO:0016651;GO:0050661;GO:0055114;GO:0009992;GO:0003723;GO:0048016;GO:0043647;GO:0061024;GO:0006396
cd6cedfea804e023f8702b53497158eb	N15	C	-2.646669130936014	GasdevGasmat	Negative	A0JMF7|HAUS6_DANRE HAUS augmin-like complex subunit 6	GO:0070652;GO:0051225
b43c01ceb48747955a30bf7f205a957b	N15	C	-6.667425294566455	GasdevGasmat	Negative	Q8WU66|TSEAR_HUMAN Thrombospondin-type laminin G domain and EAR repeat-containing protein	GO:0008201;GO:0009986
b43c01ceb48747955a30bf7f205a957b	18	I	-4.918541732108176	GasdevGasmat	Negative	Q8WU66|TSEAR_HUMAN Thrombospondin-type laminin G domain and EAR repeat-containing protein	GO:0008201;GO:0009986
f0eeb5d09b74f1c5670eb2fd376032c3	26	J	-2.233191466190144	GasdevGasmat	Negative	Q9D666|SUN1_MOUSE SUN domain-containing protein 1	GO:0106094;GO:0090292;GO:0005521;GO:0042802;GO:0090286;GO:0043495;GO:0034992;GO:0031022;GO:0031229;GO:0021817;GO:0006998;GO:0031301;GO:0000784;GO:0000794;GO:0051642;GO:0005623;GO:0030335
59aa88c7c99737a3df158d1266fae8c3	18	I	-2.0691451221399038	GasdevGasmat	Negative	O43182|RHG06_HUMAN Rho GTPase-activating protein 6	GO:0005096;GO:0043547;GO:0015629;GO:0005829;GO:0007015;GO:0016004;GO:0043274;GO:0099513;GO:0046872;GO:0007165;GO:0017124;GO:0061645;GO:0005933;GO:0005070;GO:0030863;GO:0051895;GO:0010314;GO:0051497;GO:0080025;GO:0016021;GO:0005546;GO:0070273;GO:0032266;GO:0042802;GO:0048041;GO:0007202;GO:0051056;GO:0051258;GO:0009967;GO:0010447;GO:0006970
46f3c2e604d5572b766c9ebc2800bebd	N23	D	-11.058621038912742	GasdevGasmat	Negative	J3S6Y1|TSEAR_MOUSE Thrombospondin-type laminin G domain and EAR repeat-containing protein {ECO:0000312|EMBL:AFH76477.1}	NA
46f3c2e604d5572b766c9ebc2800bebd	26	J	-2.3205971039402384	GasdevGasmat	Negative	J3S6Y1|TSEAR_MOUSE Thrombospondin-type laminin G domain and EAR repeat-containing protein {ECO:0000312|EMBL:AFH76477.1}	NA
46f3c2e604d5572b766c9ebc2800bebd	18	I	-8.021073806622816	GasdevGasmat	Negative	J3S6Y1|TSEAR_MOUSE Thrombospondin-type laminin G domain and EAR repeat-containing protein {ECO:0000312|EMBL:AFH76477.1}	NA
ee0d4c3109dabb8e85adc145d05531c9	18	I	-3.1333429059520506	GasdevGasmat	Negative	P17481|HXB8_HUMAN Homeobox protein Hox-B8	NA
6d369e3a17745659ebe4c1ddab4efa57	N15	C	-11.931909347838701	GasdevGasmat	Negative	A1L157|TSN11_HUMAN Tetraspanin-11	GO:0016021
6d369e3a17745659ebe4c1ddab4efa57	18	I	-7.7270056534462945	GasdevGasmat	Negative	A1L157|TSN11_HUMAN Tetraspanin-11	GO:0016021
ae0657f45ab3cdf567bae7fae5917c59	N15	C	-2.5734139186881366	GasdevGasmat	Negative	P36018|YPT52_YEAST GTP-binding protein YPT52	NA
ae0657f45ab3cdf567bae7fae5917c59	18	I	-2.708557233405277	GasdevGasmat	Negative	P36018|YPT52_YEAST GTP-binding protein YPT52	NA
e45435fe7c216351df17d4efbf7ea22b	N23	D	-2.1743157067714707	GasdevGasmat	Negative	O94759|TRPM2_HUMAN Transient receptor potential cation channel subfamily M member 2	NA
9fe24a9e13dc0f89941a7ef4f6d991c9	18	I	-2.8696369340581396	GasdevGasmat	Negative	P81274|GPSM2_HUMAN G-protein-signaling modulator 2	NA
d064b29eb4632dbafc0e76640b849fba	18	I	-2.4971310188854465	GasdevGasmat	Negative	Q6JAN0|GPR98_DANRE G-protein coupled receptor 98	GO:0007194;GO:0004930;GO:0016021;GO:0007166;GO:0007186
24e97d7c02ee0687106f426c5438875f	18	I	-4.059863457339975	GasdevGasmat	Negative	O70244|CUBN_RAT Cubilin	NA
b61e94f38175661af79d54b091daaa4f	N15	C	-2.853294095911581	GasdevGasmat	Negative	O08746|MATN2_MOUSE Matrilin-2	NA
0f1a667c65b16a63a6dbb0630b8060c7	26	J	-2.884494845488662	GasdevGasmat	Negative	P85857|GDF6A_DANRE Growth/differentiation factor 6-A	GO:0008083;GO:0005576;GO:0007165;GO:0030018;GO:0005125;GO:0009986;GO:0090100;GO:0031433;GO:0060393;GO:0033612;GO:0005179;GO:0016021;GO:0071773;GO:0001934;GO:0046622;GO:0006357;GO:2000027;GO:0009653;GO:0032877;GO:0045595;GO:0007275;GO:1905902;GO:0045793;GO:1903846;GO:1903242;GO:0045893;GO:0003228;GO:0040018;GO:0010614;GO:0010613;GO:0014855;GO:0050830;GO:0050829;GO:0061036;GO:0060043;GO:0017015;GO:…
8150046a8943125554784d086e3bac14	9	H	-3.6283009890680353	GasdevGasmat	Negative	Q96RW7|HMCN1_HUMAN Hemicentin-1	NA
8150046a8943125554784d086e3bac14	26	J	-4.902072029181632	GasdevGasmat	Negative	Q96RW7|HMCN1_HUMAN Hemicentin-1	NA
d718094cfc39ef5fdc480ed6807326c1	26	J	-7.320550764313356	GasdevGasmat	Negative	A6NMZ7|CO6A6_HUMAN Collagen alpha-6(VI) chain	NA
af0a6dd0926b0e05d55b777e4079ad6d	18	I	-2.7825824505238788	GasdevGasmat	Negative	P62071|RRAS2_MOUSE Ras-related protein R-Ras2	GO:0003924;GO:0007165;GO:0016020;GO:0005525
8bf590d186f9f152e8ad425233a92b7b	N37	E	-4.034914876555239	NecdevGasmat	Negative	Q2XWK0|SVOP_XENLA Synaptic vesicle 2-related protein	GO:0022857;GO:0055085;GO:0016021
8bf590d186f9f152e8ad425233a92b7b	35	L	-5.133000713471348	NecdevGasmat	Negative	Q2XWK0|SVOP_XENLA Synaptic vesicle 2-related protein	GO:0022857;GO:0055085;GO:0016021
8bf590d186f9f152e8ad425233a92b7b	26	J	-4.457605398880668	NecdevGasmat	Negative	Q2XWK0|SVOP_XENLA Synaptic vesicle 2-related protein	GO:0022857;GO:0055085;GO:0016021
8bf590d186f9f152e8ad425233a92b7b	26	J	-2.3342069621166015	NecdevGasmat	Negative	Q2XWK0|SVOP_XENLA Synaptic vesicle 2-related protein	GO:0022857;GO:0055085;GO:0016021
643866497a0554dbf9d57028c53af567	32	K	-4.497107322696102	NecdevGasmat	Negative	O75923|DYSF_HUMAN Dysferlin	GO:0007520;GO:0016021
50e0166fe077e9b75045fd72a901b705	N37	E	-5.927091373300108	NecdevGasmat	Negative	Q9BYG0|B3GN5_HUMAN Lactosylceramide 1,3-N-acetyl-beta-D-glucosaminyltransferase	GO:0006486;GO:0000139;GO:0016757;GO:0016021
50e0166fe077e9b75045fd72a901b705	32	K	-6.9872756129635745	NecdevGasmat	Negative	Q9BYG0|B3GN5_HUMAN Lactosylceramide 1,3-N-acetyl-beta-D-glucosaminyltransferase	GO:0006486;GO:0000139;GO:0016757;GO:0016021
50e0166fe077e9b75045fd72a901b705	26	J	-3.113101672727463	NecdevGasmat	Negative	Q9BYG0|B3GN5_HUMAN Lactosylceramide 1,3-N-acetyl-beta-D-glucosaminyltransferase	GO:0006486;GO:0000139;GO:0016757;GO:0016021
50e0166fe077e9b75045fd72a901b705	26	J	-4.153634193175217	NecdevGasmat	Negative	Q9BYG0|B3GN5_HUMAN Lactosylceramide 1,3-N-acetyl-beta-D-glucosaminyltransferase	GO:0006486;GO:0000139;GO:0016757;GO:0016021
50e0166fe077e9b75045fd72a901b705	9	H	-2.2220433801872104	NecdevGasmat	Negative	Q9BYG0|B3GN5_HUMAN Lactosylceramide 1,3-N-acetyl-beta-D-glucosaminyltransferase	GO:0006486;GO:0000139;GO:0016757;GO:0016021
b0a7c3ed8dac1725dd9d518ec9410e00	35	L	-2.685076376322225	NecdevGasmat	Negative	A2AF47|DOC11_MOUSE Dedicator of cytokinesis protein 11	GO:0007264;GO:0005085
b0a7c3ed8dac1725dd9d518ec9410e00	35	L	-3.3857064095144276	NecdevGasmat	Negative	A2AF47|DOC11_MOUSE Dedicator of cytokinesis protein 11	GO:0007264;GO:0005085
287ce0e2618367ce2a02c6cf0742d5c8	26	J	-2.105690352776283	NecdevGasmat	Negative	O15992|KARG_ANTJA Arginine kinase	GO:0004111;GO:0046314;GO:0005524;GO:0016310
287ce0e2618367ce2a02c6cf0742d5c8	32	K	-3.8881530332969234	NecdevGasmat	Negative	O15992|KARG_ANTJA Arginine kinase	GO:0004111;GO:0046314;GO:0005524;GO:0016310
02252a00d919fd4d3a1674f4a9c52a81	32	K	-2.398565681735402	NecdevGasmat	Negative	O01735|YC91_CAEEL Uncharacterized MFS-type transporter C09D4.1	GO:0022857;GO:0055085;GO:0016021
02252a00d919fd4d3a1674f4a9c52a81	35	L	-5.846916273681039	NecdevGasmat	Negative	O01735|YC91_CAEEL Uncharacterized MFS-type transporter C09D4.1	GO:0022857;GO:0055085;GO:0016021
c432a4e2ec4e2def3e89890ffc75229b	26	J	-5.256077198212117	NecdevGasmat	Negative	Q8BP40|PPA6_MOUSE Lysophosphatidic acid phosphatase type 6	NA
2b9e844efda3994bdc0d1cfc3bceef9e	35	L	-2.2364687015479103	NecdevGasmat	Negative	Q86WI1|PKHL1_HUMAN Fibrocystin-L	GO:0007156;GO:0005509;GO:0005886;GO:0016021;GO:0000272
9033b0e6315e62a256f6d18e6eaef97f	32	K	-2.5434815919389155	NecdevGasmat	Negative	Q6R5J2|DISP1_DANRE Protein dispatched homolog 1	GO:0051301;GO:0016021
9033b0e6315e62a256f6d18e6eaef97f	26	J	-2.8495428134893026	NecdevGasmat	Negative	Q6R5J2|DISP1_DANRE Protein dispatched homolog 1	GO:0051301;GO:0016021
5d259997cab4e3d0d019243749232aa4	32	K	-3.3124184145018156	NecdevGasmat	Negative	Q04656|ATP7A_HUMAN Copper-transporting ATPase 1	GO:0019829;GO:0098655;GO:0016021;GO:0030001;GO:0005507;GO:0005524
9a100c2b265bb95e0dddb7c15dc2a21b	N37	E	-11.480195941065062	NecdevGasmat	Negative	O35920|CAN9_RAT Calpain-9	GO:0004198;GO:0006508;GO:0005737;GO:0045214;GO:0016020;GO:0005509;GO:0016322;GO:0007298;GO:0051604
9a100c2b265bb95e0dddb7c15dc2a21b	35	L	-8.471364130529201	NecdevGasmat	Negative	O35920|CAN9_RAT Calpain-9	GO:0004198;GO:0006508;GO:0005737;GO:0045214;GO:0016020;GO:0005509;GO:0016322;GO:0007298;GO:0051604
65be36cb797b3d9a73c8795d3485a607	26	J	-2.3851050158894833	NecdevGasmat	Negative	Q54TR1|CFAD_DICDI Counting factor associated protein D	GO:0008234;GO:0006508;GO:0016021
29f359149cbad348b9022cd26e67c297	9	H	-3.7596665559610156	NecdevGasmat	Negative	Q868Z9|PPN_DROME Papilin	GO:0004867;GO:0007596;GO:0005576;GO:0010951;GO:0005201;GO:0071498
91fa8720759537a0809c2d521d0db744	35	L	-3.8887778112879765	NecdevGasmat	Negative	Q8N6F8|WBS27_HUMAN Williams-Beuren syndrome chromosomal region 27 protein	GO:0008168;GO:0032259
00b49efef456da590c2a4ba60be4ad57	9	H	-2.3000512053464286	NecdevGasmat	Negative	Q9JI85|NUCB2_RAT Nucleobindin-2	GO:0005509
00b49efef456da590c2a4ba60be4ad57	32	K	-3.395047236051398	NecdevGasmat	Negative	Q9JI85|NUCB2_RAT Nucleobindin-2	GO:0005509
9638c6ed12c5d505fa9084991bd1d87f	9	H	-2.2279697052006924	NecdevGasmat	Negative	A6QPT7|ERAP2_BOVIN Endoplasmic reticulum aminopeptidase 2	GO:0004177;GO:0006508;GO:0016021;GO:0008237;GO:0008270
2cbdc2d7920d77165f5d1324b2c174ab	35	L	-3.1028123093636557	NecdevGasmat	Negative	Q17320|WHITE_CERCA Protein white	GO:0016887;GO:0055085;GO:0016021;GO:0005524
2cbdc2d7920d77165f5d1324b2c174ab	26	J	-2.2132717195408684	NecdevGasmat	Negative	Q17320|WHITE_CERCA Protein white	GO:0016887;GO:0055085;GO:0016021;GO:0005524
0caa07870a9c9b5ea94bf5a966b7756c	35	L	-8.88746312407282	NecdevGasmat	Negative	Q13231|CHIT1_HUMAN Chitotriosidase-1	GO:0008061;GO:0005576;GO:0005975;GO:0004553
0caa07870a9c9b5ea94bf5a966b7756c	N37	E	-2.0892834626343904	NecdevGasmat	Negative	Q13231|CHIT1_HUMAN Chitotriosidase-1	GO:0008061;GO:0005576;GO:0005975;GO:0004553
0caa07870a9c9b5ea94bf5a966b7756c	32	K	-6.0282805571331295	NecdevGasmat	Negative	Q13231|CHIT1_HUMAN Chitotriosidase-1	GO:0008061;GO:0005576;GO:0005975;GO:0004553
0caa07870a9c9b5ea94bf5a966b7756c	9	H	-12.607582880766536	NecdevGasmat	Negative	Q13231|CHIT1_HUMAN Chitotriosidase-1	GO:0008061;GO:0005576;GO:0005975;GO:0004553
e2064b418198fd63ba60e5c3afc75a05	32	K	-2.099795571481435	NecdevGasmat	Negative	Q96AE4|FUBP1_HUMAN Far upstream element-binding protein 1	GO:0003723;GO:0006355
9ad875b9d8527a4038f7c0cf5ff006fe	35	L	-5.495486543444507	NecdevGasmat	Negative	Q8N695|SC5A8_HUMAN Sodium-coupled monocarboxylate transporter 1	GO:0022857;GO:0055085;GO:0016021
45e5e74205a7f937b95a22eb2d1da4b2	9	H	-2.9540329886459458	NecdevGasmat	Negative	P55112|NAS4_CAEEL Zinc metalloproteinase nas-4	GO:0004222;GO:0006508;GO:0016020;GO:0008270;GO:0005576;GO:0005737;GO:0018996;GO:0051604;GO:0008236;GO:0006518;GO:0005509;GO:0044267;GO:0003723;GO:0007165;GO:0008061
45e5e74205a7f937b95a22eb2d1da4b2	35	L	-3.55422464718282	NecdevGasmat	Negative	P55112|NAS4_CAEEL Zinc metalloproteinase nas-4	GO:0004222;GO:0006508;GO:0016020;GO:0008270;GO:0005576;GO:0005737;GO:0018996;GO:0051604;GO:0008236;GO:0006518;GO:0005509;GO:0044267;GO:0003723;GO:0007165;GO:0008061
7eee76f108e4b1449d77dabd84762ca3	26	J	-3.4149010858843227	NecdevGasmat	Negative	O43315|AQP9_HUMAN Aquaporin-9	GO:0015267;GO:0055085;GO:0016021
479a11c79be7ef56d4acbf75c530aebe	35	L	-2.797917596149478	NecdevGasmat	Negative	Q9EQC4|ELOV4_MOUSE Elongation of very long chain fatty acids protein 4 {ECO:0000255|HAMAP-Rule:MF_03204, ECO:0000305}	GO:0102756;GO:0006633;GO:0005783;GO:0102338;GO:0005789;GO:0102336;GO:0102337;GO:0009922;GO:0000038;GO:0031301;GO:0033559;GO:0030425;GO:0035338;GO:0034515;GO:0008540;GO:0005634;GO:0030148;GO:0001676;GO:0043161
fda28b059309dc5b5512a3dfd769e8f8	N37	E	-2.716709518937845	NecdevGasmat	Negative	P34885|KPC1B_CAEEL Protein kinase C-like 1B	GO:0004697;GO:0006468;GO:0048471;GO:0005634;GO:0009931;GO:0035556;GO:0005886;GO:0005524;GO:0016235;GO:0034451;GO:0006915;GO:0046872;GO:0007049;GO:0018209;GO:2000570;GO:2000318;GO:0045086;GO:0032740;GO:1904355;GO:0090330;GO:0070233;GO:0032753;GO:0051973;GO:0006509;GO:0046627;GO:0032212;GO:0042102;GO:0051092;GO:0060326
fda28b059309dc5b5512a3dfd769e8f8	35	L	-2.4290711155832367	NecdevGasmat	Negative	P34885|KPC1B_CAEEL Protein kinase C-like 1B	GO:0004697;GO:0006468;GO:0048471;GO:0005634;GO:0009931;GO:0035556;GO:0005886;GO:0005524;GO:0016235;GO:0034451;GO:0006915;GO:0046872;GO:0007049;GO:0018209;GO:2000570;GO:2000318;GO:0045086;GO:0032740;GO:1904355;GO:0090330;GO:0070233;GO:0032753;GO:0051973;GO:0006509;GO:0046627;GO:0032212;GO:0042102;GO:0051092;GO:0060326
cd89eb3c0ca98079ff20d681dd6fc965	32	K	-2.3375265593409114	NecdevGasmat	Negative	P49283|MVL_DROME Protein Malvolio	GO:0046873;GO:0030001;GO:0016021
7b4bc1535460364f658577383ca7455d	32	K	-2.013635555116056	NecdevGasmat	Negative	Q14108|SCRB2_HUMAN Lysosome membrane protein 2	GO:0005044;GO:0005764;GO:0006897;GO:0042742;GO:0016021;GO:0044419
786a153cf3e92cfc953c86277a5d20ff	35	L	-6.293721981652472	NecdevGasmat	Negative	Q8WVB3|HEXDC_HUMAN Hexosaminidase D	GO:0015929;GO:0005975;GO:0016021;GO:0102148
43aba3a9f169529ed614502a0e58748d	32	K	-2.3886749852777163	NecdevGasmat	Negative	F1NPQ2|MINP1_CHICK Multiple inositol polyphosphate phosphatase 1 {ECO:0000250|UniProtKB:Q9UNW1}	GO:0016791;GO:0016311
33d892319c297766f98e219e2f320a06	32	K	-3.5381836360214316	NecdevGasmat	Negative	P42577|FRIS_LYMST Soma ferritin	GO:0004322;GO:0006879;GO:0005623;GO:0005737;GO:0008199;GO:0006826;GO:0008198;GO:0055114;GO:0051238;GO:0051651
c6953219fb5c45f355bca8e1506984de	26	J	-3.027523524020197	NecdevGasmat	Negative	O46504|PDPR_BOVIN Pyruvate dehydrogenase phosphatase regulatory subunit, mitochondrial	GO:0016491;GO:0055114;GO:0005739;GO:1901053;GO:0004047;GO:0070013;GO:0042135;GO:0019695;GO:0042402;GO:0009071;GO:0006544;GO:0042737
ea77439727d74a84021cc39bac8783d8	26	J	-2.6725965051845364	NecdevGasmat	Negative	Q7ZWG6|PCFT_DANRE Proton-coupled folate transporter	GO:0022857;GO:0055085;GO:0016021
8c209387d4365ff8941d8b596f8bb7af	N37	E	-2.4175263375502167	NecdevGasmat	Negative	O95714|HERC2_HUMAN E3 ubiquitin-protein ligase HERC2	GO:0004842;GO:0016567;GO:0005814;GO:0005829;GO:0008270;GO:0005634;GO:0005886;GO:0032183;GO:0031625;GO:0007283;GO:0061659;GO:0070013;GO:0005085;GO:0005743;GO:0016874;GO:0043161;GO:0006974;GO:0006259;GO:0006886
c98887013cf368c050a679842cf6dc1d	N37	E	-2.156145253852412	NecdevGasmat	Negative	Q60992|VAV2_MOUSE Guanine nucleotide exchange factor VAV2	GO:0004672;GO:0006468;GO:0005524
8e5bd4548f663b02ba1c3684dc2dd9b9	26	J	-2.819002235673333	NecdevGasmat	Negative	O88956|PLPP1_CAVPO Phospholipid phosphatase 1 {ECO:0000250|UniProtKB:O14494}	GO:0008195;GO:0016311;GO:0016021;GO:0006644;GO:0031226;GO:0042577;GO:0030258;GO:0007165
e02f7bdc2ce17c589df34b23cfdde068	32	K	-2.5900066951943823	NecdevGasmat	Negative	P47739|AL3A1_MOUSE Aldehyde dehydrogenase, dimeric NADP-preferring	GO:0006081;GO:0016620;GO:0005783;GO:0055114;GO:0005829;GO:0008106;GO:0005886;GO:0033306;GO:0007422;GO:0016021;GO:0008544;GO:0007417;GO:0046577;GO:0098588;GO:0042803;GO:0001750;GO:0005576;GO:0048522;GO:0005635;GO:0097345;GO:0098805;GO:0019867;GO:0031966;GO:0042058;GO:0051591;GO:0051384;GO:0008277;GO:0007584;GO:0001666;GO:0043405;GO:0007568;GO:0051347;GO:0006805;GO:0023056;GO:0042127;GO:0048584;GO:…
e02f7bdc2ce17c589df34b23cfdde068	26	J	-2.0104732620653714	NecdevGasmat	Negative	P47739|AL3A1_MOUSE Aldehyde dehydrogenase, dimeric NADP-preferring	GO:0006081;GO:0016620;GO:0005783;GO:0055114;GO:0005829;GO:0008106;GO:0005886;GO:0033306;GO:0007422;GO:0016021;GO:0008544;GO:0007417;GO:0046577;GO:0098588;GO:0042803;GO:0001750;GO:0005576;GO:0048522;GO:0005635;GO:0097345;GO:0098805;GO:0019867;GO:0031966;GO:0042058;GO:0051591;GO:0051384;GO:0008277;GO:0007584;GO:0001666;GO:0043405;GO:0007568;GO:0051347;GO:0006805;GO:0023056;GO:0042127;GO:0048584;GO:…
dc5f9c40482164c6915d894a113300bf	32	K	-2.5866126446566176	NecdevGasmat	Negative	Q9YHB5|CND3_XENLA Condensin complex subunit 3	GO:0000796;GO:0007076;GO:0005515;GO:0000779;GO:0005737;GO:0005634;GO:0016020;GO:0051301
42223790260d374ec1106df5a5cec741	N37	E	-2.174091464776773	NecdevGasmat	Negative	Q6P4S8|INT1_MOUSE Integrator complex subunit 1	GO:0034474;GO:0032039;GO:0030246;GO:0004553;GO:0046872;GO:0003677;GO:0031965;GO:0005654;GO:0016021;GO:0001833;GO:0042795;GO:0043154;GO:0005975
6575e55a94f963089ff9193dfbd6ba13	35	L	-2.5479992928685586	NecdevGasmat	Negative	A2AJ88|PLPL7_MOUSE Patatin-like phospholipase domain-containing protein 7	GO:0004622;GO:0046470;GO:0016021;GO:0016042;GO:0005789;GO:0005783;GO:0034236;GO:0005886;GO:0010181;GO:0008137;GO:0051287;GO:0034349;GO:2000480;GO:0051539;GO:0051402;GO:0045494;GO:0007272;GO:0007608;GO:0006643;GO:0072657;GO:0061024;GO:0055114
e3e1bc47286d5500cfb0ffef8516def6	35	L	-2.496520137469138	NecdevGasmat	Negative	Q6DC77|MPRGB_DANRE Membrane progestin receptor gamma-B	GO:0016021
6b9715c6432656dc34dae6e322c778c8	32	K	-2.6610858210486326	NecdevGasmat	Negative	Q9SXD5|GSXL3_ARATH Flavin-containing monooxygenase FMO GS-OX-like 3	GO:0004499;GO:0055114;GO:0050661;GO:0050660
f6d12aa6f6fbc1ea527332e5053966b7	32	K	-2.9233945371568875	NecdevGasmat	Negative	Q01617|CPO_DROME Protein couch potato	GO:0003723
f6d12aa6f6fbc1ea527332e5053966b7	26	J	-3.293431486339191	NecdevGasmat	Negative	Q01617|CPO_DROME Protein couch potato	GO:0003723
55ece9f93216d059ba4794bb35b8f812	9	H	-2.3569056771987027	NecdevGasmat	Negative	Q5U3Q6|CIP4_DANRE Cdc42-interacting protein 4 homolog	GO:0006897;GO:0005085;GO:0030036
42ae927ae63ceb0fcfc8b544ecbfec92	32	K	-2.1425121416611117	NecdevGasmat	Negative	Q6KCD5|NIPBL_MOUSE Nipped-B-like protein	GO:0003682;GO:0007049;GO:0005634;GO:0010468;GO:0046983;GO:0003677;GO:0005623;GO:0090202;GO:0035118;GO:0003146;GO:0000785;GO:0048703;GO:0070050;GO:0070013;GO:0032991;GO:0048565;GO:0016021;GO:0060173;GO:0060828;GO:0048589;GO:0007417;GO:1903508;GO:2000112;GO:1905406;GO:0071169;GO:0070550;GO:1990414;GO:0000280;GO:0007059
32b26ad1aae7b4b0010be5a8f8680b84	35	L	-2.1820210527553847	NecdevGasmat	Negative	Q803I2|ERGI3_DANRE Endoplasmic reticulum-Golgi intermediate compartment protein 3	GO:0016021;GO:0006890;GO:0006888;GO:0031228;GO:0030134;GO:0031227;GO:0005783
e393e00a3d28e3da377263c05010022e	32	K	-2.8547789268194212	NecdevGasmat	Negative	Q9SZW4|HMA2_ARATH Cadmium/zinc-transporting ATPase HMA2	GO:0019829;GO:0030001;GO:0016021;GO:0005507;GO:0098655;GO:0010273;GO:0000166;GO:0072511;GO:0035639;GO:0098660;GO:0008144;GO:0097367;GO:0005375;GO:0072509;GO:0015662
e393e00a3d28e3da377263c05010022e	35	L	-2.6587021432411357	NecdevGasmat	Negative	Q9SZW4|HMA2_ARATH Cadmium/zinc-transporting ATPase HMA2	GO:0019829;GO:0030001;GO:0016021;GO:0005507;GO:0098655;GO:0010273;GO:0000166;GO:0072511;GO:0035639;GO:0098660;GO:0008144;GO:0097367;GO:0005375;GO:0072509;GO:0015662
0ba36d4f1fa2c0678618fa97614690ad	26	J	-4.299736168568854	NecdevGasmat	Negative	Q09930|DIRA_CAEEL GTP-binding protein drn-1 {ECO:0000305}	GO:0003924;GO:0031146;GO:0019005;GO:0005525
8b43d2a02a556d42a92d8558b7cdcd21	32	K	-4.121294711549363	NecdevGasmat	Negative	Q6NU98|PDK1B_XENLA Serine/threonine-protein kinase pdik1l-B	GO:0004672;GO:0006468;GO:0005524
8b43d2a02a556d42a92d8558b7cdcd21	35	L	-2.0324817918721254	NecdevGasmat	Negative	Q6NU98|PDK1B_XENLA Serine/threonine-protein kinase pdik1l-B	GO:0004672;GO:0006468;GO:0005524
a156beb0a6fd4541f9da7954c2a5e121	32	K	-2.695397962884956	NecdevGasmat	Negative	Q9CR50|ZN363_MOUSE RING finger and CHY zinc finger domain-containing protein 1	GO:0008270;GO:0016567;GO:0000786;GO:0005634;GO:0030286;GO:0005515;GO:0004842;GO:1901483;GO:1900425;GO:0016746;GO:0003677;GO:0032436;GO:0005737;GO:0007017
04d4e6aa1a8a948f65b151bb413ae117	N37	E	-2.0114674490646847	NecdevGasmat	Negative	Q8IUF8|MINA_HUMAN Bifunctional lysine-specific demethylase and histidyl-hydroxylase MINA	GO:0016706;GO:0005634;GO:0055114;GO:0032259;GO:1903507;GO:0005506;GO:0005667;GO:0008168;GO:0005829;GO:0003714;GO:0070013;GO:0042802;GO:0043232;GO:0005230;GO:0005886;GO:0016021;GO:0004888;GO:0032453;GO:0070544;GO:0034720;GO:0034220
04d4e6aa1a8a948f65b151bb413ae117	32	K	-3.865921130193113	NecdevGasmat	Negative	Q8IUF8|MINA_HUMAN Bifunctional lysine-specific demethylase and histidyl-hydroxylase MINA	GO:0016706;GO:0005634;GO:0055114;GO:0032259;GO:1903507;GO:0005506;GO:0005667;GO:0008168;GO:0005829;GO:0003714;GO:0070013;GO:0042802;GO:0043232;GO:0005230;GO:0005886;GO:0016021;GO:0004888;GO:0032453;GO:0070544;GO:0034720;GO:0034220
248b813df93cef2cfd117fe4272688ac	N37	E	-2.051569294656015	NecdevGasmat	Negative	Q9Y251|HPSE_HUMAN Heparanase	GO:0016798;GO:0016020
a32b229dcfd2455392930fcb8745293d	32	K	-2.9940992466021803	NecdevGasmat	Negative	Q6GYQ0|RGPA1_HUMAN Ral GTPase-activating protein subunit alpha-1	GO:0051056;GO:0005096;GO:0005634;GO:0043547;GO:0016021
20dbd6309411775f33b47fe39b1fff22	32	K	-3.0136836827830966	NecdevGasmat	Negative	P0DN66|ACTP1_CINAN Tereporin-Ca1 {ECO:0000305}	GO:0052331;GO:0046930;GO:0015267;GO:0046931;GO:0006812;GO:0055085
6e4706fd31555dcfe4aa0652a6a8fd03	N37	E	-2.167798087377184	NecdevGasmat	Negative	O75694|NU155_HUMAN Nuclear pore complex protein Nup155	GO:0017056;GO:0005643;GO:0006913;GO:0005515;GO:0086014;GO:0006998;GO:0031965;GO:0043657;GO:0034504;GO:0071166;GO:0031503;GO:0051028;GO:0017038;GO:0072594;GO:0006886;GO:0000972;GO:1900034;GO:0072657;GO:0006110;GO:0060964;GO:0051031;GO:0010467;GO:0016925;GO:0075733;GO:0019083
6e4706fd31555dcfe4aa0652a6a8fd03	32	K	-3.052010951632085	NecdevGasmat	Negative	O75694|NU155_HUMAN Nuclear pore complex protein Nup155	GO:0017056;GO:0005643;GO:0006913;GO:0005515;GO:0086014;GO:0006998;GO:0031965;GO:0043657;GO:0034504;GO:0071166;GO:0031503;GO:0051028;GO:0017038;GO:0072594;GO:0006886;GO:0000972;GO:1900034;GO:0072657;GO:0006110;GO:0060964;GO:0051031;GO:0010467;GO:0016925;GO:0075733;GO:0019083
eda6e4032f32832aafcdaeb558a41f7e	32	K	-4.162388852870535	NecdevGasmat	Negative	B0FYY4|ITB1_SHEEP Integrin beta-1 {ECO:0000250|UniProtKB:P05556}	GO:0007160;GO:0008305;GO:0038023;GO:0007229
eda6e4032f32832aafcdaeb558a41f7e	26	J	-2.367269671607955	NecdevGasmat	Negative	B0FYY4|ITB1_SHEEP Integrin beta-1 {ECO:0000250|UniProtKB:P05556}	GO:0007160;GO:0008305;GO:0038023;GO:0007229
6d6117eed885b96e978712beabc2aa4a	35	L	-2.31999876088921	NecdevGasmat	Negative	Q3SYV5|TSN33_BOVIN Tetraspanin-33	GO:0045747;GO:0097197;GO:0019899;GO:0009986;GO:0072659;GO:0016021;GO:0017147;GO:0003735;GO:0031226;GO:0051604;GO:0031300;GO:0012505;GO:0005840;GO:0061355;GO:0006886;GO:0006412;GO:0055114
c43051eb84be094ca33de92711a5b60e	35	L	-2.231912419502312	NecdevGasmat	Negative	Q5GH73|XKR6_HUMAN XK-related protein 6	GO:0016021
375249729c0e98f2e403b243005fab59	35	L	-9.095816451913848	NecdevGasmat	Negative	Q00174|LAMA_DROME Laminin subunit alpha	NA
375249729c0e98f2e403b243005fab59	N37	E	-3.1673541496649746	NecdevGasmat	Negative	Q00174|LAMA_DROME Laminin subunit alpha	NA
375249729c0e98f2e403b243005fab59	35	L	-9.009917690590688	NecdevGasmat	Negative	Q00174|LAMA_DROME Laminin subunit alpha	NA
375249729c0e98f2e403b243005fab59	26	J	-3.5172845064332545	NecdevGasmat	Negative	Q00174|LAMA_DROME Laminin subunit alpha	NA
087a65a03cd1b1fc54cada54be85b890	32	K	-5.218386981847679	NecdevGasmat	Negative	Q920A5|RISC_MOUSE Retinoid-inducible serine carboxypeptidase	GO:0004185;GO:0006508;GO:0005829;GO:0045776;GO:0005576;GO:0097755;GO:0031982;GO:0016021;GO:0044257;GO:0042573
7a6703bc1fadc42d2870c6b902f4d4a8	32	K	-3.156438561113997	NecdevGasmat	Negative	Q9Z247|FKBP9_MOUSE Peptidyl-prolyl cis-trans isomerase FKBP9	GO:0003755;GO:0000413
473c4538fc76686cb0816323875060e5	35	L	-2.1396814684829257	NecdevGasmat	Negative	Q78KK3|S22AI_MOUSE Solute carrier family 22 member 18	GO:0022857;GO:0055085;GO:0016021
ce090205d65f0a85c3e363455b364f1d	32	K	-4.249034219380642	NecdevGasmat	Negative	Q7SY29|G6PT3_DANRE Glucose-6-phosphate exchanger SLC37A2 {ECO:0000305}	GO:0022857;GO:0055085;GO:0016021
7153da021cbdc24230487368fb3a7177	26	J	-2.7534849241834953	NecdevGasmat	Negative	Q8VIG3|RSPH1_MOUSE Radial spoke head 1 homolog	GO:0001520;GO:0007286;GO:0005515;GO:0072687;GO:0035082;GO:0000794;GO:0005737;GO:0051321
2a7cd68e0566c05681ad266437e5b515	35	L	-5.458161690827029	NecdevGasmat	Negative	Q9Y3Z3|SAMH1_HUMAN Deoxynucleoside triphosphate triphosphohydrolase SAMHD1	GO:0032567;GO:0110025;GO:0097197;GO:0046061;GO:0035861;GO:0006203;GO:0005654;GO:0008832;GO:0003697;GO:0042802;GO:0004540;GO:0016446;GO:0051289;GO:0008270;GO:0003723;GO:0051607;GO:0000724;GO:0045088;GO:0005525;GO:0001960;GO:0002832;GO:0032102;GO:0050777;GO:0031348;GO:0090501;GO:0044419;GO:0045087;GO:0019221
9c4f4d345a0c2da17f58ff99b6745717	32	K	-6.674134193586087	NecdevGasmat	Negative	P17276|PH4H_DROME Protein henna	GO:0016714;GO:1902222;GO:0006558;GO:0009074;GO:0005506;GO:0071391;GO:0042737;GO:0055114;GO:0006571
8843af38b4fd974270576b7403abef05	26	J	-3.8580328792276553	NecdevGasmat	Negative	Q9D3W5|LRC71_MOUSE Leucine-rich repeat-containing protein 71	NA
b836931ab4d3a87ac08c0480e3d757fe	26	J	-2.1629411901867637	NecdevGasmat	Negative	Q91821|MELK_XENLA Maternal embryonic leucine zipper kinase	GO:0004672;GO:0006468;GO:0005524
94ea9abcdb525e55c7e2a64fada709ce	32	K	-2.820270861483017	NecdevGasmat	Negative	P20735|GGT1_PIG Gamma-glutamyltranspeptidase 1	GO:0036374;GO:0006751;GO:0016021;GO:0006508
219aae635be8655eff866d0a3b45f795	32	K	-2.184651748010753	NecdevGasmat	Negative	Q9NSI6|BRWD1_HUMAN Bromodomain and WD repeat-containing protein 1	GO:0005158;GO:0008286
4b0b02265b0784d2b29135600ef9db0a	32	K	-2.602921660506178	NecdevGasmat	Negative	E2RYF8|TPX2_PATPE Targeting protein for Xklp2 homolog	GO:0060236;GO:0005819;GO:0061676;GO:0005874;GO:0019901;GO:0032147;GO:0045171;GO:0043203;GO:0005654;GO:0007026;GO:0090307;GO:0007020
0a0aa783ef35500067a2fa8d19bfc84d	35	L	-7.806875134654046	NecdevGasmat	Negative	Q99NF1|BCDO2_MOUSE Beta,beta-carotene 9',10'-oxygenase	NA
0b70cc0d68a875691dc03d6a2d9d7df3	32	K	-7.533658384989353	NecdevGasmat	Negative	B7ZC77|CTNA2_DANRE Catenin alpha-2	GO:0045296;GO:0007155;GO:0015629;GO:0051015;GO:2001045;GO:0016600;GO:0071681;GO:0005915;GO:2001241;GO:0007406;GO:0016342;GO:0005198;GO:0014704;GO:0045295;GO:0017166;GO:0008013;GO:1901099;GO:0030027;GO:0042802;GO:0045880;GO:0043297;GO:2001237;GO:0043231;GO:2000146;GO:0007163;GO:0034613
616b303e21a7d79937bc2b8bcccb4b8b	35	L	-2.0019843910983637	NecdevGasmat	Negative	O70546|KDM6A_MOUSE Lysine-specific demethylase 6A	GO:0071558;GO:0071557;GO:0008168;GO:0032259;GO:0046872;GO:0010468
74c4225bf9293b32311b00764dbd0683	26	J	-2.7822224855069786	NecdevGasmat	Negative	Q5Y5T5|ZDHC8_MOUSE Probable palmitoyltransferase ZDHHC8	GO:0016409;GO:0018345;GO:0016021;GO:0019707;GO:0005783;GO:0005794;GO:0015095;GO:0005789;GO:0003723;GO:0016491;GO:0018231;GO:0006612;GO:1903830;GO:0055114
eeeef5a97116169dd1b40b065347be1e	32	K	-2.4529718036189423	NecdevGasmat	Negative	A9ULE9|DJC22_XENTR DnaJ homolog subfamily C member 22	GO:0035002;GO:0016021;GO:0051082;GO:0035159;GO:0005769;GO:0030198;GO:0005886;GO:0006897;GO:0006457
a6f46b71bf1145243326d6fa28f5333e	9	H	-2.2834550826585946	NecdevGasmat	Negative	Q6P1A2|MBOA5_HUMAN Lysophospholipid acyltransferase 5	GO:0016746;GO:0016021
a6f46b71bf1145243326d6fa28f5333e	32	K	-3.232185120390695	NecdevGasmat	Negative	Q6P1A2|MBOA5_HUMAN Lysophospholipid acyltransferase 5	GO:0016746;GO:0016021
7e765c1c3beb6702df595b75a9649fec	32	K	-2.4517744963300236	NecdevGasmat	Negative	Q80UK8|INT2_MOUSE Integrator complex subunit 2	GO:0032039;GO:0016180
3bfce6963123851f1de4b97960428254	32	K	-3.441786462096668	NecdevGasmat	Negative	Q9ES34|UBE3B_MOUSE Ubiquitin-protein ligase E3B	GO:0004842;GO:0016567;GO:0016459;GO:0016874;GO:0061650;GO:0003779;GO:0003774;GO:0005524;GO:0006511
73721d00e0321be052527c4df01dac52	32	K	-3.820162325057133	NecdevGasmat	Negative	E1BYJ2|MSH6_CHICK DNA mismatch repair protein Msh6 {ECO:0000250|UniProtKB:P54276}	GO:0030983;GO:0006298;GO:0000228;GO:0005524;GO:0008094;GO:0007131
4f447e739c43f88c454024f28a54f0ce	32	K	-3.881319409176205	NecdevGasmat	Negative	P49183|DNAS1_MOUSE Deoxyribonuclease-1	GO:0006308;GO:0004536;GO:0005634;GO:0004519;GO:0005783;GO:0003335;GO:0016021;GO:0003677;GO:0090305;GO:0001942;GO:0002088;GO:0060041;GO:0070948;GO:0002283;GO:0002673;GO:0030262;GO:0010623
1cabd2cbb74de15b483d7daf07449907	32	K	-2.4484908719790393	NecdevGasmat	Negative	Q9H9Y6|RPA2_HUMAN DNA-directed RNA polymerase I subunit RPA2	GO:0003899;GO:0006351;GO:0005634;GO:0032549;GO:0000428;GO:0003677;GO:0017126;GO:0005829;GO:0070013;GO:0007566;GO:0031593;GO:0043232;GO:0046872;GO:0016021;GO:0045815;GO:0006974
2d285036916975e9e442d51920994b5c	32	K	-2.0556419732472193	NecdevGasmat	Negative	P20595|GCYB1_RAT Guanylate cyclase soluble subunit beta-1	GO:0004383;GO:0006182;GO:0020037;GO:0000166;GO:0035556
2c04dad77dc222d02e11a574c700f8bd	35	L	-2.1181723730148456	NecdevGasmat	Negative	P19623|SPEE_HUMAN Spermidine synthase	GO:0004766;GO:0008295;GO:0005737;GO:0004014
d9bb51f6f449e6a51ef539ba5cf9e30f	32	K	-3.2967546440040234	NecdevGasmat	Negative	Q7T3C7|RT4I1_DANRE Reticulon-4-interacting protein 1 homolog, mitochondrial	GO:0005739;GO:0008270;GO:0055114;GO:0016491;GO:0016021
27b90bb14b1a9e1e2305e2ca07778b78	32	K	-2.0192686270978455	NecdevGasmat	Negative	P59240|NPHP4_MOUSE Nephrocystin-4	GO:0090090;GO:0097730;GO:0005515;GO:0005856;GO:0098772;GO:0005198;GO:0097470;GO:0097546;GO:0035869;GO:1903348;GO:0016604;GO:0005911;GO:0035845;GO:0043005;GO:0045494;GO:0030317;GO:0005829;GO:0060041;GO:0016021;GO:1904491;GO:0097711;GO:0007632;GO:0035329;GO:0098609;GO:0030036
6273245f2bfc28719ac90f700c29bafa	35	L	-5.584958794946195	NecdevGasmat	Negative	P25228|RAB3_DROME Ras-related protein Rab-3	GO:0003924;GO:0005802;GO:0016192;GO:0005525;GO:0031982;GO:0007165;GO:0016020
82764583e238ec5c1ec66e3e85e992b2	N37	E	-14.507108950851583	NecdevGasmat	Negative	Q05000|MYS_PODCA Myosin heavy chain	GO:0016459;GO:0003774;GO:0003009;GO:0051015;GO:0043292;GO:0046034;GO:0030049;GO:0005524;GO:0032982;GO:0042623;GO:0005516
88cecd0a4816910399e384442f52f53f	35	L	-2.0801399614583627	NecdevGasmat	Negative	Q7T3E5|KAT3_DANRE Kynurenine--oxoglutarate transaminase 3	GO:0036137;GO:0097052;GO:0005739;GO:0030170;GO:0016021;GO:0009058;GO:0042803;GO:0006103;GO:0047536;GO:0034275;GO:0003779
1a58b3e9683e6708ea5faac6963bca51	32	K	-3.722359226015879	NecdevGasmat	Negative	Q2M3R5|S35G1_HUMAN Solute carrier family 35 member G1	GO:0016021
18414953328569542f4d25bff88b765e	N37	E	-3.517417017187789	NecdevGasmat	Negative	O60673|REV3L_HUMAN DNA polymerase zeta catalytic subunit	GO:0016035;GO:0019985;GO:0003887;GO:0003677;GO:0000166;GO:0005634;GO:0051539;GO:0070013;GO:0008408;GO:0043232;GO:0046872;GO:0005515;GO:0006260;GO:0000724;GO:0090305
fcacb94e6f320e88e89c6ada99ba590a	N37	E	-2.646663357630089	NecdevGasmat	Negative	P11586|C1TC_HUMAN C-1-tetrahydrofolate synthase, cytoplasmic	GO:0004477;GO:0035999;GO:0004488;GO:0009086;GO:0000105;GO:0006164;GO:0055114
fcacb94e6f320e88e89c6ada99ba590a	35	L	-3.5878704905060053	NecdevGasmat	Negative	P11586|C1TC_HUMAN C-1-tetrahydrofolate synthase, cytoplasmic	GO:0004477;GO:0035999;GO:0004488;GO:0009086;GO:0000105;GO:0006164;GO:0055114
523fe8dac5e4813eff1948051008e780	N37	E	-3.1356724032128946	NecdevGasmat	Negative	Q5VW36|FOCAD_HUMAN Focadhesin	NA
3ad63c6a81b9b53522086e40dd1fb65b	N37	E	-3.2463911767579168	NecdevGasmat	Negative	O02485|YDJ1_CAEEL Uncharacterized protein ZK1073.1	GO:0032287;GO:0045576;GO:0042127
3ad63c6a81b9b53522086e40dd1fb65b	32	K	-7.692878301540887	NecdevGasmat	Negative	O02485|YDJ1_CAEEL Uncharacterized protein ZK1073.1	GO:0032287;GO:0045576;GO:0042127
026ac90485cb9eb5c6a9394e91161a16	26	J	-3.022060244987169	NecdevGasmat	Negative	Q27052|FCA1_TRYRA Flagellar calcium-binding protein	GO:0031514;GO:0005509
896fe6c60ff47cf60c04c02475cae432	32	K	-2.82646356423078	NecdevGasmat	Negative	O95260|ATE1_HUMAN Arginyl-tRNA--protein transferase 1	GO:0004057;GO:0016598;GO:0005737
896fe6c60ff47cf60c04c02475cae432	32	K	-2.3308163692205466	NecdevGasmat	Negative	O95260|ATE1_HUMAN Arginyl-tRNA--protein transferase 1	GO:0004057;GO:0016598;GO:0005737
0bd211292d8fb9d57d8346af6e3ce317	32	K	-2.7042340475773727	NecdevGasmat	Negative	P13676|ACPH_RAT Acylamino-acid-releasing enzyme	GO:0008236;GO:0006508
691273104e43837c092050fce3f35dd5	32	K	-7.648802163773726	NecdevGasmat	Negative	A9JTH1|NCLDA_DANRE Neurocalcin-delta A	GO:0005509
0145301409abb24c7ee0c78e27527ca7	N37	E	-2.5875387541173764	NecdevGasmat	Negative	Q80TR8|VPRBP_MOUSE Protein VPRBP	GO:0016567
0145301409abb24c7ee0c78e27527ca7	32	K	-2.7464761487508915	NecdevGasmat	Negative	Q80TR8|VPRBP_MOUSE Protein VPRBP	GO:0016567
b8fbf0408a678da283116781a653769f	35	L	-6.349689020723602	NecdevGasmat	Negative	A6QPN6|GILT_BOVIN Gamma-interferon-inducible lysosomal thiol reductase	GO:0047134;GO:0055114;GO:0016021
3bf52ad1ae42d928f397b743e163d40a	35	L	-5.818057453734789	NecdevGasmat	Negative	O70551|SRPK1_MOUSE SRSF protein kinase 1	GO:0004672;GO:0006468;GO:0005634;GO:0005524;GO:0005737;GO:0016021;GO:0050684;GO:0000245;GO:0035556
f645153d5746a3703d8da813df23c094	N37	E	-2.0472117172178965	NecdevGasmat	Negative	P69849|NOMO3_HUMAN Nodal modulator 3	GO:0030246;GO:0005789;GO:0005515;GO:0005783;GO:0016021;GO:0032991
71925737ee16ea137d325dba8e5a9c8c	35	L	-3.5094524843008323	NecdevGasmat	Negative	Q8R5L3|VPS39_MOUSE Vam6/Vps39-like protein	GO:0016192;GO:0006886
020aca4cf66948f5ce5958fff4c37c66	32	K	-2.2685277112285513	NecdevGasmat	Negative	P20585|MSH3_HUMAN DNA mismatch repair protein Msh3	GO:0030983;GO:0006298;GO:0032300;GO:0005524;GO:0000228;GO:0000735;GO:0043111;GO:0000406;GO:0006312;GO:0006311;GO:0000403;GO:0000400;GO:0007533;GO:0030466;GO:0016887;GO:0036297;GO:0043570
eeaf04a7dfa30a6a8114f031169b8b29	35	L	-3.1517637569176893	NecdevGasmat	Negative	O95803|NDST3_HUMAN Bifunctional heparan sulfate N-deacetylase/N-sulfotransferase 3	GO:0015016;GO:0016787
04da277c9135b365c9fc38b1ed192107	32	K	-3.314453551565922	NecdevGasmat	Negative	P21213|HUTH_RAT Histidine ammonia-lyase	GO:0004397;GO:0019557;GO:0005737;GO:0043606;GO:0097708;GO:0012505;GO:0060218;GO:0006886
eca4bed4c6c7a9d2ef024b952c563f02	32	K	-4.294003486887911	NecdevGasmat	Negative	P40692|MLH1_HUMAN DNA mismatch repair protein Mlh1	GO:0032300;GO:0030983;GO:0006298;GO:0016887;GO:0005712;GO:0005524;GO:0000713;GO:0007131;GO:0000405;GO:0003697
a2ed9ec600632bd94e718f3d4923e913	9	H	-2.3002717154122068	NecdevGasmat	Negative	Q8UWA5|CAH2_TRIHK Carbonic anhydrase 2	GO:0004089;GO:0005739;GO:0009617;GO:0008270;GO:0044419;GO:0098719;GO:0009897;GO:0031225;GO:0050801;GO:0031526;GO:0030667;GO:0070062;GO:0005793;GO:0015701;GO:0005791;GO:0016324;GO:0005802;GO:0048471;GO:0030658;GO:0070013;GO:0031226;GO:0016021
24bc601e184b95f232f210552e6965db	32	K	-49.94151275824428	NecdevGasmat	Negative	Q05000|MYS_PODCA Myosin heavy chain	GO:0016459;GO:0003774;GO:0003779;GO:0044877;GO:0032982;GO:0005524;GO:0030016
0cd491ba4001f160e7f0be1632ce57e5	32	K	-4.030138507387221	NecdevGasmat	Negative	Q92831|KAT2B_HUMAN Histone acetyltransferase KAT2B	GO:0004402;GO:0016573;GO:0005634;GO:0006355
9b3a56abe416db91a5d4ffaa5a93ffc8	32	K	-3.1540685567908726	NecdevGasmat	Negative	Q92889|XPF_HUMAN DNA repair endonuclease XPF	GO:0003697;GO:0090305;GO:0000110;GO:0004520;GO:0006281;GO:0070522;GO:0000784;GO:0001094;GO:0003684;GO:1990841;GO:0047485;GO:0016021;GO:0000712;GO:0008022;GO:1905768;GO:0042802;GO:0061819;GO:1905764;GO:1904506;GO:1904354;GO:0009650;GO:1904357;GO:0034644;GO:0010506
95d96a9161fcc8fc1a09c9fa7188187a	N37	E	-2.289363760777289	NecdevGasmat	Negative	Q7ZYA0|LMBD2_XENLA LMBR1 domain-containing protein 2	GO:0016021
254421e903889c001b7b8743f7764a69	N37	E	-2.191622561091057	NecdevGasmat	Negative	Q96JH7|VCIP1_HUMAN Deubiquitinating protein VCIP135	GO:0004843;GO:0016567;GO:0005737;GO:0006508;GO:0016021;GO:1904888;GO:0090168;GO:0016320
927447b5ec0d425cc00848c2f354e48a	32	K	-3.584494066601852	NecdevGasmat	Negative	Q91V83|TTI1_MOUSE TELO2-interacting protein 1 homolog	GO:0070209;GO:0032006;GO:0031931;GO:0031932;GO:0005737
e76732fbe7aeb70a1be04d47748777d9	N37	E	-2.0275420056548294	NecdevGasmat	Negative	A2RV61|GAPD1_XENLA GTPase-activating protein and VPS9 domain-containing protein 1	GO:0043087;GO:0007165
5e943e21069404a66e4bf4bfb172c7aa	N37	E	-2.694746140175843	NecdevGasmat	Negative	Q66GS9|CP135_HUMAN Centrosomal protein of 135 kDa	GO:0010457;GO:0008022;GO:0005814;GO:0007099;GO:0005813;GO:0000145;GO:0005829;GO:1902857;GO:0016021;GO:1904951;GO:0006887;GO:0097711;GO:0000086;GO:0010389
693c3af78b5b76f239dbf04b1e6dc200	35	L	-2.5467803737676817	NecdevGasmat	Negative	Q16959|DYI2_HELCR Dynein intermediate chain 2, ciliary	GO:0003351;GO:0005813;GO:0045503;GO:0045504;GO:0008286;GO:0003774;GO:0005576;GO:0007368;GO:0036157;GO:0007507;GO:0005874;GO:0036158;GO:0030317
07ff6b67fc1e26185297f0cb1c1d9370	32	K	-3.583076031772492	NecdevGasmat	Negative	P22607|FGFR3_HUMAN Fibroblast growth factor receptor 3	NA
f7e238d4cbd22d73cdcf13cda2246d69	35	L	-8.26274992008642	NecdevGasmat	Negative	Q02508|HGV2_HALRO Protein HGV2	GO:0006335;GO:0042393;GO:0000790;GO:0006336;GO:0005654;GO:0032991
f8fba1223da2b771c74299672d5f2d86	N37	E	-2.7349926819978703	NecdevGasmat	Negative	Q13395|TARB1_HUMAN Probable methyltransferase TARBP1	GO:0008173;GO:0001510;GO:0005634;GO:0006396;GO:0003723;GO:0016021;GO:0005328;GO:0008757;GO:0140101;GO:0006357;GO:0006836;GO:0006399;GO:0055085
f8fba1223da2b771c74299672d5f2d86	32	K	-2.076177195277342	NecdevGasmat	Negative	Q13395|TARB1_HUMAN Probable methyltransferase TARBP1	GO:0008173;GO:0001510;GO:0005634;GO:0006396;GO:0003723;GO:0016021;GO:0005328;GO:0008757;GO:0140101;GO:0006357;GO:0006836;GO:0006399;GO:0055085
71f8b4b89e157e41b20753db53e9a109	32	K	-2.3155526482190614	NecdevGasmat	Negative	Q5ZIC8|IPO13_CHICK Importin-13	GO:0008536;GO:0006886;GO:0005634
d5b59593feaa303882d95a50a1889b23	32	K	-2.297360853344046	NecdevGasmat	Negative	Q8IY37|DHX37_HUMAN Probable ATP-dependent RNA helicase DHX37	GO:0048026;GO:0004386;GO:0005730;GO:0005524;GO:0016021;GO:0003676;GO:0000462
18e976c01cc5e8d752f5c36c7ff89e61	32	K	-2.3792158581184464	NecdevGasmat	Negative	Q8TEX9|IPO4_HUMAN Importin-4	GO:0006606;GO:0008536;GO:0000790;GO:0032991;GO:0006335;GO:0006336
b3fdab73f95dab9fea6c6d06b820ab36	35	L	-2.4182012621379534	NecdevGasmat	Negative	Q5ZL05|CRCM1_CHICK Calcium release-activated calcium channel protein 1	GO:0015279;GO:0002115;GO:0044853;GO:0045762;GO:0016323;GO:0042802;GO:0051928;GO:0005829;GO:0061180;GO:0005887;GO:0070509;GO:0032991;GO:0070588;GO:0005516;GO:0007399;GO:0070886;GO:0002250;GO:0009653
25bb2a545ce07b86c621a462af320c34	32	K	-3.2152233159795656	NecdevGasmat	Negative	Q5FWT1|FA98A_RAT Protein FAM98A	NA
1a72f9ba94fd9a9c649840fe2fb13f98	35	L	-3.0620468176555375	NecdevGasmat	Negative	Q4R7Q7|RIR2_MACFA Ribonucleoside-diphosphate reductase subunit M2	GO:0009263;GO:0004748;GO:0016021;GO:0005971;GO:0046872;GO:0005634;GO:0046982;GO:0055114;GO:0006260;GO:0046062;GO:0046704;GO:0009197;GO:0046385;GO:0006221
eb555e9c5f0f50ff9ab02ee1c9e0a47f	9	H	-3.1357646540999866	NecdevGasmat	Negative	Q5ZKN3|PHTF2_CHICK Putative homeodomain transcription factor 2	GO:0003677;GO:0005783;GO:0006357;GO:0016021;GO:0046983;GO:0003700;GO:0005634
eb555e9c5f0f50ff9ab02ee1c9e0a47f	26	J	-2.4159407057252977	NecdevGasmat	Negative	Q5ZKN3|PHTF2_CHICK Putative homeodomain transcription factor 2	GO:0003677;GO:0005783;GO:0006357;GO:0016021;GO:0046983;GO:0003700;GO:0005634
9cdc56b81fc0b15d28cdf59fc62e8aa7	32	K	-4.673359098510646	NecdevGasmat	Negative	Q3UMR0|ANR27_MOUSE Ankyrin repeat domain-containing protein 27	GO:0097422;GO:1990126;GO:0000149;GO:0045022;GO:0017137;GO:0005769;GO:0005770;GO:0030133;GO:0043005;GO:0005085;GO:0048812;GO:0005096;GO:0042470;GO:0005829;GO:0035544;GO:0005764;GO:0005886;GO:0035646;GO:0030659;GO:0050775;GO:0016021;GO:0043547;GO:0015031
d0a5edb0ab6a127f8ce0a7b0b476b876	32	K	-2.1999024995673873	NecdevGasmat	Negative	Q1LYM6|KLH38_DANRE Kelch-like protein 38	NA
d0a5edb0ab6a127f8ce0a7b0b476b876	35	L	-2.0505435534590744	NecdevGasmat	Negative	Q1LYM6|KLH38_DANRE Kelch-like protein 38	NA
e177b368365e995daf27f03588f0d968	26	J	-4.353782420317367	NecdevGasmat	Negative	Q91VR2|ATPG_MOUSE ATP synthase subunit gamma, mitochondrial	GO:0045261;GO:0046933;GO:0015985;GO:0006754;GO:0005753;GO:0005515;GO:0005524;GO:0005886;GO:0016021;GO:1990542;GO:0046907;GO:0006119
a04918582917cca736b35e9f2d6c8f75	9	H	-2.9978141611875673	NecdevGasmat	Negative	Q3U487|HECD3_MOUSE E3 ubiquitin-protein ligase HECTD3	GO:0004719;GO:0008213;GO:0005737;GO:0043414
148f161d7a5742be6d9c33a9fc3ed545	35	L	-3.0257133945352117	NecdevGasmat	Negative	Q9P3U4|HEL1_SCHPO E3 ubiquitin-protein ligase dbl4 {ECO:0000250|UniProtKB:P36113, ECO:0000305}	GO:0004842;GO:0016567;GO:0046872
8b8d78fa3c1eb8a76c06445e8785065e	32	K	-2.679508439001105	NecdevGasmat	Negative	A6QLJ0|ERCC2_BOVIN TFIIH basal transcription factor complex helicase XPD subunit	GO:0006289;GO:0003678;GO:0005634;GO:0032508;GO:0005703;GO:0005705;GO:0003677;GO:0005524;GO:1902554;GO:0000428;GO:0005667;GO:0045951;GO:0070013;GO:0008353;GO:0009411;GO:0005737;GO:0006366;GO:0007348;GO:0001109;GO:0045893;GO:0001120;GO:0006979;GO:0010972;GO:0051983;GO:0007088;GO:0090305;GO:0006468;GO:0006352
90885570201f516c8aeac37fe95b327c	N37	E	-2.3033367964128737	NecdevGasmat	Negative	Q5F499|OPA1_CHICK Dynamin-like 120 kDa protein, mitochondrial	GO:0006915;GO:0003924;GO:0005739;GO:0005525;GO:0007005
21ae7b759243f2308a8f073638228fa4	35	L	-3.477713166257289	NecdevGasmat	Negative	Q24799|MYPH_ECHGR Myophilin	GO:0016021
49d41de5811ab92a9940f513cad66661	N37	E	-3.7327537538568447	NecdevGasmat	Negative	Q5E946|PARK7_BOVIN Protein deglycase DJ-1 {ECO:0000250|UniProtKB:Q99497}	GO:0036529;GO:0036524;GO:0005829;GO:0106046;GO:0005634
49d41de5811ab92a9940f513cad66661	32	K	-2.9253029367786265	NecdevGasmat	Negative	Q5E946|PARK7_BOVIN Protein deglycase DJ-1 {ECO:0000250|UniProtKB:Q99497}	GO:0036529;GO:0036524;GO:0005829;GO:0106046;GO:0005634
d2bdac1f44cd850fcd8967c0827071dc	N37	E	-2.8512126813322536	NecdevGasmat	Negative	P25206|MCM3_MOUSE DNA replication licensing factor MCM3	GO:0042555;GO:0006270;GO:0003678;GO:0005634;GO:0032508;GO:0048471;GO:0005813;GO:0003677;GO:0005524;GO:0070013;GO:0000793;GO:0005576;GO:0016021;GO:1902299;GO:0000727;GO:1902969;GO:0003682;GO:0005125;GO:0006271;GO:0060041;GO:0016319;GO:0007405;GO:0007165
d2bdac1f44cd850fcd8967c0827071dc	32	K	-4.695255078723054	NecdevGasmat	Negative	P25206|MCM3_MOUSE DNA replication licensing factor MCM3	GO:0042555;GO:0006270;GO:0003678;GO:0005634;GO:0032508;GO:0048471;GO:0005813;GO:0003677;GO:0005524;GO:0070013;GO:0000793;GO:0005576;GO:0016021;GO:1902299;GO:0000727;GO:1902969;GO:0003682;GO:0005125;GO:0006271;GO:0060041;GO:0016319;GO:0007405;GO:0007165
feeb1be9269d6b29138ebbf92f4af36a	35	L	-4.075352044586319	NecdevGasmat	Negative	Q54HW1|PSD10_DICDI 26S proteasome non-ATPase regulatory subunit 10	NA
1e448fa97ec7a23a95e39442d5262c0c	32	K	-3.1387172880042438	NecdevGasmat	Negative	Q8BG58|P4HTM_MOUSE Transmembrane prolyl 4-hydroxylase	GO:0031418;GO:0032836;GO:0016021;GO:0039021;GO:0005783;GO:0016705;GO:0005506;GO:0055114;GO:0005509;GO:0018401;GO:0051213;GO:0140096
7d9ce06014a823567c21aa729902ff77	35	L	-10.597199204772954	NecdevGasmat	Negative	P78356|PI42B_HUMAN Phosphatidylinositol 5-phosphate 4-kinase type-2 beta	GO:0016307;GO:0046854;GO:0005776;GO:0005524;GO:2000786;GO:0042802
11189923ee6e4f624238cc353391c09a	32	K	-2.506924850486356	NecdevGasmat	Negative	Q8WXW3|PIBF1_HUMAN Progesterone-induced-blocking factor 1	GO:0031393;GO:0005136;GO:0034451;GO:0042976;GO:0032815;GO:0005615;GO:0042532;GO:0032695;GO:0005623;GO:0032733;GO:0005634;GO:0042531;GO:0071539;GO:0016021;GO:0090307;GO:0007080;GO:1905515
b17951e5e0e86cf3ec9a683f73b972bd	26	J	-2.102605231259981	NecdevGasmat	Negative	Q0VCU7|SGCG_BOVIN Gamma-sarcoglycan	GO:0016012;GO:0060047;GO:0048738;GO:0042383;GO:0016021;GO:0048798;GO:0007525;GO:0007368
0c0940a8870a0680f647f57c722818d0	35	L	-2.22239308518008	NecdevGasmat	Negative	Q810K9|GXLT2_MOUSE Glucoside xylosyltransferase 2	GO:0016757;GO:0016266;GO:0016021
0c0940a8870a0680f647f57c722818d0	N37	E	-2.8788434571326644	NecdevGasmat	Negative	Q810K9|GXLT2_MOUSE Glucoside xylosyltransferase 2	GO:0016757;GO:0016266;GO:0016021
eb94aac669ee876c695beee071c3c82c	35	L	-14.89603788653368	NecdevGasmat	Negative	A0MSJ1|CRA1B_DANRE Collagen alpha-1(XXVII) chain B	GO:0004867;GO:0010951;GO:0005604;GO:0005581;GO:0019867;GO:0042302;GO:0016021;GO:0042802;GO:0005201;GO:0016539;GO:0009405
a28f3233867d72ecd6ed85fcba31ae93	32	K	-2.08880035328337	NecdevGasmat	Negative	Q5C9Z4|NOM1_HUMAN Nucleolar MIF4G domain-containing protein 1	GO:0003723;GO:0042274;GO:0005730;GO:0016021
9b33c650f6e88aaaa6d6b551844e46a2	32	K	-2.1718623061158557	NecdevGasmat	Negative	Q8CGF7|TCRG1_MOUSE Transcription elongation regulator 1	GO:0001103;GO:0000122;GO:0005654;GO:0070064;GO:0003712;GO:0042802;GO:0070063;GO:0016021;GO:0003677
befac3f44e48a5db286774845c316cac	32	K	-3.0901306273685325	NecdevGasmat	Negative	Q7SZC2|XPO2_DANRE Exportin-2	GO:0008536;GO:0006886;GO:0005634;GO:0005829;GO:0070013
693c9adef566651a3903c13dcb81eaab	35	L	-3.088635118154219	NecdevGasmat	Negative	P97858|S35B1_MOUSE Solute carrier family 35 member B1	GO:0055085;GO:0005460;GO:0016021;GO:0005459;GO:0031228;GO:0031227;GO:1901264;GO:0015931;GO:0015711;GO:0005783;GO:0008643
2a023d8cc09a051611c7f7896d420d7d	N37	E	-3.2212846461016	NecdevGasmat	Negative	Q8CDF7|EXD1_MOUSE piRNA biogenesis protein EXD1 {ECO:0000305}	GO:0008408;GO:0090305;GO:0003676
2a023d8cc09a051611c7f7896d420d7d	32	K	-3.8286919309338763	NecdevGasmat	Negative	Q8CDF7|EXD1_MOUSE piRNA biogenesis protein EXD1 {ECO:0000305}	GO:0008408;GO:0090305;GO:0003676
1bff9e0f84308c83d4dbed770d82da8a	32	K	-3.3055183205937153	NecdevGasmat	Negative	Q96NW4|ANR27_HUMAN Ankyrin repeat domain-containing protein 27	GO:0003723;GO:0046872
2b0f7468efa0ec36c9803abcd03792bd	26	J	-3.3337110286787213	NecdevGasmat	Negative	P52171|IMA1_XENLA Importin subunit alpha-1	GO:0061608;GO:0006606;GO:0042025;GO:0008139;GO:0005643;GO:0005737;GO:0005654
4f2db6a10c0e008d704d09becc474475	32	K	-14.870816578247474	NecdevGasmat	Negative	P82151|LEC6_TACTR Lectin L6	GO:0000421;GO:0032266;GO:0005765
174c0fcbd222defa841aeab00d12fe92	32	K	-4.299356533615121	NecdevGasmat	Negative	P80404|GABT_HUMAN 4-aminobutyrate aminotransferase, mitochondrial	GO:0003867;GO:0009448;GO:0005739;GO:0030170;GO:0042135;GO:0072329;GO:0009063
786b4d23e0e55c4fd99cbcf0a3c29a26	32	K	-4.881426322687828	NecdevGasmat	Negative	P0A651|Y3154_MYCBO Putative diacyglycerol O-acyltransferase Mb3154c	NA
e9e1abe53548e5339787b4093f47e732	N37	E	-2.4822309153033433	NecdevGasmat	Negative	Q9NXG0|CNTLN_HUMAN Centlein	NA
e9e1abe53548e5339787b4093f47e732	32	K	-2.545261935861371	NecdevGasmat	Negative	Q9NXG0|CNTLN_HUMAN Centlein	NA
a77db4e2226cc4973dec90a9fe1c91e0	32	K	-2.233473059428963	NecdevGasmat	Negative	O14353|BPL1_SCHPO Biotin--protein ligase	GO:0006541
e0c063b9aa716d343cd0f087c26db725	26	J	-3.4385929104706596	NecdevGasmat	Negative	P08842|STS_HUMAN Steryl-sulfatase	GO:0008484;GO:0016021;GO:0005788;GO:0046872
cb3aa7fb160cef33349e3a978463ffd0	32	K	-3.5251414919222093	NecdevGasmat	Negative	Q6NU40|CTF18_XENLA Chromosome transmission fidelity protein 18 homolog	GO:0005524;GO:0005663;GO:1900264;GO:0006260;GO:0031390;GO:0005654;GO:0005829;GO:0003689;GO:0016021;GO:0032508;GO:0017116
44835097244b6bc96f6ddb5897430171	26	J	-2.2308500506733684	NecdevGasmat	Negative	Q8IYB1|M21D2_HUMAN Protein MB21D2	NA
c00c8378271b9f057a03a53bce0bac2e	N37	E	-2.631980919740878	NecdevGasmat	Negative	B2GV17|CBPC5_RAT Cytosolic carboxypeptidase-like protein 5	GO:0004181;GO:0006508;GO:0045171;GO:0030496;GO:0035611;GO:0072686;GO:0008270;GO:0005829;GO:0051607;GO:0005634;GO:0015631;GO:0044419;GO:0035610
3bdf41f0950e0a2789047ac5e5b07213	35	L	-7.6854499846763735	NecdevGasmat	Negative	Q8WXG9|GPR98_HUMAN G-protein coupled receptor 98	GO:0005509;GO:0007154;GO:0016021
add28bcc872cb50eca795d12cb5457a6	9	H	-2.064762789609962	NecdevGasmat	Negative	Q5SF07|IF2B2_MOUSE Insulin-like growth factor 2 mRNA-binding protein 2	GO:0003729
031f6c98d67a7fb42257a973d3644ba2	26	J	-2.361987482842826	NecdevGasmat	Negative	O77457|T23O_ANOGA Tryptophan 2,3-dioxygenase {ECO:0000255|HAMAP-Rule:MF_03020}	GO:0004833;GO:0019441;GO:0005581;GO:0016021;GO:0020037;GO:0046872;GO:0042802;GO:0019825;GO:0016597;GO:0008234;GO:0051289;GO:0055114;GO:0019442;GO:0033060;GO:0006726;GO:0044550;GO:1904842;GO:0019438;GO:0018130;GO:1901362;GO:0006508
e39109ecff2c5438f35660c642eca80b	N37	E	-7.589547410292125	NecdevGasmat	Negative	Q9ER58|TICN2_MOUSE Testican-2	GO:0005509
e39109ecff2c5438f35660c642eca80b	32	K	-2.7077083733586487	NecdevGasmat	Negative	Q9ER58|TICN2_MOUSE Testican-2	GO:0005509
e39109ecff2c5438f35660c642eca80b	35	L	-3.879434131519971	NecdevGasmat	Negative	Q9ER58|TICN2_MOUSE Testican-2	GO:0005509
d895bd1d4fff278dba0ca3180e54d7e4	N37	E	-2.7673774316070667	NecdevGasmat	Negative	H2N4I1|QSOX1_PONAB Sulfhydryl oxidase 1	GO:0016971;GO:0045454;GO:0005623;GO:0005794;GO:0055114;GO:0016864;GO:0031301;GO:0005654;GO:0006457;GO:0005615;GO:0140096;GO:0098588
9cd6f05c8fd644f7eba7dfa89b779e51	N37	E	-2.9577170995763074	NecdevGasmat	Negative	Q8TEP8|CE192_HUMAN Centrosomal protein of 192 kDa	GO:0090222;GO:0000242;GO:0019902;GO:0071539;GO:0005829;GO:0051298;GO:0090307;GO:0010923;GO:0009617;GO:0044419
ae93d8ce8d3b4a88b83bb7af56967833	9	H	-2.51507714789161	NecdevGasmat	Negative	Q3SX40|PDLI7_BOVIN PDZ and LIM domain protein 7	NA
ae93d8ce8d3b4a88b83bb7af56967833	26	J	-4.643296415768494	NecdevGasmat	Negative	Q3SX40|PDLI7_BOVIN PDZ and LIM domain protein 7	NA
40d39b33ddc1c41b526807d911272402	35	L	-3.6168220663115522	NecdevGasmat	Negative	O44252|ROST_DROME Protein rolling stone	GO:0016021
b66f58997d3674df04bc4cc1df7517d8	32	K	-3.2718075805058247	NecdevGasmat	Negative	Q9UBU9|NXF1_HUMAN Nuclear RNA export factor 1	GO:0071427;GO:0042025;GO:0003723;GO:0051028;GO:0005634;GO:0005737;GO:0010467
c37b3b3c6401ecdb306954be94dbf12a	32	K	-3.375515938571864	NecdevGasmat	Negative	Q6P2P2|ANM9_HUMAN Putative protein arginine N-methyltransferase 9	GO:0016274;GO:0035246
f16e7013533f1ec2e3dcfd38ed3cd407	32	K	-2.7375465737697215	NecdevGasmat	Negative	Q149F1|RUSD2_MOUSE RNA pseudouridylate synthase domain-containing protein 2	GO:0009982;GO:0001522;GO:0003723;GO:0008270
468b5729f560bbb7636bca6db82efc24	32	K	-4.233697211683837	NecdevGasmat	Negative	Q8CG07|WRIP1_RAT ATPase WRNIP1	GO:0006260;GO:0003677;GO:0005634;GO:0005524;GO:0006282;GO:0043085;GO:0017116;GO:0032508;GO:0008047
c093a6f302f4b00003f15bb3059f3455	35	L	-4.170393927496625	NecdevGasmat	Negative	P48728|GCST_HUMAN Aminomethyltransferase, mitochondrial {ECO:0000305}	GO:0004047;GO:0006546;GO:0005739;GO:0008483;GO:0004375;GO:0016021;GO:0032259;GO:0006730;GO:0055114
a2f12d00276af9822f0211a52855fa21	32	K	-3.5543090707076272	NecdevGasmat	Negative	Q8R4Y8|RTTN_MOUSE Rotatin	NA
e67579263674d185cf42dc21a28184a7	32	K	-2.074687189287768	NecdevGasmat	Negative	O14744|ANM5_HUMAN Protein arginine N-methyltransferase 5	GO:0016274;GO:0035246;GO:0005829;GO:0005634;GO:0034709;GO:0034969;GO:0042054;GO:0005794;GO:0008327;GO:0002039;GO:0046982;GO:0043021;GO:0070013;GO:0042802;GO:0005844;GO:0031234;GO:0070888;GO:0005960;GO:1904990;GO:0003714;GO:0005777;GO:0090161;GO:0042118;GO:0060161;GO:0045745;GO:0016021;GO:0016301;GO:0048742;GO:0003682;GO:0005504;GO:0003997;GO:0005102;GO:0006353;GO:0000387;GO:0050660;GO:0016773;GO:…
0e1616a8cfc2eb91d052f01b7a8876c6	35	L	-2.0027985607206893	NecdevGasmat	Negative	P09487|PPBT_BOVIN Alkaline phosphatase, tissue-nonspecific isozyme	GO:0016791;GO:0016311;GO:0016021
80f17a095e928033aea99a94f2519de8	N37	E	-3.167760649978983	NecdevGasmat	Negative	Q6ZMI0|PPR21_HUMAN Protein phosphatase 1 regulatory subunit 21	GO:0005769
c069331162b579ca09a4447f12f791ae	9	H	-2.082227159668154	NecdevGasmat	Negative	Q8BSY0|ASPH_MOUSE Aspartyl/asparaginyl beta-hydroxylase	GO:0004597;GO:0042264;GO:0016021;GO:0055114
04f1e0a4b961ec746ecfa971fee892b8	35	L	-2.0674250298786294	NecdevGasmat	Negative	P97819|PLPL9_MOUSE 85/88 kDa calcium-independent phospholipase A2	GO:0016042;GO:0016787;GO:0034451;GO:0005615;GO:0019731;GO:0005829;GO:1905394;GO:0032049;GO:0043008;GO:0005516;GO:0019901;GO:0005739;GO:0005623;GO:0019866;GO:0016740;GO:0016021;GO:0044419;GO:2000303;GO:0070328;GO:1902884;GO:0090238;GO:0014832;GO:0090154;GO:0051967;GO:0090037;GO:1901339;GO:0090200;GO:0060135;GO:0035774;GO:0097755;GO:0045921;GO:0007613;GO:0007204;GO:0034976;GO:0034250;GO:0001934;GO:…
df81adbd382d156c16f65e6c108735f2	32	K	-2.2794859156614202	NecdevGasmat	Negative	Q9JJG9|NOA1_MOUSE Nitric oxide-associated protein 1	GO:0005525
98257f02f06b864334482903c6c7f1bf	26	J	-2.0501687150058703	NecdevGasmat	Negative	E7FDB3|NANO1_DANRE Nanos homolog 1	GO:0006417;GO:0008270;GO:0003723
b6397355474f0a2e9989f70a1ae3302e	35	L	-4.823460372843032	NecdevGasmat	Negative	Q5XGI3|FBXL5_XENTR F-box/LRR-repeat protein 5	NA
228dff72668fd185c28a20fdc3d4ff4f	32	K	-2.076364822161674	NecdevGasmat	Negative	Q6P4M5|GFOD1_XENTR Glucose-fructose oxidoreductase domain-containing protein 1	GO:0016491;GO:0055114;GO:0016021
010082492506babad335e4bf8db8b13f	N37	E	-3.2990213986787067	NecdevGasmat	Negative	Q9BXU1|STK31_HUMAN Serine/threonine-protein kinase 31	NA
010082492506babad335e4bf8db8b13f	32	K	-3.4190733065085355	NecdevGasmat	Negative	Q9BXU1|STK31_HUMAN Serine/threonine-protein kinase 31	NA
a7f195638eaeaee08c472941fcee3717	N37	E	-2.360368527975746	NecdevGasmat	Negative	Q5W4S4|FNIP1_CHICK Folliculin-interacting protein 1	GO:0002904;GO:0042030;GO:0005765;GO:2000973;GO:0051087;GO:0002327;GO:0005085;GO:0005829;GO:0033138;GO:0043154;GO:0032007;GO:0031929;GO:0016021;GO:0032008;GO:0031334;GO:0000122;GO:0009267
a7f195638eaeaee08c472941fcee3717	32	K	-2.2948288851344656	NecdevGasmat	Negative	Q5W4S4|FNIP1_CHICK Folliculin-interacting protein 1	GO:0002904;GO:0042030;GO:0005765;GO:2000973;GO:0051087;GO:0002327;GO:0005085;GO:0005829;GO:0033138;GO:0043154;GO:0032007;GO:0031929;GO:0016021;GO:0032008;GO:0031334;GO:0000122;GO:0009267
e4f667a8d257990f2c3dcbc5a198ea46	35	L	-4.079355619323776	NecdevGasmat	Negative	Q8LGG8|USPAL_ARATH Universal stress protein A-like protein	GO:0005737
368f85b588b7b9792870eb3f93c61b84	9	H	-2.147734750469475	NecdevGasmat	Negative	Q9UPI3|FLVC2_HUMAN Feline leukemia virus subgroup C receptor-related protein 2	GO:0022857;GO:0055085;GO:0016021
255266048f42c2af86c6c44e0b811c31	32	K	-2.0828946702051274	NecdevGasmat	Negative	O08658|NUP88_RAT Nuclear pore complex protein Nup88	GO:0000056;GO:0017056;GO:0000055
7a1d8270bd7fcb94a5bfc66bfb508bbe	32	K	-2.7121382512505257	NecdevGasmat	Negative	Q9USQ7|DPH6_SCHPO Diphthine--ammonia ligase	GO:0005524
4ce2aa9b1a74e6a07e89db42ceba2de3	26	J	-2.1428800777950583	NecdevGasmat	Negative	Q6NRS6|DRAM1_XENLA DNA damage-regulated autophagy modulator protein 1	NA
01ac24414a7aaec71e42830ca0384301	32	K	-2.358686272705199	NecdevGasmat	Negative	A1Z9A8|PTCD3_DROME Protein PTCD3 homolog, mitochondrial	GO:0043024;GO:0032543;GO:0005739;GO:0019843
d2b9d247e4bd4c9a083ff66ebba74633	32	K	-2.1733794466870098	NecdevGasmat	Negative	Q8K4L0|DDX54_MOUSE ATP-dependent RNA helicase DDX54	GO:0003724;GO:0005730;GO:0006396;GO:1903507;GO:0003723;GO:0030331;GO:0005794;GO:0005524;GO:0005654;GO:0016072;GO:0042254;GO:0030687;GO:0016020;GO:0003714;GO:0042802;GO:0016301;GO:1902626;GO:0030520;GO:0016310
5969a60bc4467b7925b98e8be19ac593	N37	E	-2.0789951703348506	NecdevGasmat	Negative	O43151|TET3_HUMAN Methylcytosine dioxygenase TET3	NA
e2e62166c4cdf8183adad9da34bdc47e	32	K	-2.0572933987022743	NecdevGasmat	Negative	D4A666|UBN2_RAT Ubinuclein-2	GO:0005634;GO:0006325;GO:0005923;GO:0065004;GO:0006323;GO:0070013;GO:0016021
12c52f68adc0e5e713bc93ab4545312b	35	L	-2.303060853631071	NecdevGasmat	Negative	Q969V4|TEKT1_HUMAN Tektin-1	GO:0036126;GO:0060271;GO:0015630;GO:0060294;GO:0002080;GO:0060378;GO:0030317
d1fe697ea5b726b8d26368027fe1ccef	35	L	-2.2691441321560526	NecdevGasmat	Negative	Q9DAN9|CQ105_MOUSE Uncharacterized protein C17orf105 homolog	NA
264be2cac44c1398d5b9c613e9904036	32	K	-3.1691164750492566	NecdevGasmat	Negative	Q6P886|DBR1_XENTR Lariat debranching enzyme	GO:0006397;GO:0008419;GO:0005654;GO:0000375;GO:0003723;GO:0046872;GO:0016021;GO:0090502;GO:0009793
60d9c9ea062d8c8fb8543a9c87084124	32	K	-2.0452932281987617	NecdevGasmat	Negative	Q0VA16|WDR70_XENTR WD repeat-containing protein 70	GO:0019899;GO:1903775;GO:0035861;GO:2001173;GO:0005634;GO:0016021
bba51e026cdef08751e175583609a094	32	K	-2.102418106943554	NecdevGasmat	Negative	Q9Z2N8|ACL6A_MOUSE Actin-like protein 6A	GO:0042551;GO:0016514;GO:0003682;GO:0016358;GO:0071565;GO:0003713;GO:0005200;GO:0006338;GO:0005515;GO:0035267;GO:0043967;GO:0006357;GO:0021510;GO:0006333;GO:1903508;GO:0007010
58aad33c09641648e9c1385c1c2723a3	35	L	-3.8704869593946727	NecdevGasmat	Negative	Q9H0C1|ZMY12_HUMAN Zinc finger MYND domain-containing protein 12	GO:0004930;GO:0007186;GO:0016021;GO:0005622;GO:0046872
7cf9852eab50b67ca4e9a8203e23dafb	35	L	-5.701073983068043	NecdevGasmat	Negative	A0AAR7|CCAMK_LOTJA Calcium and calcium/calmodulin-dependent serine/threonine-protein kinase	NA
87ccfc59f3007dce35d22b2ed8b12ce5	32	K	-3.5634703296912815	NecdevGasmat	Negative	Q54LN4|GGHA_DICDI Gamma-glutamyl hydrolase A	GO:0034722;GO:0006508;GO:0005615;GO:0005773;GO:0006760;GO:0000030;GO:1904724;GO:0035580;GO:0001085;GO:0001228;GO:0000977;GO:0042470;GO:0097502;GO:1903561;GO:0005634;GO:0043312;GO:0048513;GO:0005618;GO:0010043;GO:0005829;GO:0045471;GO:0016021;GO:0006357;GO:0032868;GO:0034101;GO:0072359;GO:0002520;GO:0009888;GO:0007399;GO:0045893;GO:0045892;GO:0030154;GO:0006541
ac8d6cf9b37b87f0a58a3939b42571e3	32	K	-2.720028782022873	NecdevGasmat	Negative	P28025|KI11B_XENLA Kinesin-like protein KIF11-B	GO:0003777;GO:0007018;GO:0005874;GO:0008017;GO:0090307;GO:0005524;GO:0005819;GO:0005871;GO:0005634;GO:0051726;GO:0001525;GO:0005829;GO:0016021;GO:0042623;GO:0019901;GO:0022008;GO:0005509;GO:0007100;GO:0070507;GO:0051783;GO:0051301;GO:0007154
fb58aba46c4cbbd4a61a206965786f2b	32	K	-2.9534391768991495	NecdevGasmat	Negative	Q3TUF7|YETS2_MOUSE YEATS domain-containing protein 2	GO:0005634;GO:0006355;GO:0017025;GO:0140030;GO:0042393;GO:0072686;GO:0031248;GO:0004735;GO:0043966;GO:0070013;GO:0016021;GO:1903507;GO:2000113;GO:0010629;GO:0006561;GO:0055114
6b480c5bd0f1a7865e626e64ec963cee	32	K	-3.5008683950271684	NecdevGasmat	Negative	P33610|PRI2_MOUSE DNA primase large subunit	GO:0006269;GO:0003896;GO:0005658;GO:0051539;GO:0003677;GO:0046872;GO:0005005;GO:0005262;GO:0043235;GO:0019899;GO:0043005;GO:0001745;GO:0005635;GO:0005887;GO:0000278;GO:0048013;GO:0007411;GO:0033674;GO:0070588;GO:0018108;GO:0006302
51e08aa496f10022dcd0c5f0dd8b5dfc	N37	E	-2.0313942653577337	NecdevGasmat	Negative	Q32NW2|LENG8_XENLA Leukocyte receptor cluster member 8 homolog	GO:0005634;GO:0003676
13dcce1f37f44119c730dc118063355f	N37	E	-2.0816816108769864	NecdevGasmat	Negative	Q8BLK9|KS6C1_MOUSE Ribosomal protein S6 kinase delta-1	GO:0004674;GO:0006468;GO:0015629;GO:0005829;GO:0005524;GO:0005634;GO:0035556;GO:0005840;GO:0016020;GO:0051128;GO:0000287;GO:0035091;GO:0018209;GO:0017048;GO:0009651;GO:0009409;GO:0009408;GO:0010857;GO:0006412;GO:0003779;GO:0008270;GO:0003735
13dcce1f37f44119c730dc118063355f	32	K	-2.332362810213501	NecdevGasmat	Negative	Q8BLK9|KS6C1_MOUSE Ribosomal protein S6 kinase delta-1	GO:0004674;GO:0006468;GO:0015629;GO:0005829;GO:0005524;GO:0005634;GO:0035556;GO:0005840;GO:0016020;GO:0051128;GO:0000287;GO:0035091;GO:0018209;GO:0017048;GO:0009651;GO:0009409;GO:0009408;GO:0010857;GO:0006412;GO:0003779;GO:0008270;GO:0003735
d7b7a6e6433ccc766db43b631974642a	35	L	-6.513102700426039	NecdevGasmat	Negative	Q8TB61|S35B2_HUMAN Adenosine 3'-phospho 5'-phosphosulfate transporter 1	GO:0046964;GO:0046963;GO:0005794;GO:1901679;GO:0072530;GO:0030176;GO:0098656;GO:0098588;GO:0031290;GO:0001649;GO:0042476;GO:0030166;GO:0051216;GO:0030198;GO:0006024
db2a3949461ecdc4c4765f39577376db	32	K	-2.6554459829334234	NecdevGasmat	Negative	Q9P4X3|UTP7_SCHPO Probable U3 small nucleolar RNA-associated protein 7	GO:0000462;GO:0032040;GO:0005730
9bf10b2e5d4c5544e7c7a008b5b59c05	32	K	-3.5433445682558014	NecdevGasmat	Negative	Q96NL6|SCLT1_HUMAN Sodium channel and clathrin linker 1	GO:0045162;GO:0005813;GO:0007098
bb66b1d0998af46613c42ca734c283bf	32	K	-2.0201273862076135	NecdevGasmat	Negative	Q0II91|DJC21_BOVIN DnaJ homolog subfamily C member 21	GO:0008270;GO:0003676
1a9695b186bc197aaadc28b8ba4b2d57	32	K	-2.275118850187804	NecdevGasmat	Negative	Q5BKF8|CCNL2_XENTR Cyclin-L2	GO:0016538;GO:0000079;GO:0042025;GO:0006357;GO:0006396
5fedf45dc0ae38e356fc87fe01178782	9	H	-3.7847916010111	NecdevGasmat	Negative	P36609|NCS2_CAEEL Neuronal calcium sensor 2	GO:0005246;GO:0007165;GO:0005509
aaf9c5faaf2df0f249023cf51828214a	32	K	-2.513397864090317	NecdevGasmat	Negative	B0JZ65|LRWD1_XENTR Leucine-rich repeat and WD repeat-containing protein 1	GO:0071169;GO:0031933;GO:0008327;GO:0005721;GO:0140034;GO:0005664;GO:0042393;GO:0000777;GO:0003682;GO:0006325;GO:0006260;GO:0005815;GO:0005737
72cfff646062949bcc542286d1f20518	32	K	-2.3529221920885677	NecdevGasmat	Negative	O14874|BCKD_HUMAN [3-methyl-2-oxobutanoate dehydrogenase [lipoamide]] kinase, mitochondrial	GO:0005759;GO:0004672;GO:0006468;GO:0005524;GO:1904183;GO:0045240;GO:0098798;GO:0042593;GO:0016021;GO:0009083;GO:1901524;GO:0018209;GO:0015976
fa81f02aa11d9723217eaa97c843d332	N37	E	-3.224936745236326	NecdevGasmat	Negative	Q4V8D9|LRC34_RAT Leucine-rich repeat-containing protein 34	GO:0030154;GO:0005730;GO:0005737
55cca596503fd2b04bf97ed804fc39ab	N37	E	-2.078376885968949	NecdevGasmat	Negative	Q8ND61|CC020_HUMAN Uncharacterized protein C3orf20	NA
3059a0d428b67a8004b26a8b04f67a3c	35	L	-7.680853392538902	NecdevGasmat	Negative	P12256|PAC_LYSSH Penicillin acylase	GO:0016787
cea4905117b4558cd707bd86b1f4d20d	32	K	-2.4350897280176844	NecdevGasmat	Negative	P13051|UNG_HUMAN Uracil-DNA glycosylase {ECO:0000255|HAMAP-Rule:MF_03166}	GO:0004844;GO:0006284;GO:0005737;GO:0005634;GO:0008263;GO:0070734;GO:0044030;GO:0051568;GO:0045893
9d7896e033a72bc270e1c4accd3e889e	32	K	-3.0176222405899757	NecdevGasmat	Negative	Q8R0P8|ABHD8_MOUSE Protein ABHD8 {ECO:0000305}	GO:0016787
1a2bc90c581d48f2b7aa4a3ad82f27e7	32	K	-3.015442903339353	NecdevGasmat	Negative	Q6IRI9|FMO2_RAT Dimethylaniline monooxygenase [N-oxide-forming] 2	GO:0004499;GO:0005789;GO:0055114;GO:0050661;GO:0005783;GO:0009404;GO:0006739;GO:0050660;GO:0017144;GO:0006082;GO:0055085;GO:0044248;GO:0016021;GO:0033767;GO:0022857
08ecaa6b4dac47ea1ff7e18cce2c2306	32	K	-2.800111187286617	NecdevGasmat	Negative	Q9UHW9|S12A6_HUMAN Solute carrier family 12 member 6	GO:0006884;GO:0015379;GO:0005887;GO:0005623;GO:1902476;GO:0030054;GO:0071805;GO:0045202;GO:0055064;GO:0055075;GO:0098659;GO:0007268
5c6b9727c2382153f482f66469b866a8	35	L	-2.3274486950513276	NecdevGasmat	Negative	Q8N0X2|SPG16_HUMAN Sperm-associated antigen 16 protein	GO:1990716;GO:0007288;GO:0019901;GO:0036126;GO:0005634;GO:0097231;GO:0051012;GO:0060294
4f9d9d7aa1bb247a428ef465ff2c95ee	35	L	-3.819727869619548	NecdevGasmat	Negative	A7S8T5|CCD42_NEMVE Coiled-coil domain-containing protein 42 homolog {ECO:0000305}	GO:0007286;GO:0005515
20f3251d275f93519d1a5bedb133534a	26	J	-2.2421260999038917	NecdevGasmat	Negative	Q8TH63|METE_PYRFU Methionine synthase {ECO:0000255|HAMAP-Rule:MF_00288}	GO:0042085;GO:0009086;GO:0008172;GO:0008270;GO:0032259
4466cd5b8f59c22c1b00fd5566a2d427	32	K	-3.519426926794756	NecdevGasmat	Negative	A3KP59|NO66_DANRE Bifunctional lysine-specific demethylase and histidyl-hydroxylase NO66	GO:0016706;GO:0070544;GO:0005634;GO:0032452;GO:0005506;GO:0070013;GO:0055114;GO:0043232;GO:0008168;GO:0016021;GO:0032259;GO:0015269;GO:0034720;GO:0045892;GO:0045668;GO:0071805
476326a35d41e055a2c51fe4d069c0e1	N37	E	-2.116448557938345	NecdevGasmat	Negative	P49848|TAF6_HUMAN Transcription initiation factor TFIID subunit 6	GO:0046695;GO:0006367;GO:0046982;GO:0000124;GO:0003743;GO:0005669;GO:0006357;GO:0006413;GO:0017162;GO:0016251;GO:0003677;GO:0003700;GO:0008080;GO:0033276;GO:0071339;GO:0005829;GO:0045786;GO:0070897;GO:2001244;GO:2000144;GO:0006325;GO:0008285;GO:0042795;GO:1901796;GO:0006915
476326a35d41e055a2c51fe4d069c0e1	32	K	-2.1682378050310627	NecdevGasmat	Negative	P49848|TAF6_HUMAN Transcription initiation factor TFIID subunit 6	GO:0046695;GO:0006367;GO:0046982;GO:0000124;GO:0003743;GO:0005669;GO:0006357;GO:0006413;GO:0017162;GO:0016251;GO:0003677;GO:0003700;GO:0008080;GO:0033276;GO:0071339;GO:0005829;GO:0045786;GO:0070897;GO:2001244;GO:2000144;GO:0006325;GO:0008285;GO:0042795;GO:1901796;GO:0006915
aa360cfd7b4b2f91e4e110b7c8cf5395	32	K	-2.507603595993168	NecdevGasmat	Negative	Q9NRG9|AAAS_HUMAN Aladin	NA
bed756f528d4e3a218106e0709ecd8e9	N37	E	-2.021491836180199	NecdevGasmat	Negative	Q6ZQ12|NINL_MOUSE Ninein-like protein	NA
3f5c3c4f7f19e257b69593108999dcd8	32	K	-3.019223370592911	NecdevGasmat	Negative	Q5XGG5|CCNF_XENTR Cyclin-F	GO:0042025;GO:0051726;GO:0016538;GO:0019901;GO:0044772;GO:0000307;GO:0071900;GO:0004672;GO:0005634;GO:0016758;GO:0005737;GO:0016021;GO:0006468;GO:0051301;GO:0009793;GO:0009832;GO:0030244;GO:0006506
8d6025ba0c86858e2b705020eb73cb61	35	L	-2.129233199699795	NecdevGasmat	Negative	Q6AYP6|SAXO1_RAT Stabilizer of axonemal microtubules 1	GO:0008017
3b6374f09ef673f1748296e78b8201a8	26	J	-2.9690524014865334	NecdevGasmat	Negative	P14057|NFIL_PIG Nuclear factor 1	GO:0003700;GO:0005634;GO:0006355;GO:0003677;GO:0006260;GO:1903508;GO:1903507;GO:0010628;GO:2000113;GO:0010629;GO:0007179
c2d9d5e661c4062438efcc7a5e8fc169	26	J	-5.105543103571764	NecdevGasmat	Negative	Q5R796|FBX36_PONAB F-box only protein 36	GO:0031146
38fe2a714b3fd95ff7bf7e1466f46237	32	K	-2.9113399205398767	NecdevGasmat	Negative	Q5T890|ER6L2_HUMAN DNA excision repair protein ERCC-6-like 2	NA
869794c735b75567b2f161023db50815	26	J	-3.605168699710988	NecdevGasmat	Negative	Q29RI9|MAT2B_BOVIN Methionine adenosyltransferase 2 subunit beta	GO:0006556;GO:0016740;GO:0005783;GO:0006730;GO:0006458
869794c735b75567b2f161023db50815	35	L	-4.017957670652345	NecdevGasmat	Negative	Q29RI9|MAT2B_BOVIN Methionine adenosyltransferase 2 subunit beta	GO:0006556;GO:0016740;GO:0005783;GO:0006730;GO:0006458
90b718c30f07fbcca21668fb5461fb36	32	K	-2.2960387228321886	NecdevGasmat	Negative	Q6TCH7|PAQR3_HUMAN Progestin and adipoQ receptor family member 3	GO:0033137;GO:0005794;GO:0038023;GO:0034067;GO:0010977;GO:0005515;GO:0043407;GO:0016021;GO:0098588;GO:0000165
c6248ad58b87f91dd6f62415bd8c393d	35	L	-2.1450282049473177	NecdevGasmat	Negative	A8TX70|CO6A5_HUMAN Collagen alpha-5(VI) chain	NA
05ba56b66b2d8380cd37fecd2582b5be	32	K	-2.9434504756920816	NecdevGasmat	Negative	Q99J62|RFC4_MOUSE Replication factor C subunit 4	GO:0006260;GO:0003677;GO:0005663;GO:0005524;GO:0031391;GO:0031390;GO:0005634;GO:0060041;GO:0070013;GO:1900264;GO:0033170;GO:0017116;GO:0031389;GO:0005829;GO:0016021;GO:0019899;GO:0003887;GO:0006281;GO:0032508;GO:0022616;GO:0034644;GO:0071897
3d14e0eab1a0bb4939f15ff2942b5142	N37	E	-2.1319176443502528	NecdevGasmat	Negative	Q8VEG6|CNO6L_MOUSE CCR4-NOT transcription complex subunit 6-like	GO:0000289;GO:0004535;GO:0030014;GO:0005634;GO:0090503;GO:0005737;GO:0016021
3d14e0eab1a0bb4939f15ff2942b5142	32	K	-2.1727445118063056	NecdevGasmat	Negative	Q8VEG6|CNO6L_MOUSE CCR4-NOT transcription complex subunit 6-like	GO:0000289;GO:0004535;GO:0030014;GO:0005634;GO:0090503;GO:0005737;GO:0016021
d9c6f2fff3e482681187918e7c4fb761	32	K	-2.7092829548699653	NecdevGasmat	Negative	Q5M939|HAT1_RAT Histone acetyltransferase type B catalytic subunit	GO:0006348;GO:0004402;GO:0000781;GO:0042393;GO:0005634;GO:0016573;GO:0000785;GO:0005525;GO:0070013;GO:0032991;GO:0005737;GO:0016021;GO:0003682;GO:0016491;GO:0006336;GO:0006335;GO:0061641;GO:0031055;GO:0043486;GO:0034508;GO:0050829;GO:0045089;GO:0044419;GO:0055114
1a7e2a5ee54433ae5ac06725f2925c75	N37	E	-2.1488145053416887	NecdevGasmat	Negative	Q5ZJV4|MCMBP_CHICK Mini-chromosome maintenance complex-binding protein	GO:0016021
1a7e2a5ee54433ae5ac06725f2925c75	32	K	-2.9995998030061024	NecdevGasmat	Negative	Q5ZJV4|MCMBP_CHICK Mini-chromosome maintenance complex-binding protein	GO:0016021
440e1a31668a326024d7b6f5e09cf7e3	32	K	-2.707041519284503	NecdevGasmat	Negative	Q9Y6N5|SQRD_HUMAN Sulfide:quinone oxidoreductase, mitochondrial	GO:0016491;GO:0055114
8d97f46d596b2fd2d0b72eaad1afadce	32	K	-2.257212896062201	NecdevGasmat	Negative	A7SKJ3|DPH2_NEMVE Diphthamide biosynthesis protein 2	GO:0017182;GO:0016740;GO:0005737;GO:1900247;GO:0016021;GO:0031227;GO:0044249;GO:0097502
2586a9dd98df77a13001290af0189ca2	32	K	-2.480271766087899	NecdevGasmat	Negative	Q9UJX3|APC7_HUMAN Anaphase-promoting complex subunit 7	NA
85288537ca3527cd49b31b1f3d494cfa	32	K	-2.4423937768318167	NecdevGasmat	Negative	Q09299|YQOA_CAEEL Putative RNA-binding protein EEED8.10	NA
012f2634b8de08df7ceba1c99d34cc8c	N37	E	-2.2716975467358775	NecdevGasmat	Negative	Q9QZ67|PPM1D_MOUSE Protein phosphatase 1D	GO:0004722;GO:0006470;GO:0005829;GO:0005634;GO:0043169;GO:0051019;GO:0030330;GO:0000086;GO:0006342;GO:0009617;GO:0006306;GO:0044419
5e2534f9b1f532b3602642f975dd3054	32	K	-2.9169409306049636	NecdevGasmat	Negative	Q944S1|RH22_ARATH DEAD-box ATP-dependent RNA helicase 22	NA
bb4d92624e2e0aecbf2de6a49783ec0a	32	K	-3.6322299710186225	NecdevGasmat	Negative	F1RAX8|COQ6_DANRE Ubiquinone biosynthesis monooxygenase COQ6, mitochondrial {ECO:0000255|HAMAP-Rule:MF_03193}	GO:0016709;GO:0006744;GO:0005739;GO:0071949;GO:0055114
b5dc4896b07489f44d13673289d9acd4	N37	E	-2.6680791816003966	NecdevGasmat	Negative	Q8R368|DYXC1_MOUSE Dyslexia susceptibility 1 candidate gene 1 protein homolog	GO:0003341;GO:0005576;GO:0070986;GO:0006858;GO:0007368;GO:0099111;GO:0060271
955397b6a22bd5895bd18a1f1fbe6c06	35	L	-2.0328594455588016	NecdevGasmat	Negative	Q9Y272|RASD1_HUMAN Dexamethasone-induced Ras-related protein 1	NA
c35cc1bdf4136b904a96640c301f9e7e	32	K	-3.3383186037956145	NecdevGasmat	Negative	Q5W8I8|VGL2A_DANRE Vesicular glutamate transporter 2.1	GO:0015136;GO:0015739;GO:0005764;GO:0031410;GO:0098805;GO:0055085;GO:0098700;GO:0098588;GO:0009617;GO:0005313;GO:0035249;GO:0098793;GO:0015143;GO:0005829;GO:0005436;GO:0030054;GO:0019534;GO:0008308;GO:0016057;GO:0012505;GO:0042910;GO:0015800;GO:0060076;GO:0015562;GO:0012506;GO:0015807;GO:0031301;GO:0044419;GO:0006835;GO:0005886;GO:1900075;GO:0015893;GO:0050803;GO:0045177;GO:0048471;GO:0015747;GO:…
95a9ae9bd4e4023cff622e9a105a6e95	32	K	-2.6483956978551904	NecdevGasmat	Negative	Q5THJ4|VP13D_HUMAN Vacuolar protein sorting-associated protein 13D	NA
df887dcbd664ef8896d81f87f0fc662e	32	K	-2.0986745851571706	NecdevGasmat	Negative	O60678|ANM3_HUMAN Protein arginine N-methyltransferase 3	GO:0016274;GO:0035246;GO:0005829;GO:0005634;GO:0043022;GO:0016021;GO:0031397;GO:0003676;GO:0016620;GO:0051287;GO:0072341;GO:0005515;GO:0046872;GO:0060997;GO:0034330;GO:0055114
e5367757c9f91f94f8a51128b378eee4	32	K	-3.6331600343160924	NecdevGasmat	Negative	Q9NR82|KCNQ5_HUMAN Potassium voltage-gated channel subfamily KQT member 5	GO:0008076;GO:0005249;GO:0071805;GO:0042472;GO:0007605;GO:0033268;GO:0043194;GO:0009925;GO:0005516;GO:0030506;GO:0047485;GO:0009986;GO:0034765;GO:0019226;GO:0097205;GO:0086001;GO:0001822
8ed09561c847445624bda78a1d40f248	32	K	-2.433838323584146	NecdevGasmat	Negative	O43818|U3IP2_HUMAN U3 small nucleolar RNA-interacting protein 2	GO:0034511;GO:0006364;GO:0031428;GO:0005515;GO:0032040;GO:0005654;GO:0016021
0c9578d492a95bfc42f0cc831f670c70	32	K	-2.0349836708734954	NecdevGasmat	Negative	Q9SB50|AP4M_ARATH AP-4 complex subunit mu	GO:0030131;GO:0016192;GO:0006886;GO:0016021
105563ca6439a7c26675766490de8823	32	K	-2.0699436530855437	NecdevGasmat	Negative	Q8BG71|TYW2_MOUSE tRNA wybutosine-synthesizing protein 2 homolog	GO:0008033;GO:0016740;GO:0005737;GO:0016021;GO:0140101;GO:0031590;GO:0032259;GO:1901659;GO:0009451;GO:1901566;GO:0044260
a74879d6f09c4336a3a37559e1999fe6	32	K	-2.950114280486125	NecdevGasmat	Negative	O15541|R113A_HUMAN RING finger protein 113A	GO:0046872;GO:0005684;GO:0018276;GO:0034247;GO:0070100;GO:0071011;GO:0061630;GO:0005654;GO:0008061;GO:0005576;GO:0000398
69ee14d4f13fe2b7dfaaa598f949c235	32	K	-2.329929452992964	NecdevGasmat	Negative	Q03426|KIME_HUMAN Mevalonate kinase	GO:0004496;GO:0019287;GO:0005737;GO:0016126;GO:0005524;GO:0005840;GO:0016021;GO:0005534;GO:0004335;GO:0000287;GO:0016310;GO:1902653;GO:0008203;GO:0010142;GO:0006012;GO:0008204;GO:0044108;GO:0016129;GO:0097384;GO:0044262
85a1176401d285b25904cb3fa0c216f4	35	L	-2.131824636636453	NecdevGasmat	Negative	O18870|SMN_BOVIN Survival motor neuron protein	NA
a464225c8d418f701010a7e73ae15d7a	9	H	-3.978662649184705	NecdevGasmat	Negative	O95980|RECK_HUMAN Reversion-inducing cysteine-rich protein with Kazal motifs	GO:1904684;GO:0008191;GO:0016021
4c831fed3b4ac4a0d79f623a7d5ba168	32	K	-2.838599420772763	NecdevGasmat	Negative	Q3TV65|MPND_MOUSE MPN domain-containing protein	GO:0008180;GO:0004222;GO:0006508;GO:0016514;GO:0019783;GO:0070647;GO:0016570;GO:0101005;GO:0003723;GO:0005737
6b1356af3a387b8a4c92cf54b0318f17	32	K	-2.528800066259524	NecdevGasmat	Negative	Q8AVP1|RPF1_XENLA Ribosome production factor 1	GO:0005730;GO:0000460;GO:0003723;GO:0000470;GO:0030687;GO:0005515;GO:0016021
99deba36d26f36d3f8a4e9e7a5a0769e	32	K	-2.668202297785789	NecdevGasmat	Negative	Q13356|PPIL2_HUMAN Peptidyl-prolyl cis-trans isomerase-like 2 {ECO:0000305}	GO:0003755;GO:0000413;GO:0005634;GO:0004842;GO:0016567;GO:0070013;GO:0006457;GO:0061659;GO:0005886;GO:0003924;GO:0005525;GO:0005737;GO:0016021;GO:0040022;GO:0072659
5f2f15df9471bd52072bf6f4f906d10d	32	K	-2.3799439039109016	NecdevGasmat	Negative	O09174|AMACR_MOUSE Alpha-methylacyl-CoA racemase	GO:0008410;GO:0008206;GO:0042579;GO:0005739;GO:0008111;GO:0005732;GO:0005681;GO:0000387;GO:0005886;GO:0016021
012d95ef726c380721261dbaf7d9c033	32	K	-2.421827767652686	NecdevGasmat	Negative	Q96RS6|NUDC1_HUMAN NudC domain-containing protein 1	GO:0005634;GO:0005737
fa5317a04e9213d4b4f0bd7ffe811f03	32	K	-2.000276784251592	NecdevGasmat	Negative	Q6Q4H1|JMJD6_HYDVU Bifunctional arginine demethylase and lysyl-hydroxylase PSR	GO:0006909;GO:0008168;GO:0005730;GO:0018395;GO:0005654;GO:0032259;GO:0033746;GO:0033749;GO:0070078;GO:0070815;GO:0070079;GO:0106140;GO:0035515;GO:0005829;GO:1990904;GO:0035513;GO:0003727;GO:0003713;GO:0042116;GO:0005886;GO:0002040;GO:0042802;GO:0048024;GO:0048821;GO:0038023;GO:0005506;GO:0030324;GO:0060041;GO:0051260;GO:0001822;GO:0008037;GO:0033077;GO:0007507;GO:0045944;GO:0006897;GO:0007166;GO:…
77151c35e984a9a0e7d5f5e1a5424eb3	32	K	-2.31168517879434	NecdevGasmat	Negative	B4JDU5|KRR1_DROGR KRR1 small subunit processome component homolog {ECO:0000250|UniProtKB:Q9VPU8}	GO:0005730;GO:0006364;GO:0003723;GO:0016787;GO:0032040;GO:0030688;GO:0005654;GO:0016021;GO:0042274;GO:0090502;GO:0007275
ec7c3385775a6c279695a93fc348e9cd	35	L	-2.3194236305310145	NecdevGasmat	Negative	O77792|UCP3_BOVIN Mitochondrial uncoupling protein 3	GO:0006839;GO:0017077;GO:0031966;GO:0000303;GO:0015075;GO:0005515;GO:0015318;GO:0006631;GO:1902600;GO:0005346;GO:0016021;GO:0000295;GO:0019866;GO:1990845;GO:0009409;GO:0033993;GO:0071310;GO:0071229;GO:0014823;GO:0007584;GO:0032868;GO:0001666;GO:0007568;GO:1901701;GO:0014070;GO:0071495;GO:0007585;GO:0015867
e1d9aec6f3b1b14b1b6895742fcdf8e8	32	K	-2.262430825540771	NecdevGasmat	Negative	Q8VCD5|MED17_MOUSE Mediator of RNA polymerase II transcription subunit 17	GO:0016592;GO:0003712;GO:0006357;GO:0070847
7464d377b0223fc6a6f5d3d89107983f	N37	E	-2.613174192008221	NecdevGasmat	Negative	Q68FF0|K1841_MOUSE Uncharacterized protein KIAA1841	GO:0016021
5a2850fd6a76f4b4dd0c741e10254858	32	K	-2.77510806409739	NecdevGasmat	Negative	Q6P0U0|NAGA_DANRE N-acetylglucosamine-6-phosphate deacetylase {ECO:0000250|UniProtKB:Q9Y303}	GO:0008448;GO:0006044;GO:0000932;GO:0005634;GO:1901072;GO:0050072;GO:0000340;GO:0000290;GO:0046872
ce859abdd8e63b1376f03b9625713448	35	L	-2.4089852995144008	NecdevGasmat	Negative	Q6NZK8|PTPC1_MOUSE Protein tyrosine phosphatase domain-containing protein 1	GO:0008138;GO:0035335;GO:0005654;GO:0004725;GO:0005737;GO:0007224;GO:0060271
4698d8748ca56797aa88545c23b71a6e	32	K	-2.2693816508178504	NecdevGasmat	Negative	Q9NW38|FANCL_HUMAN E3 ubiquitin-protein ligase FANCL	GO:0043240;GO:0036297;GO:0004842;GO:0016567;GO:0048599;GO:0061659;GO:0031625;GO:0016604;GO:0005635;GO:0042127
80346e1e2fb85ba715b33b625e466549	35	L	-2.2239439911712986	NecdevGasmat	Negative	P24898|JUNB_RAT Transcription factor jun-B	GO:0003700;GO:0006355;GO:0005634;GO:0003677;GO:0003713;GO:0005667;GO:0000785;GO:0070013;GO:0001945;GO:0001067;GO:0008134;GO:0051726;GO:0031101;GO:0060047;GO:0051591;GO:0009612;GO:0032496;GO:0045597;GO:0034097;GO:0042127;GO:0032870;GO:0009314;GO:0042493;GO:1903508;GO:1903507;GO:0010628;GO:2000113;GO:0010629;GO:0044419
2c839bf3e17e3171f87fcd3bfe0dbbf2	32	K	-2.07242440695258	NecdevGasmat	Negative	Q6AXN4|NDC1_RAT Nucleoporin NDC1	GO:0016021
aa62032f041d752a0e5bd25d4d2d7c96	9	H	-2.534702041431286	NecdevGasmat	Negative	Q28CZ7|ISPD_XENTR Isoprenoid synthase domain-containing protein	GO:0003676
8f4185ad27c681c0c614f586e8079c96	32	K	-2.0572588001015744	NecdevGasmat	Negative	P27808|MGAT1_MOUSE Alpha-1,3-mannosyl-glycoprotein 2-beta-N-acetylglucosaminyltransferase	GO:0008375;GO:0006486;GO:0000139;GO:0140103;GO:0030145;GO:0016021;GO:0018196;GO:0006049;GO:0001701
dc2654e30f4cbb69cfba476b13a4c17a	26	J	-3.138887507729866	NecdevGasmat	Negative	Q99K82|SMOX_MOUSE Spermine oxidase	NA
21c882216b3b225e6c4431cf25f58171	32	K	-2.1348063384504266	NecdevGasmat	Negative	Q6ZQL4|WDR43_MOUSE WD repeat-containing protein 43	GO:0003711;GO:2000234;GO:0001650;GO:0000993;GO:0000785;GO:2000036;GO:0005654;GO:0045943;GO:0060218;GO:0048703;GO:0001570;GO:0034243;GO:0016020;GO:0001525;GO:0042254
a776d64829e14d09d3c713b988e4824e	35	L	-2.1980077791701973	NecdevGasmat	Negative	Q8T773|MDH1B_BRAFL Putative malate dehydrogenase 1B	GO:0006108;GO:0016615;GO:0005623;GO:0005829;GO:0016616;GO:0006099;GO:0016021;GO:0005975;GO:0015035;GO:0009055;GO:0016746;GO:0046872;GO:0006734;GO:0006107;GO:0045454;GO:0022900;GO:0035556
8869fc3973726601da23e63c41a1a312	32	K	-2.9241424703801178	NecdevGasmat	Negative	Q9UBR1|BUP1_HUMAN Beta-ureidopropionase	GO:0033396;GO:0003837;GO:0042803;GO:0051289;GO:0046135
45e3248515e5104ebc90d562f50ea79f	N37	E	-2.1841505925086215	NecdevGasmat	Negative	Q6DCF6|EFCB7_XENLA EF-hand calcium-binding domain-containing protein 7	GO:0005509
45e3248515e5104ebc90d562f50ea79f	32	K	-2.3562066851017285	NecdevGasmat	Negative	Q6DCF6|EFCB7_XENLA EF-hand calcium-binding domain-containing protein 7	GO:0005509
cdfae0e0606d9c13477b4ca1e9347b74	32	K	-2.099284909746407	NecdevGasmat	Negative	Q91W96|APC4_MOUSE Anaphase-promoting complex subunit 4	GO:0031145;GO:0005680;GO:0030071
ca8be4462430ef537a98ebcd23237ccf	32	K	-2.665099289005612	NecdevGasmat	Negative	O60260|PRKN2_HUMAN E3 ubiquitin-protein ligase parkin	GO:0004842;GO:0016567;GO:0000151;GO:0005829;GO:0005739;GO:0031624;GO:0005634;GO:0046872;GO:1900407;GO:0061726;GO:0061659;GO:1990444;GO:0043274;GO:0010821;GO:0099073;GO:1990381;GO:0097602;GO:0016235;GO:0030544;GO:0030165;GO:0005783;GO:0008344;GO:0042826;GO:0005794;GO:0042981;GO:0008013;GO:0048471;GO:0001227;GO:0098793;GO:1905365;GO:0043130;GO:0043005;GO:0006914;GO:0005623;GO:0001664;GO:1904979;GO:…
41d6aca0109806f61d62e29ce74cfcf9	32	K	-2.4726831538171212	NecdevGasmat	Negative	Q8IY50|S35F3_HUMAN Putative thiamine transporter SLC35F3 {ECO:0000305}	GO:0016021
c93ff822d07c46fddd93e134045e8697	9	H	-2.672885708012942	NecdevGasmat	Negative	Q4UMH6|Y381_RICFE Putative ankyrin repeat protein RF_0381	NA
c93ff822d07c46fddd93e134045e8697	35	L	-2.127573518689249	NecdevGasmat	Negative	Q4UMH6|Y381_RICFE Putative ankyrin repeat protein RF_0381	NA
c7e0ab91f98364aa51290a3c421aa984	26	J	-2.0344886512821643	NecdevGasmat	Negative	Q4UMH6|Y381_RICFE Putative ankyrin repeat protein RF_0381	NA
c7e0ab91f98364aa51290a3c421aa984	9	H	-2.1609127706015183	NecdevGasmat	Negative	Q4UMH6|Y381_RICFE Putative ankyrin repeat protein RF_0381	NA
cfe2e791947fbe80d8cedf1dfecc211a	35	L	-5.67135521537554	NecdevGasmat	Negative	Q922Q5|S35B3_MOUSE Adenosine 3'-phospho 5'-phosphosulfate transporter 2	GO:0055085;GO:0046964;GO:0030173;GO:0030176;GO:0046963
da27f40cf8c58c8de02c6473456ec58b	32	K	-2.425378754097331	NecdevGasmat	Negative	Q9Y3B2|EXOS1_HUMAN Exosome complex component CSL4	GO:0000178;GO:0006396;GO:0003723;GO:0005730;GO:0004532;GO:0008270;GO:0090503;GO:0005737;GO:0006401
a3e7c580058ed810312ffe1e24da26a8	N37	E	-2.063344885965995	NecdevGasmat	Negative	Q4R6Y6|SNPC3_MACFA snRNA-activating protein complex subunit 3	GO:0019185;GO:0001006;GO:0042796;GO:0042795;GO:0003681;GO:0001047;GO:0065004;GO:0000978
a3e7c580058ed810312ffe1e24da26a8	32	K	-2.2239428472685807	NecdevGasmat	Negative	Q4R6Y6|SNPC3_MACFA snRNA-activating protein complex subunit 3	GO:0019185;GO:0001006;GO:0042796;GO:0042795;GO:0003681;GO:0001047;GO:0065004;GO:0000978
c57c3cb822ec968275ed13eae6607080	N37	E	-2.298951602984115	NecdevGasmat	Negative	Q2T9T9|FBXW9_BOVIN F-box/WD repeat-containing protein 9	NA
8328bc697cbf1c9922ab892f7ae3fca1	N37	E	-3.3962637225813124	NecdevGasmat	Negative	Q5ZJA3|CDR2_CHICK Cerebellar degeneration-related protein 2	GO:0004672;GO:0006468
8328bc697cbf1c9922ab892f7ae3fca1	35	L	-2.5827922436749406	NecdevGasmat	Negative	Q5ZJA3|CDR2_CHICK Cerebellar degeneration-related protein 2	GO:0004672;GO:0006468
a05f28ed7ccebbc7eace7c0551856cc7	32	K	-3.1167773626494966	NecdevGasmat	Negative	Q08BY0|NDUF7_DANRE Protein arginine methyltransferase NDUFAF7, mitochondrial {ECO:0000250|UniProtKB:Q7L592}	GO:0035243;GO:0019918;GO:0005739;GO:0005615;GO:0019899;GO:0070013;GO:0032981;GO:0008270;GO:0016021;GO:0043009
2dee75313b88f00c050e9b179fe5e642	26	J	-2.301364112799044	NecdevGasmat	Negative	O05218|YWRD_BACSU Putative gamma-glutamyltransferase YwrD	GO:0016740
2747ff134d35211fe9b3de088e14955b	35	L	-2.9458509955410057	NecdevGasmat	Negative	P49337|WNT4_CHICK Protein Wnt-4	NA
34afbd22443a8cde3f292fee589a0c66	32	K	-2.0721572041995615	NecdevGasmat	Negative	Q7SXM7|PRP31_DANRE U4/U6 small nuclear ribonucleoprotein Prp31	GO:0000244;GO:0046540;GO:0070990;GO:0030622;GO:0030621;GO:0005690;GO:0071011;GO:0005687;GO:0015030;GO:0071339;GO:0005684;GO:0016607;GO:0060041;GO:0071166;GO:0005747;GO:0048254;GO:0016021
80593ade4da071d987bfe594e9b1cba6	26	J	-2.0413674193325697	NecdevGasmat	Negative	Q6PBU5|GRT1A_DANRE Growth hormone-regulated TBC protein 1-A	GO:0090630;GO:0017137;GO:0016021;GO:0005096;GO:0006886
80593ade4da071d987bfe594e9b1cba6	9	H	-2.013017398417485	NecdevGasmat	Negative	Q6PBU5|GRT1A_DANRE Growth hormone-regulated TBC protein 1-A	GO:0090630;GO:0017137;GO:0016021;GO:0005096;GO:0006886
edbd433562012ded83a587f408db25e1	35	L	-2.595842763150566	NecdevGasmat	Negative	Q497Q6|F228B_MOUSE Protein FAM228B	NA
ecf75fa0107fb5336e1eb896b52e397c	32	K	-7.723750450767737	NecdevGasmat	Negative	Q66IF1|REEP6_DANRE Receptor expression-enhancing protein 6	NA
56f31317e1499ff13027562aff69d108	N37	E	-2.2671797248809717	NecdevGasmat	Negative	Q66IH2|TBRG1_XENTR Transforming growth factor beta regulator 1	GO:0006351;GO:0005634;GO:0006355;GO:0070013;GO:0016021;GO:1990173;GO:0007050;GO:0050821;GO:0008285;GO:0006260
a7a417592fcfa91996ba298ca2a8d6b2	35	L	-2.4267769028446624	NecdevGasmat	Negative	Q8WY54|PPM1E_HUMAN Protein phosphatase 1E	GO:0004724;GO:0006469;GO:0005829;GO:0005634;GO:0016301;GO:0006470;GO:0016310
e88b98efa3b7d9a936043c291ac5bf89	N37	E	-2.299516887300684	NecdevGasmat	Negative	Q8BTK5|SMYD4_MOUSE SET and MYND domain-containing protein 4	GO:0060538;GO:0046872;GO:0016021;GO:0003007
e88b98efa3b7d9a936043c291ac5bf89	32	K	-2.2142829341605186	NecdevGasmat	Negative	Q8BTK5|SMYD4_MOUSE SET and MYND domain-containing protein 4	GO:0060538;GO:0046872;GO:0016021;GO:0003007
36aa4243bf64889f252e6b8526e692a7	32	K	-3.591427190282848	NecdevGasmat	Negative	Q499N3|WDR18_RAT WD repeat-containing protein 18	GO:0070121;GO:0097344;GO:0007368;GO:0005656;GO:0030174;GO:0006364;GO:0005730;GO:0016021
89a6aa01957e1559cf2102600e666fd5	26	J	-2.210421302347731	NecdevGasmat	Negative	G3V9D0|PGLT1_RAT Protein O-glucosyltransferase 1	GO:0035252;GO:0045747;GO:0005788;GO:0048318;GO:0018242;GO:0035251;GO:0048339;GO:0005829;GO:0010470;GO:0001756;GO:0060537;GO:0016021;GO:0072358;GO:0007369
a816bea820f5a7b531ad50c69fbbd2c1	35	L	-3.4204267112599305	NecdevGasmat	Negative	Q5G872|SCUB2_DANRE Signal peptide, CUB and EGF-like domain-containing protein 2	NA
57de829011ff0a04c3da953cdca11aa2	32	K	-2.291636031813702	NecdevGasmat	Negative	Q9CRA8|EXOS5_MOUSE Exosome complex component RRP46	GO:0000178;GO:0000175;GO:0090503;GO:0006401;GO:0005737
4a97eb4f94d5f9f97387dcfc6d40ed49	N37	E	-2.2854935626932296	NecdevGasmat	Negative	Q9BZ76|CNTP3_HUMAN Contactin-associated protein-like 3	NA
4a97eb4f94d5f9f97387dcfc6d40ed49	32	K	-2.5309256286891553	NecdevGasmat	Negative	Q9BZ76|CNTP3_HUMAN Contactin-associated protein-like 3	NA
ad93aed6824ceb7f0b5a7844da03fd2b	32	K	-3.768997315194723	NecdevGasmat	Negative	Q6DFB7|POC5_XENLA Centrosomal protein POC5	GO:0032391;GO:0007632;GO:0042462;GO:0005815;GO:0005654;GO:0005829;GO:0007049
79e563f2ae5b2d3961f5c88d91f434c5	32	K	-2.1662500906968414	NecdevGasmat	Negative	Q7TPD6|RAVR2_MOUSE Ribonucleoprotein PTB-binding 2	NA
7bde5d8164dcab84a7729e88db96a950	N37	E	-2.0514988900667985	NecdevGasmat	Negative	B5XF11|KDM8_SALSA Lysine-specific demethylase 8	GO:0008168;GO:0032259;GO:0005654;GO:0070544;GO:0005829;GO:0051864;GO:0000086;GO:0140034;GO:0031648;GO:0003682;GO:0042393;GO:0007623;GO:0004177;GO:0004175;GO:0045893;GO:0003700;GO:0046872;GO:0045892;GO:0032501;GO:0006508;GO:0042752;GO:0018205;GO:0008213;GO:0055114
7bde5d8164dcab84a7729e88db96a950	32	K	-2.8887734818506674	NecdevGasmat	Negative	B5XF11|KDM8_SALSA Lysine-specific demethylase 8	GO:0008168;GO:0032259;GO:0005654;GO:0070544;GO:0005829;GO:0051864;GO:0000086;GO:0140034;GO:0031648;GO:0003682;GO:0042393;GO:0007623;GO:0004177;GO:0004175;GO:0045893;GO:0003700;GO:0046872;GO:0045892;GO:0032501;GO:0006508;GO:0042752;GO:0018205;GO:0008213;GO:0055114
040573b533431c29cfab738ca5d918c6	32	K	-2.4108159454126947	NecdevGasmat	Negative	A7MAZ4|TAF8_BOVIN Transcription initiation factor TFIID subunit 8	GO:0005669;GO:0046982;GO:0006413;GO:0003743
1d9f311291c18f8bf60267e0bb61bef9	35	L	-3.3410154267612366	NecdevGasmat	Negative	B1ATG9|TIKI2_MOUSE Metalloprotease TIKI2	NA
bbee56da904f296b51d0d4bd6aaae649	35	L	-2.393470216397087	NecdevGasmat	Negative	Q9JMD3|PCTL_MOUSE PCTP-like protein	GO:0008289
5294ba25b60750d2c8885684c024d99e	N37	E	-6.049721484872993	NecdevGasmat	Negative	D4B1Z7|A2478_ARTBC Uncharacterized FAD-linked oxidoreductase ARB_02478 {ECO:0000305}	GO:0071949;GO:0055114;GO:0016491
5294ba25b60750d2c8885684c024d99e	35	L	-4.960676944990547	NecdevGasmat	Negative	D4B1Z7|A2478_ARTBC Uncharacterized FAD-linked oxidoreductase ARB_02478 {ECO:0000305}	GO:0071949;GO:0055114;GO:0016491
c87f0c0cbe90a0f1a143cc39bb400c9b	32	K	-4.2734872524027665	NecdevGasmat	Negative	O15091|MRRP3_HUMAN Mitochondrial ribonuclease P protein 3	GO:0008033;GO:0004526;GO:0005739;GO:0009507;GO:0034471;GO:0005634;GO:0090502
6fab37d57265137457449cd5ae82df8e	26	J	-3.0451372877246916	NecdevGasmat	Negative	P0C6U3|R1A_CVHN1 Replicase polyprotein 1a	NA
305c39aaaf7912b82cc559a07bab94c4	32	K	-2.061310225838975	NecdevGasmat	Negative	Q803E1|NCBP3_DANRE Nuclear cap-binding protein subunit 3 {ECO:0000250|UniProtKB:Q53F19}	NA
f9bbcb6a53a68dd665ad651c8d542547	32	K	-2.7084201035849995	NecdevGasmat	Negative	Q8C5L7|RBM34_MOUSE RNA-binding protein 34	GO:0003723;GO:0000463;GO:0030684;GO:0005730;GO:0000243;GO:0048026;GO:0071004;GO:0005685;GO:0006376;GO:0005737
20dcccb6fe579b4a1de3bb1cc2cfc5f4	26	J	-2.1125489898641714	NecdevGasmat	Negative	Q2M3R5|S35G1_HUMAN Solute carrier family 35 member G1	NA
7b7ffdba9e47f7bfcf54f8e07bd6ea9e	N37	E	-2.129573224229312	NecdevGasmat	Negative	Q9D0R9|WDR89_MOUSE WD repeat-containing protein 89	GO:0022038;GO:0021591
7b7ffdba9e47f7bfcf54f8e07bd6ea9e	32	K	-2.914667871421924	NecdevGasmat	Negative	Q9D0R9|WDR89_MOUSE WD repeat-containing protein 89	GO:0022038;GO:0021591
fc7456d71350e99d1f972f80de18bd37	32	K	-4.116871177269972	NecdevGasmat	Negative	P04047|KITH_CHICK Thymidine kinase, cytosolic	GO:0004797;GO:0009157;GO:0005737;GO:0071897;GO:0005524;GO:0016310;GO:0042802;GO:0004683;GO:0005516;GO:0008270;GO:0046104;GO:0006464
df61a8d80309dd8ca7edda372e07333e	N37	E	-2.468507916828788	NecdevGasmat	Negative	Q99741|CDC6_HUMAN Cell division control protein 6 homolog	GO:0006270;GO:0005634;GO:0019900;GO:0051233;GO:0005524;GO:0051301;GO:0000922;GO:0000278;GO:0051984;GO:0032467;GO:1901990;GO:1902099;GO:0010965;GO:0070013;GO:0003688;GO:0005737;GO:0003779;GO:0097708;GO:0003682;GO:0016787;GO:0098588;GO:0012505;GO:0044770;GO:0000076;GO:1902750;GO:0045930;GO:1904117;GO:0048146;GO:0045737;GO:1904385;GO:1902808;GO:0045931;GO:0008156;GO:0008285;GO:0048207;GO:0006901;GO:…
df61a8d80309dd8ca7edda372e07333e	32	K	-4.911736799111306	NecdevGasmat	Negative	Q99741|CDC6_HUMAN Cell division control protein 6 homolog	GO:0006270;GO:0005634;GO:0019900;GO:0051233;GO:0005524;GO:0051301;GO:0000922;GO:0000278;GO:0051984;GO:0032467;GO:1901990;GO:1902099;GO:0010965;GO:0070013;GO:0003688;GO:0005737;GO:0003779;GO:0097708;GO:0003682;GO:0016787;GO:0098588;GO:0012505;GO:0044770;GO:0000076;GO:1902750;GO:0045930;GO:1904117;GO:0048146;GO:0045737;GO:1904385;GO:1902808;GO:0045931;GO:0008156;GO:0008285;GO:0048207;GO:0006901;GO:…
a574153935186c85e2b78d64fbf695f6	32	K	-2.6735582028756495	NecdevGasmat	Negative	Q5JTD7|LRC73_HUMAN Leucine-rich repeat-containing protein 73	GO:0005509
900caf99c204295225095d8d85a919b4	32	K	-2.8105820764269387	NecdevGasmat	Negative	Q8N9R8|SCAI_HUMAN Protein SCAI	NA
df0dbc54ba3909966ea7fa56c1edb80a	35	L	-2.6435923476360803	NecdevGasmat	Negative	E7F5E1|CE162_DANRE Centrosomal protein of 162 kDa	NA
3fad95a9dfa7af518dabf57e561d8fdf	32	K	-2.1306391381039775	NecdevGasmat	Negative	Q99MU3|DSRAD_MOUSE Double-stranded RNA-specific adenosine deaminase	GO:0004000;GO:0006396;GO:0003723
cf85efaf40c8bf2b9bbbc55c2efab819	32	K	-2.2567519957400846	NecdevGasmat	Negative	Q32M08|DUS4L_MOUSE tRNA-dihydrouridine(20a/20b) synthase [NAD(P)+]-like	GO:0017150;GO:0002943;GO:0016460;GO:0097517;GO:0050660;GO:0042641;GO:0005783;GO:0055114;GO:0032034;GO:0016021;GO:0051496;GO:0051893;GO:0006886
2235b0a86bd7a252d580a6fd9fc31ae6	26	J	-2.128239477564934	NecdevGasmat	Negative	Q9NUN7|ACER3_HUMAN Alkaline ceramidase 3	GO:0006672;GO:0016811;GO:0030176;GO:0030173;GO:0004553;GO:0071602;GO:0005509;GO:0008270;GO:0046512;GO:0005783;GO:0030149;GO:0042552;GO:0006954;GO:0008284;GO:0043067;GO:0043604
40b445154d824d06cf1728dd9ecaea10	N37	E	-2.016975402542862	NecdevGasmat	Negative	A3KNB6|ODR4_XENLA Protein odr-4 homolog	GO:0016021
b2a27014a2d8178fdbe8ef8458cdc14b	32	K	-2.14204490747731	NecdevGasmat	Negative	Q12852|M3K12_HUMAN Mitogen-activated protein kinase kinase kinase 12	GO:0004672;GO:0006468;GO:0005524
3bfb9e63f2c21200233c268db46a36c8	35	L	-2.9975077926345928	NecdevGasmat	Negative	P48148|RHO1_DROME Ras-like GTP-binding protein Rho1	GO:0007264;GO:0000935;GO:0003924;GO:0032955;GO:0005525;GO:0005938;GO:0032956;GO:0031410;GO:0043231;GO:0000917;GO:0005886;GO:0008360;GO:0019901;GO:0034613;GO:0030950;GO:0000915;GO:0051017;GO:0030334
fd50964d0467e151c3186d7153a7833e	32	K	-2.411936518009418	NecdevGasmat	Negative	Q9D2C2|SAAL1_MOUSE Protein SAAL1	NA
b6afdd318f3233c915f89fc50aa542e9	32	K	-2.1556246481836436	NecdevGasmat	Negative	O60318|GANP_HUMAN Germinal-center associated nuclear protein	GO:0003676;GO:0016446;GO:0044615;GO:0070390;GO:0031965;GO:0010484;GO:0043966;GO:0005654;GO:0016973;GO:0005829;GO:0042393;GO:0003682;GO:0034728
877f50b394a056c6f849a852c7e7437e	32	K	-3.691732995844768	NecdevGasmat	Negative	Q6DF94|SPICE_XENLA Spindle and centriole-associated protein 1	GO:0090307
a29723602e24279b127ad36667751791	N37	E	-2.0466049135590976	NecdevGasmat	Negative	Q6AXS8|TPGS2_RAT Tubulin polyglutamylase complex subunit 2	GO:0018095;GO:0005874;GO:0005829
a29723602e24279b127ad36667751791	32	K	-2.4165084976754807	NecdevGasmat	Negative	Q6AXS8|TPGS2_RAT Tubulin polyglutamylase complex subunit 2	GO:0018095;GO:0005874;GO:0005829
b6a4ed9ab0f10cda0c987a17da9841a5	N37	E	-2.435036795731878	NecdevGasmat	Negative	Q290X1|SWET1_DROPS Sugar transporter SWEET1	GO:0008643;GO:0005886;GO:0016021
247ea54341f4db556543d215f8b849e6	32	K	-2.0754427761219008	NecdevGasmat	Negative	Q17MI0|MED7_AEDAE Mediator of RNA polymerase II transcription subunit 7	GO:0016592;GO:0003712;GO:0006357;GO:0005507;GO:0005525;GO:0005515;GO:0070847;GO:0016021;GO:0009792;GO:0000003;GO:0006366;GO:0045893;GO:0045892
e7e9b4b6058c6490187046b8871b5802	35	L	-2.6583938283096895	NecdevGasmat	Negative	O35817|AKA14_RAT A-kinase anchor protein 14	GO:0016301;GO:0016310;GO:0005952;GO:0005930;GO:0034237
09d0370be7a41241c2daea363dad81bc	32	K	-2.086269166077929	NecdevGasmat	Negative	Q6PFM1|S20AB_DANRE Sodium-dependent phosphate transporter 1-B	GO:0005315;GO:0006817;GO:0005886;GO:0016021;GO:0031214;GO:0055085;GO:0005436;GO:0006814;GO:0038023;GO:0043123;GO:0016032;GO:0006796
1c9b1716aa1037335f3c8d65cf8ca7fa	32	K	-2.1680434354642126	NecdevGasmat	Negative	Q5RL51|GSTCD_MOUSE Glutathione S-transferase C-terminal domain-containing protein	GO:0016740;GO:0005737;GO:0006364;GO:0070062;GO:0034511;GO:0005515;GO:0016021
62eb19f42aa51d27cf5bd0b88eff0273	35	L	-2.4985360874936595	NecdevGasmat	Negative	Q5U3U0|PHYD1_DANRE Phytanoyl-CoA dioxygenase domain-containing protein 1	GO:0051213;GO:0055114;GO:0046872;GO:0005515
4988cd8966999de030e2a434a124034c	32	K	-3.4476209851780015	NecdevGasmat	Negative	Q6P4F7|RHGBA_HUMAN Rho GTPase-activating protein 11A	GO:0007165;GO:0030141;GO:0005096;GO:0043547;GO:0005829;GO:0051056
d0a28852aa55420adc206b8be130e339	32	K	-5.499230926597219	NecdevGasmat	Negative	P97779|HMMR_RAT Hyaluronan-mediated motility receptor	NA
32e281b7331193ae5e288aac34c344d9	32	K	-4.3183535977885565	NecdevGasmat	Negative	Q86VD9|PIGZ_HUMAN GPI mannosyltransferase 4	GO:0005789;GO:0016757;GO:0005783;GO:0016021
c24678f0621cd4f7eed3a5da6dfbfda9	32	K	-2.4546699632523863	NecdevGasmat	Negative	Q5E9Z7|RPC4_BOVIN DNA-directed RNA polymerase III subunit RPC4	GO:0005666;GO:0006383;GO:0003899;GO:0003677
097ffbbc10b1a9a8ebe1e972e33d0915	32	K	-2.3161310395619625	NecdevGasmat	Negative	Q9Z0R0|HASP_MOUSE Serine/threonine-protein kinase haspin	GO:0004672;GO:0006468;GO:0005813;GO:0005819;GO:0005524;GO:0005654;GO:0072356;GO:0005694;GO:0018210;GO:0009524;GO:0048471;GO:0007064;GO:0016570;GO:0005515;GO:0003677;GO:0035556;GO:2000134
9df46361a4bbd7769c5d3b996f03e7ca	26	J	-2.9197358276663707	NecdevGasmat	Negative	A4IT60|KYNB_GEOTN Kynurenine formamidase {ECO:0000255|HAMAP-Rule:MF_01969}	GO:0004061;GO:0019441
e0b58fe4d5bb4975a703ca29c1ab098d	32	K	-2.351356534080937	NecdevGasmat	Negative	Q9JI70|MKKS_MOUSE McKusick-Kaufman/Bardet-Biedl syndromes putative chaperonin	NA
64dea4dda42baf3a5d0dfe177f24feb9	32	K	-2.128274480818561	NecdevGasmat	Negative	P12394|CP17A_CHICK Steroid 17-alpha-hydroxylase/17,20 lyase	NA
7d7e99c3360a036dbf573484e86a41f3	9	H	-3.9805483655407032	NecdevGasmat	Negative	Q6JAN0|GPR98_DANRE G-protein coupled receptor 98	NA
f22716daedadc4a3b1d21cf05492c727	32	K	-2.7594603615330224	NecdevGasmat	Negative	Q14684|RRP1B_HUMAN Ribosomal RNA processing protein 1 homolog B	GO:0016012;GO:0006364;GO:0030688
ce5ec5f1024a5e15cfccf099ea638b09	32	K	-2.117271493423242	NecdevGasmat	Negative	Q55GQ6|UPP_DICDI Uracil phosphoribosyltransferase	GO:0004845;GO:0006223;GO:0005525;GO:0009116;GO:0044206;GO:0000287;GO:0016301;GO:0016773;GO:0140096;GO:0005524;GO:0016310;GO:0006464
3c8ab8cff18dec7818c1f80b67cf265f	35	L	-2.638748433835307	NecdevGasmat	Negative	A5HK05|APBP2_RAT Amyloid protein-binding protein 2	GO:0006886;GO:0030659;GO:0016021
20fee9ab19b5e4862524ff5efd3e7f2f	32	K	-2.382922627551563	NecdevGasmat	Negative	Q2TB18|ASTE1_HUMAN Protein asteroid homolog 1	NA
7665391d20a6f2d4efbeb6c99d987fcb	32	K	-2.0534906316260115	NecdevGasmat	Negative	Q5SWK7|RN145_MOUSE RING finger protein 145	GO:0016874;GO:0016021;GO:0036503;GO:0008270;GO:0005783;GO:0016567;GO:0061630
66f0a91c0a8760efc20d95b51794ab73	26	J	-2.794992488922224	NecdevGasmat	Negative	Q8WPD0|LECG_PATPE Alpha-N-acetylgalactosamine-specific lectin {ECO:0000303|PubMed:11886841}	NA
0899bb5ad56dfbf208836f25f63f8501	32	K	-3.301810795151656	NecdevGasmat	Negative	Q0IH72|EXOG_XENLA Nuclease EXOG, mitochondrial	GO:0008409;GO:0090305;GO:0005743;GO:0004519;GO:0030262;GO:0046872;GO:0032991;GO:0003676;GO:0006308;GO:0004536;GO:0005634;GO:0004540;GO:0016021;GO:0016070
67519c3b6762f8131915413649c5feb1	32	K	-3.2362809107742274	NecdevGasmat	Negative	Q8N6Q8|MET25_HUMAN Methyltransferase-like protein 25	NA
b79ab73fabc89c7f27eedf54787e57e7	N37	E	-2.5034082927657315	NecdevGasmat	Negative	A6QM04|ZWILC_BOVIN Protein zwilch homolog	GO:1990423;GO:0007093
b79ab73fabc89c7f27eedf54787e57e7	32	K	-2.447756017433875	NecdevGasmat	Negative	A6QM04|ZWILC_BOVIN Protein zwilch homolog	GO:1990423;GO:0007093
e960499e018b90a2e7c82818fbcb91fe	32	K	-2.071151257064455	NecdevGasmat	Negative	Q8BGA7|CG026_MOUSE Uncharacterized protein C7orf26 homolog	NA
3a3ac9676ecb6f2d5af186aa4e0a3b57	35	L	-4.607166993538485	NecdevGasmat	Negative	O94655|YPT7_SCHPO GTP-binding protein ypt7	NA
87434f94285d80df406404f59fa0b962	35	L	-3.943256788561204	NecdevGasmat	Negative	O43900|PRIC3_HUMAN Prickle-like protein 3	GO:0008270
db5a36f3e124006b14008481ff2474b5	35	L	-3.8078285172884994	NecdevGasmat	Negative	P51432|PLCB3_MOUSE 1-phosphatidylinositol 4,5-bisphosphate phosphodiesterase beta-3	GO:0004435;GO:0016042;GO:0005623;GO:0016021;GO:0035556;GO:0005085;GO:0005509;GO:0032959;GO:0051209;GO:0005095;GO:0004252;GO:0017016;GO:0001525;GO:1902633;GO:0042127;GO:0034260;GO:0042307;GO:0050830;GO:0002253;GO:0060716;GO:0007629;GO:0046434;GO:1900073;GO:0006508;GO:0043153;GO:0070050;GO:0044419;GO:0044248;GO:0016192
5e9d480a3cc2274eef76c62b024c3f06	N37	E	-2.0604470650757842	NecdevGasmat	Negative	Q6TXF1|ARRD3_RAT Arrestin domain-containing protein 3	NA
5e9d480a3cc2274eef76c62b024c3f06	35	L	-2.8494585730792985	NecdevGasmat	Negative	Q6TXF1|ARRD3_RAT Arrestin domain-containing protein 3	NA
d98fc4c8ed50e6ab779e557fdcc64c87	N37	E	-2.9122190954605935	NecdevGasmat	Negative	O94941|RNF37_HUMAN RING finger protein 37 {ECO:0000305}	NA
d98fc4c8ed50e6ab779e557fdcc64c87	32	K	-2.629773188655509	NecdevGasmat	Negative	O94941|RNF37_HUMAN RING finger protein 37 {ECO:0000305}	NA
534a06943c1db8997b1e776806fce34f	35	L	-3.940060935115794	NecdevGasmat	Negative	A4IJ15|CFA97_XENTR Cilia- and flagella-associated protein 97 {ECO:0000250|UniProtKB:Q9P2B7}	GO:0031514
ce613d32857a54da408f757ce1585924	32	K	-2.0314660057195697	NecdevGasmat	Negative	Q08BH7|UBE2T_DANRE Ubiquitin-conjugating enzyme E2 T	GO:0035519;GO:0061631;GO:0005730;GO:0044314;GO:0005654;GO:0085020;GO:0031625;GO:0070979;GO:0070534;GO:0003682;GO:0070936;GO:0051865;GO:0006513;GO:0005524;GO:0006974;GO:0016021;GO:0006259
0e30fb46b64cf25496c32afcf6a80063	32	K	-2.631084078531189	NecdevGasmat	Negative	Q8BG58|P4HTM_MOUSE Transmembrane prolyl 4-hydroxylase	NA
1381c4734aa05ade810fdbfcc864b457	32	K	-2.4091428957784755	NecdevGasmat	Negative	Q96QE3|ATAD5_HUMAN ATPase family AAA domain-containing protein 5	NA
3a7d38888f23a2cbc7b11871c71b488e	32	K	-2.1787562582304156	NecdevGasmat	Negative	Q5RF54|CSN8_PONAB COP9 signalosome complex subunit 8	GO:0010387;GO:0008180;GO:0000338;GO:0005737
bab116ef6eee45178464c4ea78404d6d	35	L	-2.269582100473043	NecdevGasmat	Negative	Q969H0|FBXW7_HUMAN F-box/WD repeat-containing protein 7 {ECO:0000305}	NA
fc4bf2624f90ce6a47ecddec5ad748fd	32	K	-2.3131999937305583	NecdevGasmat	Negative	Q8TCF1|ZFAN1_HUMAN AN1-type zinc finger protein 1	GO:0008270;GO:0005680
0f11d65c092a536e445aadadde4b410d	32	K	-2.483201581724009	NecdevGasmat	Negative	Q99P31|HPBP1_MOUSE Hsp70-binding protein 1	GO:0071629;GO:0000774;GO:0005829;GO:0050790
a809585a904a74e77e52de7a6e775517	26	J	-2.0611815799187982	NecdevGasmat	Negative	Q80XI3|IF4G3_MOUSE Eukaryotic translation initiation factor 4 gamma 3	NA
8016f4bc4e535ec0a0cd08987c9466ab	26	J	-2.084459267584195	NecdevGasmat	Negative	Q8N4B1|SESQ1_HUMAN Sesquipedalian-1	GO:0001881;GO:0055037;GO:0004553;GO:0007032;GO:0005769;GO:0005802;GO:0042147;GO:0005829;GO:0005975
7b06e962590dfa7e60d70e76f267bf7d	26	J	-5.505357503924163	NecdevGasmat	Negative	Q5E9S3|TCF21_BOVIN Transcription factor 21	GO:0046983;GO:0006357;GO:0005634;GO:0045138;GO:0000977;GO:0009792;GO:0048666;GO:0016021;GO:0000981;GO:0042802;GO:0051179
61c92c1ad8fe8e8efab424aae1cfba2a	32	K	-2.6184374496196114	NecdevGasmat	Negative	Q5ZMS6|TDRD3_CHICK Tudor domain-containing protein 3	GO:0006397;GO:0005634;GO:0003723;GO:0005737
0cf7950cf730adc90ba08dca17b7d175	32	K	-2.125448687902633	NecdevGasmat	Negative	Q3V0L5|LRC43_MOUSE Leucine-rich repeat-containing protein 43	GO:0006486;GO:0005794;GO:0016757;GO:0016021
533200c8107b8cc24288619d8ed5d01b	32	K	-4.113767208850668	NecdevGasmat	Negative	Q8VHQ9|ACO11_MOUSE Acyl-coenzyme A thioesterase 11	GO:0016790
20aea69e2c1cabc40bb722a544b2b32d	35	L	-2.1043391619959206	NecdevGasmat	Negative	O94431|EGT2_SCHPO Hercynylcysteine sulfoxide lyase {ECO:0000250|UniProtKB:A7UX13}	NA
26e3dd219baa2a55665cf11a3dcc18ae	32	K	-2.371456272157887	NecdevGasmat	Negative	Q5ZJC8|MTEF3_CHICK Transcription termination factor 3, mitochondrial	NA
e6e33e215246dd1ede985dd58208d43b	32	K	-2.9150591714859293	NecdevGasmat	Negative	Q5JXC2|MIIP_HUMAN Migration and invasion-inhibitory protein	GO:0010972;GO:0005741;GO:0003924;GO:0030336;GO:0005515;GO:0016021;GO:0048662;GO:0008053
fc7123f5d4b208a5fbdc066a3096bd7c	32	K	-2.1007260768822227	NecdevGasmat	Negative	Q9NS73|MBIP1_HUMAN MAP3K12-binding inhibitory protein 1	GO:0000166;GO:0044237;GO:0003824
fdde46a399e227e49cada91500d5dfb5	35	L	-2.060980385179139	NecdevGasmat	Negative	E7EYQ9|TM216_DANRE Transmembrane protein 216	GO:0060271;GO:0016021
085493a41da2591bcb9490cede8ddf75	N37	E	-2.5520022992113462	NecdevGasmat	Negative	Q1LWL8|MCL1B_DANRE Protein L-Myc-1b	GO:0046983;GO:0042025;GO:0006355;GO:0003700;GO:0003677;GO:0005634
085493a41da2591bcb9490cede8ddf75	32	K	-3.4441347051396476	NecdevGasmat	Negative	Q1LWL8|MCL1B_DANRE Protein L-Myc-1b	GO:0046983;GO:0042025;GO:0006355;GO:0003700;GO:0003677;GO:0005634
6aab9381ebcf567bb25042723ed03e67	35	L	-2.909499334533222	NecdevGasmat	Negative	Q5SW96|ARH_HUMAN Low density lipoprotein receptor adapter protein 1 {ECO:0000305}	NA
b895e98fd5dbd2e0d52b43bb947b2ecd	N37	E	-2.968343828934727	NecdevGasmat	Negative	O15315|RA51B_HUMAN DNA repair protein RAD51 homolog 2	GO:0033063;GO:0000724;GO:0008094;GO:0003677;GO:0005524;GO:0005657;GO:0016021;GO:0005654;GO:0001832;GO:0061053;GO:0008284;GO:0005515;GO:0010971;GO:0007131;GO:0007596
967251befb04d2200517c8f7112dfd8c	26	J	-2.0097652839872393	NecdevGasmat	Negative	B3EWZ6|MLRP2_ACRMI MAM and LDL-receptor class A domain-containing protein 2	GO:0046872;GO:0016021
967251befb04d2200517c8f7112dfd8c	26	J	-2.328212184057362	NecdevGasmat	Negative	B3EWZ6|MLRP2_ACRMI MAM and LDL-receptor class A domain-containing protein 2	GO:0046872;GO:0016021
5a46a212a337101488278595fae40e66	32	K	-2.1686511105868975	NecdevGasmat	Negative	Q5TYP4|CA112_DANRE Uncharacterized protein C1orf112 homolog	NA
b53d6b4d4001a8400d526d63fb934825	26	J	-4.372903491952614	NecdevGasmat	Negative	Q80YS5|LRC27_MOUSE Leucine-rich repeat-containing protein 27	NA
eb07d5bcd6039b185aff46b7eacf221a	N37	E	-2.754203638874439	NecdevGasmat	Negative	Q3UQI9|F188B_MOUSE Probable ubiquitin carboxyl-terminal hydrolase FAM188B	GO:0070004;GO:0071108;GO:0016021;GO:1990380;GO:0004180;GO:0015267;GO:0055085
eb07d5bcd6039b185aff46b7eacf221a	32	K	-3.8434572216938525	NecdevGasmat	Negative	Q3UQI9|F188B_MOUSE Probable ubiquitin carboxyl-terminal hydrolase FAM188B	GO:0070004;GO:0071108;GO:0016021;GO:1990380;GO:0004180;GO:0015267;GO:0055085
aef8a89b9f74f0680d8a7a39d568ad7f	9	H	-2.3382091501765987	NecdevGasmat	Negative	Q7TNG5|EMAL2_MOUSE Echinoderm microtubule-associated protein-like 2	GO:0072686;GO:0000226;GO:0008017
cbb04f2c91c620ebe6668552bc935f5a	32	K	-2.1019872021813195	NecdevGasmat	Negative	Q3TYA6|MPP8_MOUSE M-phase phosphoprotein 8 {ECO:0000250|UniProtKB:Q99549}	NA
0351ce46da958a65b561bc3c54f4c491	26	J	-2.0107346702435223	NecdevGasmat	Negative	Q4V348|Z658B_HUMAN Zinc finger protein 658B	NA
f64d2f7253aacbb0dc09eba166f9645f	35	L	-2.2354870364847157	NecdevGasmat	Negative	Q8K4H1|KFA_MOUSE Kynurenine formamidase {ECO:0000255|HAMAP-Rule:MF_03014}	GO:0004061;GO:0019441;GO:0005829;GO:0005634;GO:0016021;GO:0034354
33113a2118104049805761a0d7b51091	32	K	-2.6145152933412095	NecdevGasmat	Negative	Q4WVA0|NUF2_ASPFU Probable kinetochore protein nuf2	GO:0031262
87a61f2a57f142bd7785d9127e24b570	26	J	-2.1110965507481865	NecdevGasmat	Negative	P84076|HPCA_RAT Neuron-specific calcium-binding protein hippocalcin	GO:0005509;GO:0016021
bff04cadaa1f3019b03ccce96f6b0719	32	K	-2.450446354936979	NecdevGasmat	Negative	Q5BU09|EAPP_MOUSE E2F-associated phosphoprotein	GO:0034244;GO:0005634;GO:0008284;GO:0032968;GO:0005737;GO:0016021
16cc454bd929514f39d27cfefddd74d7	32	K	-2.214069166119052	NecdevGasmat	Negative	F4IVI0|BUB1_ARATH Mitotic checkpoint serine/threonine-protein kinase BUB1	NA
624c465bf041691df329df0cf69df33e	26	J	-2.9954512841908283	NecdevGasmat	Negative	O77750|AQP4_BOVIN Aquaporin-4	GO:0005372;GO:0006833;GO:0005886;GO:0015267;GO:0055085;GO:0016021;GO:1990794;GO:0015793;GO:0015840;GO:0015168;GO:0015204;GO:0005903;GO:0045177;GO:0120025;GO:0031410
a09d9c7ec0982dd8c80f320b39ac73c3	32	K	-2.1336962860656175	NecdevGasmat	Negative	Q17427|GNA1_CAEEL Glucosamine 6-phosphate N-acetyltransferase	GO:0004343;GO:0006048;GO:0005793;GO:0005783;GO:0005794;GO:0048029
a09d9c7ec0982dd8c80f320b39ac73c3	35	L	-2.52279233986031	NecdevGasmat	Negative	Q17427|GNA1_CAEEL Glucosamine 6-phosphate N-acetyltransferase	GO:0004343;GO:0006048;GO:0005793;GO:0005783;GO:0005794;GO:0048029
10d6b5869f84e21e49df4b93caf897a5	32	K	-2.163542638561041	NecdevGasmat	Negative	Q9BQB6|VKOR1_HUMAN Vitamin K epoxide reductase complex subunit 1	GO:0016900;GO:0042373;GO:0016021;GO:0055114
f46475e20a619d3a9db8888ce91ec0f8	32	K	-2.651833262449627	NecdevGasmat	Negative	Q8CIC2|NUPL2_MOUSE Nucleoporin-like protein 2	NA
0f74317855b624988efc9969efe74544	32	K	-3.901920824431719	NecdevGasmat	Negative	Q6DJF8|MET23_XENLA Methyltransferase-like protein 23	GO:0008168;GO:0032259
7a3e7d3f68804dd834828d2c65e25135	32	K	-4.225811179720038	NecdevGasmat	Negative	Q9VAN6|SLBP_DROME Histone RNA hairpin-binding protein	GO:0003729
5a72717f7d580aec550f8b761fbc0dde	32	K	-2.099247400167382	NecdevGasmat	Negative	Q8IYF3|TEX11_HUMAN Testis-expressed sequence 11 protein	GO:0051321
cd6cedfea804e023f8702b53497158eb	32	K	-2.925926590598256	NecdevGasmat	Negative	A0JMF7|HAUS6_DANRE HAUS augmin-like complex subunit 6	GO:0070652;GO:0051225
232cce55a34e83b23da7007cc2fcf9bb	9	H	-3.638159174890137	NecdevGasmat	Negative	Q8N9W6|BOLL_HUMAN Protein boule-like	NA
232cce55a34e83b23da7007cc2fcf9bb	26	J	-10.397220772425793	NecdevGasmat	Negative	Q8N9W6|BOLL_HUMAN Protein boule-like	NA
bd9e255e0293cc1c0632b7f68d432110	35	L	-3.1142503374856023	NecdevGasmat	Negative	O54824|IL16_MOUSE Pro-interleukin-16	NA
009654214729d50b80678e96cd4e09b7	35	L	-2.8391667640412512	NecdevGasmat	Negative	Q99578|RIT2_HUMAN GTP-binding protein Rit2	GO:0032486;GO:0003924;GO:0016020;GO:0005525;GO:0071944;GO:0044291;GO:0055037;GO:0005923;GO:0030336;GO:0005829;GO:0090557;GO:0019003;GO:0031954;GO:0003713;GO:0061097;GO:1903508
1db15f663c94d5aaf3bbaa638b156d99	32	K	-3.603745937167703	NecdevGasmat	Negative	Q5M7C8|HORM1_XENLA HORMA domain-containing protein 1	GO:0016021
5391f93db2bcabcc48f0baf00453073c	32	K	-6.1215495586635225	NecdevGasmat	Negative	Q9IA05|FZD4_CHICK Frizzled-4	GO:0007275
5d1c087c7efffd85a6ef02d5e8766b75	26	J	-2.3039378127580816	NecdevGasmat	Negative	Q3L254|WNT7B_CHICK Protein Wnt-7b	NA
5d1c087c7efffd85a6ef02d5e8766b75	35	L	-2.2084450176751464	NecdevGasmat	Negative	Q3L254|WNT7B_CHICK Protein Wnt-7b	NA
492a83bae3802cbea26f3594f7e8302c	32	K	-3.0172364999768133	NecdevGasmat	Negative	P97564|GPAT1_RAT Glycerol-3-phosphate acyltransferase 1, mitochondrial	GO:0008374;GO:0044255
f0eeb5d09b74f1c5670eb2fd376032c3	35	L	-8.488165748710738	NecdevGasmat	Negative	Q9D666|SUN1_MOUSE SUN domain-containing protein 1	GO:0106094;GO:0090292;GO:0005521;GO:0042802;GO:0090286;GO:0043495;GO:0034992;GO:0031022;GO:0031229;GO:0021817;GO:0006998;GO:0031301;GO:0000784;GO:0000794;GO:0051642;GO:0005623;GO:0030335
a6cfafdf0470edbd507b978b79568574	32	K	-2.5030660107157017	NecdevGasmat	Negative	Q5M7E3|NSUN4_XENLA 5-methylcytosine rRNA methyltransferase NSUN4	GO:0008168;GO:0032259;GO:0003723
9099c7492fcab1dddb424d5dd669c850	35	L	-2.542406392557334	NecdevGasmat	Negative	D2GXS7|TRIM2_AILME Tripartite motif-containing protein 2	NA
d75aafbf9384a6d1c9dac07b43d00565	N37	E	-2.7462175637594815	NecdevGasmat	Negative	Q3SZG6|F92A1_BOVIN Protein FAM92A1	NA
d75aafbf9384a6d1c9dac07b43d00565	35	L	-3.8113181980109276	NecdevGasmat	Negative	Q3SZG6|F92A1_BOVIN Protein FAM92A1	NA
ab2a6cf4b7e576781f78daa99d010c7c	N37	E	-2.167314778583778	NecdevGasmat	Negative	P35992|PTP10_DROME Tyrosine-protein phosphatase 10D	NA
ab2a6cf4b7e576781f78daa99d010c7c	32	K	-2.450779536493836	NecdevGasmat	Negative	P35992|PTP10_DROME Tyrosine-protein phosphatase 10D	NA
4e9d1485f210736f309269f8d6809268	35	L	-3.0280741211060573	NecdevGasmat	Negative	Q810N6|ANR45_MOUSE Ankyrin repeat domain-containing protein 45	GO:1904855;GO:0070682;GO:0005829;GO:0004842;GO:0005634;GO:0016567;GO:0046872
9afe6e0288027b3e29e9aab63760eb49	32	K	-2.72003384598329	NecdevGasmat	Negative	Q61493|REV3L_MOUSE DNA polymerase zeta catalytic subunit	GO:0016035;GO:0019985;GO:0003887;GO:0003677;GO:0051539;GO:0005634;GO:0006260;GO:0000166;GO:0046872;GO:0000781;GO:0030894;GO:0004527;GO:0005739;GO:0070013;GO:0000724;GO:0090305;GO:0007186;GO:1904161;GO:0022616;GO:1903047
6ebc96014a579081fcc5db62baddb0cd	32	K	-2.2080648644705887	NecdevGasmat	Negative	Q8N2F6|ARM10_HUMAN Armadillo repeat-containing protein 10	GO:0016021
ed164ecf3e1adbb2aa71c7ffe0b7feb4	32	K	-2.005122086525565	NecdevGasmat	Negative	Q6P5J6|LRC42_DANRE Leucine-rich repeat-containing protein 42	GO:0004672;GO:0006468;GO:0005524
b902fc63af5966d62845e98fb05d433a	32	K	-3.6028493203952077	NecdevGasmat	Negative	Q9Y3V2|RWDD3_HUMAN RWD domain-containing protein 3	NA
2153b596ed573336586d128a458aa277	32	K	-5.7263343851859885	NecdevGasmat	Negative	Q6WN34|CRDL2_HUMAN Chordin-like protein 2	NA
adebdbd8843ba847f7e55a702935549f	35	L	-3.3972960884417156	NecdevGasmat	Negative	P53355|DAPK1_HUMAN Death-associated protein kinase 1	NA
47e8750af8daf9809d6fedd258392821	32	K	-2.068383200200034	NecdevGasmat	Negative	Q25C93|FEZF1_DANRE Fez family zinc finger protein 1	GO:0003676;GO:0008270
a7dbb7086a72880ef3f7883c13d8e26e	26	J	-2.7568234164057643	NecdevGasmat	Negative	Q9CY18|SNX7_MOUSE Sorting nexin-7	GO:0035091
1312f11ab19fe414be6beb01e6ae89a9	N37	E	-2.016870788965812	NecdevGasmat	Negative	Q8IVT5|KSR1_HUMAN Kinase suppressor of Ras 1	GO:0004672;GO:0006468;GO:0035556;GO:0005524;GO:0046872;GO:0030246;GO:0003676
a60d50cb4fdb4eaadf362f6d04c42d3d	N37	E	-9.752891571177617	NecdevGasmat	Negative	O95490|AGRL2_HUMAN Adhesion G protein-coupled receptor L2 {ECO:0000303|PubMed:25713288}	NA
a60d50cb4fdb4eaadf362f6d04c42d3d	32	K	-6.8206188175393185	NecdevGasmat	Negative	O95490|AGRL2_HUMAN Adhesion G protein-coupled receptor L2 {ECO:0000303|PubMed:25713288}	NA
15e91e41d82a3a8fe408d7033bd63f49	N37	E	-4.891422791150028	NecdevGasmat	Negative	Q9H0Z9|RBM38_HUMAN RNA-binding protein 38	GO:0003723;GO:1990904;GO:0006397;GO:0005829;GO:0060298;GO:0005634;GO:0003228;GO:0048702;GO:0016021;GO:0001756;GO:0001947;GO:0007519;GO:0051252;GO:0072358
15e91e41d82a3a8fe408d7033bd63f49	32	K	-3.203821178624598	NecdevGasmat	Negative	Q9H0Z9|RBM38_HUMAN RNA-binding protein 38	GO:0003723;GO:1990904;GO:0006397;GO:0005829;GO:0060298;GO:0005634;GO:0003228;GO:0048702;GO:0016021;GO:0001756;GO:0001947;GO:0007519;GO:0051252;GO:0072358
0c63837d8398411b67d4cc8fd0330c17	35	L	-2.8221121064007018	NecdevGasmat	Negative	A6NNF4|ZN726_HUMAN Zinc finger protein 726	GO:0003676;GO:0006355;GO:0005634;GO:0046872;GO:0070013;GO:0003700;GO:0060216;GO:0005515
34a7295655913d2bbf3a6d46c698d868	26	J	-2.2915507386099114	NecdevGasmat	Negative	Q53533|SAV2_STRVL Streptavidin-V2	NA
922a890e49e67398cf0170002a0249f1	32	K	-2.9838326918554468	NecdevGasmat	Negative	A1L3G4|TM241_XENLA Transmembrane protein 241	GO:0016021
41ae6c655f9f22770662ea943f9feb3e	N37	E	-2.9970583947950336	NecdevGasmat	Negative	Q14517|FAT1_HUMAN Protocadherin Fat 1	NA
0cf9a5d15d16fb5859fde5ff94036e93	9	H	-3.557586263447184	NecdevGasmat	Negative	P41817|CUP9_YEAST Homeobox protein CUP9	NA
ede066ce5aedb8ceba5a4aef0466614c	26	J	-2.4279827427698617	NecdevGasmat	Negative	P06780|RHO1_YEAST GTP-binding protein RHO1	GO:0007264;GO:0003924;GO:0005525
d064b29eb4632dbafc0e76640b849fba	9	H	-2.1326987833306403	NecdevGasmat	Negative	Q6JAN0|GPR98_DANRE G-protein coupled receptor 98	GO:0007194;GO:0004930;GO:0016021;GO:0007166;GO:0007186
585f9a2c731d9e47f1a88e3bfc67b152	N37	E	-2.140425172182266	NecdevGasmat	Negative	Q5E9D6|HDHD3_BOVIN Haloacid dehalogenase-like hydrolase domain-containing protein 3	GO:0005730;GO:0016787
585f9a2c731d9e47f1a88e3bfc67b152	35	L	-2.397322090905094	NecdevGasmat	Negative	Q5E9D6|HDHD3_BOVIN Haloacid dehalogenase-like hydrolase domain-containing protein 3	GO:0005730;GO:0016787
f340cac9c93719ab1f7bb35b7e5ce49b	N37	E	-3.0416967554325467	NecdevGasmat	Negative	Q9HBE1|PATZ1_HUMAN POZ-, AT hook-, and zinc finger-containing protein 1	GO:0003676
f340cac9c93719ab1f7bb35b7e5ce49b	32	K	-3.0875418784516686	NecdevGasmat	Negative	Q9HBE1|PATZ1_HUMAN POZ-, AT hook-, and zinc finger-containing protein 1	GO:0003676
1e9cee0d67c19652c701a3eef5c05e20	N37	E	-5.780929313214088	NecdevGasmat	Negative	O73746|TIMP3_XENLA Metalloproteinase inhibitor 3	NA
1e9cee0d67c19652c701a3eef5c05e20	32	K	-14.07074151251279	NecdevGasmat	Negative	O73746|TIMP3_XENLA Metalloproteinase inhibitor 3	NA
52fc4c1b50dc05ba191606ca947e982f	32	K	-4.790558222546077	NecdevGasmat	Negative	Q92547|TOPB1_HUMAN DNA topoisomerase 2-binding protein 1	NA
fe3980688b8a22f8f0b82021a05cb90b	35	L	-6.131358898047309	NecdevGasmat	Negative	Q95153|BRCA1_CANLF Breast cancer type 1 susceptibility protein homolog	NA
98bb1df2e4815a260ef49d5b0dbab3ab	32	K	-2.542954748753143	NecdevGasmat	Negative	D3Z3K2|CIP1_MOUSE E3 ubiquitin-protein ligase CCNB1IP1	GO:0000795;GO:0007131;GO:0061630;GO:0016567
53995ba3a614e64ff79f8f205130cc8f	35	L	-2.112497945235156	NecdevGasmat	Negative	Q3URR7|ZSC10_MOUSE Zinc finger and SCAN domain-containing protein 10	NA
887f08cf77b62c3abf4588710365a594	35	L	-3.8831468555094006	NecdevGasmat	Negative	Q9BQS2|SYT15_HUMAN Synaptotagmin-15	NA
506da15a7980b27bec144efc5bd7e8ff	32	K	-2.0582264915802932	NecdevGasmat	Negative	Q5R407|UBP5_PONAB Ubiquitin carboxyl-terminal hydrolase 5	NA
000df16dd034a19bc75c68382e4239a2	35	L	-2.178374405269639	NecdevGasmat	Negative	Q90X67|SOCS3_CHICK Suppressor of cytokine signaling 3	NA
0f1a667c65b16a63a6dbb0630b8060c7	26	J	-2.65243984998251	NecdevGasmat	Negative	P85857|GDF6A_DANRE Growth/differentiation factor 6-A	GO:0008083;GO:0005576;GO:0007165;GO:0030018;GO:0005125;GO:0009986;GO:0090100;GO:0031433;GO:0060393;GO:0033612;GO:0005179;GO:0016021;GO:0071773;GO:0001934;GO:0046622;GO:0006357;GO:2000027;GO:0009653;GO:0032877;GO:0045595;GO:0007275;GO:1905902;GO:0045793;GO:1903846;GO:1903242;GO:0045893;GO:0003228;GO:0040018;GO:0010614;GO:0010613;GO:0014855;GO:0050830;GO:0050829;GO:0061036;GO:0060043;GO:0017015;GO:…
7ee2479275d5385264262e7ce74a0b2a	N37	E	-2.2032811704538178	NecdevGasmat	Negative	P10073|ZSC22_HUMAN Zinc finger and SCAN domain-containing protein 22	NA
7ee2479275d5385264262e7ce74a0b2a	32	K	-2.4143848772197054	NecdevGasmat	Negative	P10073|ZSC22_HUMAN Zinc finger and SCAN domain-containing protein 22	NA
4c4186e4fee3ef47c0cd4077b082804f	N37	E	-6.760079647201866	NecdevGasmat	Negative	B5SNZ6|ABRA_PIG Actin-binding Rho-activating protein	GO:0035025;GO:0003779;GO:0030017;GO:0036374;GO:0005783;GO:0016021;GO:0051091;GO:0045944;GO:0006751;GO:0006508
4c4186e4fee3ef47c0cd4077b082804f	32	K	-8.69065133491755	NecdevGasmat	Negative	B5SNZ6|ABRA_PIG Actin-binding Rho-activating protein	GO:0035025;GO:0003779;GO:0030017;GO:0036374;GO:0005783;GO:0016021;GO:0051091;GO:0045944;GO:0006751;GO:0006508
1f11f49e2b5614995218fe10231b7764	32	K	-4.319141987281379	NecdevGasmat	Negative	Q24207|BOULE_DROME Protein boule	GO:0003729
8d245517cc5f65fbade6c84021a43573	32	K	-2.5367693710986754	NecdevGasmat	Negative	Q2NL11|CH074_BOVIN Uncharacterized protein C8orf74 homolog	NA
8150046a8943125554784d086e3bac14	N37	E	-3.5372281702486275	NecdevGasmat	Negative	Q96RW7|HMCN1_HUMAN Hemicentin-1	NA
8150046a8943125554784d086e3bac14	35	L	-19.81280389986198	NecdevGasmat	Negative	Q96RW7|HMCN1_HUMAN Hemicentin-1	NA
9aca5b00e9fc41d7827af0ac9bd20621	35	L	-8.317610945295316	NecdevGasmat	Negative	Q20657|STO3_CAEEL Stomatin-3	GO:0005886;GO:0016021
194cb9254ac19e611461f55592a4d40f	32	K	-3.946844474010001	NecdevGasmat	Negative	Q681K7|GEX1_ARATH Protein GAMETE EXPRESSED 1	NA
d718094cfc39ef5fdc480ed6807326c1	N37	E	-10.741032032291933	NecdevGasmat	Negative	A6NMZ7|CO6A6_HUMAN Collagen alpha-6(VI) chain	NA
7f47e85e3f18df71ea4f1b743907472e	35	L	-2.0389339945184064	NecdevGasmat	Negative	B3EWY9|MLP_ACRMI Mucin-like protein {ECO:0000303|PubMed:23765379}	NA
328aba1bdd6f73c8abd22234769fbd3c	N37	E	-2.1497995431388075	NecdevGasmat	Negative	Q8BID8|FXL14_MOUSE F-box/LRR-repeat protein 14	NA
bea8fbb086d2d01d9b59eafee8cde440	9	H	-2.8544523827751025	NecdevGasmat	Negative	P12111|CO6A3_HUMAN Collagen alpha-3(VI) chain	GO:0007156;GO:0005509;GO:0005886;GO:0016021;GO:0007267;GO:0000272
b82a320fb8979d27adeb0cf9bc762907	N37	E	-8.308252244016776	NecdevGasmat	Negative	P59511|ATS20_MOUSE A disintegrin and metalloproteinase with thrombospondin motifs 20	NA
b82a320fb8979d27adeb0cf9bc762907	35	L	-19.096905798589397	NecdevGasmat	Negative	P59511|ATS20_MOUSE A disintegrin and metalloproteinase with thrombospondin motifs 20	NA
8bf590d186f9f152e8ad425233a92b7b	32	K	-4.1963740773752916	PneGasmat	Negative	Q2XWK0|SVOP_XENLA Synaptic vesicle 2-related protein	GO:0022857;GO:0055085;GO:0016021
8bf590d186f9f152e8ad425233a92b7b	26	J	-2.501902231699999	PneGasmat	Negative	Q2XWK0|SVOP_XENLA Synaptic vesicle 2-related protein	GO:0022857;GO:0055085;GO:0016021
8bf590d186f9f152e8ad425233a92b7b	26	J	-6.6964159299298975	PneGasmat	Negative	Q2XWK0|SVOP_XENLA Synaptic vesicle 2-related protein	GO:0022857;GO:0055085;GO:0016021
643866497a0554dbf9d57028c53af567	32	K	-4.740664342467465	PneGasmat	Negative	O75923|DYSF_HUMAN Dysferlin	GO:0007520;GO:0016021
50e0166fe077e9b75045fd72a901b705	N37	E	-5.055318648767957	PneGasmat	Negative	Q9BYG0|B3GN5_HUMAN Lactosylceramide 1,3-N-acetyl-beta-D-glucosaminyltransferase	GO:0006486;GO:0000139;GO:0016757;GO:0016021
50e0166fe077e9b75045fd72a901b705	32	K	-5.3648782683288445	PneGasmat	Negative	Q9BYG0|B3GN5_HUMAN Lactosylceramide 1,3-N-acetyl-beta-D-glucosaminyltransferase	GO:0006486;GO:0000139;GO:0016757;GO:0016021
50e0166fe077e9b75045fd72a901b705	26	J	-3.3830843190877937	PneGasmat	Negative	Q9BYG0|B3GN5_HUMAN Lactosylceramide 1,3-N-acetyl-beta-D-glucosaminyltransferase	GO:0006486;GO:0000139;GO:0016757;GO:0016021
50e0166fe077e9b75045fd72a901b705	35	L	-4.5013670363721	PneGasmat	Negative	Q9BYG0|B3GN5_HUMAN Lactosylceramide 1,3-N-acetyl-beta-D-glucosaminyltransferase	GO:0006486;GO:0000139;GO:0016757;GO:0016021
fbdc200320785acf0cdd0ac4b175e5de	26	J	-2.160762588046469	PneGasmat	Negative	P48442|CASR_RAT Extracellular calcium-sensing receptor	GO:0004930;GO:0007186;GO:0005886;GO:0016021
287ce0e2618367ce2a02c6cf0742d5c8	26	J	-2.2325959171001086	PneGasmat	Negative	O15992|KARG_ANTJA Arginine kinase	GO:0004111;GO:0046314;GO:0005524;GO:0016310
1ff1b2211c216310478672808ff4a03e	32	K	-2.192782341953598	PneGasmat	Negative	Q6DFF6|KLH20_XENLA Kelch-like protein 20	GO:0031463;GO:0003779;GO:0016567;GO:0015629;GO:0042802;GO:0005737;GO:0016021
1ff1b2211c216310478672808ff4a03e	32	K	-2.144623668631054	PneGasmat	Negative	Q6DFF6|KLH20_XENLA Kelch-like protein 20	GO:0031463;GO:0003779;GO:0016567;GO:0015629;GO:0042802;GO:0005737;GO:0016021
02252a00d919fd4d3a1674f4a9c52a81	N37	E	-2.9366601415463944	PneGasmat	Negative	O01735|YC91_CAEEL Uncharacterized MFS-type transporter C09D4.1	GO:0022857;GO:0055085;GO:0016021
02252a00d919fd4d3a1674f4a9c52a81	26	J	-2.4094360212570782	PneGasmat	Negative	O01735|YC91_CAEEL Uncharacterized MFS-type transporter C09D4.1	GO:0022857;GO:0055085;GO:0016021
02252a00d919fd4d3a1674f4a9c52a81	35	L	-5.588167931264989	PneGasmat	Negative	O01735|YC91_CAEEL Uncharacterized MFS-type transporter C09D4.1	GO:0022857;GO:0055085;GO:0016021
c432a4e2ec4e2def3e89890ffc75229b	32	K	-9.015932884612463	PneGasmat	Negative	Q8BP40|PPA6_MOUSE Lysophosphatidic acid phosphatase type 6	NA
2b9e844efda3994bdc0d1cfc3bceef9e	35	L	-5.629123025877708	PneGasmat	Negative	Q86WI1|PKHL1_HUMAN Fibrocystin-L	GO:0007156;GO:0005509;GO:0005886;GO:0016021;GO:0000272
2b9e844efda3994bdc0d1cfc3bceef9e	35	L	-4.070122548647258	PneGasmat	Negative	Q86WI1|PKHL1_HUMAN Fibrocystin-L	GO:0007156;GO:0005509;GO:0005886;GO:0016021;GO:0000272
9033b0e6315e62a256f6d18e6eaef97f	32	K	-9.722612398531394	PneGasmat	Negative	Q6R5J2|DISP1_DANRE Protein dispatched homolog 1	GO:0051301;GO:0016021
9033b0e6315e62a256f6d18e6eaef97f	26	J	-2.592820282446843	PneGasmat	Negative	Q6R5J2|DISP1_DANRE Protein dispatched homolog 1	GO:0051301;GO:0016021
5d259997cab4e3d0d019243749232aa4	32	K	-2.856968153698005	PneGasmat	Negative	Q04656|ATP7A_HUMAN Copper-transporting ATPase 1	GO:0019829;GO:0098655;GO:0016021;GO:0030001;GO:0005507;GO:0005524
5d259997cab4e3d0d019243749232aa4	32	K	-2.660338601939403	PneGasmat	Negative	Q04656|ATP7A_HUMAN Copper-transporting ATPase 1	GO:0019829;GO:0098655;GO:0016021;GO:0030001;GO:0005507;GO:0005524
5d259997cab4e3d0d019243749232aa4	32	K	-6.558833208751986	PneGasmat	Negative	Q04656|ATP7A_HUMAN Copper-transporting ATPase 1	GO:0019829;GO:0098655;GO:0016021;GO:0030001;GO:0005507;GO:0005524
9a100c2b265bb95e0dddb7c15dc2a21b	N37	E	-2.1316608788439964	PneGasmat	Negative	O35920|CAN9_RAT Calpain-9	GO:0004198;GO:0006508;GO:0005737;GO:0045214;GO:0016020;GO:0005509;GO:0016322;GO:0007298;GO:0051604
65be36cb797b3d9a73c8795d3485a607	26	J	-2.3100742058907464	PneGasmat	Negative	Q54TR1|CFAD_DICDI Counting factor associated protein D	GO:0008234;GO:0006508;GO:0016021
65be36cb797b3d9a73c8795d3485a607	26	J	-2.0158403527268236	PneGasmat	Negative	Q54TR1|CFAD_DICDI Counting factor associated protein D	GO:0008234;GO:0006508;GO:0016021
29f359149cbad348b9022cd26e67c297	32	K	-2.5487534072692677	PneGasmat	Negative	Q868Z9|PPN_DROME Papilin	GO:0004867;GO:0007596;GO:0005576;GO:0010951;GO:0005201;GO:0071498
93de7fb57a548fb23570b226cc5a39b0	32	K	-2.548994929546049	PneGasmat	Negative	Q8IV35|WDR49_HUMAN WD repeat-containing protein 49	GO:0005509
00b49efef456da590c2a4ba60be4ad57	9	H	-2.720936226303219	PneGasmat	Negative	Q9JI85|NUCB2_RAT Nucleobindin-2	GO:0005509
00b49efef456da590c2a4ba60be4ad57	32	K	-2.552483105175839	PneGasmat	Negative	Q9JI85|NUCB2_RAT Nucleobindin-2	GO:0005509
00b49efef456da590c2a4ba60be4ad57	32	K	-2.1116913491214095	PneGasmat	Negative	Q9JI85|NUCB2_RAT Nucleobindin-2	GO:0005509
0caa07870a9c9b5ea94bf5a966b7756c	26	J	-2.1451684891716343	PneGasmat	Negative	Q13231|CHIT1_HUMAN Chitotriosidase-1	GO:0008061;GO:0005576;GO:0005975;GO:0004553
45e5e74205a7f937b95a22eb2d1da4b2	9	H	-2.361004959278455	PneGasmat	Negative	P55112|NAS4_CAEEL Zinc metalloproteinase nas-4	GO:0004222;GO:0006508;GO:0016020;GO:0008270;GO:0005576;GO:0005737;GO:0018996;GO:0051604;GO:0008236;GO:0006518;GO:0005509;GO:0044267;GO:0003723;GO:0007165;GO:0008061
45e5e74205a7f937b95a22eb2d1da4b2	32	K	-2.3820232969520694	PneGasmat	Negative	P55112|NAS4_CAEEL Zinc metalloproteinase nas-4	GO:0004222;GO:0006508;GO:0016020;GO:0008270;GO:0005576;GO:0005737;GO:0018996;GO:0051604;GO:0008236;GO:0006518;GO:0005509;GO:0044267;GO:0003723;GO:0007165;GO:0008061
45e5e74205a7f937b95a22eb2d1da4b2	35	L	-4.678774664735248	PneGasmat	Negative	P55112|NAS4_CAEEL Zinc metalloproteinase nas-4	GO:0004222;GO:0006508;GO:0016020;GO:0008270;GO:0005576;GO:0005737;GO:0018996;GO:0051604;GO:0008236;GO:0006518;GO:0005509;GO:0044267;GO:0003723;GO:0007165;GO:0008061
e1800e616b1e57aea2fbde86fa4a744e	26	J	-2.8607145490781045	PneGasmat	Negative	O02836|NPY2R_PIG Neuropeptide Y receptor type 2	GO:0004930;GO:0007186;GO:0016021
7eee76f108e4b1449d77dabd84762ca3	9	H	-2.0472018078986034	PneGasmat	Negative	O43315|AQP9_HUMAN Aquaporin-9	GO:0015267;GO:0055085;GO:0016021
fda28b059309dc5b5512a3dfd769e8f8	N37	E	-2.8993351368294094	PneGasmat	Negative	P34885|KPC1B_CAEEL Protein kinase C-like 1B	GO:0004697;GO:0006468;GO:0048471;GO:0005634;GO:0009931;GO:0035556;GO:0005886;GO:0005524;GO:0016235;GO:0034451;GO:0006915;GO:0046872;GO:0007049;GO:0018209;GO:2000570;GO:2000318;GO:0045086;GO:0032740;GO:1904355;GO:0090330;GO:0070233;GO:0032753;GO:0051973;GO:0006509;GO:0046627;GO:0032212;GO:0042102;GO:0051092;GO:0060326
fda28b059309dc5b5512a3dfd769e8f8	35	L	-2.1903522498096164	PneGasmat	Negative	P34885|KPC1B_CAEEL Protein kinase C-like 1B	GO:0004697;GO:0006468;GO:0048471;GO:0005634;GO:0009931;GO:0035556;GO:0005886;GO:0005524;GO:0016235;GO:0034451;GO:0006915;GO:0046872;GO:0007049;GO:0018209;GO:2000570;GO:2000318;GO:0045086;GO:0032740;GO:1904355;GO:0090330;GO:0070233;GO:0032753;GO:0051973;GO:0006509;GO:0046627;GO:0032212;GO:0042102;GO:0051092;GO:0060326
786a153cf3e92cfc953c86277a5d20ff	35	L	-3.7297910067671873	PneGasmat	Negative	Q8WVB3|HEXDC_HUMAN Hexosaminidase D	GO:0015929;GO:0005975;GO:0016021;GO:0102148
786a153cf3e92cfc953c86277a5d20ff	9	H	-2.392071298610409	PneGasmat	Negative	Q8WVB3|HEXDC_HUMAN Hexosaminidase D	GO:0015929;GO:0005975;GO:0016021;GO:0102148
43aba3a9f169529ed614502a0e58748d	N37	E	-3.0937433641568615	PneGasmat	Negative	F1NPQ2|MINP1_CHICK Multiple inositol polyphosphate phosphatase 1 {ECO:0000250|UniProtKB:Q9UNW1}	GO:0016791;GO:0016311
43aba3a9f169529ed614502a0e58748d	32	K	-2.151697520395532	PneGasmat	Negative	F1NPQ2|MINP1_CHICK Multiple inositol polyphosphate phosphatase 1 {ECO:0000250|UniProtKB:Q9UNW1}	GO:0016791;GO:0016311
8f3952f0c30927ef317397dc02bf2a14	35	L	-4.676146930462077	PneGasmat	Negative	Q98SN7|WNT2B_CHICK Protein Wnt-2b	NA
a5c33f5440fd38f2d480edff830fde32	26	J	-2.3889784119409736	PneGasmat	Negative	O50655|XERD_SELRU Integrase/recombinase xerD homolog	GO:0015074;GO:0003677;GO:0006310
f868e902b12c683103b05e2c1dea5700	N37	E	-2.508659728258459	PneGasmat	Negative	Q92621|NU205_HUMAN Nuclear pore complex protein Nup205	GO:0005643;GO:0006999;GO:0017056;GO:0046931;GO:0005515;GO:0006913;GO:0034622;GO:0034399;GO:0031965;GO:1900034;GO:0006110;GO:0043657;GO:0060964;GO:0051031;GO:0016925;GO:0071166;GO:0031503;GO:0051028;GO:0075733;GO:0019083;GO:0006886;GO:0010467
bbbc4b314b6c29d361a4fd54c488d2a4	35	L	-3.3096396201574403	PneGasmat	Negative	Q96RW7|HMCN1_HUMAN Hemicentin-1	GO:0004672;GO:0006468;GO:0005524
bbbc4b314b6c29d361a4fd54c488d2a4	35	L	-3.218004223915006	PneGasmat	Negative	Q96RW7|HMCN1_HUMAN Hemicentin-1	GO:0004672;GO:0006468;GO:0005524
e02f7bdc2ce17c589df34b23cfdde068	32	K	-3.5257676648082805	PneGasmat	Negative	P47739|AL3A1_MOUSE Aldehyde dehydrogenase, dimeric NADP-preferring	GO:0006081;GO:0016620;GO:0005783;GO:0055114;GO:0005829;GO:0008106;GO:0005886;GO:0033306;GO:0007422;GO:0016021;GO:0008544;GO:0007417;GO:0046577;GO:0098588;GO:0042803;GO:0001750;GO:0005576;GO:0048522;GO:0005635;GO:0097345;GO:0098805;GO:0019867;GO:0031966;GO:0042058;GO:0051591;GO:0051384;GO:0008277;GO:0007584;GO:0001666;GO:0043405;GO:0007568;GO:0051347;GO:0006805;GO:0023056;GO:0042127;GO:0048584;GO:…
dc5f9c40482164c6915d894a113300bf	N37	E	-2.1182436647369136	PneGasmat	Negative	Q9YHB5|CND3_XENLA Condensin complex subunit 3	GO:0000796;GO:0007076;GO:0005515;GO:0000779;GO:0005737;GO:0005634;GO:0016020;GO:0051301
30e6500f32db82d0132817d7c2768cf6	26	J	-2.679201853659079	PneGasmat	Negative	O43451|MGA_HUMAN Maltase-glucoamylase, intestinal	GO:0030246;GO:0005975;GO:0016021;GO:0004553;GO:0005524
42223790260d374ec1106df5a5cec741	N37	E	-2.1280650252881923	PneGasmat	Negative	Q6P4S8|INT1_MOUSE Integrator complex subunit 1	GO:0034474;GO:0032039;GO:0030246;GO:0004553;GO:0046872;GO:0003677;GO:0031965;GO:0005654;GO:0016021;GO:0001833;GO:0042795;GO:0043154;GO:0005975
e3e1bc47286d5500cfb0ffef8516def6	26	J	-3.148684372705328	PneGasmat	Negative	Q6DC77|MPRGB_DANRE Membrane progestin receptor gamma-B	GO:0016021
e3e1bc47286d5500cfb0ffef8516def6	26	J	-4.912965261891525	PneGasmat	Negative	Q6DC77|MPRGB_DANRE Membrane progestin receptor gamma-B	GO:0016021
6b9715c6432656dc34dae6e322c778c8	32	K	-2.018571667038139	PneGasmat	Negative	Q9SXD5|GSXL3_ARATH Flavin-containing monooxygenase FMO GS-OX-like 3	GO:0004499;GO:0055114;GO:0050661;GO:0050660
f6d12aa6f6fbc1ea527332e5053966b7	32	K	-2.624798458062544	PneGasmat	Negative	Q01617|CPO_DROME Protein couch potato	GO:0003723
42ae927ae63ceb0fcfc8b544ecbfec92	32	K	-2.1114546544426354	PneGasmat	Negative	Q6KCD5|NIPBL_MOUSE Nipped-B-like protein	GO:0003682;GO:0007049;GO:0005634;GO:0010468;GO:0046983;GO:0003677;GO:0005623;GO:0090202;GO:0035118;GO:0003146;GO:0000785;GO:0048703;GO:0070050;GO:0070013;GO:0032991;GO:0048565;GO:0016021;GO:0060173;GO:0060828;GO:0048589;GO:0007417;GO:1903508;GO:2000112;GO:1905406;GO:0071169;GO:0070550;GO:1990414;GO:0000280;GO:0007059
32b26ad1aae7b4b0010be5a8f8680b84	9	H	-2.2676270293875005	PneGasmat	Negative	Q803I2|ERGI3_DANRE Endoplasmic reticulum-Golgi intermediate compartment protein 3	GO:0016021;GO:0006890;GO:0006888;GO:0031228;GO:0030134;GO:0031227;GO:0005783
e393e00a3d28e3da377263c05010022e	32	K	-5.8433191432784275	PneGasmat	Negative	Q9SZW4|HMA2_ARATH Cadmium/zinc-transporting ATPase HMA2	GO:0019829;GO:0030001;GO:0016021;GO:0005507;GO:0098655;GO:0010273;GO:0000166;GO:0072511;GO:0035639;GO:0098660;GO:0008144;GO:0097367;GO:0005375;GO:0072509;GO:0015662
e393e00a3d28e3da377263c05010022e	35	L	-8.248174951481527	PneGasmat	Negative	Q9SZW4|HMA2_ARATH Cadmium/zinc-transporting ATPase HMA2	GO:0019829;GO:0030001;GO:0016021;GO:0005507;GO:0098655;GO:0010273;GO:0000166;GO:0072511;GO:0035639;GO:0098660;GO:0008144;GO:0097367;GO:0005375;GO:0072509;GO:0015662
7973d22126acd4895c72ee91ef7a84d7	N37	E	-3.0875949511829517	PneGasmat	Negative	Q92122|KPYM_XENLA Pyruvate kinase PKM	GO:0004743;GO:0006096;GO:0005737;GO:0030955;GO:0016021;GO:0000287;GO:0016301;GO:0005524;GO:0042626;GO:0061718;GO:0006735;GO:0016887;GO:0042866;GO:0140096;GO:0055085;GO:0006468
7973d22126acd4895c72ee91ef7a84d7	32	K	-4.9761764963981365	PneGasmat	Negative	Q92122|KPYM_XENLA Pyruvate kinase PKM	GO:0004743;GO:0006096;GO:0005737;GO:0030955;GO:0016021;GO:0000287;GO:0016301;GO:0005524;GO:0042626;GO:0061718;GO:0006735;GO:0016887;GO:0042866;GO:0140096;GO:0055085;GO:0006468
8b43d2a02a556d42a92d8558b7cdcd21	32	K	-2.7995200318034823	PneGasmat	Negative	Q6NU98|PDK1B_XENLA Serine/threonine-protein kinase pdik1l-B	GO:0004672;GO:0006468;GO:0005524
8b43d2a02a556d42a92d8558b7cdcd21	32	K	-2.87272689003613	PneGasmat	Negative	Q6NU98|PDK1B_XENLA Serine/threonine-protein kinase pdik1l-B	GO:0004672;GO:0006468;GO:0005524
a156beb0a6fd4541f9da7954c2a5e121	32	K	-5.314233963222218	PneGasmat	Negative	Q9CR50|ZN363_MOUSE RING finger and CHY zinc finger domain-containing protein 1	GO:0008270;GO:0016567;GO:0000786;GO:0005634;GO:0030286;GO:0005515;GO:0004842;GO:1901483;GO:1900425;GO:0016746;GO:0003677;GO:0032436;GO:0005737;GO:0007017
04d4e6aa1a8a948f65b151bb413ae117	N37	E	-2.219066515758432	PneGasmat	Negative	Q8IUF8|MINA_HUMAN Bifunctional lysine-specific demethylase and histidyl-hydroxylase MINA	GO:0016706;GO:0005634;GO:0055114;GO:0032259;GO:1903507;GO:0005506;GO:0005667;GO:0008168;GO:0005829;GO:0003714;GO:0070013;GO:0042802;GO:0043232;GO:0005230;GO:0005886;GO:0016021;GO:0004888;GO:0032453;GO:0070544;GO:0034720;GO:0034220
04d4e6aa1a8a948f65b151bb413ae117	32	K	-3.035428379770456	PneGasmat	Negative	Q8IUF8|MINA_HUMAN Bifunctional lysine-specific demethylase and histidyl-hydroxylase MINA	GO:0016706;GO:0005634;GO:0055114;GO:0032259;GO:1903507;GO:0005506;GO:0005667;GO:0008168;GO:0005829;GO:0003714;GO:0070013;GO:0042802;GO:0043232;GO:0005230;GO:0005886;GO:0016021;GO:0004888;GO:0032453;GO:0070544;GO:0034720;GO:0034220
248b813df93cef2cfd117fe4272688ac	N37	E	-6.904583795746299	PneGasmat	Negative	Q9Y251|HPSE_HUMAN Heparanase	GO:0016798;GO:0016020
248b813df93cef2cfd117fe4272688ac	32	K	-6.688889212664166	PneGasmat	Negative	Q9Y251|HPSE_HUMAN Heparanase	GO:0016798;GO:0016020
9627c2df6bd60c81e6c3ce5395ecd83c	32	K	-2.548475344890358	PneGasmat	Negative	Q7T163|KDIS_DANRE Kinase D-interacting substrate of 220 kDa	GO:0016301;GO:0016310;GO:0016021
a32b229dcfd2455392930fcb8745293d	32	K	-2.7316307178222607	PneGasmat	Negative	Q6GYQ0|RGPA1_HUMAN Ral GTPase-activating protein subunit alpha-1	GO:0051056;GO:0005096;GO:0005634;GO:0043547;GO:0016021
20dbd6309411775f33b47fe39b1fff22	32	K	-2.0379316160076204	PneGasmat	Negative	P0DN66|ACTP1_CINAN Tereporin-Ca1 {ECO:0000305}	GO:0052331;GO:0046930;GO:0015267;GO:0046931;GO:0006812;GO:0055085
3bd4fa1814a576a2f2cce4d32aff960b	32	K	-3.5304179888899827	PneGasmat	Negative	Q8TEQ8|PIGO_HUMAN GPI ethanolamine phosphate transferase 3	GO:0051377;GO:0006506;GO:0016021
6e4706fd31555dcfe4aa0652a6a8fd03	N37	E	-3.2658005694346293	PneGasmat	Negative	O75694|NU155_HUMAN Nuclear pore complex protein Nup155	GO:0017056;GO:0005643;GO:0006913;GO:0005515;GO:0086014;GO:0006998;GO:0031965;GO:0043657;GO:0034504;GO:0071166;GO:0031503;GO:0051028;GO:0017038;GO:0072594;GO:0006886;GO:0000972;GO:1900034;GO:0072657;GO:0006110;GO:0060964;GO:0051031;GO:0010467;GO:0016925;GO:0075733;GO:0019083
6e4706fd31555dcfe4aa0652a6a8fd03	32	K	-3.076242630458584	PneGasmat	Negative	O75694|NU155_HUMAN Nuclear pore complex protein Nup155	GO:0017056;GO:0005643;GO:0006913;GO:0005515;GO:0086014;GO:0006998;GO:0031965;GO:0043657;GO:0034504;GO:0071166;GO:0031503;GO:0051028;GO:0017038;GO:0072594;GO:0006886;GO:0000972;GO:1900034;GO:0072657;GO:0006110;GO:0060964;GO:0051031;GO:0010467;GO:0016925;GO:0075733;GO:0019083
eda6e4032f32832aafcdaeb558a41f7e	26	J	-2.2152033711663828	PneGasmat	Negative	B0FYY4|ITB1_SHEEP Integrin beta-1 {ECO:0000250|UniProtKB:P05556}	GO:0007160;GO:0008305;GO:0038023;GO:0007229
eda6e4032f32832aafcdaeb558a41f7e	32	K	-4.992398622175947	PneGasmat	Negative	B0FYY4|ITB1_SHEEP Integrin beta-1 {ECO:0000250|UniProtKB:P05556}	GO:0007160;GO:0008305;GO:0038023;GO:0007229
5508901396759588e0de8bfae4104a3d	32	K	-2.2874136303310726	PneGasmat	Negative	Q68FK8|DHX9_XENLA ATP-dependent RNA helicase A-like protein	GO:0004386;GO:0009615;GO:0005726;GO:0097165;GO:0070937;GO:0070578;GO:0044419;GO:0042788;GO:0016442;GO:0003723;GO:1904973;GO:0005524;GO:1905698;GO:0036464;GO:0005813;GO:2000373;GO:0016604;GO:0035549;GO:0070934;GO:1903608;GO:0030423;GO:0046833;GO:1902741;GO:0015629;GO:0050684;GO:0044806;GO:1904469;GO:1905172;GO:0045142;GO:0005730;GO:0071360;GO:1905538;GO:0070922;GO:0061676;GO:2000767;GO:2000637;GO:…
6d6117eed885b96e978712beabc2aa4a	32	K	-3.421570086305913	PneGasmat	Negative	Q3SYV5|TSN33_BOVIN Tetraspanin-33	GO:0045747;GO:0097197;GO:0019899;GO:0009986;GO:0072659;GO:0016021;GO:0017147;GO:0003735;GO:0031226;GO:0051604;GO:0031300;GO:0012505;GO:0005840;GO:0061355;GO:0006886;GO:0006412;GO:0055114
375249729c0e98f2e403b243005fab59	35	L	-3.6932898185093666	PneGasmat	Negative	Q00174|LAMA_DROME Laminin subunit alpha	NA
375249729c0e98f2e403b243005fab59	N37	E	-5.9287334060520545	PneGasmat	Negative	Q00174|LAMA_DROME Laminin subunit alpha	NA
375249729c0e98f2e403b243005fab59	N37	E	-5.085446276035569	PneGasmat	Negative	Q00174|LAMA_DROME Laminin subunit alpha	NA
375249729c0e98f2e403b243005fab59	35	L	-4.498000064004169	PneGasmat	Negative	Q00174|LAMA_DROME Laminin subunit alpha	NA
087a65a03cd1b1fc54cada54be85b890	32	K	-6.542300535386609	PneGasmat	Negative	Q920A5|RISC_MOUSE Retinoid-inducible serine carboxypeptidase	GO:0004185;GO:0006508;GO:0005829;GO:0045776;GO:0005576;GO:0097755;GO:0031982;GO:0016021;GO:0044257;GO:0042573
b214a320fb39ea3991018b8721fe4b6a	32	K	-2.0231453801474375	PneGasmat	Negative	Q6DF67|ISOC2_XENTR Isochorismatase domain-containing protein 2	GO:0003824
7a6703bc1fadc42d2870c6b902f4d4a8	32	K	-3.733398222145575	PneGasmat	Negative	Q9Z247|FKBP9_MOUSE Peptidyl-prolyl cis-trans isomerase FKBP9	GO:0003755;GO:0000413
1d6c78c06047f26346e2f9e145be6f24	9	H	-2.3249700409152214	PneGasmat	Negative	Q2M389|WASH7_HUMAN WASH complex subunit SWIP {ECO:0000305}	GO:0071203;GO:0010506;GO:0016197;GO:0005768;GO:0007032;GO:0005654;GO:0016021
ce090205d65f0a85c3e363455b364f1d	32	K	-2.9912819828582538	PneGasmat	Negative	Q7SY29|G6PT3_DANRE Glucose-6-phosphate exchanger SLC37A2 {ECO:0000305}	GO:0022857;GO:0055085;GO:0016021
ce090205d65f0a85c3e363455b364f1d	32	K	-3.057145471611139	PneGasmat	Negative	Q7SY29|G6PT3_DANRE Glucose-6-phosphate exchanger SLC37A2 {ECO:0000305}	GO:0022857;GO:0055085;GO:0016021
7153da021cbdc24230487368fb3a7177	26	J	-2.0498026179135223	PneGasmat	Negative	Q8VIG3|RSPH1_MOUSE Radial spoke head 1 homolog	GO:0001520;GO:0007286;GO:0005515;GO:0072687;GO:0035082;GO:0000794;GO:0005737;GO:0051321
b876067dbe63ba6f3988d2ecc73fa7a2	9	H	-2.0241127226594595	PneGasmat	Negative	Q99571|P2RX4_HUMAN P2X purinoceptor 4	GO:0004931;GO:0033198;GO:0098794;GO:0035590;GO:0030054;GO:0016502;GO:0005887;GO:0060079;GO:0005524;GO:0098655
1556f41b2596cb12df15d7c224a8a0c2	35	L	-2.550361613692071	PneGasmat	Negative	P70031|CCKAR_XENLA Cholecystokinin receptor	GO:0035658;GO:0010506;GO:0004930;GO:0007186;GO:0016021
d9255039cab5b2e892d27c748a2620ab	N37	E	-2.719047664124063	PneGasmat	Negative	Q13308|PTK7_HUMAN Inactive tyrosine-protein kinase 7	GO:0004713;GO:0018108;GO:0005524
eebc8733cc42daf647de0aa3311f9ae1	9	H	-2.161951962748402	PneGasmat	Negative	Q9Z0W3|NU160_MOUSE Nuclear pore complex protein Nup160	GO:0072006;GO:0031080;GO:0017056;GO:0000776;GO:0071427;GO:0051028;GO:0010467
9c4f4d345a0c2da17f58ff99b6745717	35	L	-2.06106527073146	PneGasmat	Negative	P17276|PH4H_DROME Protein henna	GO:0016714;GO:1902222;GO:0006558;GO:0009074;GO:0005506;GO:0071391;GO:0042737;GO:0055114;GO:0006571
0cea1b33983e869912c8f0526f531c6c	32	K	-2.1144814927591717	PneGasmat	Negative	Q8R4V2|DUS15_MOUSE Dual specificity protein phosphatase 15 {ECO:0000250|UniProtKB:Q9H1R2}	GO:0008138;GO:0006470;GO:0004725
021535f93316350f67d6283f7008b5fa	35	L	-3.177876236048053	PneGasmat	Negative	P0C872|JMJD7_MOUSE JmjC domain-containing protein 7	GO:0016706;GO:0055114
021535f93316350f67d6283f7008b5fa	35	L	-2.9077327156412234	PneGasmat	Negative	P0C872|JMJD7_MOUSE JmjC domain-containing protein 7	GO:0016706;GO:0055114
219aae635be8655eff866d0a3b45f795	35	L	-4.307034189507189	PneGasmat	Negative	Q9NSI6|BRWD1_HUMAN Bromodomain and WD repeat-containing protein 1	GO:0005158;GO:0008286
4b0b02265b0784d2b29135600ef9db0a	32	K	-3.488388348156591	PneGasmat	Negative	E2RYF8|TPX2_PATPE Targeting protein for Xklp2 homolog	GO:0060236;GO:0005819;GO:0061676;GO:0005874;GO:0019901;GO:0032147;GO:0045171;GO:0043203;GO:0005654;GO:0007026;GO:0090307;GO:0007020
0a0aa783ef35500067a2fa8d19bfc84d	N37	E	-5.7265620063914255	PneGasmat	Negative	Q99NF1|BCDO2_MOUSE Beta,beta-carotene 9',10'-oxygenase	NA
0a0aa783ef35500067a2fa8d19bfc84d	35	L	-8.18452073813147	PneGasmat	Negative	Q99NF1|BCDO2_MOUSE Beta,beta-carotene 9',10'-oxygenase	NA
85931b1853e34107b826449ea7903231	32	K	-6.4400196915522825	PneGasmat	Negative	Q27607|DPOG1_DROME DNA polymerase subunit gamma-1, mitochondrial	GO:0005760;GO:0003887;GO:0071897;GO:0006260;GO:0003677;GO:0008408;GO:0016021;GO:0090305
0b70cc0d68a875691dc03d6a2d9d7df3	32	K	-3.776846901107474	PneGasmat	Negative	B7ZC77|CTNA2_DANRE Catenin alpha-2	GO:0045296;GO:0007155;GO:0015629;GO:0051015;GO:2001045;GO:0016600;GO:0071681;GO:0005915;GO:2001241;GO:0007406;GO:0016342;GO:0005198;GO:0014704;GO:0045295;GO:0017166;GO:0008013;GO:1901099;GO:0030027;GO:0042802;GO:0045880;GO:0043297;GO:2001237;GO:0043231;GO:2000146;GO:0007163;GO:0034613
616b303e21a7d79937bc2b8bcccb4b8b	35	L	-2.0341382619087143	PneGasmat	Negative	O70546|KDM6A_MOUSE Lysine-specific demethylase 6A	GO:0071558;GO:0071557;GO:0008168;GO:0032259;GO:0046872;GO:0010468
69d6db75a84763d3d60a10494aabf56d	32	K	-3.229712537604334	PneGasmat	Negative	P30974|TLR1_DROME Tachykinin-like peptides receptor 86C	GO:0004930;GO:0007186;GO:0016021
c56e1e046b18f44ca53871fdca17d554	32	K	-2.0314494300301624	PneGasmat	Negative	Q9H5L6|THAP9_HUMAN DNA transposase THAP9	GO:0004803;GO:0006313;GO:0016021;GO:0003677
7e765c1c3beb6702df595b75a9649fec	32	K	-3.7425886464363334	PneGasmat	Negative	Q80UK8|INT2_MOUSE Integrator complex subunit 2	GO:0032039;GO:0016180
3bfce6963123851f1de4b97960428254	32	K	-3.4608999729859002	PneGasmat	Negative	Q9ES34|UBE3B_MOUSE Ubiquitin-protein ligase E3B	GO:0004842;GO:0016567;GO:0016459;GO:0016874;GO:0061650;GO:0003779;GO:0003774;GO:0005524;GO:0006511
7c19c66ae67f31cbf2835e4b3acd6753	N37	E	-2.5917228653934696	PneGasmat	Negative	Q80UP3|DGKZ_MOUSE Diacylglycerol kinase zeta	GO:0007205;GO:0004143;GO:0003951;GO:0005524;GO:0016310;GO:0035556
73721d00e0321be052527c4df01dac52	32	K	-3.25876444097146	PneGasmat	Negative	E1BYJ2|MSH6_CHICK DNA mismatch repair protein Msh6 {ECO:0000250|UniProtKB:P54276}	GO:0030983;GO:0006298;GO:0000228;GO:0005524;GO:0008094;GO:0007131
4f447e739c43f88c454024f28a54f0ce	35	L	-2.614996906649348	PneGasmat	Negative	P49183|DNAS1_MOUSE Deoxyribonuclease-1	GO:0006308;GO:0004536;GO:0005634;GO:0004519;GO:0005783;GO:0003335;GO:0016021;GO:0003677;GO:0090305;GO:0001942;GO:0002088;GO:0060041;GO:0070948;GO:0002283;GO:0002673;GO:0030262;GO:0010623
4f447e739c43f88c454024f28a54f0ce	32	K	-2.052483883528124	PneGasmat	Negative	P49183|DNAS1_MOUSE Deoxyribonuclease-1	GO:0006308;GO:0004536;GO:0005634;GO:0004519;GO:0005783;GO:0003335;GO:0016021;GO:0003677;GO:0090305;GO:0001942;GO:0002088;GO:0060041;GO:0070948;GO:0002283;GO:0002673;GO:0030262;GO:0010623
1cabd2cbb74de15b483d7daf07449907	32	K	-2.722245150058286	PneGasmat	Negative	Q9H9Y6|RPA2_HUMAN DNA-directed RNA polymerase I subunit RPA2	GO:0003899;GO:0006351;GO:0005634;GO:0032549;GO:0000428;GO:0003677;GO:0017126;GO:0005829;GO:0070013;GO:0007566;GO:0031593;GO:0043232;GO:0046872;GO:0016021;GO:0045815;GO:0006974
2c04dad77dc222d02e11a574c700f8bd	35	L	-3.9647687810306236	PneGasmat	Negative	P19623|SPEE_HUMAN Spermidine synthase	GO:0004766;GO:0008295;GO:0005737;GO:0004014
d9bb51f6f449e6a51ef539ba5cf9e30f	32	K	-3.3379594354164617	PneGasmat	Negative	Q7T3C7|RT4I1_DANRE Reticulon-4-interacting protein 1 homolog, mitochondrial	GO:0005739;GO:0008270;GO:0055114;GO:0016491;GO:0016021
1a58b3e9683e6708ea5faac6963bca51	32	K	-3.199712379398053	PneGasmat	Negative	Q2M3R5|S35G1_HUMAN Solute carrier family 35 member G1	GO:0016021
18414953328569542f4d25bff88b765e	N37	E	-2.8857859381180186	PneGasmat	Negative	O60673|REV3L_HUMAN DNA polymerase zeta catalytic subunit	GO:0016035;GO:0019985;GO:0003887;GO:0003677;GO:0000166;GO:0005634;GO:0051539;GO:0070013;GO:0008408;GO:0043232;GO:0046872;GO:0005515;GO:0006260;GO:0000724;GO:0090305
fcacb94e6f320e88e89c6ada99ba590a	32	K	-4.1680910000400555	PneGasmat	Negative	P11586|C1TC_HUMAN C-1-tetrahydrofolate synthase, cytoplasmic	GO:0004477;GO:0035999;GO:0004488;GO:0009086;GO:0000105;GO:0006164;GO:0055114
fcacb94e6f320e88e89c6ada99ba590a	N37	E	-2.2917956107801896	PneGasmat	Negative	P11586|C1TC_HUMAN C-1-tetrahydrofolate synthase, cytoplasmic	GO:0004477;GO:0035999;GO:0004488;GO:0009086;GO:0000105;GO:0006164;GO:0055114
ea310d6c7f87499ce20ccab6b69143e3	32	K	-2.5061477117935604	PneGasmat	Negative	Q91W89|MA2C1_MOUSE Alpha-mannosidase 2C1	GO:0006013;GO:0004559;GO:0005654;GO:0030246;GO:0009313
523fe8dac5e4813eff1948051008e780	N37	E	-2.220338643076571	PneGasmat	Negative	Q5VW36|FOCAD_HUMAN Focadhesin	NA
3ad63c6a81b9b53522086e40dd1fb65b	N37	E	-2.9753820520640484	PneGasmat	Negative	O02485|YDJ1_CAEEL Uncharacterized protein ZK1073.1	GO:0032287;GO:0045576;GO:0042127
35e04ea27615c26e1950cdbff411a1e7	N37	E	-2.0624804928924374	PneGasmat	Negative	P98194|AT2C1_HUMAN Calcium-transporting ATPase type 2C member 1	GO:0005388;GO:0070588;GO:0005794;GO:0016021;GO:0005623;GO:0005777;GO:0098588;GO:0005783;GO:0006874;GO:0005524;GO:0005634;GO:0006828;GO:0015410;GO:0042044;GO:0008553;GO:0019722;GO:0051235;GO:0016787;GO:1902600;GO:0004029;GO:0055071;GO:0006974;GO:0055114
896fe6c60ff47cf60c04c02475cae432	32	K	-3.6211268555733906	PneGasmat	Negative	O95260|ATE1_HUMAN Arginyl-tRNA--protein transferase 1	GO:0004057;GO:0016598;GO:0005737
0bd211292d8fb9d57d8346af6e3ce317	32	K	-2.1178931670252092	PneGasmat	Negative	P13676|ACPH_RAT Acylamino-acid-releasing enzyme	GO:0008236;GO:0006508
691273104e43837c092050fce3f35dd5	32	K	-9.04089979287389	PneGasmat	Negative	A9JTH1|NCLDA_DANRE Neurocalcin-delta A	GO:0005509
212ea961bacebac06060d659a418aed0	26	J	-2.199555147554751	PneGasmat	Negative	Q9I8S4|AZIN2_XENLA Antizyme inhibitor 2	GO:0006596;GO:0003824
0145301409abb24c7ee0c78e27527ca7	N37	E	-4.283967515114647	PneGasmat	Negative	Q80TR8|VPRBP_MOUSE Protein VPRBP	GO:0016567
0145301409abb24c7ee0c78e27527ca7	32	K	-3.700406671691661	PneGasmat	Negative	Q80TR8|VPRBP_MOUSE Protein VPRBP	GO:0016567
0145301409abb24c7ee0c78e27527ca7	9	H	-2.3420356646941918	PneGasmat	Negative	Q80TR8|VPRBP_MOUSE Protein VPRBP	GO:0016567
3bf52ad1ae42d928f397b743e163d40a	35	L	-2.302895299416838	PneGasmat	Negative	O70551|SRPK1_MOUSE SRSF protein kinase 1	GO:0004672;GO:0006468;GO:0005634;GO:0005524;GO:0005737;GO:0016021;GO:0050684;GO:0000245;GO:0035556
75d9d493a3d9c05233de20e1d2256998	32	K	-5.789818597340428	PneGasmat	Negative	Q9Z139|ROR1_MOUSE Inactive tyrosine-protein kinase transmembrane receptor ROR1 {ECO:0000250|UniProtKB:Q01973}	GO:0004672;GO:0006468;GO:0016021;GO:0005524
427a5394257da9beed9f774ee3649a0d	32	K	-3.505209977713233	PneGasmat	Negative	Q8C0J6|SWAHC_MOUSE Ankyrin repeat domain-containing protein SOWAHC	NA
020aca4cf66948f5ce5958fff4c37c66	32	K	-2.5065816650219546	PneGasmat	Negative	P20585|MSH3_HUMAN DNA mismatch repair protein Msh3	GO:0030983;GO:0006298;GO:0032300;GO:0005524;GO:0000228;GO:0000735;GO:0043111;GO:0000406;GO:0006312;GO:0006311;GO:0000403;GO:0000400;GO:0007533;GO:0030466;GO:0016887;GO:0036297;GO:0043570
39de1f59b977516d249ebf94a8e064ce	32	K	-2.1430003696609137	PneGasmat	Negative	P58802|TB10A_MOUSE TBC1 domain family member 10A	GO:0097202;GO:0030165;GO:0005829;GO:0005886;GO:0017137;GO:0005902;GO:0042147;GO:0005096;GO:0061700;GO:0070062;GO:0005085;GO:0045296;GO:0034618;GO:0016021;GO:0090630;GO:0006886;GO:1903577;GO:1904262;GO:1902017
0baa3f837edfa614c88be3c96261faa3	35	L	-2.1292895153986753	PneGasmat	Negative	P28656|NP1L1_MOUSE Nucleosome assembly protein 1-like 1	GO:0006334;GO:0005634;GO:0031491;GO:0005737;GO:0016021;GO:0002244
8acd2147792241558f4922df075c7f37	32	K	-2.555805430549823	PneGasmat	Negative	Q5CZZ9|PI51B_RAT Phosphatidylinositol 4-phosphate 5-kinase type-1 beta	GO:0016307;GO:0046854;GO:0005524
eeaf04a7dfa30a6a8114f031169b8b29	35	L	-2.9921247461974363	PneGasmat	Negative	O95803|NDST3_HUMAN Bifunctional heparan sulfate N-deacetylase/N-sulfotransferase 3	GO:0015016;GO:0016787
04da277c9135b365c9fc38b1ed192107	32	K	-3.5680183699968726	PneGasmat	Negative	P21213|HUTH_RAT Histidine ammonia-lyase	GO:0004397;GO:0019557;GO:0005737;GO:0043606;GO:0097708;GO:0012505;GO:0060218;GO:0006886
eca4bed4c6c7a9d2ef024b952c563f02	32	K	-3.668059093818068	PneGasmat	Negative	P40692|MLH1_HUMAN DNA mismatch repair protein Mlh1	GO:0032300;GO:0030983;GO:0006298;GO:0016887;GO:0005712;GO:0005524;GO:0000713;GO:0007131;GO:0000405;GO:0003697
6345624dd1f93ad166c97dd4a86cc5a0	35	L	-2.5144889017160823	PneGasmat	Negative	Q5HZJ0|RNC_MOUSE Ribonuclease 3	GO:0004525;GO:0016075;GO:0070877;GO:0090502;GO:0005737;GO:0003723;GO:0014069;GO:0006396;GO:0046872;GO:0030054;GO:0016442;GO:0017151;GO:0070412;GO:0001530;GO:0016071;GO:0042803;GO:0042254;GO:0004530;GO:0006399;GO:0030727;GO:0007294;GO:0035070;GO:0016319;GO:0031047;GO:0016441;GO:2000628;GO:0045589;GO:0010586;GO:0050830;GO:0050829;GO:0050727;GO:0010628;GO:0044419;GO:0006309
24bc601e184b95f232f210552e6965db	32	K	-4.072814038488231	PneGasmat	Negative	Q05000|MYS_PODCA Myosin heavy chain	GO:0016459;GO:0003774;GO:0003779;GO:0044877;GO:0032982;GO:0005524;GO:0030016
0cd491ba4001f160e7f0be1632ce57e5	32	K	-3.009572515491698	PneGasmat	Negative	Q92831|KAT2B_HUMAN Histone acetyltransferase KAT2B	GO:0004402;GO:0016573;GO:0005634;GO:0006355
9b3a56abe416db91a5d4ffaa5a93ffc8	32	K	-2.4137634589963324	PneGasmat	Negative	Q92889|XPF_HUMAN DNA repair endonuclease XPF	GO:0003697;GO:0090305;GO:0000110;GO:0004520;GO:0006281;GO:0070522;GO:0000784;GO:0001094;GO:0003684;GO:1990841;GO:0047485;GO:0016021;GO:0000712;GO:0008022;GO:1905768;GO:0042802;GO:0061819;GO:1905764;GO:1904506;GO:1904354;GO:0009650;GO:1904357;GO:0034644;GO:0010506
927447b5ec0d425cc00848c2f354e48a	32	K	-2.275424870403935	PneGasmat	Negative	Q91V83|TTI1_MOUSE TELO2-interacting protein 1 homolog	GO:0070209;GO:0032006;GO:0031931;GO:0031932;GO:0005737
e76732fbe7aeb70a1be04d47748777d9	9	H	-3.2911729924310977	PneGasmat	Negative	A2RV61|GAPD1_XENLA GTPase-activating protein and VPS9 domain-containing protein 1	GO:0043087;GO:0007165
e76732fbe7aeb70a1be04d47748777d9	N37	E	-2.6797041852693404	PneGasmat	Negative	A2RV61|GAPD1_XENLA GTPase-activating protein and VPS9 domain-containing protein 1	GO:0043087;GO:0007165
e76732fbe7aeb70a1be04d47748777d9	32	K	-3.1785505920775154	PneGasmat	Negative	A2RV61|GAPD1_XENLA GTPase-activating protein and VPS9 domain-containing protein 1	GO:0043087;GO:0007165
5e943e21069404a66e4bf4bfb172c7aa	N37	E	-2.0342843142764915	PneGasmat	Negative	Q66GS9|CP135_HUMAN Centrosomal protein of 135 kDa	GO:0010457;GO:0008022;GO:0005814;GO:0007099;GO:0005813;GO:0000145;GO:0005829;GO:1902857;GO:0016021;GO:1904951;GO:0006887;GO:0097711;GO:0000086;GO:0010389
fdae9b3ede8ea7d17885784fe879ced2	N37	E	-3.9275426938627183	PneGasmat	Negative	Q9CIR9|ADD_LACLA Adenosine deaminase {ECO:0000255|HAMAP-Rule:MF_00540}	GO:0019239;GO:0009168;GO:0016814;GO:0046872;GO:0009117
fdae9b3ede8ea7d17885784fe879ced2	32	K	-2.845627121492046	PneGasmat	Negative	Q9CIR9|ADD_LACLA Adenosine deaminase {ECO:0000255|HAMAP-Rule:MF_00540}	GO:0019239;GO:0009168;GO:0016814;GO:0046872;GO:0009117
8c1b809040a181a358808a5abd8ac799	32	K	-2.3826296482421148	PneGasmat	Negative	Q149N8|SHPRH_HUMAN E3 ubiquitin-protein ligase SHPRH	GO:0000209;GO:0061630;GO:0005789;GO:0006487;GO:0005524;GO:0016021;GO:0046872;GO:0006974
cb941c20bd13b9c82403bc7dee7a105a	9	H	-4.362623087525295	PneGasmat	Negative	P97927|LAMA4_MOUSE Laminin subunit alpha-4	GO:0007155
437b33b5549416f825c4e2fd90a9c456	9	H	-2.4263942760709223	PneGasmat	Negative	Q8IWZ6|BBS7_HUMAN Bardet-Biedl syndrome 7 protein	GO:0034464;GO:1905515;GO:0001103;GO:0036064;GO:0001750;GO:1903929;GO:0005930;GO:0060173;GO:0032436;GO:0007507;GO:0005813;GO:0005634;GO:0045444;GO:0005623;GO:0016020;GO:0007224;GO:0042025;GO:0008104;GO:0001654;GO:0005829;GO:0015833;GO:0007420;GO:0071944;GO:0006357;GO:0051877;GO:0032402;GO:0070121;GO:0033339;GO:0007368;GO:0060562;GO:0007369;GO:0048562;GO:0046907;GO:0048546;GO:0007601
2e522c75e834e4cbe090f237c37f71d7	32	K	-2.4163610772401274	PneGasmat	Negative	O00750|P3C2B_HUMAN Phosphatidylinositol 4-phosphate 3-kinase C2 domain-containing subunit beta	GO:0048015;GO:0035091;GO:0046854;GO:0016301;GO:0016773;GO:0036092
f7e238d4cbd22d73cdcf13cda2246d69	35	L	-6.8472777901536475	PneGasmat	Negative	Q02508|HGV2_HALRO Protein HGV2	GO:0006335;GO:0042393;GO:0000790;GO:0006336;GO:0005654;GO:0032991
f8fba1223da2b771c74299672d5f2d86	32	K	-2.7494475461161136	PneGasmat	Negative	Q13395|TARB1_HUMAN Probable methyltransferase TARBP1	GO:0008173;GO:0001510;GO:0005634;GO:0006396;GO:0003723;GO:0016021;GO:0005328;GO:0008757;GO:0140101;GO:0006357;GO:0006836;GO:0006399;GO:0055085
e8e9002d99f70db1781266ac6c630aa6	32	K	-2.288597391508028	PneGasmat	Negative	P49620|DGKG_RAT Diacylglycerol kinase gamma	GO:0004143;GO:0007205;GO:0005886;GO:0003951;GO:0005509;GO:0035556;GO:0016021;GO:0005524;GO:0016310;GO:0046339;GO:0030258
c09e5149a4222480a4a181a4bfe0e20e	32	K	-3.0417614548654983	PneGasmat	Negative	Q80U63|MFN2_MOUSE Mitofusin-2	GO:0008053;GO:0005741;GO:0003924;GO:0005525;GO:0016021
18e976c01cc5e8d752f5c36c7ff89e61	32	K	-2.011860521681903	PneGasmat	Negative	Q8TEX9|IPO4_HUMAN Importin-4	GO:0006606;GO:0008536;GO:0000790;GO:0032991;GO:0006335;GO:0006336
b3fdab73f95dab9fea6c6d06b820ab36	32	K	-2.7054736675649127	PneGasmat	Negative	Q5ZL05|CRCM1_CHICK Calcium release-activated calcium channel protein 1	GO:0015279;GO:0002115;GO:0044853;GO:0045762;GO:0016323;GO:0042802;GO:0051928;GO:0005829;GO:0061180;GO:0005887;GO:0070509;GO:0032991;GO:0070588;GO:0005516;GO:0007399;GO:0070886;GO:0002250;GO:0009653
e1d880a885155c5277fd0314fbf2dcf3	32	K	-3.7705879661927626	PneGasmat	Negative	P12798|KPBB_RABIT Phosphorylase b kinase regulatory subunit beta	GO:0005516;GO:0005977;GO:0005886;GO:0016301;GO:0005964;GO:0016773;GO:0016310;GO:0140096;GO:0016798;GO:0016021;GO:0005524;GO:0005634;GO:0006464;GO:0003676
50c2bb3ab3171c88f4deb2b4d1b22079	9	H	-2.062256217177859	PneGasmat	Negative	Q13614|MTMR2_HUMAN Myotubularin-related protein 2	NA
30dabfab7e48df8e51c4cadce8260240	9	H	-2.124430508475956	PneGasmat	Negative	O35594|IFT81_MOUSE Intraflagellar transport protein 81 homolog	GO:0030992;GO:0042073;GO:0015631;GO:0005929;GO:0060271;GO:0005815;GO:0008589;GO:0007283;GO:0048793;GO:0032006;GO:0030154
297b5306dfbae688873ce2006e9fa9cc	32	K	-2.197109687249215	PneGasmat	Negative	O08856|ELL_MOUSE RNA polymerase II elongation factor ELL	GO:0006368;GO:0008023;GO:0003746;GO:0006414;GO:0016021;GO:0042795
297b5306dfbae688873ce2006e9fa9cc	32	K	-2.4653745847071207	PneGasmat	Negative	O08856|ELL_MOUSE RNA polymerase II elongation factor ELL	GO:0006368;GO:0008023;GO:0003746;GO:0006414;GO:0016021;GO:0042795
25bb2a545ce07b86c621a462af320c34	32	K	-3.2835789312583916	PneGasmat	Negative	Q5FWT1|FA98A_RAT Protein FAM98A	NA
1dde0ebc3a4b5a912d33a1c245e91267	32	K	-2.649347919858211	PneGasmat	Negative	Q29NC4|CBPA1_DROPS Zinc carboxypeptidase A 1	GO:0004181;GO:0006508;GO:0005694;GO:0000737;GO:0008270;GO:0005576;GO:0016021;GO:0016889;GO:0003677;GO:0005524;GO:0042730
61c0e9c0d1270914519605b578925e1f	N37	E	-3.3501413686679045	PneGasmat	Negative	P53440|CALMF_NAEGR Calmodulin, flagellar	GO:0019722;GO:0005509
61c0e9c0d1270914519605b578925e1f	35	L	-2.7114498912741802	PneGasmat	Negative	P53440|CALMF_NAEGR Calmodulin, flagellar	GO:0019722;GO:0005509
61c0e9c0d1270914519605b578925e1f	32	K	-10.881205855783044	PneGasmat	Negative	P53440|CALMF_NAEGR Calmodulin, flagellar	GO:0019722;GO:0005509
61c0e9c0d1270914519605b578925e1f	9	H	-4.148698879411621	PneGasmat	Negative	P53440|CALMF_NAEGR Calmodulin, flagellar	GO:0019722;GO:0005509
61c0e9c0d1270914519605b578925e1f	35	L	-4.942920701054917	PneGasmat	Negative	P53440|CALMF_NAEGR Calmodulin, flagellar	GO:0019722;GO:0005509
1a72f9ba94fd9a9c649840fe2fb13f98	35	L	-3.6492825461412943	PneGasmat	Negative	Q4R7Q7|RIR2_MACFA Ribonucleoside-diphosphate reductase subunit M2	GO:0009263;GO:0004748;GO:0016021;GO:0005971;GO:0046872;GO:0005634;GO:0046982;GO:0055114;GO:0006260;GO:0046062;GO:0046704;GO:0009197;GO:0046385;GO:0006221
eb555e9c5f0f50ff9ab02ee1c9e0a47f	35	L	-2.8701176914315556	PneGasmat	Negative	Q5ZKN3|PHTF2_CHICK Putative homeodomain transcription factor 2	GO:0003677;GO:0005783;GO:0006357;GO:0016021;GO:0046983;GO:0003700;GO:0005634
10f144c2af8c9fb449d2cd350dd1e032	32	K	-2.236661486707781	PneGasmat	Negative	Q96RT8|GCP5_HUMAN Gamma-tubulin complex component 5	GO:0043015;GO:0007020;GO:0000922;GO:0005815;GO:0005874;GO:0005737
9cdc56b81fc0b15d28cdf59fc62e8aa7	32	K	-3.597663906167794	PneGasmat	Negative	Q3UMR0|ANR27_MOUSE Ankyrin repeat domain-containing protein 27	GO:0097422;GO:1990126;GO:0000149;GO:0045022;GO:0017137;GO:0005769;GO:0005770;GO:0030133;GO:0043005;GO:0005085;GO:0048812;GO:0005096;GO:0042470;GO:0005829;GO:0035544;GO:0005764;GO:0005886;GO:0035646;GO:0030659;GO:0050775;GO:0016021;GO:0043547;GO:0015031
28943e0e284a5d72073658423cc34ba5	32	K	-5.31896618564052	PneGasmat	Negative	Q5F361|TBCK_CHICK TBC domain-containing protein kinase-like protein	GO:0004672;GO:0006468;GO:0030496;GO:0072686;GO:0005524;GO:0005737;GO:0032006;GO:0008283;GO:0030036;GO:0017137;GO:0005096;GO:0090630;GO:0016787;GO:0006886
633f170e1c3bf66514bc89b57e20a966	35	L	-4.299023007309358	PneGasmat	Negative	Q96NN9|AIFM3_HUMAN Apoptosis-inducing factor 3	GO:0051537;GO:0055114;GO:0005829;GO:0050660;GO:0005739;GO:0097194;GO:0005783;GO:0016491;GO:0019866
6877bc1879548c8a491076f89e2b682e	26	J	-2.0120392081454055	PneGasmat	Negative	Q8C0Y0|PP4R4_MOUSE Serine/threonine-protein phosphatase 4 regulatory subunit 4	NA
d0a5edb0ab6a127f8ce0a7b0b476b876	35	L	-3.9706190048527605	PneGasmat	Negative	Q1LYM6|KLH38_DANRE Kelch-like protein 38	NA
cb7b66baf2f9fa49cb2ab09bf8bc5675	N37	E	-3.3711197768503522	PneGasmat	Negative	A6NHR9|SMHD1_HUMAN Structural maintenance of chromosomes flexible hinge domain-containing protein 1	GO:0006302;GO:0005694;GO:0005524;GO:0051276
0aa632a1a296e9ac72ec18f86c9a597f	32	K	-2.0102442416577864	PneGasmat	Negative	A7MB11|TGFA1_BOVIN Transforming growth factor-beta receptor-associated protein 1	GO:0016192;GO:0005160;GO:0033263;GO:0006886;GO:0046332;GO:0005769;GO:0046872;GO:0043231;GO:0007041;GO:0031967;GO:0090174;GO:0016050;GO:0016020;GO:0007165;GO:0006355
148f161d7a5742be6d9c33a9fc3ed545	35	L	-3.679230611231284	PneGasmat	Negative	Q9P3U4|HEL1_SCHPO E3 ubiquitin-protein ligase dbl4 {ECO:0000250|UniProtKB:P36113, ECO:0000305}	GO:0004842;GO:0016567;GO:0046872
8b8d78fa3c1eb8a76c06445e8785065e	32	K	-4.397732095637001	PneGasmat	Negative	A6QLJ0|ERCC2_BOVIN TFIIH basal transcription factor complex helicase XPD subunit	GO:0006289;GO:0003678;GO:0005634;GO:0032508;GO:0005703;GO:0005705;GO:0003677;GO:0005524;GO:1902554;GO:0000428;GO:0005667;GO:0045951;GO:0070013;GO:0008353;GO:0009411;GO:0005737;GO:0006366;GO:0007348;GO:0001109;GO:0045893;GO:0001120;GO:0006979;GO:0010972;GO:0051983;GO:0007088;GO:0090305;GO:0006468;GO:0006352
90885570201f516c8aeac37fe95b327c	N37	E	-2.1896839188210326	PneGasmat	Negative	Q5F499|OPA1_CHICK Dynamin-like 120 kDa protein, mitochondrial	GO:0006915;GO:0003924;GO:0005739;GO:0005525;GO:0007005
e13c07df69321fbf2c1367ae8ede39f2	32	K	-2.0797028862053697	PneGasmat	Negative	Q0VD19|ASM_BOVIN Sphingomyelin phosphodiesterase	GO:0006685;GO:0004767;GO:0005615;GO:0005764;GO:0046872;GO:0016798;GO:0016021;GO:0009143;GO:0046513;GO:1905691
49d41de5811ab92a9940f513cad66661	32	K	-2.3409418292471518	PneGasmat	Negative	Q5E946|PARK7_BOVIN Protein deglycase DJ-1 {ECO:0000250|UniProtKB:Q99497}	GO:0036529;GO:0036524;GO:0005829;GO:0106046;GO:0005634
d2bdac1f44cd850fcd8967c0827071dc	N37	E	-2.4438796863448276	PneGasmat	Negative	P25206|MCM3_MOUSE DNA replication licensing factor MCM3	GO:0042555;GO:0006270;GO:0003678;GO:0005634;GO:0032508;GO:0048471;GO:0005813;GO:0003677;GO:0005524;GO:0070013;GO:0000793;GO:0005576;GO:0016021;GO:1902299;GO:0000727;GO:1902969;GO:0003682;GO:0005125;GO:0006271;GO:0060041;GO:0016319;GO:0007405;GO:0007165
d2bdac1f44cd850fcd8967c0827071dc	32	K	-3.4196273225455873	PneGasmat	Negative	P25206|MCM3_MOUSE DNA replication licensing factor MCM3	GO:0042555;GO:0006270;GO:0003678;GO:0005634;GO:0032508;GO:0048471;GO:0005813;GO:0003677;GO:0005524;GO:0070013;GO:0000793;GO:0005576;GO:0016021;GO:1902299;GO:0000727;GO:1902969;GO:0003682;GO:0005125;GO:0006271;GO:0060041;GO:0016319;GO:0007405;GO:0007165
d1c8e64a75e4b9771e0110260371923a	N37	E	-2.177870919754345	PneGasmat	Negative	A7S2N8|UFL1_NEMVE E3 UFM1-protein ligase 1 homolog	GO:0016874;GO:1990564;GO:0005789;GO:0071568;GO:0043005;GO:0032434;GO:0005783;GO:0061659;GO:0033146;GO:1902065;GO:0032088;GO:0005515;GO:0032991;GO:0060252;GO:0031397;GO:0005829;GO:0034976;GO:0032880;GO:0001649;GO:0043066;GO:0007186
3310499d5fddfb9bbae0dfaa0da5a1f9	N37	E	-2.3474878653500544	PneGasmat	Negative	A0JMD4|TPC2_DANRE Two pore calcium channel protein 2	GO:0072345;GO:0051209;GO:0005765;GO:0005245;GO:0005623;GO:0016021;GO:0003952;GO:0004359;GO:0005524;GO:0006939;GO:0009435;GO:2000290;GO:0014866;GO:0019722;GO:0034765
19122ed1e8d0f6c003cf2fa0e9b2f5d6	N37	E	-2.0630525439162275	PneGasmat	Negative	Q9C0B7|TNG6_HUMAN Transport and Golgi organization protein 6 homolog	GO:0016021
99bdea8be9717ee4c9351c198d0993ad	N37	E	-2.0347597422073322	PneGasmat	Negative	Q63340|DUS7_RAT Dual specificity protein phosphatase 7	GO:0017017;GO:0000188;GO:0005829;GO:0005654;GO:0004725;GO:0016301;GO:0005515;GO:0008579;GO:0006470;GO:0070373;GO:0048638;GO:2000026;GO:0051409;GO:0043065;GO:0042659;GO:1903035;GO:0040036;GO:0045926;GO:0061041;GO:0009953;GO:0051093;GO:0032102;GO:0022603;GO:0010033;GO:0030154;GO:1903853;GO:0016310;GO:0042493;GO:1900426;GO:0046329;GO:1900181;GO:0002119;GO:0008340;GO:1900182;GO:0046686;GO:0061387;GO:…
99bdea8be9717ee4c9351c198d0993ad	32	K	-2.6099149781627635	PneGasmat	Negative	Q63340|DUS7_RAT Dual specificity protein phosphatase 7	GO:0017017;GO:0000188;GO:0005829;GO:0005654;GO:0004725;GO:0016301;GO:0005515;GO:0008579;GO:0006470;GO:0070373;GO:0048638;GO:2000026;GO:0051409;GO:0043065;GO:0042659;GO:1903035;GO:0040036;GO:0045926;GO:0061041;GO:0009953;GO:0051093;GO:0032102;GO:0022603;GO:0010033;GO:0030154;GO:1903853;GO:0016310;GO:0042493;GO:1900426;GO:0046329;GO:1900181;GO:0002119;GO:0008340;GO:1900182;GO:0046686;GO:0061387;GO:…
7d9ce06014a823567c21aa729902ff77	32	K	-5.471705399483208	PneGasmat	Negative	P78356|PI42B_HUMAN Phosphatidylinositol 5-phosphate 4-kinase type-2 beta	GO:0016307;GO:0046854;GO:0005776;GO:0005524;GO:2000786;GO:0042802
7d9ce06014a823567c21aa729902ff77	35	L	-2.462336201052285	PneGasmat	Negative	P78356|PI42B_HUMAN Phosphatidylinositol 5-phosphate 4-kinase type-2 beta	GO:0016307;GO:0046854;GO:0005776;GO:0005524;GO:2000786;GO:0042802
b17951e5e0e86cf3ec9a683f73b972bd	32	K	-2.131744316303561	PneGasmat	Negative	Q0VCU7|SGCG_BOVIN Gamma-sarcoglycan	GO:0016012;GO:0060047;GO:0048738;GO:0042383;GO:0016021;GO:0048798;GO:0007525;GO:0007368
0c0940a8870a0680f647f57c722818d0	N37	E	-2.454430889933108	PneGasmat	Negative	Q810K9|GXLT2_MOUSE Glucoside xylosyltransferase 2	GO:0016757;GO:0016266;GO:0016021
0c0940a8870a0680f647f57c722818d0	32	K	-2.639533637812934	PneGasmat	Negative	Q810K9|GXLT2_MOUSE Glucoside xylosyltransferase 2	GO:0016757;GO:0016266;GO:0016021
ce646a7b1a11c7fd7c3c9f8808c02f65	32	K	-4.871924187000662	PneGasmat	Negative	F1NVK6|TM237_CHICK Transmembrane protein 237	GO:0016021
eb94aac669ee876c695beee071c3c82c	35	L	-6.919642448287366	PneGasmat	Negative	A0MSJ1|CRA1B_DANRE Collagen alpha-1(XXVII) chain B	GO:0004867;GO:0010951;GO:0005604;GO:0005581;GO:0019867;GO:0042302;GO:0016021;GO:0042802;GO:0005201;GO:0016539;GO:0009405
befac3f44e48a5db286774845c316cac	32	K	-2.0215052961374993	PneGasmat	Negative	Q7SZC2|XPO2_DANRE Exportin-2	GO:0008536;GO:0006886;GO:0005634;GO:0005829;GO:0070013
693c9adef566651a3903c13dcb81eaab	35	L	-2.640092022171055	PneGasmat	Negative	P97858|S35B1_MOUSE Solute carrier family 35 member B1	GO:0055085;GO:0005460;GO:0016021;GO:0005459;GO:0031228;GO:0031227;GO:1901264;GO:0015931;GO:0015711;GO:0005783;GO:0008643
693c9adef566651a3903c13dcb81eaab	N37	E	-2.39543322621342	PneGasmat	Negative	P97858|S35B1_MOUSE Solute carrier family 35 member B1	GO:0055085;GO:0005460;GO:0016021;GO:0005459;GO:0031228;GO:0031227;GO:1901264;GO:0015931;GO:0015711;GO:0005783;GO:0008643
2a023d8cc09a051611c7f7896d420d7d	N37	E	-4.386708960719869	PneGasmat	Negative	Q8CDF7|EXD1_MOUSE piRNA biogenesis protein EXD1 {ECO:0000305}	GO:0008408;GO:0090305;GO:0003676
2a023d8cc09a051611c7f7896d420d7d	32	K	-3.045866253815345	PneGasmat	Negative	Q8CDF7|EXD1_MOUSE piRNA biogenesis protein EXD1 {ECO:0000305}	GO:0008408;GO:0090305;GO:0003676
8eb5012cbca5e9ac30f330d7d0206714	32	K	-2.7790137265865393	PneGasmat	Negative	C8YR32|LOXH1_MOUSE Lipoxygenase homology domain-containing protein 1	NA
e216167461711b18b3d6060a36770897	32	K	-2.0813295160122527	PneGasmat	Negative	P49010|HEXC_BOMMO Chitooligosaccharidolytic beta-N-acetylglucosaminidase	GO:0004563;GO:0005975
2d37a0e6e30ec8cc07be09df75da4206	32	K	-2.387267911740049	PneGasmat	Negative	Q99943|PLCA_HUMAN 1-acyl-sn-glycerol-3-phosphate acyltransferase alpha	GO:0003841;GO:0008654;GO:0005783;GO:0005811;GO:0016021;GO:0005200;GO:0046473;GO:0005515;GO:0045017;GO:0001819;GO:0005789;GO:0005882;GO:0046341;GO:0006221;GO:0001961;GO:0031325;GO:0007010
4f2db6a10c0e008d704d09becc474475	32	K	-3.947475571882366	PneGasmat	Negative	P82151|LEC6_TACTR Lectin L6	GO:0000421;GO:0032266;GO:0005765
174c0fcbd222defa841aeab00d12fe92	35	L	-3.397813800647747	PneGasmat	Negative	P80404|GABT_HUMAN 4-aminobutyrate aminotransferase, mitochondrial	GO:0003867;GO:0009448;GO:0005739;GO:0030170;GO:0042135;GO:0072329;GO:0009063
434ccff98551d3470bf1fbf64df4231a	N37	E	-2.0649200324847925	PneGasmat	Negative	Q9BZF1|OSBL8_HUMAN Oxysterol-binding protein-related protein 8	GO:0016021
29a953e46c004ad1317bab186b09debc	32	K	-2.004322572926371	PneGasmat	Negative	Q5XHG1|NSMA3_XENLA Sphingomyelin phosphodiesterase 4	GO:0050290;GO:0016021
e0c063b9aa716d343cd0f087c26db725	26	J	-2.0576909512197803	PneGasmat	Negative	P08842|STS_HUMAN Steryl-sulfatase	GO:0008484;GO:0016021;GO:0005788;GO:0046872
e0c063b9aa716d343cd0f087c26db725	32	K	-2.9858083734340646	PneGasmat	Negative	P08842|STS_HUMAN Steryl-sulfatase	GO:0008484;GO:0016021;GO:0005788;GO:0046872
08d8a55836e6039977dac0843d6f0d17	32	K	-2.60047285617381	PneGasmat	Negative	Q9Y217|MTMR6_HUMAN Myotubularin-related protein 6	GO:0052866;GO:0046856;GO:0005635;GO:0004725;GO:0035335;GO:0005737;GO:0016021;GO:0010506;GO:0046872
963242c9573c22e7ad16976a6ce12c34	32	K	-3.4915857690278473	PneGasmat	Negative	Q9UBN7|HDAC6_HUMAN Histone deacetylase 6	GO:0004407;GO:0016575;GO:0000118;GO:0034979;GO:0008270;GO:0106047;GO:0032425;GO:0042826;GO:1990707;GO:0034983;GO:0031934;GO:0032958;GO:0030874;GO:0033553;GO:0031618;GO:0016301;GO:0000122;GO:0090568;GO:0042903;GO:0003682;GO:0035825;GO:0042802;GO:0000781;GO:0030955;GO:0016236;GO:0003684;GO:0004519;GO:0008216;GO:0005737;GO:0016491;GO:0016773;GO:0016021;GO:0090053;GO:0030702;GO:0031048;GO:0000183;GO:…
30dce01a43defe6c8a1df5cc684dbdc2	32	K	-2.348469342334939	PneGasmat	Negative	O35218|CPSF2_MOUSE Cleavage and polyadenylation specificity factor subunit 2	GO:0005847;GO:0006379;GO:0003723;GO:0006378;GO:0000104;GO:0005515;GO:0006398;GO:0016020;GO:0055114;GO:0006369;GO:0071427;GO:0051028;GO:0000398
cb3aa7fb160cef33349e3a978463ffd0	32	K	-2.5435508717911475	PneGasmat	Negative	Q6NU40|CTF18_XENLA Chromosome transmission fidelity protein 18 homolog	GO:0005524;GO:0005663;GO:1900264;GO:0006260;GO:0031390;GO:0005654;GO:0005829;GO:0003689;GO:0016021;GO:0032508;GO:0017116
ba8463adf7e614ca3ba73510e3559dc4	32	K	-2.806206306200187	PneGasmat	Negative	Q9Z2H5|E41L1_MOUSE Band 4.1-like protein 1	NA
44835097244b6bc96f6ddb5897430171	26	J	-2.6372520403325215	PneGasmat	Negative	Q8IYB1|M21D2_HUMAN Protein MB21D2	NA
c00c8378271b9f057a03a53bce0bac2e	N37	E	-4.476694611479323	PneGasmat	Negative	B2GV17|CBPC5_RAT Cytosolic carboxypeptidase-like protein 5	GO:0004181;GO:0006508;GO:0045171;GO:0030496;GO:0035611;GO:0072686;GO:0008270;GO:0005829;GO:0051607;GO:0005634;GO:0015631;GO:0044419;GO:0035610
c00c8378271b9f057a03a53bce0bac2e	32	K	-3.480045204239353	PneGasmat	Negative	B2GV17|CBPC5_RAT Cytosolic carboxypeptidase-like protein 5	GO:0004181;GO:0006508;GO:0045171;GO:0030496;GO:0035611;GO:0072686;GO:0008270;GO:0005829;GO:0051607;GO:0005634;GO:0015631;GO:0044419;GO:0035610
3bdf41f0950e0a2789047ac5e5b07213	N37	E	-3.6449977250314296	PneGasmat	Negative	Q8WXG9|GPR98_HUMAN G-protein coupled receptor 98	GO:0005509;GO:0007154;GO:0016021
3bdf41f0950e0a2789047ac5e5b07213	35	L	-5.725272966427745	PneGasmat	Negative	Q8WXG9|GPR98_HUMAN G-protein coupled receptor 98	GO:0005509;GO:0007154;GO:0016021
0bb9556e1b30e492e71f57ce107497f5	26	J	-2.226036793499206	PneGasmat	Negative	O54698|S29A1_RAT Equilibrative nucleoside transporter 1	GO:0005765;GO:1901642;GO:0005337;GO:0035364;GO:0035344;GO:0015862;GO:0015853;GO:0015854;GO:0016021;GO:0005794;GO:0031226;GO:0016323
add28bcc872cb50eca795d12cb5457a6	9	H	-2.7021706605539304	PneGasmat	Negative	Q5SF07|IF2B2_MOUSE Insulin-like growth factor 2 mRNA-binding protein 2	GO:0003729
f4b53ff9af7238e10eec3cbc5601e14f	N37	E	-2.0128174068914673	PneGasmat	Negative	Q9CTY5|MICU3_MOUSE Calcium uptake protein 3, mitochondrial	GO:0006851;GO:0005509;GO:0016021
6eceb7d122c3db7474804a299858250a	N37	E	-2.5576603466116636	PneGasmat	Negative	Q6GLQ4|PP1RA_XENLA Serine/threonine-protein phosphatase 1 regulatory subunit 10	GO:0005634;GO:0046872
031f6c98d67a7fb42257a973d3644ba2	26	J	-2.7285929908399487	PneGasmat	Negative	O77457|T23O_ANOGA Tryptophan 2,3-dioxygenase {ECO:0000255|HAMAP-Rule:MF_03020}	GO:0004833;GO:0019441;GO:0005581;GO:0016021;GO:0020037;GO:0046872;GO:0042802;GO:0019825;GO:0016597;GO:0008234;GO:0051289;GO:0055114;GO:0019442;GO:0033060;GO:0006726;GO:0044550;GO:1904842;GO:0019438;GO:0018130;GO:1901362;GO:0006508
d895bd1d4fff278dba0ca3180e54d7e4	N37	E	-3.4521366352851914	PneGasmat	Negative	H2N4I1|QSOX1_PONAB Sulfhydryl oxidase 1	GO:0016971;GO:0045454;GO:0005623;GO:0005794;GO:0055114;GO:0016864;GO:0031301;GO:0005654;GO:0006457;GO:0005615;GO:0140096;GO:0098588
1bed142482c3745687a18d3510eb2acf	32	K	-2.537426874503274	PneGasmat	Negative	Q6UWJ1|TMCO3_HUMAN Transmembrane and coiled-coil domain-containing protein 3	GO:0015299;GO:1902600;GO:0016021
b73d07611847ab19e4464839fe1a57f8	N37	E	-2.3302640770711553	PneGasmat	Negative	Q9Y450|HBS1L_HUMAN HBS1-like protein	GO:0003924;GO:0006412;GO:0016021;GO:0005525
b5afcb532acf4f636ab7da81269d4be2	9	H	-2.2678928956292475	PneGasmat	Negative	Q9BSJ2|GCP2_HUMAN Gamma-tubulin complex component 2	GO:0043015;GO:0007020;GO:0000922;GO:0005815;GO:0005874;GO:0051011;GO:0004222;GO:0003676;GO:0005737;GO:0031122;GO:0051225;GO:0005654;GO:0051321;GO:0000278;GO:0032153;GO:0032991;GO:0006508;GO:0016020
b66f58997d3674df04bc4cc1df7517d8	N37	E	-2.891799912656628	PneGasmat	Negative	Q9UBU9|NXF1_HUMAN Nuclear RNA export factor 1	GO:0071427;GO:0042025;GO:0003723;GO:0051028;GO:0005634;GO:0005737;GO:0010467
b66f58997d3674df04bc4cc1df7517d8	32	K	-4.002384192279506	PneGasmat	Negative	Q9UBU9|NXF1_HUMAN Nuclear RNA export factor 1	GO:0071427;GO:0042025;GO:0003723;GO:0051028;GO:0005634;GO:0005737;GO:0010467
768ea79910cd0e980b3309a3e7b1d3ca	32	K	-2.4667231028709096	PneGasmat	Negative	A7SUU7|SCC4_NEMVE MAU2 chromatid cohesion factor homolog	GO:0007064;GO:0032116;GO:0047485;GO:0016604;GO:0003690;GO:0000785;GO:0034086;GO:0071921;GO:0016021;GO:0051301;GO:0000122
e897b1d181c99e974336c8bf8f2978e4	32	K	-2.11678765459308	PneGasmat	Negative	Q86WA6|BPHL_HUMAN Valacyclovir hydrolase	GO:0005739;GO:0016787;GO:0043248
4df8ce20cacca3e348c4f661997a9bc7	32	K	-2.1732183039228126	PneGasmat	Negative	Q5M888|CG025_RAT UPF0415 protein C7orf25 homolog	NA
06a81ba66e3acb6eb2a7db18b3db482d	32	K	-2.2790042771242565	PneGasmat	Negative	Q07175|VKGC_BOVIN Vitamin K-dependent gamma-carboxylase	GO:0008488;GO:0017187;GO:0016021;GO:0019842
d942101e9f3fb775ddbcd22de66bfbaf	32	K	-2.9976744687187016	PneGasmat	Negative	Q0V989|CC85C_XENTR Coiled-coil domain-containing protein 85C	GO:0001843;GO:0005815;GO:0005912;GO:0005634;GO:0005737;GO:0045599;GO:0030308;GO:0045892
d942101e9f3fb775ddbcd22de66bfbaf	26	J	-2.583106603896047	PneGasmat	Negative	Q0V989|CC85C_XENTR Coiled-coil domain-containing protein 85C	GO:0001843;GO:0005815;GO:0005912;GO:0005634;GO:0005737;GO:0045599;GO:0030308;GO:0045892
d942101e9f3fb775ddbcd22de66bfbaf	32	K	-2.0566342966547952	PneGasmat	Negative	Q0V989|CC85C_XENTR Coiled-coil domain-containing protein 85C	GO:0001843;GO:0005815;GO:0005912;GO:0005634;GO:0005737;GO:0045599;GO:0030308;GO:0045892
ba6e62c6b90a86f0079f5ec0d1429b2f	32	K	-3.008615632184361	PneGasmat	Negative	O70348|DXO_MOUSE Decapping and exoribonuclease protein	GO:0006353;GO:0004518;GO:0005634;GO:0006397;GO:0006364;GO:0003723;GO:0046872;GO:0000166;GO:0016021;GO:0090305
52b5c9b316b5e69399e73bbf852df8a6	9	H	-3.281559307555811	PneGasmat	Negative	Q60HF3|HPS1_MACFA Hermansky-Pudlak syndrome 1 protein homolog	GO:0031085;GO:1903232;GO:0005085;GO:0031410;GO:0046983;GO:0033299;GO:0005764;GO:0048069;GO:0032816;GO:0030318;GO:0060041;GO:0007596;GO:0003008;GO:0007585;GO:0007040;GO:0060425;GO:0006954;GO:0000902
468b5729f560bbb7636bca6db82efc24	32	K	-3.1656867014202166	PneGasmat	Negative	Q8CG07|WRIP1_RAT ATPase WRNIP1	GO:0006260;GO:0003677;GO:0005634;GO:0005524;GO:0006282;GO:0043085;GO:0017116;GO:0032508;GO:0008047
c093a6f302f4b00003f15bb3059f3455	26	J	-4.2681425230318375	PneGasmat	Negative	P48728|GCST_HUMAN Aminomethyltransferase, mitochondrial {ECO:0000305}	GO:0004047;GO:0006546;GO:0005739;GO:0008483;GO:0004375;GO:0016021;GO:0032259;GO:0006730;GO:0055114
c093a6f302f4b00003f15bb3059f3455	32	K	-7.475247976326992	PneGasmat	Negative	P48728|GCST_HUMAN Aminomethyltransferase, mitochondrial {ECO:0000305}	GO:0004047;GO:0006546;GO:0005739;GO:0008483;GO:0004375;GO:0016021;GO:0032259;GO:0006730;GO:0055114
c093a6f302f4b00003f15bb3059f3455	35	L	-8.224156151662614	PneGasmat	Negative	P48728|GCST_HUMAN Aminomethyltransferase, mitochondrial {ECO:0000305}	GO:0004047;GO:0006546;GO:0005739;GO:0008483;GO:0004375;GO:0016021;GO:0032259;GO:0006730;GO:0055114
d3add539aa07bc0f5165d060d234823e	32	K	-2.2823088166393073	PneGasmat	Negative	Q6PCD5|RFWD3_HUMAN E3 ubiquitin-protein ligase RFWD3	GO:0036297;GO:0004842;GO:0005634;GO:0016567;GO:0004672;GO:0005524;GO:0016874;GO:0007166;GO:0006468
f92f6ca1dee7de6e5fbbedfa114d20db	35	L	-6.75470162341356	PneGasmat	Negative	Q61503|5NTD_MOUSE 5'-nucleotidase	GO:0009166;GO:0016788;GO:0005654;GO:0005829;GO:0046872;GO:0000166;GO:0005886;GO:0046086;GO:0007159;GO:0009169;GO:0016021;GO:0042975;GO:0003682;GO:0035517;GO:0000790;GO:0050728;GO:0072523;GO:0046033;GO:0016311;GO:1901136;GO:0042737;GO:0046688;GO:0042138;GO:0009887;GO:0045944;GO:0006310
a2f12d00276af9822f0211a52855fa21	32	K	-2.966071633422845	PneGasmat	Negative	Q8R4Y8|RTTN_MOUSE Rotatin	NA
8540c0200e714893eec76773b9b770f2	N37	E	-2.4891505203769277	PneGasmat	Negative	Q8CGZ0|CHERP_MOUSE Calcium homeostasis endoplasmic reticulum protein	GO:0006874;GO:0005623;GO:0003723;GO:0048471;GO:0044325;GO:0033017;GO:0004820;GO:0005524;GO:0006396;GO:0016021;GO:0070886;GO:0051283;GO:0060401;GO:0008285;GO:0051649;GO:0070588;GO:0006426
80f17a095e928033aea99a94f2519de8	N37	E	-2.9512679928350622	PneGasmat	Negative	Q6ZMI0|PPR21_HUMAN Protein phosphatase 1 regulatory subunit 21	GO:0005769
80f17a095e928033aea99a94f2519de8	35	L	-2.068339468143792	PneGasmat	Negative	Q6ZMI0|PPR21_HUMAN Protein phosphatase 1 regulatory subunit 21	GO:0005769
4bea1a66bfd47dd9ac7fbf22b525f6b6	32	K	-2.9376203436110773	PneGasmat	Negative	Q24K12|GPTC1_BOVIN G patch domain-containing protein 1	GO:0006397;GO:0003723;GO:0005634;GO:0005829;GO:0000377
abe906f130f01e8bb640fd2e94528130	N37	E	-2.3107102081086057	PneGasmat	Negative	Q8TD19|NEK9_HUMAN Serine/threonine-protein kinase Nek9	GO:0004672;GO:0006468;GO:0005813;GO:0019901;GO:0005524;GO:0016021
04f1e0a4b961ec746ecfa971fee892b8	9	H	-2.0369191590507025	PneGasmat	Negative	P97819|PLPL9_MOUSE 85/88 kDa calcium-independent phospholipase A2	GO:0016042;GO:0016787;GO:0034451;GO:0005615;GO:0019731;GO:0005829;GO:1905394;GO:0032049;GO:0043008;GO:0005516;GO:0019901;GO:0005739;GO:0005623;GO:0019866;GO:0016740;GO:0016021;GO:0044419;GO:2000303;GO:0070328;GO:1902884;GO:0090238;GO:0014832;GO:0090154;GO:0051967;GO:0090037;GO:1901339;GO:0090200;GO:0060135;GO:0035774;GO:0097755;GO:0045921;GO:0007613;GO:0007204;GO:0034976;GO:0034250;GO:0001934;GO:…
04f1e0a4b961ec746ecfa971fee892b8	N37	E	-2.149110776793384	PneGasmat	Negative	P97819|PLPL9_MOUSE 85/88 kDa calcium-independent phospholipase A2	GO:0016042;GO:0016787;GO:0034451;GO:0005615;GO:0019731;GO:0005829;GO:1905394;GO:0032049;GO:0043008;GO:0005516;GO:0019901;GO:0005739;GO:0005623;GO:0019866;GO:0016740;GO:0016021;GO:0044419;GO:2000303;GO:0070328;GO:1902884;GO:0090238;GO:0014832;GO:0090154;GO:0051967;GO:0090037;GO:1901339;GO:0090200;GO:0060135;GO:0035774;GO:0097755;GO:0045921;GO:0007613;GO:0007204;GO:0034976;GO:0034250;GO:0001934;GO:…
3535ac5ffad1bc1986577379bb372461	32	K	-2.347066603866808	PneGasmat	Negative	Q5U3U3|CPT2_DANRE Carnitine O-palmitoyltransferase 2, mitochondrial	GO:0016746;GO:0120162;GO:0005730;GO:0005654;GO:0001701;GO:0005739;GO:0006635;GO:0019866;GO:0006853;GO:0019216
5b9a7efd9a6ef0d906d347ab10e1df6f	32	K	-2.103402638605645	PneGasmat	Negative	Q08DP0|PGM1_BOVIN Phosphoglucomutase-1	GO:0016868;GO:0005975;GO:0005829;GO:0000287;GO:0006112;GO:0044282;GO:1901575;GO:0034645
a9eaeb389000bc6ac4daee23053dd800	32	K	-2.3074535170710746	PneGasmat	Negative	Q04678|SSRP1_CHICK FACT complex subunit SSRP1	GO:0005634;GO:0003677
b6397355474f0a2e9989f70a1ae3302e	32	K	-2.9839901277495264	PneGasmat	Negative	Q5XGI3|FBXL5_XENTR F-box/LRR-repeat protein 5	NA
0795daab29ae31887a11b90b34656e0e	N37	E	-2.469395106622345	PneGasmat	Negative	Q9Y5B6|PAXB1_HUMAN PAX3- and PAX7-binding protein 1	GO:0005634;GO:0006355;GO:0003677;GO:0001067;GO:1903507;GO:2000113;GO:0010629
228dff72668fd185c28a20fdc3d4ff4f	32	K	-3.120205116569	PneGasmat	Negative	Q6P4M5|GFOD1_XENTR Glucose-fructose oxidoreductase domain-containing protein 1	GO:0016491;GO:0055114;GO:0016021
010082492506babad335e4bf8db8b13f	N37	E	-2.287092858740304	PneGasmat	Negative	Q9BXU1|STK31_HUMAN Serine/threonine-protein kinase 31	NA
010082492506babad335e4bf8db8b13f	32	K	-3.1534522085633108	PneGasmat	Negative	Q9BXU1|STK31_HUMAN Serine/threonine-protein kinase 31	NA
063bde0d628661b38e68aa1e2487abdb	N37	E	-2.486134437893987	PneGasmat	Negative	C8YR32|LOXH1_MOUSE Lipoxygenase homology domain-containing protein 1	GO:0004096;GO:0098869;GO:0020037;GO:0055114
1a8c26ea17de687c2654bf834c0a0a37	32	K	-2.5230759218522065	PneGasmat	Negative	Q0V7M1|KPSH1_BOVIN Serine/threonine-protein kinase H1	GO:0004672;GO:0006468;GO:0005524
3961b5e3519a332d27b42d6d71f9a9de	32	K	-2.733950023328346	PneGasmat	Negative	Q2TBL8|CDK10_BOVIN Cyclin-dependent kinase 10	GO:0004674;GO:0006468;GO:0005524
ee34111f3706d6bfc1ff1d17f8f9586e	N37	E	-2.3262781199774474	PneGasmat	Negative	O60476|MA1A2_HUMAN Mannosyl-oligosaccharide 1,2-alpha-mannosidase IB	GO:0004571;GO:0005793;GO:0006491;GO:0005794;GO:0005509;GO:0098588;GO:0005829;GO:0006486;GO:0005783;GO:0005230;GO:0016021;GO:0070062;GO:0036508;GO:0005789;GO:0043005;GO:0030054;GO:0045202;GO:0042391;GO:0007268;GO:0031226;GO:0050877;GO:0034220;GO:0007165
0c7a683a03306e4f4ad48d812ff0bedc	32	K	-2.184019337483533	PneGasmat	Negative	P43378|PTN9_HUMAN Tyrosine-protein phosphatase non-receptor type 9	GO:0004725;GO:0035335;GO:0005829;GO:0016021;GO:0007298;GO:0018108
96d559cedc225ee719b246cdd2f8fcb5	32	K	-2.1232585835378703	PneGasmat	Negative	Q3MHQ7|TM86A_BOVIN Lysoplasmalogenase-like protein TMEM86A	GO:0016021
7a1d8270bd7fcb94a5bfc66bfb508bbe	32	K	-2.5577107724126646	PneGasmat	Negative	Q9USQ7|DPH6_SCHPO Diphthine--ammonia ligase	GO:0005524
e6c1f4b1010cdd5568b5540a77a51b9c	32	K	-2.2960352417195864	PneGasmat	Negative	Q8IYE1|CCD13_HUMAN Coiled-coil domain-containing protein 13 {ECO:0000305}	GO:1905515;GO:0034451;GO:0005484;GO:0031122;GO:0003677;GO:0042646;GO:0009535;GO:0010581;GO:0019252;GO:0016021;GO:0061025;GO:0016192;GO:0006886
640ad268ac66609cf0c29eb1208bc758	9	H	-2.1333842777557948	PneGasmat	Negative	Q95LZ5|TTC16_MACFA Tetratricopeptide repeat protein 16	GO:0016021
640ad268ac66609cf0c29eb1208bc758	32	K	-2.8249677513729377	PneGasmat	Negative	Q95LZ5|TTC16_MACFA Tetratricopeptide repeat protein 16	GO:0016021
59f58d9b019422b2c8c223df60b703e1	35	L	-2.3177902074163663	PneGasmat	Negative	P14649|MYL6B_HUMAN Myosin light chain 6B	GO:0005509;GO:0016459;GO:0016021
7113edf482ba4daa678c4377b74877e3	32	K	-3.617441935997734	PneGasmat	Negative	Q3V1V3|ESF1_MOUSE ESF1 homolog	GO:0006364;GO:0005634;GO:0003723
4ce2aa9b1a74e6a07e89db42ceba2de3	32	K	-2.0405137948351935	PneGasmat	Negative	Q6NRS6|DRAM1_XENLA DNA damage-regulated autophagy modulator protein 1	NA
4ce2aa9b1a74e6a07e89db42ceba2de3	26	J	-2.1427856037349615	PneGasmat	Negative	Q6NRS6|DRAM1_XENLA DNA damage-regulated autophagy modulator protein 1	NA
01ac24414a7aaec71e42830ca0384301	32	K	-2.99495399115652	PneGasmat	Negative	A1Z9A8|PTCD3_DROME Protein PTCD3 homolog, mitochondrial	GO:0043024;GO:0032543;GO:0005739;GO:0019843
c1f9971cb8228f8f456097f0badb62d2	32	K	-2.115167808405306	PneGasmat	Negative	Q6NXM2|RCBT1_MOUSE RCC1 and BTB domain-containing protein 1	GO:0061298;GO:0005737;GO:0005634;GO:0001568;GO:0016021;GO:0006325;GO:0007049
ddbbbf31cbe30479152837696ab2ce33	N37	E	-2.3361812072632726	PneGasmat	Negative	Q6PCX9|TRI37_MOUSE E3 ubiquitin-protein ligase TRIM37 {ECO:0000305}	GO:0016567;GO:0008270;GO:0016235;GO:0035098;GO:0005164;GO:0005777;GO:0031625;GO:0046600;GO:0070842;GO:0061630;GO:0005829;GO:0003682;GO:0042803;GO:0032088;GO:0051092;GO:0016021;GO:0016570;GO:0000122
9861163a6dde050bebbcff3c28b831c3	26	J	-2.7982787637185327	PneGasmat	Negative	Q13637|RAB32_HUMAN Ras-related protein Rab-32	GO:0005802;GO:0016192;GO:0003924;GO:0005525;GO:0031982;GO:0032438;GO:0090382;GO:0035646;GO:0090741;GO:0032482;GO:0034613;GO:0044233;GO:0098805;GO:0036461;GO:0035651;GO:0060036;GO:0035650;GO:0005739;GO:0030742;GO:0005764;GO:0016887;GO:0005524;GO:0070925;GO:0017119;GO:0019867;GO:0051452;GO:0005623;GO:0007005;GO:0031967;GO:0005783;GO:0016021;GO:0015031;GO:0019882
b6e4767109e4d3f9939323a5fb14094c	26	J	-2.6075887212490128	PneGasmat	Negative	P29321|EPHA8_RAT Ephrin type-A receptor 8	GO:0004713;GO:0018108;GO:0043235;GO:0005887;GO:0005524;GO:0031234;GO:0005856;GO:0007169;GO:0005911;GO:0033674;GO:0019199;GO:0045766;GO:0005509;GO:0001525;GO:0008061;GO:0005044;GO:0005102;GO:0004252;GO:0043050;GO:0030154;GO:0030536;GO:0046777;GO:0002119;GO:0035924;GO:0042127;GO:0061061;GO:0009792;GO:0035556;GO:0006897;GO:0005975;GO:0006508
4ea6ea124440b5bd917d3e8496410645	32	K	-4.921351972962403	PneGasmat	Negative	Q8BTK5|SMYD4_MOUSE SET and MYND domain-containing protein 4	GO:0004523;GO:0090502;GO:0016021;GO:0060538;GO:0003007;GO:0003676
29446e73a6a7dd76673453abcae8a546	35	L	-7.016624766981973	PneGasmat	Negative	Q44297|ODH_ARTSC Opine dehydrogenase	NA
139f57b3f4b20850519aee9c5173bb5f	N37	E	-2.2497461287730087	PneGasmat	Negative	Q8VEK6|ING3_MOUSE Inhibitor of growth protein 3	GO:0006325;GO:0000812;GO:0140034;GO:0032777;GO:0004402;GO:0042393;GO:0018393;GO:0046872;GO:0043065;GO:0070776;GO:0040008;GO:0008285
4bb7b230b46c5783619645bbd29a160e	32	K	-3.72272649630263	PneGasmat	Negative	Q9VZS6|NSMA_DROME Putative neutral sphingomyelinase	GO:0016021;GO:0003676
60d9c9ea062d8c8fb8543a9c87084124	32	K	-3.264879161252827	PneGasmat	Negative	Q0VA16|WDR70_XENTR WD repeat-containing protein 70	GO:0019899;GO:1903775;GO:0035861;GO:2001173;GO:0005634;GO:0016021
bba51e026cdef08751e175583609a094	32	K	-2.276556532731136	PneGasmat	Negative	Q9Z2N8|ACL6A_MOUSE Actin-like protein 6A	GO:0042551;GO:0016514;GO:0003682;GO:0016358;GO:0071565;GO:0003713;GO:0005200;GO:0006338;GO:0005515;GO:0035267;GO:0043967;GO:0006357;GO:0021510;GO:0006333;GO:1903508;GO:0007010
58aad33c09641648e9c1385c1c2723a3	35	L	-4.140308891199651	PneGasmat	Negative	Q9H0C1|ZMY12_HUMAN Zinc finger MYND domain-containing protein 12	GO:0004930;GO:0007186;GO:0016021;GO:0005622;GO:0046872
ef3648453a2426a041668e95fefb84b0	32	K	-2.427207205325602	PneGasmat	Negative	Q9DEE9|ARP6_CHICK Actin-related protein 6	GO:0006338;GO:0005634;GO:0031491;GO:0005515;GO:0034728;GO:1904949;GO:0000785;GO:0070013;GO:0005856;GO:0005737
30fd462bf6f4b0ba7fb94ad8d7a76c13	32	K	-4.779198145434043	PneGasmat	Negative	B1WAR9|GWL_XENTR Serine/threonine-protein kinase greatwall	GO:0004672;GO:0006468;GO:0005634;GO:0005737;GO:0005524;GO:0016021;GO:0000160;GO:0008138;GO:0018209;GO:0006470;GO:0006355
2ba227db8949686fcefb0875d06e7865	35	L	-2.0251793762632797	PneGasmat	Negative	Q60519|SEM5B_MOUSE Semaphorin-5B	NA
7cf9852eab50b67ca4e9a8203e23dafb	35	L	-9.36896600098071	PneGasmat	Negative	A0AAR7|CCAMK_LOTJA Calcium and calcium/calmodulin-dependent serine/threonine-protein kinase	NA
ac8d6cf9b37b87f0a58a3939b42571e3	32	K	-2.6400843004833363	PneGasmat	Negative	P28025|KI11B_XENLA Kinesin-like protein KIF11-B	GO:0003777;GO:0007018;GO:0005874;GO:0008017;GO:0090307;GO:0005524;GO:0005819;GO:0005871;GO:0005634;GO:0051726;GO:0001525;GO:0005829;GO:0016021;GO:0042623;GO:0019901;GO:0022008;GO:0005509;GO:0007100;GO:0070507;GO:0051783;GO:0051301;GO:0007154
63c41db6232addd9c5e985e9dae2ae82	N37	E	-2.153681352836223	PneGasmat	Negative	Q6GPD0|RHG32_XENLA Rho GTPase-activating protein 32	GO:0035091;GO:0007165;GO:0001650;GO:0014069;GO:0005938;GO:0005096;GO:0030054;GO:0043547;GO:0015629;GO:0005794;GO:0005654;GO:0005886
6b480c5bd0f1a7865e626e64ec963cee	N37	E	-2.1491831894980162	PneGasmat	Negative	P33610|PRI2_MOUSE DNA primase large subunit	GO:0006269;GO:0003896;GO:0005658;GO:0051539;GO:0003677;GO:0046872;GO:0005005;GO:0005262;GO:0043235;GO:0019899;GO:0043005;GO:0001745;GO:0005635;GO:0005887;GO:0000278;GO:0048013;GO:0007411;GO:0033674;GO:0070588;GO:0018108;GO:0006302
6b480c5bd0f1a7865e626e64ec963cee	32	K	-2.080182854100392	PneGasmat	Negative	P33610|PRI2_MOUSE DNA primase large subunit	GO:0006269;GO:0003896;GO:0005658;GO:0051539;GO:0003677;GO:0046872;GO:0005005;GO:0005262;GO:0043235;GO:0019899;GO:0043005;GO:0001745;GO:0005635;GO:0005887;GO:0000278;GO:0048013;GO:0007411;GO:0033674;GO:0070588;GO:0018108;GO:0006302
623e170efdcb311c4c923839548f5247	32	K	-2.23953722738816	PneGasmat	Negative	Q6AYU1|MO4L1_RAT Mortality factor 4-like protein 1	GO:0016580;GO:0006325;GO:0016740;GO:0035267;GO:0006355;GO:0045814;GO:0006476;GO:0018393;GO:0016458;GO:1903507;GO:2000113
51e08aa496f10022dcd0c5f0dd8b5dfc	N37	E	-2.1594816738661966	PneGasmat	Negative	Q32NW2|LENG8_XENLA Leukocyte receptor cluster member 8 homolog	GO:0005634;GO:0003676
51e08aa496f10022dcd0c5f0dd8b5dfc	32	K	-2.246184366618028	PneGasmat	Negative	Q32NW2|LENG8_XENLA Leukocyte receptor cluster member 8 homolog	GO:0005634;GO:0003676
420895e3703ae5b79c39565bc326ffad	32	K	-2.042562866165366	PneGasmat	Negative	Q6VVX2|C43BP_CRIGR Collagen type IV alpha-3-binding protein	GO:0005581;GO:0008289;GO:0120012;GO:0035621;GO:0120017;GO:0048471;GO:0070584;GO:0005794;GO:0005654;GO:0005829;GO:0006936;GO:0055088;GO:0001701;GO:0033218;GO:0007029;GO:0016301;GO:0003007;GO:0005739;GO:0006672;GO:0034976;GO:0008283;GO:0000902;GO:0007165;GO:0016310
420895e3703ae5b79c39565bc326ffad	35	L	-2.1625845907815693	PneGasmat	Negative	Q6VVX2|C43BP_CRIGR Collagen type IV alpha-3-binding protein	GO:0005581;GO:0008289;GO:0120012;GO:0035621;GO:0120017;GO:0048471;GO:0070584;GO:0005794;GO:0005654;GO:0005829;GO:0006936;GO:0055088;GO:0001701;GO:0033218;GO:0007029;GO:0016301;GO:0003007;GO:0005739;GO:0006672;GO:0034976;GO:0008283;GO:0000902;GO:0007165;GO:0016310
37a6dbbbe3960168064965f095ce82ce	35	L	-2.6353873780893524	PneGasmat	Negative	Q7KVW5|KCNN_DROME Small conductance calcium-activated potassium channel protein	NA
64e557ce545b04079e94fd6ffa3bc319	32	K	-3.149451859420507	PneGasmat	Negative	Q05086|UBE3A_HUMAN Ubiquitin-protein ligase E3A	GO:0004842;GO:0016567;GO:0000502;GO:0005829;GO:0061659;GO:0016874;GO:0005634;GO:0006511;GO:0003713;GO:0016746;GO:0005623;GO:0016021;GO:0050847;GO:0032570;GO:0042752;GO:2000058;GO:0031398;GO:0045886;GO:1901889;GO:0048935;GO:0007616;GO:1905528;GO:0035037;GO:0048813;GO:0030514;GO:0007623;GO:0060736;GO:0030521;GO:0001541;GO:0014068;GO:0010498;GO:0045944;GO:0040011
9bf10b2e5d4c5544e7c7a008b5b59c05	32	K	-3.145637536274141	PneGasmat	Negative	Q96NL6|SCLT1_HUMAN Sodium channel and clathrin linker 1	GO:0045162;GO:0005813;GO:0007098
72cfff646062949bcc542286d1f20518	32	K	-2.0126993523968304	PneGasmat	Negative	O14874|BCKD_HUMAN [3-methyl-2-oxobutanoate dehydrogenase [lipoamide]] kinase, mitochondrial	GO:0005759;GO:0004672;GO:0006468;GO:0005524;GO:1904183;GO:0045240;GO:0098798;GO:0042593;GO:0016021;GO:0009083;GO:1901524;GO:0018209;GO:0015976
369ad7d029eeb7301dfe64643a97c6cc	32	K	-2.2706601370933197	PneGasmat	Negative	Q654D9|CSTR1_ORYSJ CMP-sialic acid transporter 1 {ECO:0000305}	GO:0015165;GO:0090481;GO:0000139;GO:0046872;GO:0016021;GO:0098656;GO:0015711;GO:0008643;GO:0031300
9d7896e033a72bc270e1c4accd3e889e	32	K	-2.9324483995195845	PneGasmat	Negative	Q8R0P8|ABHD8_MOUSE Protein ABHD8 {ECO:0000305}	GO:0016787
9ddb6ff630407698886ce0c7996847b4	32	K	-2.427143522250132	PneGasmat	Negative	Q3SX07|PUS3_BOVIN tRNA pseudouridine(38/39) synthase	GO:0009982;GO:0001522;GO:0003723;GO:0140101
08ecaa6b4dac47ea1ff7e18cce2c2306	32	K	-10.316725819046152	PneGasmat	Negative	Q9UHW9|S12A6_HUMAN Solute carrier family 12 member 6	GO:0006884;GO:0015379;GO:0005887;GO:0005623;GO:1902476;GO:0030054;GO:0071805;GO:0045202;GO:0055064;GO:0055075;GO:0098659;GO:0007268
4466cd5b8f59c22c1b00fd5566a2d427	32	K	-2.3999122969687927	PneGasmat	Negative	A3KP59|NO66_DANRE Bifunctional lysine-specific demethylase and histidyl-hydroxylase NO66	GO:0016706;GO:0070544;GO:0005634;GO:0032452;GO:0005506;GO:0070013;GO:0055114;GO:0043232;GO:0008168;GO:0016021;GO:0032259;GO:0015269;GO:0034720;GO:0045892;GO:0045668;GO:0071805
476326a35d41e055a2c51fe4d069c0e1	32	K	-2.531956470234226	PneGasmat	Negative	P49848|TAF6_HUMAN Transcription initiation factor TFIID subunit 6	GO:0046695;GO:0006367;GO:0046982;GO:0000124;GO:0003743;GO:0005669;GO:0006357;GO:0006413;GO:0017162;GO:0016251;GO:0003677;GO:0003700;GO:0008080;GO:0033276;GO:0071339;GO:0005829;GO:0045786;GO:0070897;GO:2001244;GO:2000144;GO:0006325;GO:0008285;GO:0042795;GO:1901796;GO:0006915
aa360cfd7b4b2f91e4e110b7c8cf5395	32	K	-2.4729657698356853	PneGasmat	Negative	Q9NRG9|AAAS_HUMAN Aladin	NA
4e43e69aa9dafe4e90c14254fb01898f	N37	E	-2.126721372406677	PneGasmat	Negative	Q925J9|MED1_MOUSE Mediator of RNA polymerase II transcription subunit 1	NA
bed756f528d4e3a218106e0709ecd8e9	N37	E	-2.8903515661124874	PneGasmat	Negative	Q6ZQ12|NINL_MOUSE Ninein-like protein	NA
bed756f528d4e3a218106e0709ecd8e9	35	L	-2.271299260490757	PneGasmat	Negative	Q6ZQ12|NINL_MOUSE Ninein-like protein	NA
e863b9c86a8cef80823f01792a41f9ac	32	K	-3.991499308968612	PneGasmat	Negative	O95847|UCP4_HUMAN Mitochondrial uncoupling protein 4	GO:0006839;GO:0005347;GO:0031966;GO:0015867;GO:0016021;GO:0055085;GO:0009409
3c14bd9f9a54d5c30a20bf3cfedaaaf1	26	J	-2.590844223364568	PneGasmat	Negative	Q7Z3F1|GP155_HUMAN Integral membrane protein GPR155	GO:0035556;GO:0016021;GO:0055085
c2d9d5e661c4062438efcc7a5e8fc169	26	J	-6.372239950017154	PneGasmat	Negative	Q5R796|FBX36_PONAB F-box only protein 36	GO:0031146
c8bd90401bb3aef2d99befe582c8358c	32	K	-2.1808707131603353	PneGasmat	Negative	P29594|CASP2_MOUSE Caspase-2	NA
f82508554cf4f74526acddd545e978d4	26	J	-2.202537834853665	PneGasmat	Negative	O88446|S22A3_RAT Solute carrier family 22 member 3	NA
38fe2a714b3fd95ff7bf7e1466f46237	32	K	-2.3044809644154336	PneGasmat	Negative	Q5T890|ER6L2_HUMAN DNA excision repair protein ERCC-6-like 2	NA
869794c735b75567b2f161023db50815	26	J	-2.95662657501329	PneGasmat	Negative	Q29RI9|MAT2B_BOVIN Methionine adenosyltransferase 2 subunit beta	GO:0006556;GO:0016740;GO:0005783;GO:0006730;GO:0006458
90b718c30f07fbcca21668fb5461fb36	32	K	-3.277060775648277	PneGasmat	Negative	Q6TCH7|PAQR3_HUMAN Progestin and adipoQ receptor family member 3	GO:0033137;GO:0005794;GO:0038023;GO:0034067;GO:0010977;GO:0005515;GO:0043407;GO:0016021;GO:0098588;GO:0000165
c6248ad58b87f91dd6f62415bd8c393d	35	L	-4.286479128574634	PneGasmat	Negative	A8TX70|CO6A5_HUMAN Collagen alpha-5(VI) chain	NA
041b87359afac50f9a843539b89bbc86	32	K	-2.104476247785207	PneGasmat	Negative	Q7ZXE9|TES_XENLA Testin	GO:0008270;GO:0015629;GO:0005737
05ba56b66b2d8380cd37fecd2582b5be	32	K	-3.237952459422951	PneGasmat	Negative	Q99J62|RFC4_MOUSE Replication factor C subunit 4	GO:0006260;GO:0003677;GO:0005663;GO:0005524;GO:0031391;GO:0031390;GO:0005634;GO:0060041;GO:0070013;GO:1900264;GO:0033170;GO:0017116;GO:0031389;GO:0005829;GO:0016021;GO:0019899;GO:0003887;GO:0006281;GO:0032508;GO:0022616;GO:0034644;GO:0071897
a49fd91690873629beb60bd1d44cb24b	32	K	-2.1726806639849445	PneGasmat	Negative	Q28I85|POC1A_XENTR POC1 centriolar protein homolog A	GO:0036064;GO:0003431;GO:0005814;GO:0010825;GO:0000922;GO:0005813;GO:0005737;GO:1905515;GO:0007052;GO:0007283;GO:0051781
3d14e0eab1a0bb4939f15ff2942b5142	N37	E	-2.6974463020228923	PneGasmat	Negative	Q8VEG6|CNO6L_MOUSE CCR4-NOT transcription complex subunit 6-like	GO:0000289;GO:0004535;GO:0030014;GO:0005634;GO:0090503;GO:0005737;GO:0016021
badac2fa012c1fa69546f8c98ef73be9	32	K	-2.238047760141538	PneGasmat	Negative	Q9NWZ5|UCKL1_HUMAN Uridine-cytidine kinase-like 1	GO:0004849;GO:0006222;GO:0016021;GO:0016757;GO:0005524;GO:0009116;GO:0016310
9bce2e301e276234f165d8cca13ec14b	N37	E	-2.157236103787366	PneGasmat	Negative	Q96PZ0|PUS7_HUMAN Pseudouridylate synthase 7 homolog	GO:0009982;GO:0001522;GO:0005634;GO:0003723;GO:0005737;GO:0140101;GO:0040031;GO:0000154;GO:0008380;GO:0006397;GO:0006400
9bce2e301e276234f165d8cca13ec14b	32	K	-3.0905117839758423	PneGasmat	Negative	Q96PZ0|PUS7_HUMAN Pseudouridylate synthase 7 homolog	GO:0009982;GO:0001522;GO:0005634;GO:0003723;GO:0005737;GO:0140101;GO:0040031;GO:0000154;GO:0008380;GO:0006397;GO:0006400
440e1a31668a326024d7b6f5e09cf7e3	32	K	-3.2016177025791626	PneGasmat	Negative	Q9Y6N5|SQRD_HUMAN Sulfide:quinone oxidoreductase, mitochondrial	GO:0016491;GO:0055114
8d97f46d596b2fd2d0b72eaad1afadce	32	K	-4.180411980234679	PneGasmat	Negative	A7SKJ3|DPH2_NEMVE Diphthamide biosynthesis protein 2	GO:0017182;GO:0016740;GO:0005737;GO:1900247;GO:0016021;GO:0031227;GO:0044249;GO:0097502
2586a9dd98df77a13001290af0189ca2	N37	E	-2.918194952653334	PneGasmat	Negative	Q9UJX3|APC7_HUMAN Anaphase-promoting complex subunit 7	NA
2586a9dd98df77a13001290af0189ca2	32	K	-2.3890607861255826	PneGasmat	Negative	Q9UJX3|APC7_HUMAN Anaphase-promoting complex subunit 7	NA
fe5e04b45c05602aa50f07da35c8e122	32	K	-2.1181230545767336	PneGasmat	Negative	A2VDU2|SIN1_BOVIN Target of rapamycin complex 2 subunit MAPKAP1	GO:0043325;GO:0046580;GO:0031932;GO:0070300;GO:0005547;GO:1900407;GO:0005794;GO:0080025;GO:0033138;GO:0005654;GO:0005546;GO:0005829;GO:0019901;GO:0017016;GO:0005886;GO:0031410;GO:0038203;GO:0030950;GO:0021762;GO:0032148
012f2634b8de08df7ceba1c99d34cc8c	32	K	-2.6051775751945927	PneGasmat	Negative	Q9QZ67|PPM1D_MOUSE Protein phosphatase 1D	GO:0004722;GO:0006470;GO:0005829;GO:0005634;GO:0043169;GO:0051019;GO:0030330;GO:0000086;GO:0006342;GO:0009617;GO:0006306;GO:0044419
bb4d92624e2e0aecbf2de6a49783ec0a	32	K	-2.7551449369030045	PneGasmat	Negative	F1RAX8|COQ6_DANRE Ubiquinone biosynthesis monooxygenase COQ6, mitochondrial {ECO:0000255|HAMAP-Rule:MF_03193}	GO:0016709;GO:0006744;GO:0005739;GO:0071949;GO:0055114
ab5348d28271c5b39749406b1f0677f8	32	K	-2.474221689455641	PneGasmat	Negative	Q9Y3D6|FIS1_HUMAN Mitochondrial fission 1 protein	GO:0000266;GO:0005741;GO:0055088;GO:0016021
b5dc4896b07489f44d13673289d9acd4	N37	E	-4.579146579766808	PneGasmat	Negative	Q8R368|DYXC1_MOUSE Dyslexia susceptibility 1 candidate gene 1 protein homolog	GO:0003341;GO:0005576;GO:0070986;GO:0006858;GO:0007368;GO:0099111;GO:0060271
b5dc4896b07489f44d13673289d9acd4	32	K	-4.076087517098113	PneGasmat	Negative	Q8R368|DYXC1_MOUSE Dyslexia susceptibility 1 candidate gene 1 protein homolog	GO:0003341;GO:0005576;GO:0070986;GO:0006858;GO:0007368;GO:0099111;GO:0060271
955397b6a22bd5895bd18a1f1fbe6c06	35	L	-3.4520900475382734	PneGasmat	Negative	Q9Y272|RASD1_HUMAN Dexamethasone-induced Ras-related protein 1	NA
c35cc1bdf4136b904a96640c301f9e7e	32	K	-2.4749679741607693	PneGasmat	Negative	Q5W8I8|VGL2A_DANRE Vesicular glutamate transporter 2.1	GO:0015136;GO:0015739;GO:0005764;GO:0031410;GO:0098805;GO:0055085;GO:0098700;GO:0098588;GO:0009617;GO:0005313;GO:0035249;GO:0098793;GO:0015143;GO:0005829;GO:0005436;GO:0030054;GO:0019534;GO:0008308;GO:0016057;GO:0012505;GO:0042910;GO:0015800;GO:0060076;GO:0015562;GO:0012506;GO:0015807;GO:0031301;GO:0044419;GO:0006835;GO:0005886;GO:1900075;GO:0015893;GO:0050803;GO:0045177;GO:0048471;GO:0015747;GO:…
95a9ae9bd4e4023cff622e9a105a6e95	32	K	-4.327510786124335	PneGasmat	Negative	Q5THJ4|VP13D_HUMAN Vacuolar protein sorting-associated protein 13D	NA
eaa0db65c4a29b40784e106b661cd3c1	32	K	-2.538413251058328	PneGasmat	Negative	A4IFB6|CNO10_BOVIN CCR4-NOT transcription complex subunit 10	GO:0030014
8d2cb3d49ce5b534c1508134d1ec5446	32	K	-2.1589547934415134	PneGasmat	Negative	Q7ZWY2|PIHD1_XENLA PIH1 domain-containing protein 1	GO:0000492;GO:0008241;GO:0097255;GO:1990904;GO:0008237;GO:0005737;GO:0006364;GO:0016021;GO:0006508
8ed09561c847445624bda78a1d40f248	32	K	-2.0709404697217937	PneGasmat	Negative	O43818|U3IP2_HUMAN U3 small nucleolar RNA-interacting protein 2	GO:0034511;GO:0006364;GO:0031428;GO:0005515;GO:0032040;GO:0005654;GO:0016021
f27080fc60d6b908282f9ae62342526c	32	K	-2.0843132120394463	PneGasmat	Negative	Q86U44|MTA70_HUMAN N6-adenosine-methyltransferase 70 kDa subunit	GO:0016422;GO:0080009;GO:0005634;GO:0036396;GO:0070013;GO:1990729;GO:0000398
105563ca6439a7c26675766490de8823	N37	E	-2.3973139636269414	PneGasmat	Negative	Q8BG71|TYW2_MOUSE tRNA wybutosine-synthesizing protein 2 homolog	GO:0008033;GO:0016740;GO:0005737;GO:0016021;GO:0140101;GO:0031590;GO:0032259;GO:1901659;GO:0009451;GO:1901566;GO:0044260
105563ca6439a7c26675766490de8823	32	K	-2.706058913528775	PneGasmat	Negative	Q8BG71|TYW2_MOUSE tRNA wybutosine-synthesizing protein 2 homolog	GO:0008033;GO:0016740;GO:0005737;GO:0016021;GO:0140101;GO:0031590;GO:0032259;GO:1901659;GO:0009451;GO:1901566;GO:0044260
73ceb74b0883d07793a00017b9f15494	N37	E	-2.015469870071776	PneGasmat	Negative	Q6P0D5|WBP11_DANRE WW domain-binding protein 11	GO:0006396;GO:0050699;GO:0005654;GO:0019888;GO:0005829;GO:0005681;GO:0003697;GO:0003723;GO:0005730;GO:0016071;GO:0016021;GO:0043666;GO:0016072;GO:0042254
c5e3bd57cc6c34c4c5394499da86962b	32	K	-2.999675879693052	PneGasmat	Negative	A8WG88|TMX2A_DANRE Thioredoxin-related transmembrane protein 2-A {ECO:0000312|ZFIN:ZDB-GENE-050208-95}	GO:0045454;GO:0005623;GO:0016021
b0356d9d894ee4a7c1156bec23afc028	32	K	-3.9045114091816164	PneGasmat	Negative	P52624|UPP1_MOUSE Uridine phosphorylase 1	GO:0004850;GO:0009166;GO:0005737;GO:0005654;GO:0009116;GO:0044206;GO:0034656;GO:1901658;GO:0072529
227124c4b56ffd00026a635d66f5e7be	32	K	-3.1804520344919305	PneGasmat	Negative	Q0VA77|ENPP4_XENTR Bis(5'-adenosyl)-triphosphatase enpp4	GO:0003824
85a1176401d285b25904cb3fa0c216f4	35	L	-2.562611548191058	PneGasmat	Negative	O18870|SMN_BOVIN Survival motor neuron protein	NA
649b490a22f68f1a2b397b6478f07668	32	K	-4.365001158668379	PneGasmat	Negative	Q8BGF9|S2544_MOUSE Solute carrier family 25 member 44	GO:0005347;GO:0015867;GO:0016021;GO:0000818;GO:0005882;GO:0008289;GO:0055085
92cf9bdd05d7b0faadedbd4934e0411b	26	J	-4.640344333565273	PneGasmat	Negative	Q03001|DYST_HUMAN Dystonin	GO:0008061;GO:0005576
68aa5cbe91f002794c289be98d191891	32	K	-2.118051243938658	PneGasmat	Negative	P15927|RFA2_HUMAN Replication protein A 32 kDa subunit	GO:0098505;GO:0005662;GO:2000001;GO:0031571;GO:0035861;GO:0019903;GO:0010569;GO:0016605;GO:0000781;GO:0031625;GO:0034502;GO:0003684;GO:0000785;GO:0000724;GO:0000723;GO:0006289;GO:0006298;GO:0006284;GO:0006260
012d95ef726c380721261dbaf7d9c033	32	K	-3.2622895669289003	PneGasmat	Negative	Q96RS6|NUDC1_HUMAN NudC domain-containing protein 1	GO:0005634;GO:0005737
77151c35e984a9a0e7d5f5e1a5424eb3	32	K	-2.4501048772968805	PneGasmat	Negative	B4JDU5|KRR1_DROGR KRR1 small subunit processome component homolog {ECO:0000250|UniProtKB:Q9VPU8}	GO:0005730;GO:0006364;GO:0003723;GO:0016787;GO:0032040;GO:0030688;GO:0005654;GO:0016021;GO:0042274;GO:0090502;GO:0007275
403b812d3605c1c3ec044ca6b044a006	N37	E	-2.1026640245029458	PneGasmat	Negative	Q9NQQ7|S35C2_HUMAN Solute carrier family 35 member C2	GO:0036066;GO:0005793;GO:0015297;GO:0045747;GO:0005801;GO:0005654;GO:0016021;GO:0000138;GO:0010629;GO:0098588;GO:0015786
b0ae67eebc6816a35bf0e941a66a2225	9	H	-2.682930354614204	PneGasmat	Negative	A1L1K1|PRR5L_RAT Proline-rich protein 5-like	NA
b0ae67eebc6816a35bf0e941a66a2225	N37	E	-3.5337384813913997	PneGasmat	Negative	A1L1K1|PRR5L_RAT Proline-rich protein 5-like	NA
89a707449dcfde075752bc31ef47790a	32	K	-2.537122769458292	PneGasmat	Negative	Q6DEJ5|AASD1_DANRE Alanyl-tRNA editing protein Aarsd1	GO:0004812;GO:0043039;GO:0005737;GO:0005634;GO:0005524;GO:0006412;GO:0003676;GO:0002196;GO:0046872;GO:0005515;GO:0106074
8ede7fc75b85a25a0d749f0cd5249376	32	K	-2.299321996209512	PneGasmat	Negative	Q5RKJ1|MAEA_RAT Macrophage erythroblast attacher	GO:0045721;GO:0034657;GO:0005634;GO:0005737;GO:0043066;GO:0043161
e1d9aec6f3b1b14b1b6895742fcdf8e8	32	K	-2.412941548503737	PneGasmat	Negative	Q8VCD5|MED17_MOUSE Mediator of RNA polymerase II transcription subunit 17	GO:0016592;GO:0003712;GO:0006357;GO:0070847
7464d377b0223fc6a6f5d3d89107983f	N37	E	-2.7038689533878477	PneGasmat	Negative	Q68FF0|K1841_MOUSE Uncharacterized protein KIAA1841	GO:0016021
5a2850fd6a76f4b4dd0c741e10254858	32	K	-3.833585587974754	PneGasmat	Negative	Q6P0U0|NAGA_DANRE N-acetylglucosamine-6-phosphate deacetylase {ECO:0000250|UniProtKB:Q9Y303}	GO:0008448;GO:0006044;GO:0000932;GO:0005634;GO:1901072;GO:0050072;GO:0000340;GO:0000290;GO:0046872
ce859abdd8e63b1376f03b9625713448	35	L	-2.605579256681175	PneGasmat	Negative	Q6NZK8|PTPC1_MOUSE Protein tyrosine phosphatase domain-containing protein 1	GO:0008138;GO:0035335;GO:0005654;GO:0004725;GO:0005737;GO:0007224;GO:0060271
aa62032f041d752a0e5bd25d4d2d7c96	9	H	-2.3209925718601196	PneGasmat	Negative	Q28CZ7|ISPD_XENTR Isoprenoid synthase domain-containing protein	GO:0003676
b5e0564724ea36fc4df8f69a6881404f	9	H	-2.390543279201863	PneGasmat	Negative	Q8C1A9|ABD18_MOUSE Protein ABHD18 {ECO:0000305}	GO:0016021
b5e0564724ea36fc4df8f69a6881404f	32	K	-3.5657878466413275	PneGasmat	Negative	Q8C1A9|ABD18_MOUSE Protein ABHD18 {ECO:0000305}	GO:0016021
adeb05ce8733838997aae9fa7c2024af	32	K	-2.273549966927955	PneGasmat	Negative	Q5FWU8|ZMY10_XENLA Zinc finger MYND domain-containing protein 10	GO:0036158;GO:0044183;GO:0016324;GO:0046872;GO:0034451;GO:0005737;GO:0060090;GO:0003677;GO:1905505;GO:0036159;GO:0005929;GO:0044458;GO:0005634;GO:0061512;GO:0003341;GO:0006457
0b20e5f2233781df1db0f314b98ec3b8	32	K	-3.1565947921013757	PneGasmat	Negative	Q99J39|DCMC_MOUSE Malonyl-CoA decarboxylase, mitochondrial	GO:0050080;GO:0006633
8869fc3973726601da23e63c41a1a312	32	K	-2.128370129940163	PneGasmat	Negative	Q9UBR1|BUP1_HUMAN Beta-ureidopropionase	GO:0033396;GO:0003837;GO:0042803;GO:0051289;GO:0046135
4b6204c5c6d5571a9768e57f4295f7cd	32	K	-2.288411476788938	PneGasmat	Negative	Q08CX5|TBC24_XENTR TBC1 domain family member 24	NA
45e3248515e5104ebc90d562f50ea79f	32	K	-2.8530192454487975	PneGasmat	Negative	Q6DCF6|EFCB7_XENLA EF-hand calcium-binding domain-containing protein 7	GO:0005509
cdfae0e0606d9c13477b4ca1e9347b74	N37	E	-2.5541175130041376	PneGasmat	Negative	Q91W96|APC4_MOUSE Anaphase-promoting complex subunit 4	GO:0031145;GO:0005680;GO:0030071
4a706120f6eac063fcc135eaadc81935	32	K	-2.6568717290251502	PneGasmat	Negative	Q6DRF9|WDR55_DANRE WD repeat-containing protein 55	GO:0005730;GO:0042254;GO:0003676;GO:0016072;GO:0034470;GO:0031080
ca8be4462430ef537a98ebcd23237ccf	32	K	-2.1908513269480516	PneGasmat	Negative	O60260|PRKN2_HUMAN E3 ubiquitin-protein ligase parkin	GO:0004842;GO:0016567;GO:0000151;GO:0005829;GO:0005739;GO:0031624;GO:0005634;GO:0046872;GO:1900407;GO:0061726;GO:0061659;GO:1990444;GO:0043274;GO:0010821;GO:0099073;GO:1990381;GO:0097602;GO:0016235;GO:0030544;GO:0030165;GO:0005783;GO:0008344;GO:0042826;GO:0005794;GO:0042981;GO:0008013;GO:0048471;GO:0001227;GO:0098793;GO:1905365;GO:0043130;GO:0043005;GO:0006914;GO:0005623;GO:0001664;GO:1904979;GO:…
fad530267c19e0bbb51bfbe0cdd72d88	32	K	-2.2127989563965706	PneGasmat	Negative	Q8BH47|SC22A_MOUSE Vesicle-trafficking protein SEC22a	GO:0016021;GO:0006888;GO:0005737
41d6aca0109806f61d62e29ce74cfcf9	32	K	-2.2536192793754686	PneGasmat	Negative	Q8IY50|S35F3_HUMAN Putative thiamine transporter SLC35F3 {ECO:0000305}	GO:0016021
e68a2009cb1f7d88659bd1efb7b25049	32	K	-2.366787885791305	PneGasmat	Negative	Q5U2Q4|PAR16_RAT Mono [ADP-ribose] polymerase PARP16 {ECO:0000305}	GO:0003950;GO:0071782;GO:0140289;GO:0070213;GO:0030968;GO:0005635;GO:0043539;GO:1990404;GO:0016021;GO:0071902;GO:0019900;GO:0060548;GO:1990830
396367c51d98554e729f6b61b30bb402	32	K	-2.8971231076611863	PneGasmat	Negative	Q8CHJ1|PIGU_RAT Phosphatidylinositol glycan anchor biosynthesis class U protein	GO:0016255;GO:0042765;GO:0003923;GO:0034235;GO:0005886;GO:0050976;GO:0034394;GO:0046425
9b0c8c15ad732f9e1d84ba1eed2f90c7	N37	E	-2.1434614561676195	PneGasmat	Negative	Q63073|BTG1_RAT Protein BTG1	NA
c93ff822d07c46fddd93e134045e8697	35	L	-3.0536483664452896	PneGasmat	Negative	Q4UMH6|Y381_RICFE Putative ankyrin repeat protein RF_0381	NA
9944f3ff9e8eb289dc4c97ffd6f13ae0	32	K	-2.1739834618766514	PneGasmat	Negative	Q5ZKJ0|CLP1L_CHICK Cleft lip and palate transmembrane protein 1-like protein	GO:0016021;GO:0006915
da27f40cf8c58c8de02c6473456ec58b	32	K	-3.00621357271125	PneGasmat	Negative	Q9Y3B2|EXOS1_HUMAN Exosome complex component CSL4	GO:0000178;GO:0006396;GO:0003723;GO:0005730;GO:0004532;GO:0008270;GO:0090503;GO:0005737;GO:0006401
e5e2a0db3a3c2a020e99adee1b765802	32	K	-2.8480751770212076	PneGasmat	Negative	Q8K4K3|TRIB2_MOUSE Tribbles homolog 2	GO:0004672;GO:0006468;GO:0005634;GO:0045081;GO:0005524;GO:0005856;GO:0070013;GO:0032436;GO:0005737;GO:0045599;GO:0055106;GO:0031625;GO:0008134;GO:0031434;GO:0003714;GO:0004860;GO:0050790;GO:0043408;GO:0001933;GO:0001947;GO:0044092;GO:1903507;GO:0001889;GO:0010827;GO:0032092;GO:0045717;GO:0032869;GO:0031398
a3e7c580058ed810312ffe1e24da26a8	32	K	-2.6132043998454986	PneGasmat	Negative	Q4R6Y6|SNPC3_MACFA snRNA-activating protein complex subunit 3	GO:0019185;GO:0001006;GO:0042796;GO:0042795;GO:0003681;GO:0001047;GO:0065004;GO:0000978
13eb55829a5fce7843139cff92af276b	32	K	-2.387791654549714	PneGasmat	Negative	P53611|PGTB2_HUMAN Geranylgeranyl transferase type-2 subunit beta	GO:0004663;GO:0018344;GO:0005968;GO:0046872;GO:0005829;GO:0005886;GO:0016021;GO:0017137;GO:0019840;GO:0043687;GO:0007601;GO:0042981;GO:0046982;GO:0065003
ea844f9ae38e15b70808798f3d6e48c8	32	K	-2.0974574294192245	PneGasmat	Negative	Q5PQJ7|TBCEL_RAT Tubulin-specific chaperone cofactor E-like protein	GO:0007291;GO:0005930;GO:0043014;GO:0031117;GO:0005249;GO:0008076;GO:0007021;GO:0007023;GO:0000226;GO:0071805
ceedb1df679cc478ef9a7e8363421ab4	32	K	-2.3532251585654147	PneGasmat	Negative	O05389|YRBE_BACSU Uncharacterized oxidoreductase YrbE	GO:0050112;GO:0055114
7818ee0949b605e1166fd21a657c764b	32	K	-2.1177489326832433	PneGasmat	Negative	Q8VE09|TT39C_MOUSE Tetratricopeptide repeat protein 39C	GO:0032474;GO:0016021;GO:0060271;GO:0061371
675932459e02d73c76f304b2e5d53773	32	K	-2.1274582105530357	PneGasmat	Negative	Q99MP8|BRAP_MOUSE BRCA1-associated protein	GO:0008270
c57c3cb822ec968275ed13eae6607080	N37	E	-2.85993546676815	PneGasmat	Negative	Q2T9T9|FBXW9_BOVIN F-box/WD repeat-containing protein 9	NA
c57c3cb822ec968275ed13eae6607080	32	K	-2.0559727369545655	PneGasmat	Negative	Q2T9T9|FBXW9_BOVIN F-box/WD repeat-containing protein 9	NA
[truncated: 236 more rows]
