# Supplementary material for: Evolution of Gene Expression across Species and Specialized Zooids in Siphonophora
Source: Mol Biol Evol. 2022 Feb 3;39(2):msac027. doi: 10.1093/molbev/msac027 (PMC8844502; doi:10.1093/molbev/msac027)
Supplement: msac027_Supplementary_Data [file msac027_supplementary_data.zip › Supplementaryfile14.csv]

Species	Catalog ID	library ID	Individual	Zooid	Reads examined	Reads aligned	Reads unaligned	Percent aligned
Bargmannia elongata	HISEQ2000-551-C9GMCACXX-1-ACTGAT	CMN119	specimen-3	Gonodendron female	14849527	12918085	1900805	86.99324227633647
Frillagalma vityazi	HISEQ2000-551-C9GMCACXX-1-ATCACG	CMN0067C	specimen-2	Gastrozooid developing	14666206	12932038	1671515	88.1757558839689
Bargmannia elongata	HISEQ2000-551-C9GMCACXX-1-CAGATC	CMN117	specimen-3	Gastrozooid yellow developing	14956891	12858419	2027670	85.96986499400177
Bargmannia elongata	HISEQ2000-551-C9GMCACXX-1-CGATGT	CMN115	specimen-3	Nectophore developing	17222433	13885854	3283107	80.62655258986928
Frillagalma vityazi	HISEQ2000-551-C9GMCACXX-1-GCCAAT	CMN0066C	specimen-2	Nectophore developing	21146274	18893591	2196363	89.34713983182097
Bargmannia elongata	HISEQ2000-551-C9GMCACXX-1-TGACCA	CMN116	specimen-3	Gastrozooid developing	17881679	16192139	1622478	90.55155838554086
Bargmannia elongata	HISEQ2000-551-C9GMCACXX-1-TTAGGC	CMN118	specimen-3	Gastrozooid white mature	15432464	13004602	2372662	84.26782657649485
Frillagalma vityazi	HISEQ2000-551-C9GMCACXX-2-ACTGAT	CMN125	specimen-3	Gonodendron male	15956214	10879117	4996956	68.18106726319915
Frillagalma vityazi	HISEQ2000-551-C9GMCACXX-2-ACTTGA	CMN121	specimen-3	Nectophore developing	15534249	14023070	1455829	90.27195328206726
Frillagalma vityazi	HISEQ2000-551-C9GMCACXX-2-ATCACG	CMN120	specimen-3	Pneumatophore	16324533	13644901	2600568	83.585245593243
Frillagalma vityazi	HISEQ2000-551-C9GMCACXX-2-ATTCCT	CMN126	specimen-3	Gonodendron female	16626835	11453964	5122962	68.888420436
Frillagalma vityazi	HISEQ2000-551-C9GMCACXX-2-CGTACG	CMN124	specimen-3	Gastrozooid mature	16690850	14949665	1666501	89.56802679312318
Frillagalma vityazi	HISEQ2000-551-C9GMCACXX-2-GCCAAT	CMN0066D	specimen-2	Nectophore developing	2772088	2479576	285110	89.44795403320529
Frillagalma vityazi	HISEQ2000-551-C9GMCACXX-2-GGCTAC	CMN123	specimen-3	Bract developing	18339931	16419665	1838408	89.52958983324419
Frillagalma vityazi	HISEQ2000-551-C9GMCACXX-2-TAGCTT	CMN122	specimen-3	Gastrozooid developing	17577365	15631195	1828624	88.92797640601991
Frillagalma vityazi	HISEQ2000-551-C9GMCACXX-3-ATCACG	CMN0067D	specimen-2	Gastrozooid developing	12192606	10762919	1377836	88.27414746281475
Diphyes dispar	HISEQ2000-551-C9GMCACXX-3-ATTCCT	CMN168	specimen-3	Gastrozooid developing	14976626	13475782	1245951	89.97875756528873
Apolemia lanosa	HISEQ2000-551-C9GMCACXX-3-CGATGT	CMN127	specimen-1	Pneumatophore	14659779	11927545	2686589	81.36237933736928
Diphyes dispar	HISEQ2000-551-C9GMCACXX-3-CGTACG	CMN167	specimen-3	Gastrozooid mature	15528015	13940820	1325476	89.77850678274073
Frillagalma vityazi	HISEQ2000-551-C9GMCACXX-3-GCCAAT	CMN0066E	specimen-2	Nectophore developing	17564300	15704787	1812844	89.4131106847412
Apolemia lanosa	HISEQ2000-551-C9GMCACXX-3-GTGAAA	CMN130	specimen-1	Gastrozooid mature	15444108	11735184	3570381	75.98486102272788
Apolemia lanosa	HISEQ2000-551-C9GMCACXX-3-TGACCA	CMN128	specimen-1	Nectophore developing	12384486	7456356	4679833	60.20723023951094
Apolemia lanosa	HISEQ2000-551-C9GMCACXX-3-TTAGGC	CMN129	specimen-1	Gastrozooid developing	16363573	13510510	2769117	82.56454748605331
Nanomia bijuga	HISEQ2000-551-C9GMCACXX-4-ACAGTG	CMN132	specimen-1	Nectophore developing	20011469	11311744	8675793	56.526304990403254
Nanomia bijuga	HISEQ2000-551-C9GMCACXX-4-ACTGAT	CMN138	specimen-1	Gonodendron female	15960452	13605143	2322331	85.24284274655881
Frillagalma vityazi	HISEQ2000-551-C9GMCACXX-4-ATCACG	CMN0067E	specimen-2	Gastrozooid developing	1974283	1742552	223493	88.26252366048838
Nanomia bijuga	HISEQ2000-551-C9GMCACXX-4-ATTCCT	CMN131	specimen-1	Pneumatophore	14725188	12634941	2070977	85.8049554273942
Nanomia bijuga	HISEQ2000-551-C9GMCACXX-4-CTTGTA	CMN135	specimen-1	Gastrozooid developing	17009740	15417635	1502206	90.64003917755356
Nanomia bijuga	HISEQ2000-551-C9GMCACXX-4-GAGTGG	CMN137	specimen-1	Gonodendron male	14980660	13046180	1917312	87.0868172697331
Nanomia bijuga	HISEQ2000-551-C9GMCACXX-4-GCCAAT	CMN133	specimen-1	Gastrozooid mature	15842245	13177838	2590468	83.18163240121586
Nanomia bijuga	HISEQ2000-551-C9GMCACXX-4-GTGAAA	CMN136	specimen-1	Palpons mature	17118695	15090758	2001047	88.1536705922969
Nanomia bijuga	HISEQ2000-551-C9GMCACXX-4-GTTTCG	CMN134	specimen-1	Palpons developing	13747536	12148263	1580459	88.36683897390776
Physalia physalis	HISEQ2000-551-C9GMCACXX-5-ACAGTG	CMN139	specimen-1	Gastrozooid mature	20600287	18428391	2157715	89.45696241998958
Frillagalma vityazi	HISEQ2000-551-C9GMCACXX-5-ATCACG	CMN0067F	specimen-2	Gastrozooid developing	1750547	1543888	199522	88.19460431510836
Physalia physalis	HISEQ2000-551-C9GMCACXX-5-ATGTCA	CMN142	specimen-1	Tentacular palpon developing	19042669	16822619	2155027	88.34170777216156
Physalia physalis	HISEQ2000-551-C9GMCACXX-5-CTTGTA	CMN141	specimen-1	Tentacular palpon mature	22335800	19568356	2740283	87.60982816823216
Physalia physalis	HISEQ2000-551-C9GMCACXX-5-GAGTGG	CMN144	specimen-1	Tentacle developing	18114439	16176834	1921884	89.30353294407848
Physalia physalis	HISEQ2000-551-C9GMCACXX-5-GCCAAT	CMN140	specimen-1	Gastrozooid developing	22599889	19856425	2724806	87.86071913893029
Physalia physalis	HISEQ2000-551-C9GMCACXX-5-GTGAAA	CMN143	specimen-1	Tentacle mature	26271570	22388250	3852956	85.21854613180712
Frillagalma vityazi	HISEQ2000-551-C9GMCACXX-6-ATCACG	CMN0067G	specimen-2	Gastrozooid developing	1854484	1636823	209964	88.26298851863915
Nanomia bijuga	HISEQ2000-551-C9GMCACXX-6-ATTCCT	CMN148	specimen-2	Palpons developing	24589957	22044418	2516427	89.64805428492616
Nanomia bijuga	HISEQ2000-551-C9GMCACXX-6-CGTACG	CMN147	specimen-2	Gastrozooid developing	21982045	17828493	4094185	81.10479711964925
Nanomia bijuga	HISEQ2000-551-C9GMCACXX-6-GATCAG	CMN146	specimen-2	Nectophore developing	22055455	13468109	8558712	61.064752461465886
Frillagalma vityazi	HISEQ2000-551-C9GMCACXX-6-GCCAAT	CMN0066F	specimen-2	Nectophore developing	2787514	2488366	291931	89.26828708304245
Nanomia bijuga	HISEQ2000-551-C9GMCACXX-6-GTGAAA	CMN149	specimen-2	Gastrozooid mature	19232286	17041958	2134693	88.61119265801267
Nanomia bijuga	HISEQ2000-551-C9GMCACXX-6-GTGGCC	CMN150	specimen-2	Gonodendron female	23307383	20306815	2980999	87.1261050629322
Nanomia bijuga	HISEQ2000-551-C9GMCACXX-6-TTAGGC	CMN145	specimen-2	Pneumatophore	24240983	20174270	4031836	83.22381150962401
Physalia physalis	HISEQ2000-551-C9GMCACXX-7-ACAGTG	CMN151	specimen-2	Gastrozooid mature	11034802	9720850	1290512	88.09265449438965
Physalia physalis	HISEQ2000-551-C9GMCACXX-7-ACTGAT	CMN157	specimen-2	Pneumatophore	20381206	18582639	1777953	91.1753651869276
Frillagalma vityazi	HISEQ2000-551-C9GMCACXX-7-ATCACG	CMN0067H	specimen-2	Gastrozooid developing	1893670	1671221	214457	88.25302190983646
Physalia physalis	HISEQ2000-551-C9GMCACXX-7-ATGTCA	CMN153	specimen-2	Tentacular palpon mature	17040961	15184760	1664099	89.10741594913574
Physalia physalis	HISEQ2000-551-C9GMCACXX-7-CTTGTA	CMN154	specimen-2	Tentacular palpon developing	22177575	19783010	2125376	89.20276450423457
Physalia physalis	HISEQ2000-551-C9GMCACXX-7-GAGTGG	CMN156	specimen-2	Gas gland	19668151	17621017	2032676	89.59162963513957
Physalia physalis	HISEQ2000-551-C9GMCACXX-7-GCCAAT	CMN152	specimen-2	Gastrozooid developing	17774436	15802349	1936139	88.9049250282822
Physalia physalis	HISEQ2000-551-C9GMCACXX-7-GTGGCC	CMN155	specimen-2	Tentacle developing	18478567	16874548	1587853	91.31957039742313
Agalma elegans	HISEQ2000-551-C9GMCACXX-8-ACAGTG	CMN162	specimen-1	Palpons mature	11895478	11048137	812430	92.87678057157518
Agalma elegans	HISEQ2000-551-C9GMCACXX-8-ACTGAT	CMN166	specimen-1	Bract developing	12533080	11681766	805953	93.20746376788466
Frillagalma vityazi	HISEQ2000-551-C9GMCACXX-8-ATCACG	CMN0067I	specimen-2	Gastrozooid developing	1779963	1570204	202290	88.21554155900994
Agalma elegans	HISEQ2000-551-C9GMCACXX-8-CAGATC	CMN161	specimen-1	Palpons B mature	9151523	8506333	625218	92.94991664229003
Agalma elegans	HISEQ2000-551-C9GMCACXX-8-CCGTCC	CMN165	specimen-1	Gastrozooid developing	13755820	12648611	815997	91.95097784065217
Agalma elegans	HISEQ2000-551-C9GMCACXX-8-CGATGT	CMN158	specimen-1	Nectophore developing	12377682	11464528	880114	92.62257666661657
Agalma elegans	HISEQ2000-551-C9GMCACXX-8-CTTGTA	CMN163	specimen-1	Gonodendron male	5373354	5077028	280981	94.48526934946032
Agalma elegans	HISEQ2000-551-C9GMCACXX-8-GCCAAT	CMN159	specimen-1	Pneumatophore	16189283	14497586	1638243	89.55051313884623
Agalma elegans	HISEQ2000-551-C9GMCACXX-8-GTGAAA	CMN164	specimen-1	Gonodendron female	25928116	24429575	1440689	94.22040151316817
Agalma elegans	HISEQ2000-551-C9GMCACXX-8-TGACCA	CMN160	specimen-1	Gastrozooid mature	13935543	12829217	1002100	92.06112025918186
Agalma elegans	HISEQ2500-185-CBERHANXX-2-ACTTGA	CMN182	specimen-2	Pneumatophore	29380567	26124076	3146572	88.91617374164358
Agalma elegans	HISEQ2500-185-CBERHANXX-2-ATCACG	CMN181	specimen-2	Nectophore developing	26645259	24555345	1994450	92.15652585700143
Frillagalma vityazi	HISEQ2500-185-CBERHANXX-2-GCCAAT	CMN0066G	specimen-2	Nectophore developing	21233555	19031790	2147430	89.63072834482968
Agalma elegans	HISEQ2500-185-CBERHANXX-2-GGCTAC	CMN184	specimen-2	Palpons mature	25820178	23606148	2145567	91.42519466751934
Agalma elegans	HISEQ2500-185-CBERHANXX-2-GTGGCC	CMN185	specimen-2	Palpons B mature	26657942	24460921	2133892	91.75847482900218
Agalma elegans	HISEQ2500-185-CBERHANXX-2-TAGCTT	CMN183	specimen-2	Gastrozooid mature	22943415	20808719	1892022	90.6958227447832
Physalia physalis	HISEQ2500-185-CBERHANXX-3-ACAGTG	CMN186	specimen-3	Gastrozooid mature	29010689	25550671	3349304	88.07329946558663
Frillagalma vityazi	HISEQ2500-185-CBERHANXX-3-ATCACG	CMN0067J	specimen-2	Gastrozooid developing	1561387	1381442	173474	88.47531073334157
Physalia physalis	HISEQ2500-185-CBERHANXX-3-ATGTCA	CMN187	specimen-3	Tentacular palpon developing	30474464	26620639	3127854	87.35392031833604
Apolemia lanosa	HISEQ2500-185-CBERHANXX-3-CAGATC	CMN203	specimen-2	Gastrozooid developing	31106379	24844944	6025105	79.87089722014896
Apolemia lanosa	HISEQ2500-185-CBERHANXX-3-CGATGT	CMN202	specimen-2	Pneumatophore	32948370	24286135	8535383	73.70967061496518
Frillagalma vityazi	HISEQ2500-185-CBERHANXX-3-GCCAAT	CMN0066H	specimen-2	Nectophore developing	2586332	2316688	262860	89.57426966066228
Physalia physalis	HISEQ2500-185-CBERHANXX-3-GTGAAA	CMN188	specimen-3	Tentacle developing	33271771	29348068	3832318	88.20711106721672
Nanomia bijuga	HISEQ2500-185-CBERHANXX-4-ACTGAT	CMN192	specimen-3	Palpons developing	49681116	44756108	4850971	90.08676053090274
Frillagalma vityazi	HISEQ2500-185-CBERHANXX-4-ATCACG	CMN0067K	specimen-2	Gastrozooid developing	1540164	1361744	172191	88.41551938624718
Nanomia bijuga	HISEQ2500-185-CBERHANXX-4-ATTCCT	CMN193	specimen-3	Gastrozooid mature	42388745	36023190	6158546	84.98291232731707
Nanomia bijuga	HISEQ2500-185-CBERHANXX-4-CGTACG	CMN191	specimen-3	Gastrozooid developing	38214584	34194803	3922193	89.48102902284636
Nanomia bijuga	HISEQ2500-185-CBERHANXX-4-GATCAG	CMN190	specimen-3	Nectophore developing	37505454	23658327	13810206	63.07969768876814
Frillagalma vityazi	HISEQ2500-185-CBERHANXX-4-GCCAAT	CMN0066I	specimen-2	Nectophore developing	2523422	2261589	255637	89.62389168359474
Nanomia bijuga	HISEQ2500-185-CBERHANXX-4-GGCTAC	CMN194	specimen-3	Palpons mature	40398132	33725148	6627546	83.48194911586506
Frillagalma vityazi	HISEQ2500-185-CBERHANXX-5-ATCACG	CMN0067L	specimen-2	Gastrozooid developing	1519367	1343093	170117	88.3981947745344
Agalma elegans	HISEQ2500-185-CBERHANXX-5-CAGATC	CMN198	specimen-3	Palpons B mature	30962441	29152464	1712708	94.15428195729142
Agalma elegans	HISEQ2500-185-CBERHANXX-5-CCGTCC	CMN199	specimen-3	Palpons mature	28522136	26665873	1729604	93.49185138167772
Agalma elegans	HISEQ2500-185-CBERHANXX-5-CGATGT	CMN196	specimen-3	Pneumatophore	39254230	35558209	3517176	90.58440071299323
Agalma elegans	HISEQ2500-185-CBERHANXX-5-CGTACG	CMN201	specimen-3	Gonodendron female	21648589	19854179	1719917	91.7111918933839
Agalma elegans	HISEQ2500-185-CBERHANXX-5-GAGTGG	CMN195	specimen-3	Nectophore developing	23410713	21687240	1593503	92.63810119751585
Agalma elegans	HISEQ2500-185-CBERHANXX-5-GATCAG	CMN200	specimen-3	Gonodendron male	24423626	17701312	6612933	72.47618351181761
Frillagalma vityazi	HISEQ2500-185-CBERHANXX-5-GCCAAT	CMN0066J	specimen-2	Nectophore developing	2789658	2499714	282960	89.60646788961228
Bargmannia elongata	HWI-ST625-163-C790DACXX-1-AGTCAA	CMN0041	specimen-1	Gastrozooid yellow developing	20100912	17549321	2520786	87.30609337526576
Bargmannia elongata	HWI-ST625-163-C790DACXX-1-AGTTCC	CMN0043	specimen-1	Gastrozooid yellow mature	20125264	17176334	2903079	85.34712389362942
Bargmannia elongata	HWI-ST625-163-C790DACXX-1-ATGTCA	CMN0044	specimen-1	Bract developing	18432614	11881372	6521221	64.45842136118078
Bargmannia elongata	HWI-ST625-163-C790DACXX-1-CAGATC	CMN0040	specimen-1	Gastrozooid developing	16902496	14684386	2186923	86.87702691957449
Bargmannia elongata	HWI-ST625-163-C790DACXX-1-CCGTCC	CMN0045	specimen-1	Gonodendron male	20091401	15521405	4540330	77.25397049215233
Bargmannia elongata	HWI-ST625-163-C790DACXX-1-CGATGT	CMN0042	specimen-1	Pneumatophore	19587706	15333177	4210519	78.27959537477231
Bargmannia elongata	HWI-ST625-163-C790DACXX-1-TGACCA	CMN0039	specimen-1	Nectophore developing	19314211	17252768	2034439	89.32680708520789
Bargmannia elongata	HWI-ST625-163-C790DACXX-2-AGTTCC	CMN0049	specimen-2	Gastrozooid yellow mature	22645723	19802930	2802644	87.4466670814617
Bargmannia elongata	HWI-ST625-163-C790DACXX-2-ATGTCA	CMN0050	specimen-2	Gastrozooid white mature	24129357	20386720	3689089	84.48928000858041
Bargmannia elongata	HWI-ST625-163-C790DACXX-2-CAGATC	CMN0048	specimen-2	Gastrozooid developing	21988352	19606107	2357686	89.16587746093933
Bargmannia elongata	HWI-ST625-163-C790DACXX-2-CCGTCC	CMN0051	specimen-2	Gonodendron male	21466345	17380898	4070585	80.96812941374044
Bargmannia elongata	HWI-ST625-163-C790DACXX-2-CGATGT	CMN0046	specimen-2	Pneumatophore	24205542	12007338	12181063	49.60573904934663
Bargmannia elongata	HWI-ST625-163-C790DACXX-2-TGACCA	CMN0047	specimen-2	Nectophore developing	22615112	18339552	4243815	81.09423468696507
Diphyes dispar	HWI-ST625-163-C790DACXX-3-ACAGTG	CMN0052	specimen-1	Gastrozooid developing	22653552	20379864	2151526	89.96321636448006
Diphyes dispar	HWI-ST625-163-C790DACXX-3-ACTTGA	CMN0053	specimen-1	Gonophore	21779348	19947993	1737576	91.59132311949834
Frillagalma vityazi	HWI-ST625-163-C790DACXX-3-ATCACG	CMN0067A	specimen-2	Gastrozooid developing	16852605	14895056	1887040	88.38429429752848
Diphyes dispar	HWI-ST625-163-C790DACXX-3-CTTGTA	CMN0055	specimen-2	Gastrozooid mature	18963564	17336993	1547391	91.42265135393326
Frillagalma vityazi	HWI-ST625-163-C790DACXX-3-GCCAAT	CMN0066A	specimen-2	Nectophore developing	21001004	18806074	2139864	89.54845206448225
Diphyes dispar	HWI-ST625-163-C790DACXX-3-GTCCGC	CMN0056	specimen-2	Bract mature	18544206	16746616	1694102	90.30646014178228
Diphyes dispar	HWI-ST625-163-C790DACXX-3-GTGAAA	CMN0057	specimen-2	Gonophore	20827836	18891666	1815836	90.70393102768813
Diphyes dispar	HWI-ST625-163-C790DACXX-3-TAGCTT	CMN0054	specimen-2	Gastrozooid developing	20278062	18275524	1885213	90.12460855480174
Frillagalma vityazi	HWI-ST625-163-C790DACXX-4-ACTGAT	CMN0064	specimen-1	Gastrozooid mature	22661074	20154679	2457157	88.93964602030778
Frillagalma vityazi	HWI-ST625-163-C790DACXX-4-ACTTGA	CMN0059	specimen-1	Nectophore developing	26804252	24004474	2735573	89.55472437731147
Frillagalma vityazi	HWI-ST625-163-C790DACXX-4-ATCACG	CMN0058	specimen-1	Pneumatophore	26835262	21705669	5061660	80.88487826204194
Frillagalma vityazi	HWI-ST625-163-C790DACXX-4-GGCTAC	CMN0061	specimen-1	Gonodendron female	25108736	18553235	6496917	73.8915531231839
Frillagalma vityazi	HWI-ST625-163-C790DACXX-4-GTGGCC	CMN0062	specimen-1	Gonodendron male	24625101	18785691	5781501	76.28675715888434
Frillagalma vityazi	HWI-ST625-163-C790DACXX-4-GTTTCG	CMN0063	specimen-1	Palpons mature	22311150	19364643	2914748	86.79356734188958
Frillagalma vityazi	HWI-ST625-163-C790DACXX-4-TAGCTT	CMN0060	specimen-1	Gastrozooid developing	28350065	24981292	3281310	88.11723006631554
Frillagalma vityazi	HWI-ST625-163-C790DACXX-5-ACAGTG	CMN0065	specimen-2	Pneumatophore	11365947	8895710	2447963	78.26633363678364
Frillagalma vityazi	HWI-ST625-163-C790DACXX-5-ACTTGA	CMN0068	specimen-2	Bract developing	18535276	16343593	2156241	88.17561173623744
Frillagalma vityazi	HWI-ST625-163-C790DACXX-5-ATCACG	CMN0067B	specimen-2	Gastrozooid developing	17407857	15399244	1933719	88.46145737525303
Frillagalma vityazi	HWI-ST625-163-C790DACXX-5-CTTGTA	CMN0070	specimen-2	Palpons mature	14136371	12421806	1691755	87.87125069085977
Frillagalma vityazi	HWI-ST625-163-C790DACXX-5-GCCAAT	CMN0066B	specimen-2	Nectophore developing	21323433	19112400	2154906	89.6309707728582
Frillagalma vityazi	HWI-ST625-163-C790DACXX-5-GTCCGC	CMN0071	specimen-2	Gonodendron male	20937280	16192391	4713014	77.33760545782451
Frillagalma vityazi	HWI-ST625-163-C790DACXX-5-GTGAAA	CMN0072	specimen-2	Gonodendron female	19492534	14779763	4674445	75.82268677843527
Frillagalma vityazi	HWI-ST625-163-C790DACXX-5-TAGCTT	CMN0069	specimen-2	Gastrozooid mature	21311645	19199212	2078810	90.08789326211092
Bargmannia elongata	HWI-ST625-163-C790DACXX-6-ATTCCT	CMN0080	specimen-1	Gastrozooid white mature	17405789	14898299	2461836	85.59393084680045
